# Supplementary material for: Induced endosymbiosis between a fungus and bacterium reveals a shift from antagonism to commensalism
Source: Nat Commun. 2025 Nov 28;16:10717. doi: 10.1038/s41467-025-65741-9 (PMC12663227; doi:10.1038/s41467-025-65741-9)
Supplement: Supplementary file 3 — Supplementary Data 1 [file 41467_2025_65741_MOESM3_ESM.xlsx]

## Sheet: Top10 genes
	geneID	ID at stringDB	Name	Description	string ID R. microsporus ATCC 52813 homolog	Description R. microsporus ATCC 52813	Identity to R. microsporus ATCC 52813 homolog	Description S. cerevisiae	Identity to S. cerevisiae
Top10 upregulated	g11501.t1	STRG0A18OCV.g11501.t1	GLE2	WD domain, G-beta repeat	1340429.A0A2G4SF85	WD40 repeat-like protein.	99.1	Nucleoporin GLE2; RNA export factor associated with the nuclear pore complex (NPC); associates with NUP116p; required for polyadenylated RNA export but not for protein import; homologous to S. pombe Rae1p and human RAE1.	51.3
	g11499.t1	STRG0A18OCV.g11499.t1	creD	Arrestin (or S-antigen), C-terminal domain	1340429.A0A2G4SF93	WD40 repeat-like protein.	90.4
	g13385.t1	STRG0A18OCV.g13385.t1	-	-	1340429.A0A2G4SF07	Uncharacterized protein.	60
	g11497.t1	STRG0A18OCV.g11497.t1	-	-	1340429.A0A2G4SF94	DUF2470 domain-containing protein	91.8
	g13387.t1	STRG0A18OCV.g13387.t1	-	-	1340429.A0A2G4SFW9	Uncharacterized protein.	67.2
	g13386.t1	STRG0A18OCV.g13386.t1	-	MULE transposase domain protein	1340429.A0A2G4T8S1	MULE domain-containing protein.	52.1
	g11493.t1	STRG0A18OCV.g11493.t1	-	AIG1 family	1340429.A0A2G4SFA0	P-loop containing nucleoside triphosphate hydrolase protein.	99.2
	g11507.t1	STRG0A18OCV.g15539.t1	-	-
	g11496.t1	STRG0A18OCV.g11496.t1	SEC11	Peptidase S24-like	1340429.A0A2G4SF92	Signal peptidase complex catalytic subunit SEC11.	100	18kDa catalytic subunit of the Signal Peptidase Complex (SPC); the Signal Peptidase Complex cleaves the signal sequence of proteins targeted to the endoplasmic reticulum; other members are Spc1p, Spc2p, Spc3p, and Sec11p.	47.6
	g11500.t1	STRG0A18OCV.g11500.t1	creD	Arrestin (or S-antigen), C-terminal domain	1340429.A0A2G4SGB4	Arrestin_C domain-containing protein.	98.4	Protein ROD1; Alpha-arrestin involved in ubiquitin-dependent endocytosis; activating dephosphorylation relays glucose signaling to transporter endocytosis; calcineurin dephosphorylation is required for Rsp5p-dependent internalization of agonist-occupied Ste2p, as part of signal desensitization; recruits Rsp5p to Ste2p via its 2 PPXY motifs; protein abundance increases in response to DNA replicati…	27.9
Top10 downregulated	g20577.t1	STRG0A18OCV.g20577.t1	-	DDE superfamily endonuclease	1340429.A0A2G4SJS7	DDE_3 domain-containing protein.	29.3
	g7402.t1	STRG0A18OCV.g7402.t1	-	DDE superfamily endonuclease	1340429.A0A2G4SFW3	DDE_3 domain-containing protein.	68.7
	g10632.t1	STRG0A18OCV.g973.t1	-	Integrase core domain
	g10430.t1	STRG0A18OCV.g10430.t1	-	-
	g20582.t1	STRG0A18OCV.g20582.t1	-	-
	g10262.t1	STRG0A18OCV.g10262.t1	-	-
	g8163.t1	STRG0A18OCV.g8163.t1	-	-
	g8162.t1	STRG0A18OCV.g8162.t1	-	-	1340429.A0A2G4SQ89	Uncharacterized protein.	79.5
	g13521.t1	STRG0A18OCV.g13521.t1	-	basic region leucin zipper	1340429.A0A2G4T6T6	BZIP domain-containing protein.	94.7
	g15884.t1	STRG0A18OCV.g15884.t1	-	-	1340429.A0A2G4SQM6	Uncharacterized protein.	97.2

## Sheet: StringDB_Links
Fasta File	StringDB Permalink
Overlap_Up	https://version-12-0.string-db.org/cgi/network?networkId=biOWninZW9Px
Overlap_Down	https://version-12-0.string-db.org/cgi/network?networkId=bVxDRX4ZFAFN
Top10_Up	https://version-12-0.string-db.org/cgi/network?networkId=bkYYiYKrXoaG
Top10_Down	https://version-12-0.string-db.org/cgi/network?networkId=bqZ1YbBeIPhk
RP_R10_Pos_VS_RP_R20_Pos_IND_up	https://version-12-0.string-db.org/cgi/network?networkId=bcWubhYHAFEi
RP_R10_Pos_VS_RP_R20_Pos_IND_down	https://version-12-0.string-db.org/cgi/network?networkId=bUTdYIQfNdxY
RP_R10_only_up	https://version-12-0.string-db.org/cgi/network?networkId=bidWaOdMBr9h
RP_R10_only_down	https://version-12-0.string-db.org/cgi/network?networkId=bJvKAVhB0WON
RP_R20_only_up	https://version-12-0.string-db.org/cgi/network?networkId=bzudSjuOM3t0
RP_R20_only_down	https://version-12-0.string-db.org/cgi/network?networkId=bPzJT5yWC30T
Rp_R20_Pos_VS_R10_Pos_down	https://version-12-0.string-db.org/cgi/network?networkId=b0PjS88rjlTP
Rp_R20_Pos_VS_R10_Pos_up	https://version-12-0.string-db.org/cgi/network?networkId=bSsAC7PNBxjG
