# Supplementary material for: Induced endosymbiosis between a fungus and bacterium reveals a shift from antagonism to commensalism
Source: Nat Commun. 2025 Nov 28;16:10717. doi: 10.1038/s41467-025-65741-9 (PMC12663227; doi:10.1038/s41467-025-65741-9)
Supplement: Supplementary file 4 — Supplementary Data 2 [file 41467_2025_65741_MOESM4_ESM.xlsx]

## Sheet: nDEGs
		This table lists genes from Lastovetsky et al. (https://doi.org/10.1128/mbio.02088-20) that are also present in the nDEG list of comparing Bpos R20 vs. B+ R10
Information from Lastovetsky et al.						differential expression of closest homolg in Bpos R20 vs. Bpos R10 comparision					differential expression of other homolg in Bpos R20 / R10 vs. NH strain comparision
		Protein ID	Log2 FoldChange	FDR	Description	Identity to homolog of STRG0A18OCV	Geneid	Log2 FoldChange	padj (*)	Description	Identity to homolog of STRG0A18OCV	Geneid	Log2 FoldChange	padj (*)	Description	R10	R20	Up	Down		(*) two-sided Wald test with Benjamini–Hochberg correction for multiple comparisons with significance cut-off values: Log2 Fold Change > 0.6 (~1.5 absolute fold change) and adjusted p-value < 0.05
Cell wall-related nDEGs in the host (ATCC 52813) and the nonhost (ATCC 11559) during precontact interaction with Mycetohabitans	host strain	RHIMIDRAFT_241339	1.41	4.05E−02	Chitin synthase*						96.4	g18254	1.38738	3.90757e-06	DEK C terminal domain	1.38738		Log2 FoldChange
		RHIMIDRAFT_245394	0.99	7.20E−03	Chitin deacetylase**	97	g19047	0.876749	0.0251897	Polysaccharide deacetylase
		RHIMIDRAFT_252367	0.67	3.89E−02	Mixed-link glucanase
	nonhost	BCV71DRAFT_178226	1.84	1.85E−04	2-Alpha-mannosyltransferase*	99.7	g12504	-3.90781	0.00320423	glycosyltransferase family 15 protein						4.04351
		BCV71DRAFT_177931	1.75	3.20E−05	2-Alpha-mannosyltransferase*	100	g7220	-4.37108	0.0131481	Glycolipid 2-alpha-mannosyltransferase						4.13689
		BCV71DRAFT_177938	1.67	1.42E−04	2-Alpha-mannosyltransferase*	100	g7221	-4.17455	0.000926758	Glycolipid 2-alpha-mannosyltransferase						4.2573
		BCV71DRAFT_290291	1.62	2.15E−04	2-Alpha-mannosyltransferase*	99.8	g7219	-4.0286	0.00123612	Glycolipid 2-alpha-mannosyltransferase						3.99039
		BCV71DRAFT_210844	1.48	4.85E−05	Xylanase/beta(1,2-1,4)glucanase**	44.9	g14612	-1.31042	0.000182401	-						2.08865	0.778233
		BCV71DRAFT_169859	1.47	4.95E−04	Mannosyltransferase activity*	99.6	g18754	-3.0599	0.00827742	Dolichyl-phosphate-mannose-protein mannosyltransferase						3.44469
		BCV71DRAFT_118361	1.45	4.84E−04	Mannosyltransferase activity*	homologs not differentially expressed										2.39807
		BCV71DRAFT_71975	1.37	3.58E−04	Alpha-1,2-mannosidase**	99.8	g19292	-1.45501	0.00341467	Glycosyl hydrolase family 47						2.02266
		BCV71DRAFT_177895	1.27	2.15E−04	Septin	95.2	g7207	2.4078	0.0119142	Septin						-1.8629
		BCV71DRAFT_241953	1.25	1.58E−03	2-Alpha-mannosyltransferase*	99.7	g16845	-2.35783	0.0235887	Glycolipid 2-alpha-mannosyltransferase						2.29548
		BCV71DRAFT_195250	1.2	4.63E−03	Septin	100	g22382	-3.19338	0.00989972	Septin						2.25547
		BCV71DRAFT_5395	1.17	2.15E−04	Septin	99.7	g23080	-0.714905	0.0308377	Septin						1.11122
		BCV71DRAFT_198617	1.08	2.57E−03	Septin	99.7	g23576	-0.938352	0.0248441	Septin						1.4999
		BCV71DRAFT_113619	1.07	9.37E−03	Chitinase**	32.5	g24085	-3.96867	0.0367332	Glyco_18
		BCV71DRAFT_288806	1.01	7.25E−03	Chitin deacetylase**	95	g16271	-1.31753	0.00951153	Glycosyl hydrolase family 57						1.81056
		BCV71DRAFT_178335	-0.82	6.15E−03	Chitin deacetylase**	63	g5475	-1.03274	0.0079649	Polysaccharide deacetylase							-1.08243
		BCV71DRAFT_129845	-0.85	3.96E−03	Chitinase**	homologs not differentially expressed
		BCV71DRAFT_203498	-0.87	7.20E−03	Chitin deacetylase**	1	g11661	0.82577	0.00131985	Polysaccharide deacetylase
		BCV71DRAFT_50892	-0.97	1.27E−03	Chitin deacetylase**	72.5	g5425	-0.876551	0.000360061	Polysaccharide deacetylase							-0.833141
		BCV71DRAFT_209253	-1.58	3.94E−07	Chitin deacetylase**	homologs not differentially expressed
		BCV71DRAFT_97566	-2.12	1.02E−03	Chitin deacetylase**	100	g19047	0.876749	0.0251897	Polysaccharide deacetylase
		BCV71DRAFT_204982	-2.24	8.05E−06	Endo-polygalacturonase**	homologs not differentially expressed
Information from Lastovetsky et al.						differential expression of closest homolg in B+ R20 vs. B+ R10 comparision					differential expression of other homolg in Bpos R20 / R10 vs. NH strain comparision
		Protein ID	Log2 FoldChange	FDR	Description	Identity to homolog of STRG0A18OCV	Geneid	Log2 FoldChange	padj	Description	Identity to homolog of STRG0A18OCV	Geneid	Log2 FoldChange	padj	Description	R10	R20
Cell wall-related nDEGs in the host (ATCC 52813) and the nonhost (ATCC 11559) during physical interaction with Mycetohabitans	host strain	RHIMIDRAFT_308710	0.95	9.18E−03	Chitin deacetylase**	64.3	g11661	0.82577	0.00131985	Polysaccharide deacetylase
		RHIMIDRAFT_285170	0.69	8.08E−04	Alpha-1,2-mannosyltransferase*	59.7	g10297	-0.697039	0.0196657	glycosyltransferase family 15 protein|Glycolipid 2-alpha-mannosyltransferase
		RHIMIDRAFT_202842	1.45	1.77E−07	Chitin synthase*	61.7	g17099	0.652378	0.022678	Glycosyl transferase family group 2						-0.695663
		RHIMIDRAFT_211861	0.5	4.47E−03	Endoglucanase**	39.8	g20871	-1.9286	7.70703e-08	Glycosyl hydrolase family 9						1.9283
		RHIMIDRAFT_284826	1.05	3.90E−05	Extracellular protein SEL-1, homolog of SKT5,activator of chitin synthase in Saccharomyces cerevisiae	97.3	g9818	-0.704556	0.0195962	Sel1-like repeats.
		RHIMIDRAFT_237437	1.02	8.69E−04	Extracellular protein SEL-1, homolog of SKT5,activator of chitin synthase in Saccharomyces cerevisiae						89.6	g18419	-0.688049	0.0131994	Sel1-like repeats.	-0.688049
		RHIMIDRAFT_226625	1.76	6.06E−08	Chitin synthase						95.2	g11116	-1.67534	0.00461083	Myosin. Large ATPases.	-1.67534
		RHIMIDRAFT_202463	-0.92	1.73E−03	Glucoamylase**	49.8	g11395	2.22216	1.65674e-10	Glycosyl hydrolases family 15						-0.903565	1.3186
	nonhost strain	BCV71DRAFT_177895	0.94	5.55E−04	Septin	95.2	g7207	2.4078	0.0119142	Septin						-1.8629
		BCV71DRAFT_195250	1.28	4.10E−03	Septin	100	g22382	-3.19232	0.00889339	Septin						2.25547
		BCV71DRAFT_54483	1.35	1.95E−03	1,3-Beta-glucan synthase*	46.9	g2788	-3.22253	0.00382771	1,3-beta-glucan synthase subunit FKS1						3.05082
		BCV71DRAFT_224455	1.31	2.10E−04	1,3-Beta-glucan synthase*	99.9	g14304	-2.3652	0.000135958	1,3-beta-glucan synthase subunit FKS1						2.40655
		BCV71DRAFT_178226	1.27	1.83E−03	Alpha-1,2-mannosyltransferase*	99.7	g12504	-3.90693	0.00292643	glycosyltransferase family 15 protein						4.04351
		BCV71DRAFT_177931	1.12	3.65E−03	Alpha-1,2-mannosyltransferase*	100	g7220	-4.37108	0.0131481	Glycolipid 2-alpha-mannosyltransferase						4.13689
		BCV71DRAFT_241953	1.08	4.29E−03	Alpha-1,2-mannosyltransferase*	99.7	g16845	-2.35783	0.0235887	Glycolipid 2-alpha-mannosyltransferase						2.29548
		BCV71DRAFT_97566	1.9	2.59E−03	Chitin deacetylase**	100	g19047	0.876749	0.0251897	Polysaccharide deacetylase
		BCV71DRAFT_180937	1.78	7.78E−06	Chitinase**	homologs not differentially expressed
		BCV71DRAFT_221684	1.7	2.61E−05	None	homologs not differentially expressed					none
		BCV71DRAFT_209732	1.65	6.41E−06	Hexosaminidase**	homologs not differentially expressed
		BCV71DRAFT_241802	1.65	2.30E−06	Endo-1,3-beta-glucanase**	99.7	g17194	-3.24812	0.0414069	Glycosyl hydrolase family 81
		BCV71DRAFT_263075	1.6	1.27E−03	Xylanase/beta(1,4) glucanase**	99.7	g7251	-2.4973	0.00173272	glycoside hydrolase family 16 protein						2.03538
		BCV71DRAFT_204754	1.52	5.01E−04	Chitin synthase*	100										1.34138
		BCV71DRAFT_261112	1.57	1.31E−07	Chitin deacetylase**	99.8	g21398	-2.14721	0.00232172	Polysaccharide deacetylase						2.40791
		BCV71DRAFT_11846	1.55	1.19E−04	Chitinase**	90.9	g20162	-1.26383	0.0270087	Glycoside hydrolase family 18 protein						1.30769
		BCV71DRAFT_81356	1.54	7.78E−06	Alpha-1,2-mannosidase**	100
		BCV71DRAFT_230502	1.53	8.72E−05	Endoglucanase**	100	g18773	-3.19279	0.00187188	Glycosyl hydrolase family 9						2.70009
		BCV71DRAFT_222744	1.45	2.16E−04	Glucanosyltransferase*	99.8	g16900	-3.30753	0.0387054	Splits internally a 1,3-beta-glucan molecule and transfers the newly generated reducing end (the donor) to the non- reducing end of another 1,3-beta-glucan molecule (the acceptor) forming a 1,3-beta linkage, resulting in the elongation of 1,3- beta-glucan chains in the cell wall						2.91272
		BCV71DRAFT_198772	1.44	2.42E−04	Chitin deacetylase**	100	g1304	-4.35206	0.00390312	Glycosyl hydrolase family 57						3.47764
		BCV71DRAFT_219382	1.35	4.37E−03	Beta-glucosidase**	99.9	g18816	-2.99846	0.00617615	Fibronectin type III-like domain						2.48971
		BCV71DRAFT_149043	1.33	4.99E−04	Chitinase**	100	g24085	-3.96867	0.0367332	Glyco_18
		BCV71DRAFT_181330	1.32	9.27E−04	Chitin deacetylase**	100	g1548	-4.39893	0.0416268	Glycosyl hydrolase family 57						4.31102
		BCV71DRAFT_212115	0.83	8.21E−03	Chitin deacetylase**	99.6	g9180	1.58686	0.000499309	Mortierella verticillata NRRL 6337						-1.1842
		BCV71DRAFT_258608	-0.97	7.17E−03	Endoglucanase**	64.5	g16312	4.08793	0.0140117	Fungal-type cellulose-binding domain
		BCV71DRAFT_207865	-1.41	4.69E−03	Endoglucanase**	56	g21370	1.71663	0.0223334	Fungal-type cellulose-binding domain						-1.46355
Information from Lastovetsky et al.						differential expression of closest homolg in B+ R20 vs. B+ R10 comparision					differential expression of other homolg in Bpos R20 / R10 vs. NH strain comparision
		Protein ID	Log2 FoldChange	FDR	Description	Identity to homolog of STRG0A18OCV	Geneid	Log2 FoldChange	padj	Description	Identity to homolog of STRG0A18OCV	Geneid	Log2 FoldChange	padj	Description	R10	R20
ROS response nDEGs in the host (ATCC 52813) and the nonhost (ATCC 11559) during physical interaction with Mycetohabitans	host strain	RHIMIDRAFT_292375	3.99	4.43E−04	Catalase	67.5	g16692	1.58724	0.0311018	serves to protect cells from the toxic effects of hydrogen peroxide
		RHIMIDRAFT_237694	2.03	4.77E−13	Glutathione S-transferase	homologs not differentially expressed
		RHIMIDRAFT_238090	1.49	1.00E−13	Catalase	98.4	g16692	1.58724	0.0311018	serves to protect cells from the toxic effects of hydrogen peroxide
		RHIMIDRAFT_287063	0.88	3.09E−03	Heme peroxidase, plant/fungal/bacterial	62	g22034	0.726464	0.0262663	Peroxidase
		RHIMIDRAFT_287063	0.88	3.09E−03	Plant ascorbate peroxidase	homologs not differentially expressed
		RHIMIDRAFT_2966	-0.63	3.40E−03	Flavodoxin/nitric oxide synthase	homologs not differentially expressed
		RHIMIDRAFT_237561	-0.78	3.30E−06	Heme peroxidase, animal						98.3	g18553	1.25818	0.0418754	Animal haem peroxidase	1.25818
	nonhost strain	BCV71DRAFT_193785	4.04	5.96E−05	NADH:flavin oxidoreductase/NADH oxidase, yeast OYE2/3 homolog	98.1	g17875	0.84635	0.00855575	NADH:flavin oxidoreductase / NADH oxidase family							0.685423
		BCV71DRAFT_216648	2.27	7.56E−16	Glutathione S-transferase, C-terminal	100	g9311	1.0002	0.00128191	Glutathione S-transferase, C-terminal domain							0.623717
		BCV71DRAFT_223952	2	4.44E−05	Multicopper oxidase, type 1	homologs not differentially expressed
		BCV71DRAFT_224787	1.55	2.23E−04	NADH:flavin oxidoreductase/NADH oxidase, yeast OYE2/3 homolog	97.8	g17858	0.836655	0.00294997	NADH:flavin oxidoreductase / NADH oxidase family						-0.867003
		BCV71DRAFT_294344	1.24	2.69E−05	Copper amine oxidase	99.7	g9145	-1.85709	0.0048612	Copper amine oxidase, N2 domain						2.43271
		BCV71DRAFT_15570	1.2	8.81E−03	Multicopper oxidase, type 1	homologs not differentially expressed
		BCV71DRAFT_29967	0.89	1.25E−03	Heme peroxidase, animal						99.9	g18553	1.25818	0.0418754	Animal haem peroxidase	1.25818
