# Supplementary material for: Induced endosymbiosis between a fungus and bacterium reveals a shift from antagonism to commensalism
Source: Nat Commun. 2025 Nov 28;16:10717. doi: 10.1038/s41467-025-65741-9 (PMC12663227; doi:10.1038/s41467-025-65741-9)
Supplement: Supplementary file 5 — Supplementary Data 3 [file 41467_2025_65741_MOESM5_ESM.xlsx]

## Sheet: Strains
Strain	Name in text
R. microsporus van Tieghem ATCC62417	R. microsporus EH strain
R. microsporus var. chinensis (Saito) CBS 631.82	R. microsporus NH strain
R. pickettii K-288 DSMZ 6267 pBBR_P12_mCherry	R. pickettii

## Sheet: Chemicals
Chemical	Supplier
(NH4)2SO4	Merck, USA
Agar	ThermoFisher, USA
Chitinase	Merck, USA
Chloramphenicol	Roth, Germany
D-Glucose	Merck, USA
Dipotassium phophate	Roth, Germany
Gentamicin	PanReac AppliChem, USA
Glacial Acetic Acid	VWR, USA
Glycerol	VWR, USA
LB	ThermoFisher, USA
Maleate	Fluka, USA
Mannitol	Fluka, USA
MgSO4•7 H2O	Merck, USA
NaCl	Fluka, USA
Noble-Agar	ThermoFisher, USA
Onozuka R-10	Duchefa, Netherlands
Peptone	Merck, USA
Potassium phosphate	Merck, USA
Potato Dextrose Broth (PDB)	Merck, USA
Qiazol	ThermoFisher, USA
Sigmacote	Merck, USA
Sodium Acetate	Roth, Germany
Sodium Citrate dihydrate	Fluka, USA
Sorbitol	ThermoFisher, USA
Tween20	NationalDiagnostics, USA
Yeast extract	ThermoFisher, USA
