# Supplementary material for: Induced endosymbiosis between a fungus and bacterium reveals a shift from antagonism to commensalism
Source: Nat Commun. 2025 Nov 28;16:10717. doi: 10.1038/s41467-025-65741-9 (PMC12663227; doi:10.1038/s41467-025-65741-9)
Supplement: Supplementary file 12 — Source Data [file 41467_2025_65741_MOESM12_ESM.zip]

Archive with 52 entries (40 files):
- Source_Data/
- Source_Data/Figure_1/
- Source_Data/Figure_1/sourcedata_Figure_1_i.xlsx
- Source_Data/Figure_1/sourcedata_Figure_1_j.xlsx
- Source_Data/Figure_2/
- Source_Data/Figure_2/sourcedata_Figure_2_b_c_d.xlsx
- Source_Data/Figure_2/sourcedata_Figure_2_e_f_data.xlsx
- Source_Data/Figure_3/
- Source_Data/Figure_3/Figure_3_b.xlsx
- Source_Data/Figure_3/Figure_3_c.xlsx
- Source_Data/Figure_3/Figure_3_d.xlsx
- Source_Data/Figure_4/
- Source_Data/Figure_4/2025-05-19_24TG06_Rp_metadata.csv
- Source_Data/Figure_4/2025-05-19_24TG06_Rp_R10_pos_vs_pIND_l0a0.01_results.csv.gz
- Source_Data/Figure_4/2025-05-19_24TG06_Rp_R20_pos_vs_pIND_l0a0.01_results.csv.gz
- Source_Data/Figure_4/2025-05-19_24TG06_vsd_Rp.csv.gz
- Source_Data/Figure_4/braker.faa.gz
- Source_Data/Figure_4/nDEG_rp_R10.csv
- Source_Data/Figure_4/nDEG_rp_R20.csv
- Source_Data/Figure_4/RP_R20_only_down.csv
- Source_Data/Figure_4/RP_R20_only_down.fasta
- Source_Data/Figure_4/Top10_Down.fasta
- Source_Data/Figure_5/
- Source_Data/Figure_5/2025-05-19_24TG06_Rp_R20_pos_vs_Rp_R10_pos_l0a0.01_results.csv.gz
- Source_Data/Figure_5/Rp_R20_Pos_VS_R10_Pos_01_up.fasta
- Source_Data/Figure_5/Rp_R20_Pos_VS_R10_Pos_down.csv
- Source_Data/Figure_5/Rp_R20_Pos_VS_R10_Pos_down.fasta
- Source_Data/Figure_5/Rp_R20_Pos_VS_R10_Pos_up.csv
- Source_Data/Figure_5/Rp_R20_Pos_VS_R10_Pos_up.fasta
- Source_Data/Supplementary_Figure_10/
- Source_Data/Supplementary_Figure_10/Both_Down.tsv
- Source_Data/Supplementary_Figure_10/Both_Up.tsv
- Source_Data/Supplementary_Figure_2/
- Source_Data/Supplementary_Figure_2/sourcedata_SF2a.xlsx
- Source_Data/Supplementary_Figure_2/sourcedata_SF2b.xlsx
- Source_Data/Supplementary_Figure_5/
- Source_Data/Supplementary_Figure_5/sourcedata_Figure_2_b_c_d.xlsx
- Source_Data/Supplementary_Figure_5/source_data_SF_5_b.xlsx
- Source_Data/Supplementary_Figure_6/
- Source_Data/Supplementary_Figure_6/sourcedata_Figure_2_b_c_d.xlsx
- Source_Data/Supplementary_Figure_7/
- Source_Data/Supplementary_Figure_7/sourcedata_SF7g.xlsx
- Source_Data/Supplementary_Figure_9/
- Source_Data/Supplementary_Figure_9/2025-05-19_24TG06_Rp_metadata.csv
- Source_Data/Supplementary_Figure_9/2025-05-19_24TG06_Rp_R10_neg_vs_pIND_l0a0.01_results.csv.gz
- Source_Data/Supplementary_Figure_9/2025-05-19_24TG06_Rp_R10_pos_vs_pIND_l0a0.01_results.csv.gz
- Source_Data/Supplementary_Figure_9/2025-05-19_24TG06_Rp_R10_pos_vs_Rp_R10_neg_l0a0.01_results.csv.gz
- Source_Data/Supplementary_Figure_9/2025-05-19_24TG06_Rp_R20_neg_vs_pIND_l0a0.01_results.csv.gz
- Source_Data/Supplementary_Figure_9/2025-05-19_24TG06_Rp_R20_pos_vs_pIND_l0a0.01_results.csv.gz
- Source_Data/Supplementary_Figure_9/2025-05-19_24TG06_Rp_R20_pos_vs_Rp_R10_pos_l0a0.01_results.csv.gz
- Source_Data/Supplementary_Figure_9/2025-05-19_24TG06_Rp_R20_pos_vs_Rp_R20_neg_l0a0.01_results.csv.gz
- Source_Data/Supplementary_Figure_9/2025-05-19_24TG06_vsd_Rp.csv.gz
