# Supplementary material for: Induced endosymbiosis between a fungus and bacterium reveals a shift from antagonism to commensalism
Source: Nat Commun. 2025 Nov 28;16:10717. doi: 10.1038/s41467-025-65741-9 (PMC12663227; doi:10.1038/s41467-025-65741-9)
Supplement: Supplementary file 12 — Source Data [file 41467_2025_65741_MOESM12_ESM.zip › Source_Data/Figure_1/sourcedata_Figure_1_i.xlsx]

## Sheet: Sheet1
Condition	Object	Area_red
B+	Area_red_spore_1	845
B+	Area_red_spore_2	2746
B+	Area_red_spore_3	2944
B+	Area_red_spore_4	1339
B+	Area_red_spore_5	3283
B+	Area_red_spore_6	1136
B+	Area_red_spore_7	1800
B+	Area_red_spore_8	1028
B+	Area_red_spore_9	1796
B+	Area_red_spore_10	1159
B+	Area_red_spore_11	3086
B+	Area_red_spore_12	1579
B+	Area_red_spore_13	2605
B+	Area_red_spore_14	2002
B+	Area_red_spore_15	2706
B+	Area_red_spore_1	1655
B+	Area_red_spore_2	3684
B+	Area_red_spore_3	2372
B+	Area_red_spore_4	1706
B+	Area_red_spore_5	2313
B+	Area_red_spore_6	1389
B+	Area_red_spore_1	1796
B+	Area_red_spore_2	1563
B+	Area_red_spore_3	799
B+	Area_red_spore_4	1792
B+	Area_red_spore_5	1861
B+	Area_red_spore_6	1891
B+	Area_red_spore_7	1261
B+	Area_red_spore_8	2565
B+	Area_red_spore_9	2337
B+	Area_red_spore_10	1487
B+	Area_red_spore_11	826
B+	Area_red_spore_12	1724
B+	Area_red_spore_13	904
B+	Area_red_spore_14	3105
B+	Area_red_spore_15	1706
B+	Area_red_spore_16	2816
B+	Area_red_spore_17	2184
B+	Area_red_spore_18	2759
B+	Area_red_spore_19	2665
B+	Area_red_spore_1	1911
B+	Area_red_spore_2	2116
B+	Area_red_spore_3	3704
B+	Area_red_spore_4	1866
B+	Area_red_spore_5	2452
B+	Area_red_spore_6	3730
B+	Area_red_spore_7	2220
B+	Area_red_spore_8	1509
B+	Area_red_spore_9	2513
B+	Area_red_spore_10	1307
B+	Area_red_spore_11	1950
B+	Area_red_spore_12	2409
B+	Area_red_spore_13	2225
B+	Area_red_spore_14	1307
B+	Area_red_spore_15	2772
B+	Area_red_spore_16	1820
B+	Area_red_spore_17	3605
B+	Area_red_spore_18	1393
B+	Area_red_spore_19	94
B+	Area_red_spore_20	2535
B+	Area_red_spore_21	3128
B+	Area_red_spore_22	1528
B+	Area_red_spore_23	3680
B+	Area_red_spore_24	3593
B++	Area_red_spore_1	3772
B++	Area_red_spore_2	4416
B++	Area_red_spore_3	4230
B++	Area_red_spore_4	5619
B++	Area_red_spore_5	5851
B++	Area_red_spore_6	4760
B++	Area_red_spore_7	3987
B++	Area_red_spore_8	4367
B++	Area_red_spore_9	3267
B++	Area_red_spore_10	3642
B++	Area_red_spore_11	5302
B++	Area_red_spore_12	4753
B++	Area_red_spore_13	4978
B++	Area_red_spore_14	4978
B++	Area_red_spore_1	4705
B++	Area_red_spore_2	4429
B++	Area_red_spore_3	3792
B++	Area_red_spore_4	3794
B++	Area_red_spore_5	3273
B++	Area_red_spore_6	4504
B++	Area_red_spore_7	3278
B++	Area_red_spore_8	4170
B++	Area_red_spore_9	4974
B++	Area_red_spore_1	3138
B++	Area_red_spore_2	2023
B++	Area_red_spore_3	2394
B++	Area_red_spore_4	3466
B++	Area_red_spore_5	3512
B++	Area_red_spore_6	3163
B++	Area_red_spore_7	3627
B++	Area_red_spore_8	3478
B++	Area_red_spore_9	3005
B++	Area_red_spore_10	3513
B++	Area_red_spore_11	4505
B++	Area_red_spore_12	3453
B++	Area_red_spore_13	2656
B++	Area_red_spore_14	4911
B++	Area_red_spore_15	4314
B++	Area_red_spore_16	3430
B++	Area_red_spore_17	5173
B++	Area_red_spore_18	3376
B++	Area_red_spore_19	4941
B++	Area_red_spore_20	4058
B++	Area_red_spore_21	5104
B++	Area_red_spore_22	4370
B++	Area_red_spore_23	3024
B++	Area_red_spore_24	3658
B++	Area_red_spore_25	4974
B++	Area_red_spore_26	3861
B++	Area_red_spore_27	5315
B++	Area_red_spore_28	4677
B++	Area_red_spore_29	4019
B++	Area_red_spore_30	6120
B++	Area_red_spore_31	4826
B++	Area_red_spore_32	3715
B++	Area_red_spore_33	7397
B++	Area_red_spore_1	3785
B++	Area_red_spore_2	4907
B++	Area_red_spore_3	5685
B++	Area_red_spore_4	2996
B++	Area_red_spore_5	3401
B++	Area_red_spore_6	5051
B++	Area_red_spore_7	4120
B++	Area_red_spore_8	3531
B++	Area_red_spore_9	4977
B++	Area_red_spore_10	2518
B++	Area_red_spore_11	3437
B++	Area_red_spore_12	3435
B++	Area_red_spore_13	4473
B++	Area_red_spore_14	2522
B++	Area_red_spore_15	2389
B++	Area_red_spore_16	4023
B++	Area_red_spore_17	3604
B++	Area_red_spore_18	4012
B++	Area_red_spore_19	3231
B++	Area_red_spore_20	3236
B++	Area_red_spore_21	4832
B++	Area_red_spore_22	2746
B++	Area_red_spore_23	4293
B++	Area_red_spore_24	3231
B++	Area_red_spore_25	3338
B++	Area_red_spore_26	2671
B++	Area_red_spore_27	3204
B++	Area_red_spore_28	3278
B++	Area_red_spore_29	2590
B++	Area_red_spore_30	2579
B++	Area_red_spore_31	3608
B++	Area_red_spore_32	3616
