# Supplementary material for: Induced endosymbiosis between a fungus and bacterium reveals a shift from antagonism to commensalism
Source: Nat Commun. 2025 Nov 28;16:10717. doi: 10.1038/s41467-025-65741-9 (PMC12663227; doi:10.1038/s41467-025-65741-9)
Supplement: Supplementary file 12 — Source Data [file 41467_2025_65741_MOESM12_ESM.zip › Source_Data/Figure_1/sourcedata_Figure_1_j.xlsx]

## Sheet: Sheet1
Condition	germination rate day 2
Sorted B+	0.65625
Sorted B+	0.697917
Sorted B+	0.739583
Sorted B++	0.0729167
Sorted B++	0.166667
Sorted B++	0.09375
