# Supplementary material for: Induced endosymbiosis between a fungus and bacterium reveals a shift from antagonism to commensalism
Source: Nat Commun. 2025 Nov 28;16:10717. doi: 10.1038/s41467-025-65741-9 (PMC12663227; doi:10.1038/s41467-025-65741-9)
Supplement: Supplementary file 12 — Source Data [file 41467_2025_65741_MOESM12_ESM.zip › Source_Data/Figure_2/sourcedata_Figure_2_b_c_d.xlsx]

## Sheet: Sheet1
Injection	Round	Line	Germ rate R1	Germ rate R2	Germ rate R3	germination rate day 2	Delay Germ R1	Delay Germ R2	Delay Germ R3	Delayed germination Rate	Normalized Germ Rate	Abundance	Normalized Abundance	Fitness Index	Normalized Fitness Index
1	1	High Line	0.0104167	0.0520833	0.0520833	0.0381944	1	0.4	0.2	0.533333	0.113402	0.0103	0.0104072	0.000393403	0.0011802
1	2	High Line	0.416667	0.40625	0.354167	0.392361	0.25	0.205128	0.470588	0.308572	0.588542	0.007	0.00704935	0.00274653	0.00414883
1	3	High Line	0.34375	0.25	0.291667	0.295139	0.424242	0.75	0.714286	0.629509	0.429293	0.0167	0.0169836	0.00492882	0.00729095
1	4	High Line	0.0729167	0.166667	0.09375	0.111111	0.142857	0.25	0.333333	0.242063	0.150235	0.0231	0.0236462	0.00256667	0.00355248
1	5	High Line	0.229167	0.25	0.197917	0.225694	0.363636	0.458333	0.210526	0.344165	0.318627	0.0133	0.0134793	0.00300174	0.00429487
1	1	High Line Negative	0.322917	0.354167	0.333333	0.336806	0.0967742	0.441176	0.5625	0.366817	1	0.9897	1	0.333336	1
1	2	High Line Negative	0.666667			0.666667	0.203125			0.203125	1	0.993	1	0.662	1
1	3	High Line Negative	0.6875			0.6875	0.5			0.5	1	0.9833	1	0.676019	1
1	4	High Line Negative	0.739583			0.739583	0.211268			0.211268	1	0.9769	1	0.722499	1
1	5	High Line Negative	0.708333			0.708333	0.397059			0.397059	1	0.9867	1	0.698912	1
1	1	Low Line	0.0104167	0.0520833	0.0520833	0.0381944	1	0.4	0.2	0.533333	0.113402	0.0089	0.00897992	0.000339931	0.00101834
1	2	Low Line	0.4375	0.458333		0.447917	0.25	0.205128	0.470588	0.308572	0.671875	0.007	0.00704935	0.00313542	0.00473628
1	3	Low Line	0.645833	0.5625	0.541667	0.583333	0.387097	0.5	0.480769	0.455955	1.07692	0.0083	0.00836947	0.00484167	0.00901327
1	4	Low Line	0.645833	0.760417	0.635417	0.680556	0.258065	0.232877	0.0819672	0.190969	0.894977	0.0165	0.0167768	0.0112292	0.0150149
1	5	Low Line	0.416667	0.5	0.4375	0.451389	0.575	0.291667	0.238095	0.368254	0.593607	0.0255	0.0261673	0.0115104	0.0155331
1	1	Low Line Negative	0.322917	0.354167	0.333333	0.336806	0.0967742	0.441176	0.5625	0.366817	1	0.9911	1	0.333808	1
1	2	Low Line Negative	0.666667			0.666667	0.203125			0.203125	1	0.993	1	0.662	1
1	3	Low Line Negative	0.541667			0.541667	0.423077			0.423077	1	0.9917	1	0.537171	1
1	4	Low Line Negative	0.760417			0.760417	0.0958904			0.0958904	1	0.9835	1	0.74787	1
1	5	Low Line Negative	0.760417			0.760417	0.205479			0.205479	1	0.9745	1	0.741026	1
3	1	High Line	0.0208333	0.03125	0.03125	0.0277778	0.5	0.333333	0.333333	0.388889	0.0355556	0.0118	0.0119409	0.000327778	0.000424565
3	2	High Line	0.239583	0.197917	0.177083	0.204861	0.521739	0.263158	0.117647	0.300848	0.322404	0.0128	0.012966	0.00262222	0.00418028
3	3	High Line	0.270833	0.28125	0.291667	0.28125	0.384615	0.62963	0.357143	0.457129	0.385714	0.0085	0.00857287	0.00239063	0.00330668
3	4	High Line	0.322917	0.291667	0.364583	0.326389	0.193548	0.0714286	0.171429	0.145469	0.489583	0.0063	0.00633994	0.00205625	0.00310393
3	5	High Line	0.291667	0.333333	0.40625	0.34375	0.107143	0.0625	0.0512821	0.0736416	0.507692	0.0068	0.00684656	0.0023375	0.00347594
3	10	High Line	0.125	0.208333	0.229167	0.1875	0.666667	0.3	0.727273	0.564646	0.580645	0.0167	0.0169836	0.00313125	0.00986146
3	11	High Line	0.03125	0.03125	0.0208333	0.0277778	0.666667	0.666667	0	0.444444	0.380952	0.0478	0.0501995	0.00132778	0.0191236
3	1	High Line Negative	0.78125			0.78125	0.146667			0.146667	1	0.9882	1	0.772031	1
3	2	High Line Negative	0.635417			0.635417	0.211538			0.211538	1	0.9872	1	0.627283	1
3	3	High Line Negative	0.729167			0.729167	0.285714			0.285714	1	0.9915	1	0.722969	1
3	4	High Line Negative	0.666667			0.666667	0.265625			0.265625	1	0.9937	1	0.662467	1
3	5	High Line Negative	0.677083			0.677083	0.123077			0.123077	1	0.9932	1	0.672479	1
3	10	High Line Negative	0.322917			0.322917	0.83871			0.83871	1	0.9833	1	0.317524	1
3	11	High Line Negative	0.0729167			0.0729167	0.571429			0.571429	1	0.9522	1	0.0694313	1
3	1	Low Line	0.0208333	0.03125	0.03125	0.0277778	0.5	0.333333	0.333333	0.388889	0.0355556	0.0118	0.0119409	0.000327778	0.000424565
3	2	Low Line	0.541667	0.4375	0.5	0.493056	0.211538	0.119048	0.1875	0.172695	0.775956	0.0128	0.012966	0.00631111	0.010061
3	3	Low Line	0.489583	0.510417	0.572917	0.524306	0.425532	0.265306	0.509091	0.399976	0.949686	0.0061	0.00613744	0.00319826	0.00582864
3	4	Low Line	0.65625	0.604167	0.53125	0.597222	0.0952381	0.155172	0.0392157	0.0965421	0.796296	0.0099	0.00999899	0.0059125	0.00796216
3	5	Low Line	0.604167	0.645833	0.6875	0.645833	0.0689655	0.0483871	0.0757576	0.0643701	0.873239	0.0072	0.00725222	0.00465	0.00633292
3	10	Low Line	0.25	0.208333	0.239583	0.232639	0.375	0.6	0.608696	0.527899	0.930556	0.0178	0.0181226	0.00414097	0.0168641
3	11	Low Line	0.09375	0.125	0.114583	0.111111	0.666667	0.666667	0.636364	0.656566	0.666667	0.0284	0.0292301	0.00315556	0.0194868
3	1	Low Line Negative	0.78125			0.78125	0.146667			0.146667	1	0.9882	1	0.772031	1
3	2	Low Line Negative	0.635417			0.635417	0.0819672			0.0819672	1	0.9872	1	0.627283	1
3	3	Low Line Negative	0.552083			0.552083	0.45283			0.45283	1	0.9939	1	0.548716	1
3	4	Low Line Negative	0.75			0.75	0.166667			0.166667	1	0.9901	1	0.742575	1
3	5	Low Line Negative	0.739583			0.739583	0.183099			0.183099	1	0.9928	1	0.734258	1
3	10	Low Line Negative	0.25			0.25	0.75			0.75	1	0.9822	1	0.24555	1
3	11	Low Line Negative	0.166667			0.166667	0.9375			0.9375	1	0.9716	1	0.161933	1
2	1	High Line	0.145833	0.0729167	0.114583	0.111111	0.142857	0.285714	0.0909091	0.17316	0.177778	8.97e-05	8.9708e-05	9.96667e-06	1.59481e-05
2	2	High Line	0.197917	0.145833	0.145833	0.163194	0.0526316	0	0.0714286	0.0413534	0.217593	0.0072	0.00725222	0.001175	0.00157803
2	3	High Line	0.260417	0.25	0.239583	0.25	0.12	0.25	0	0.123333	0.315789	0.0077	0.00775975	0.001925	0.00245045
2	4	High Line	0.1875	0.28125	0.239583	0.236111	0.333333	0.37037	0.391304	0.365003	0.596491	0.024	0.0245902	0.00566667	0.0146678
2	5	High Line	0.104167	0.125	0.125	0.118056	0.4	0.666667	0.416667	0.494444	0.290598	0.0327	0.0338054	0.00386042	0.0098238
2	1	High Line Negative	0.625			0.625	0.183333			0.183333	1	0.99991	1	0.624944	1
2	2	High Line Negative	0.75			0.75	0.0689655			0.0689655	1	0.9928	1	0.7446	1
2	3	High Line Negative	0.791667			0.791667	0.328947			0.328947	1	0.9923	1	0.785571	1
2	4	High Line Negative	0.395833			0.395833	0.394737			0.394737	1	0.976	1	0.386333	1
2	5	High Line Negative	0.40625			0.40625	0.179487			0.179487	1	0.9673	1	0.392966	1
2	1	Low Line	0.145833	0.0729167	0.114583	0.111111	0.142857	0.285714	0.0909091	0.17316	0.177778	8.97e-05	8.9708e-05	9.96667e-06	1.59481e-05
2	2	Low Line	0.604167	0.65625	0.635417	0.631944	0.0689655	0.111111	0.0655738	0.0818835	0.842593	0.0072	0.00725222	0.00455	0.00611066
2	3	Low Line	0.729167	0.729167	0.708333	0.722222	0.157143	0.0285714	0.0735294	0.0864146	0.936937	0.013	0.0131712	0.00938889	0.0123406
2	4	Low Line	0.28125	0.21875	0.34375	0.28125	0.185185	0.142857	0.272727	0.200257	0.771429	0.051	0.0537408	0.0143437	0.0414572
2	5	Low Line	0.125	0.21875	0.208333	0.184028	0.333333	0.428571	0.25	0.337302	0.360544	0.0465	0.0487677	0.00855729	0.0175829
2	1	Low Line Negative	0.625			0.625	0.183333			0.183333	1	0.99991	1	0.624944	1
2	2	Low Line Negative	0.75			0.75	0.180556			0.180556	1	0.9928	1	0.7446	1
2	3	Low Line Negative	0.770833			0.770833	0.297297			0.297297	1	0.987	1	0.760813	1
2	4	Low Line Negative	0.364583			0.364583	0.571429			0.571429	1	0.949	1	0.34599	1
2	5	Low Line Negative	0.510417			0.510417	0.306122			0.306122	1	0.9535	1	0.486682	1
3	15	High Line	0.166667	0.197917	0.197917	0.1875	0.875	0.736842	0.526316	0.712719	0.339623	0.0227	0.0232273	0.00425625	0.0078885
3	15	High Line Negative	0.552083			0.552083	0.716981			0.716981	1	0.9773	1	0.539551	1
3	15	Low Line	0.510417	0.4375	0.489583	0.479167	0.632653	0.52381	0.553191	0.569885	1.15	0.0199	0.0203041	0.00953542	0.0233497
3	15	Low Line Negative	0.416667			0.416667	0.825			0.825	1	0.9801	1	0.408375	1
3	20	High Line	0.46875	0.427083	0.4375	0.444444	0.644444	0.512195	0.547619	0.568086	0.870748	0.0389	0.0404745	0.0172889	0.0352431
3	20	High Line Negative	0.520833	0.5		0.510417	0.68	0.604167		0.642083	1	0.9611	1	0.490561	1
3	20	Low Line	0.427083	0.34375	0.354167	0.375	0.731707	0.545455	0.617647	0.631603	0.755245	0.0394	0.041016	0.014775	0.0309771
3	20	Low Line Negative	0.510417	0.479167	0.5	0.496528	0.693878	0.586957	0.729167	0.67	1	0.9606	1	0.476965	1

## Sheet: Sheet2
Injection	Round	Line	Germ rate R1	Germ rate R2	Germ rate R3	germination rate day 2
1	2	High	0.4375	0.458333	0.416667	0.4375
1	3	High-High	0.34375	0.25	0.291667	0.295139
1	3	High-Low	0.645833	0.5625	0.541667	0.583333
