# Supplementary material for: Induced endosymbiosis between a fungus and bacterium reveals a shift from antagonism to commensalism
Source: Nat Commun. 2025 Nov 28;16:10717. doi: 10.1038/s41467-025-65741-9 (PMC12663227; doi:10.1038/s41467-025-65741-9)
Supplement: Supplementary file 12 — Source Data [file 41467_2025_65741_MOESM12_ESM.zip › Source_Data/Figure_2/sourcedata_Figure_2_e_f_data.xlsx]

## Sheet: Sheet1
Day	Sample	Germ Rate Day2 / STDEV	Positive Rate	Germinated Day2	Germination Rate Plates	True Positives (N)	True Positives (Pos)	True Positives (%)	(+) After 4+ Days	Total
Day_0	R02_pos_1			12	0.125	8	10	0.8	7	19
Day_0	R02_pos_2	19% / 9.58%	0.9	25	0.260417	10	10	1	5	30
Day_0	R02_neg_1			10	0.104167				2	12
Day_0	R02_neg_2	11% / 1.47%		12	0.125				2	14
Day_2	R02_pos_1			19	0.197917	9	10	0.9	5	24
Day_2	R02_pos_2	20% / 0.00%	0.827586	19	0.197917	15	19	0.789474	4	23
Day_2	R02_neg_1			7	0.0729167				3	10
Day_2	R02_neg_2	9% / 2.95%		11	0.114583				1	12
Day_4	R02_pos_1			10	0.104167	6	7	0.857143	6	16
Day_4	R02_pos_2			12	0.125	8	8	1	10	22
Day_4	R02_pos_3	11% / 1.20%	0.88	10	0.104167	8	10	0.8	11	21
Day_4	R02_neg_1			8	0.0833333				3	11
Day_7	R02_pos_1			5	0.0520833	2	4	0.5	7	12
Day_7	R02_pos_2	5% / 0.74%	0.333333	4	0.0416667	0	2	0	7	11
Day_7	R02_neg_1			11	0.114583				0	16
Day_7	R02_neg_2	11% / 0.00%		11	0.114583				5	11
Day_14	R02_pos_1			2	0.0208333	0	2	0	1	3
Day_14	R02_pos_2	7% / 7.37%	0	12	0.125	0	9	0	2	14
Day_14	R02_neg_1			9	0.09375				2	11
Day_14	R02_neg_2	11% / 2.95%		13	0.135417				3	16
Day_21	R02_pos_1			10	0.104167	0	8	0	2	12
Day_21	R02_pos_2	11% / 0.74%	0	11	0.114583	0	9	0	1	12
Day_21	R02_neg_1			14	0.145833				2	16
Day_21	R02_neg_2	13% / 2.21%		11	0.114583				0	11
Day_28	R02_pos_1			7	0.0729167	0	6	0	0	7
Day_28	R02_pos_2	9% / 2.95%	0	11	0.114583	0	10	0	2	13
Day_28	R02_neg_1			11	0.114583				2	13
Day_28	R02_neg_2	10% / 1.47%		9	0.09375				0	9
Day_0	R20_pos_1			41	0.427083	9	10	0.9	11	52
Day_0	R20_pos_2			35	0.364583	5	5	1	10	45
Day_0	R20_pos_3	42% / 5.24%	0.933333	45	0.46875				7	52
Day_0	R20_neg_1			51	0.53125				34	85
Day_0	R20_neg_2			71	0.739583				20	91
Day_0	R20_neg_3	67% / 11.74%		70	0.729167				16	86
Day_2	R20_pos_1			33	0.34375	8	10	0.8	10	43
Day_2	R20_pos_2			38	0.395833	10	10	1	7	45
Day_2	R20_pos_3	41% / 6.83%	0.9	46	0.479167				6	52
Day_2	R20_neg_1			74	0.770833				13	87
Day_2	R20_neg_2			75	0.78125				12	87
Day_2	R20_neg_3	77% / 1.04%		73	0.760417				11	84
Day_4	R20_pos_1			12	0.125	7	10	0.7	8	20
Day_4	R20_pos_2			20	0.208333	7	10	0.7	8	28
Day_4	R20_pos_3	19% / 5.92%	0.7	23	0.239583				6	29
Day_4	R20_neg_1			62	0.645833				11	73
Day_4	R20_neg_2			64	0.666667				7	71
Day_4	R20_neg_3	63% / 4.34%		56	0.583333				14	70
Day_7	R20_pos_1			5	0.0520833	4	5	0.8	5	10
Day_7	R20_pos_2			7	0.0729167	5	6	0.833333	3	10
Day_7	R20_pos_3	5% / 2.08%	0.857143	3	0.03125	3	3	1	2	5
Day_7	R20_neg_1			44	0.458333				17	61
Day_7	R20_neg_2			51	0.53125				15	66
Day_7	R20_neg_3	51% / 4.21%		51	0.53125				13	64
Day_14	R20_pos_1			1	0.0104167	1	1	1	1	2
Day_14	R20_pos_2			1	0.0104167	1	1	1	0	2
Day_14	R20_pos_3	1% / 0.60%	1	2	0.0208333	2	2	1	0	2
Day_14	R20_neg_1			42	0.4375				11	53
Day_14	R20_neg_2			40	0.416667				11	51
Day_14	R20_neg_3	40% / 5.51%		32	0.333333				12	44
Day_21	R20_pos_1			1	0.0104167	1	1	1	1
Day_21	R20_pos_2			2	0.0208333	1	2	0.5	3
Day_21	R20_pos_3	1% / 1.20%	0.666667	0					0
Day_21	R20_neg_1			36	0.375				8	44
Day_21	R20_neg_2			33	0.34375				9	33
Day_21	R20_neg_3	34% / 4.21%		28	0.291667				11	29
Day_28	R20_pos_1			0					0	0
Day_28	R20_pos_2			1	0.0104167	1	1	1	0	1
Day_28	R20_pos_3	0% / 0.60%	1	0					0	0
Day_28	R20_neg_1			28	0.291667				1	29
Day_28	R20_neg_2			42	0.4375				8	50
Day_28	R20_neg_3	32% / 10.26%		23	0.239583				0	23
