# Supplementary material for: Induced endosymbiosis between a fungus and bacterium reveals a shift from antagonism to commensalism
Source: Nat Commun. 2025 Nov 28;16:10717. doi: 10.1038/s41467-025-65741-9 (PMC12663227; doi:10.1038/s41467-025-65741-9)
Supplement: Supplementary file 12 — Source Data [file 41467_2025_65741_MOESM12_ESM.zip › Source_Data/Figure_3/Figure_3_b.xlsx]

## Sheet: Figure_3_b
file_index	object_index	initial_area	initial_intensity	bacterial_load	doubling_time	start_area	end_area	roundness_below_time	delta_area	delta_time	ln_start_area	ln_end_area	ln_area_difference	growth_rate_ln	doubling_time_min	Condition
0	6	115	383.63	0.299768	2.75	142	306	4.5	164	1.75	4.95583	5.72359	0.767758	0.438719	94.7961	NH strain
0	8	190	-57.1188	-3.3264	0.75	228	1483	5.5	1255	4.75	5.42935	7.30182	1.87248	0.394206	105.5	NH strain
0	10	210	-51.8737	-4.04829	1.25	270	1926	5	1656	3.75	5.59842	7.5632	1.96478	0.523941	79.3769	NH strain
0	15	205	211.084	0.971178	1	263	1891	5.25	1628	4.25	5.57215	7.54486	1.97271	0.464166	89.599	NH strain
0	17	209	9.92577	21.0563	1	263	1700	4.75	1437	3.75	5.57215	7.43838	1.86623	0.497661	83.5686	NH strain
0	18	203	-17.9988	-11.2786	0.5	245	1602	5.5	1357	5	5.50126	7.37901	1.87775	0.37555	110.741	NH strain
0	20	187	33.1817	5.63564	1	226	1681	5.75	1455	4.75	5.42053	7.42714	2.00661	0.422444	98.4481	NH strain
0	21	206	-129.252	-1.59378	1	250	1404	5.5	1154	4.5	5.52146	7.24708	1.72562	0.383471	108.454	NH strain
0	24	222	5.89035	37.6888	1	287	1544	4.5	1257	3.5	5.65948	7.34213	1.68265	0.480757	86.507	NH strain
0	28	201	-4.68088	-42.9406	0.75	242	2207	5.25	1965	4.5	5.48894	7.69939	2.21045	0.491211	84.6658	NH strain
1	0	198	294.799	0.671645	1	251	2015	5.5	1764	4.5	5.52545	7.60837	2.08292	0.462871	89.8496	NH strain
1	3	233	-153.116	-1.52172	1	285	1778	5.5	1493	4.5	5.65249	7.48324	1.83076	0.406834	102.225	NH strain
1	5	214	141.122	1.51642	1.25	264	1371	5.75	1107	4.5	5.57595	7.2233	1.64735	0.366077	113.607	NH strain
1	6	193	-44.2021	-4.36631	1.5	243	1404	5.75	1161	4.25	5.49306	7.24708	1.75402	0.41271	100.77	NH strain
1	10	187	-83.1159	-2.24987	1.25	243	1840	5.5	1597	4.25	5.49306	7.51752	2.02446	0.476343	87.3085	NH strain
1	15	198	-74.4838	-2.6583	1.25	247	1331	5.5	1084	4.25	5.50939	7.19369	1.6843	0.396305	104.941	NH strain
1	16	237	110.332	2.14806	1	287	2465	5.25	2178	4.25	5.65948	7.80995	2.15046	0.505992	82.1927	NH strain
1	19	229	-14.7545	-15.5206	0.75	285	1724	5.25	1439	4.5	5.65249	7.4524	1.79991	0.399981	103.977	NH strain
1	20	195	0.220205	885.539	1.25	235	1159	5.5	924	4.25	5.45959	7.05531	1.59573	0.375465	110.766	NH strain
2	3	201	198.983	1.01014	0.75	245	1874	5	1629	4.25	5.50126	7.53583	2.03457	0.478723	86.8745	NH strain
2	10	228	-128.728	-1.77118	1	278	1908	5	1630	4	5.62762	7.55381	1.92619	0.481547	86.365	NH strain
2	11	197	-325.415	-0.605381	1.25	247	1158	5.75	911	4.5	5.50939	7.05445	1.54506	0.343347	121.128	NH strain
2	13	195	-9.87917	-19.7385	0.75	237	1926	5.25	1689	4.5	5.46806	7.5632	2.09514	0.465587	89.3256	NH strain
2	16	206	6.0208	34.2147	0.75	250	1776	5.5	1526	4.75	5.52146	7.48212	1.96066	0.41277	100.755	NH strain
2	21	214	2.96754	72.1135	1	264	1547	5.5	1283	4.5	5.57595	7.34407	1.76812	0.392916	105.847	NH strain
2	22	196	-0.000642603	-305009	0.5	236	1561	5	1325	4.5	5.46383	7.35308	1.88925	0.419833	99.0603	NH strain
2	23	176	-47.359	-3.71629	0.75	214	1820	5.5	1606	4.75	5.36598	7.50659	2.14062	0.450656	92.2851	NH strain
2	26	206	-55.1134	-3.73775	1.5	269	1610	5.5	1341	4	5.59471	7.38399	1.78928	0.44732	92.9734	NH strain
2	28	191	-104.175	-1.83346	1	232	1937	5.25	1705	4.25	5.44674	7.5689	2.12216	0.499331	83.289	NH strain
2	29	198	-96.2149	-2.05789	1.25	244	1412	5.5	1168	4.25	5.49717	7.25276	1.75559	0.413081	100.68	NH strain
2	30	205	-23.2806	-8.80562	0.75	256	1617	5.25	1361	4.5	5.54518	7.38833	1.84315	0.409589	101.538	NH strain
3	2	208	160.556	1.2955	1	263	2073	5.25	1810	4.25	5.57215	7.63675	2.0646	0.485788	85.6111	NH strain
3	4	192	103.48	1.85542	1	236	1886	5.5	1650	4.5	5.46383	7.54221	2.07838	0.461863	90.0459	NH strain
3	7	218	-51.1005	-4.2661	0.75	266	2209	5.25	1943	4.5	5.5835	7.7003	2.1168	0.4704	88.4117	NH strain
3	15	228	4.06805	56.0465	1.25	302	1856	5	1554	3.75	5.71043	7.52618	1.81575	0.484201	85.8918	NH strain
3	20	269	-145.184	-1.85282	0.75	326	1665	5	1339	4.25	5.7869	7.41758	1.63068	0.38369	108.392	NH strain
4	1	201	353.872	0.568002	1.25	245	1030	6.5	785	5.25	5.50126	6.93731	1.43606	0.273534	152.042	NH strain
4	3	199	-191.362	-1.03991	1.25	248	1275	5.5	1027	4.25	5.51343	7.1507	1.63727	0.385241	107.955	NH strain
4	5	210	19.4365	10.8044	1	270	1708	5	1438	4	5.59842	7.44308	1.84466	0.461164	90.1823	NH strain
4	6	192	-36.2618	-5.29483	1	237	1326	5.5	1089	4.5	5.46806	7.18992	1.72186	0.382636	108.69	NH strain
4	8	195	-4.28838	-45.4717	0.5	238	1957	5	1719	4.5	5.47227	7.57917	2.1069	0.468199	88.8272	NH strain
4	9	301	-50.2811	-5.98635	1.25	366	2527	5.25	2161	4	5.90263	7.83479	1.93215	0.483039	86.0983	NH strain
4	13	189	-0.981222	-192.617	1	261	2019	5.25	1758	4.25	5.56452	7.61036	2.04584	0.481373	86.3962	NH strain
4	18	210	-106.383	-1.97399	1.25	273	1596	5.25	1323	4	5.60947	7.37526	1.76578	0.441446	94.2105	NH strain
4	21	221	-195.899	-1.12813	1	281	1595	5.5	1314	4.5	5.63835	7.37463	1.73627	0.385839	107.788	NH strain
4	26	191	-14.9033	-12.816	1	237	1175	5.75	938	4.75	5.46806	7.06902	1.60096	0.337045	123.393	NH strain
4	27	191	-304.816	-0.626607	0.5	232	1865	5	1633	4.5	5.44674	7.53102	2.08428	0.463173	89.7911	NH strain
0	7	147	61928.1	0.00237372	1.75	179	2682	8	2503	6.25	5.18739	7.89432	2.70693	0.433109	96.0239	R2 B+
1	1	199	-154.457	-1.28839	1	250	2923	6.5	2673	5.5	5.52146	7.98037	2.4589	0.447074	93.0246	R2 B+
1	3	176	27380.8	0.00642786	1	216	3151	7.25	2935	6.25	5.37528	8.05548	2.6802	0.428831	96.9818	R2 B+
2	1	190	65987.4	0.00287933	1	254	2563	6.25	2309	5.25	5.53733	7.84893	2.3116	0.440305	94.4547	R2 B+
2	2	179	-14.3188	-12.501	0.75	216	3033	7.25	2817	6.5	5.37528	8.01731	2.64203	0.406466	102.318	R2 B+
3	1	246	51363.7	0.00478938	1.25	309	3028	5.75	2719	4.5	5.73334	8.01566	2.28232	0.507181	81.9999	R2 B+
3	10	216	285.921	0.755452	1.25	285	2949	6.5	2664	5.25	5.65249	7.98922	2.33673	0.445092	93.4388	R2 B+
3	16	214	53239.7	0.00401956	1.25	257	2142	6.5	1885	5.25	5.54908	7.6695	2.12042	0.403889	102.971	R2 B+
4	2	206	61089.1	0.00337212	1.25	248	2825	6.5	2577	5.25	5.51343	7.94626	2.43283	0.463397	89.7477	R2 B+
4	3	157	43175.6	0.00363632	1.25	192	2349	7	2157	5.75	5.2575	7.76174	2.50425	0.435522	95.492	R2 B+
4	4	178	112949	0.00157593	1	221	2687	6.75	2466	5.75	5.39816	7.89618	2.49802	0.434438	95.7302	R2 B+
5	2	250	-99.271	-2.51836	1	315	2187	5.25	1872	4.25	5.75257	7.69029	1.93771	0.455933	91.2171	R2 B+
0	0	217	39285.8	0.00552363	1	264	2716	5.75	2452	4.75	5.57595	7.90692	2.33097	0.49073	84.7489	R11 B+
0	2	164	146469	0.00111969	1	209	2700	6.25	2491	5.25	5.34233	7.90101	2.55867	0.487366	85.3338	R11 B+
0	11	193	30307.6	0.00636804	1	240	1992	6.5	1752	5.5	5.48064	7.59689	2.11626	0.384774	108.086	R11 B+
0	12	271	123536	0.0021937	1.5	331	2183	7	1852	5.5	5.80212	7.68846	1.88634	0.34297	121.261	R11 B+
0	14	202	91.0361	2.2189	0.75	249	1923	5.75	1674	5	5.51745	7.56164	2.04419	0.408838	101.725	R11 B+
0	17	177	83183.7	0.00212782	1	216	1149	7.25	933	6.25	5.37528	7.04665	1.67137	0.267419	155.519	R11 B+
1	0	270	122694	0.00220059	1.5	325	2215	7	1890	5.5	5.78383	7.70301	1.91918	0.348942	119.185	R11 B+
1	2	219	765.411	0.286121	1	279	1722	5.75	1443	4.75	5.63121	7.45124	1.82003	0.383164	108.54	R11 B+
1	7	175	48015.7	0.00364464	1.25	215	1214	8.25	999	7	5.37064	7.10168	1.73104	0.247291	168.178	R11 B+
1	8	210	75239.3	0.00279109	1.25	257	2365	6.25	2108	5	5.54908	7.76853	2.21946	0.443891	93.6914	R11 B+
1	11	178	78731.5	0.00226085	0.75	223	2796	6	2573	5.25	5.40717	7.93595	2.52877	0.481671	86.3428	R11 B+
1	12	171	29199.1	0.00585634	1.5	220	2582	6.5	2362	5	5.39363	7.85632	2.46269	0.492538	84.4377	R11 B+
1	15	184	51837.3	0.00354957	1	226	1824	6.75	1598	5.75	5.42053	7.50879	2.08825	0.363174	114.515	R11 B+
2	6	156	52552.1	0.00296848	1.25	192	1517	7.75	1325	6.5	5.2575	7.32449	2.06699	0.317999	130.783	R11 B+
2	8	207	113188	0.00182882	1.5	254	1135	10.25	881	8.75	5.53733	7.03439	1.49705	0.171092	243.079	R11 B+
2	10	248	70604.7	0.00351251	1.75	309	2100	6.75	1791	5	5.73334	7.64969	1.91635	0.38327	108.51	R11 B+
2	12	166	47609.5	0.0034867	1.25	211	2567	6.5	2356	5.25	5.35186	7.85049	2.49864	0.47593	87.3843	R11 B+
2	14	177	208350	0.000849532	1.75	241	1692	6.5	1451	4.75	5.4848	7.43367	1.94887	0.410288	101.365	R11 B+
3	2	195	63571.1	0.00306743	1.25	237	2286	6.25	2049	5	5.46806	7.73456	2.2665	0.4533	91.7469	R11 B+
3	4	194	91297.7	0.00212492	2	246	2080	6.75	1834	4.75	5.50533	7.64012	2.13479	0.44943	92.5369	R11 B+
3	5	164	74250.1	0.00220875	1	214	2302	6	2088	5	5.36598	7.74153	2.37556	0.475112	87.5349	R11 B+
3	6	167	119864	0.00139324	1.25	213	2356	6.25	2143	5	5.36129	7.76472	2.40343	0.480686	86.5198	R11 B+
3	7	191	88948.4	0.00214731	1.25	232	2203	6.5	1971	5.25	5.44674	7.69758	2.25084	0.428731	97.0045	R11 B+
3	11	164	85160.7	0.00192577	1.25	200	1788	6.25	1588	5	5.29832	7.48885	2.19054	0.438107	94.9285	R11 B+
4	7	199	168124	0.00118365	4	242	835	10.5	593	6.5	5.48894	6.72743	1.23849	0.190538	218.271	R11 B+
4	8	168	69296.5	0.00242437	1.25	213	1479	7.5	1266	6.25	5.36129	7.29912	1.93783	0.310053	134.135	R11 B+
4	12	159	50271.9	0.0031628	0.75	195	1907	5.5	1712	4.75	5.273	7.55329	2.28029	0.48006	86.6325	R11 B+
4	13	142	121998	0.00116395	1.5	180	1615	7.5	1435	6	5.19296	7.38709	2.19413	0.365689	113.727	R11 B+
4	14	164	59768.4	0.00274393	1.25	211	2032	6.25	1821	5	5.35186	7.61678	2.26492	0.452984	91.8109	R11 B+
4	19	154	90616.5	0.00169947	1.5	198	2196	6.75	1998	5.25	5.28827	7.69439	2.40613	0.45831	90.744	R11 B+
0	4	176	72157.6	0.00243911	1	219	1401	6.75	1182	5.75	5.38907	7.24494	1.85587	0.32276	128.854	R20 B+
0	8	216	-17.5956	-12.2758	0.75	263	1560	6.5	1297	5.75	5.57215	7.35244	1.78029	0.309615	134.324	R20 B+
0	15	201	88248.3	0.00227766	1.5	254	2711	6.5	2457	5	5.53733	7.90507	2.36774	0.473548	87.8239	R20 B+
1	4	175	46531.2	0.00376092	1	216	2370	6.25	2154	5.25	5.37528	7.77065	2.39537	0.45626	91.1515	R20 B+
1	9	242	-7.01123	-34.5161	1.25	314	1902	6.5	1588	5.25	5.74939	7.55066	1.80127	0.343099	121.215	R20 B+
1	13	181	118298	0.00153003	0.75	225	1746	6	1521	5.25	5.4161	7.46508	2.04898	0.390282	106.561	R20 B+
1	15	225	5815.6	0.038689	0.75	273	2123	6	1850	5.25	5.60947	7.66059	2.05111	0.390688	106.45	R20 B+
1	17	248	264029	0.00093929	1	301	1784	6.75	1483	5.75	5.70711	7.48661	1.7795	0.309479	134.383	R20 B+
1	18	173	60469	0.00286097	1	211	2231	6.5	2020	5.5	5.35186	7.71021	2.35835	0.42879	96.9911	R20 B+
2	3	192	62884.5	0.00305322	1.25	241	2207	6	1966	4.75	5.4848	7.69939	2.21459	0.46623	89.2024	R20 B+
2	5	211	76586.1	0.00275507	0.75	436	1827	6.5	1391	5.75	6.07764	7.51043	1.43279	0.249181	166.902	R20 B+
2	10	170	-18.6295	-9.12529	0.75	207	1892	6	1685	5.25	5.33272	7.54539	2.21267	0.421461	98.6777	R20 B+
2	12	279	92863.8	0.0030044	1	336	1410	7	1074	6	5.81711	7.25134	1.43423	0.239039	173.983	R20 B+
2	13	206	-109.558	-1.88028	1	248	2598	6.25	2350	5.25	5.51343	7.8625	2.34907	0.447442	92.9481	R20 B+
3	3	194	-22.6865	-8.55135	0.75	236	2312	6	2076	5.25	5.46383	7.74587	2.28204	0.434674	95.6783	R20 B+
3	7	161	62383	0.00258083	1.25	194	1683	7	1489	5.75	5.26786	7.42833	2.16048	0.375735	110.687	R20 B+
3	11	179	158431	0.00112983	1.5	223	1979	6.75	1756	5.25	5.40717	7.59035	2.18318	0.415843	100.011	R20 B+
4	1	164	70264.6	0.00233403	1	201	1716	6.5	1515	5.5	5.3033	7.44775	2.14445	0.389899	106.666	R20 B+
4	3	162	148043	0.00109428	1.25	211	2483	6.5	2272	5.25	5.35186	7.81722	2.46536	0.469593	88.5635	R20 B+
4	5	158	52585.9	0.00300461	1.25	191	1739	7	1548	5.75	5.25227	7.46107	2.20879	0.384138	108.265	R20 B+
4	6	332	193634	0.00171458	1.5	422	1928	6.5	1506	5	6.04501	7.56424	1.51923	0.303847	136.874	R20 B+
4	10	170	82856.6	0.00205174	1.25	211	1543	6.75	1332	5.5	5.35186	7.34148	1.98963	0.36175	114.966	R20 B+
4	11	189	62659.9	0.00301628	1	241	2455	6.75	2214	5.75	5.4848	7.80588	2.32109	0.403667	103.028	R20 B+
4	12	214	-108.61	-1.97035	0.75	269	1871	6.5	1602	5.75	5.59471	7.53423	1.93952	0.337307	123.297	R20 B+
4	14	162	72183.6	0.00224428	0.75	210	2326	6	2116	5.25	5.34711	7.75191	2.4048	0.458057	90.7941	R20 B+
