# Supplementary material for: Induced endosymbiosis between a fungus and bacterium reveals a shift from antagonism to commensalism
Source: Nat Commun. 2025 Nov 28;16:10717. doi: 10.1038/s41467-025-65741-9 (PMC12663227; doi:10.1038/s41467-025-65741-9)
Supplement: Supplementary file 12 — Source Data [file 41467_2025_65741_MOESM12_ESM.zip › Source_Data/Figure_3/Figure_3_c.xlsx]

## Sheet: Figure_3_c
condition	total_objects	unique_objects	not_doubled_objects	avg_doubling_time	std_doubling_time	avg_roundness_below_time	std_roundness_below_time	germination_rate
NH strain	151	151	13	1.13	0.45	5.29	0.45	91.39
R2 B+	49	49	30	1.5	1.51	6.62	0.69	38.78
R11 B+	92	92	12	1.76	1.63	6.83	1.13	86.96
R20 B+	92	92	18	1.51	1.15	6.47	0.33	80.43
