# Supplementary material for: Induced endosymbiosis between a fungus and bacterium reveals a shift from antagonism to commensalism
Source: Nat Commun. 2025 Nov 28;16:10717. doi: 10.1038/s41467-025-65741-9 (PMC12663227; doi:10.1038/s41467-025-65741-9)
Supplement: Supplementary file 12 — Source Data [file 41467_2025_65741_MOESM12_ESM.zip › Source_Data/Figure_3/Figure_3_d.xlsx]

## Sheet: Figure_3_d
Condition	Initial Intensity	Growth Status
NH strain	138.158	Yes
NH strain	-27.0323	Yes
NH strain	776.837	Yes
NH strain	383.63	Yes
NH strain	27.488	Yes
NH strain	-57.1188	Yes
NH strain	-234.458	Yes
NH strain	-51.8737	Yes
NH strain	-114.246	Yes
NH strain	8.76949	Yes
NH strain	4.12379	Yes
NH strain	7.87918	Yes
NH strain	211.084	Yes
NH strain	9.92577	Yes
NH strain	-17.9988	Yes
NH strain	-25.6476	Yes
NH strain	33.1817	Yes
NH strain	-129.252	Yes
NH strain	20.1559	Yes
NH strain	5.89035	Yes
NH strain	-148.027	Yes
NH strain	13.5392	Yes
NH strain	-7.59531	Yes
NH strain	-4.68088	Yes
NH strain	11.4581	Yes
NH strain	294.799	Yes
NH strain	-23.1805	Yes
NH strain	-71.7704	Yes
NH strain	-153.116	Yes
NH strain	17.9817	Yes
NH strain	141.122	Yes
NH strain	-44.2021	Yes
NH strain	-9.39033	Yes
NH strain	4.14861	Yes
NH strain	-83.1159	Yes
NH strain	-64.3872	Yes
NH strain	-91.8862	Yes
NH strain	-51.6313	Yes
NH strain	-74.4838	Yes
NH strain	110.332	Yes
NH strain	-76.1646	Yes
NH strain	-20.5766	Yes
NH strain	-14.7545	Yes
NH strain	0.220205	Yes
NH strain	-11.7821	Yes
NH strain	72.2705	Yes
NH strain	1.02888	Yes
NH strain	817.022	Yes
NH strain	128.25	Yes
NH strain	-588.34	Yes
NH strain	28.7065	Yes
NH strain	652.795	Yes
NH strain	198.983	Yes
NH strain	-96.4807	Yes
NH strain	250.45	Yes
NH strain	-168.637	Yes
NH strain	-35.2837	Yes
NH strain	21.1196	Yes
NH strain	-128.728	Yes
NH strain	-325.415	Yes
NH strain	-107.417	Yes
NH strain	-9.87917	Yes
NH strain	-21.7195	Yes
NH strain	-26.2812	Yes
NH strain	6.0208	Yes
NH strain	-89.1198	Yes
NH strain	-0.953832	Yes
NH strain	0.792996	Yes
NH strain	2.96754	Yes
NH strain	-0.000642603	Yes
NH strain	-47.359	Yes
NH strain	-12.642	Yes
NH strain	-55.1134	Yes
NH strain	-134.839	Yes
NH strain	-104.175	Yes
NH strain	-96.2149	Yes
NH strain	-23.2806	Yes
NH strain	-22.8023	Yes
NH strain	-33.6587	Yes
NH strain	-151.788	Yes
NH strain	-144.286	Yes
NH strain	375.689	Yes
NH strain	160.556	Yes
NH strain	103.48	Yes
NH strain	-64.6703	Yes
NH strain	0.00826522	Yes
NH strain	-51.1005	Yes
NH strain	-30.7224	Yes
NH strain	-85.6292	Yes
NH strain	5.17232	Yes
NH strain	-1.26588	Yes
NH strain	4.06805	Yes
NH strain	-79.5831	Yes
NH strain	0.900865	Yes
NH strain	-15.9348	Yes
NH strain	1.07221	Yes
NH strain	-145.184	Yes
NH strain	76.55	Yes
NH strain	532.296	Yes
NH strain	-238.087	Yes
NH strain	817.616	Yes
NH strain	353.872	Yes
NH strain	-191.362	Yes
NH strain	-26.5062	Yes
NH strain	19.4365	Yes
NH strain	-36.2618	Yes
NH strain	-315.693	Yes
NH strain	-4.28838	Yes
NH strain	-50.2811	Yes
NH strain	-155.319	Yes
NH strain	-405.081	Yes
NH strain	-140.888	Yes
NH strain	-0.981222	Yes
NH strain	-32.4869	Yes
NH strain	17.5064	Yes
NH strain	-9.67397	Yes
NH strain	-106.383	Yes
NH strain	-21.3419	Yes
NH strain	-148.276	Yes
NH strain	-195.899	Yes
NH strain	-74.4319	Yes
NH strain	-129.659	Yes
NH strain	67.9944	Yes
NH strain	-180.492	Yes
NH strain	-14.9033	Yes
NH strain	-304.816	Yes
NH strain	-0.128649	Yes
NH strain	-105.212	Yes
NH strain	-2.44819	Yes
NH strain	-49.3401	Yes
NH strain	8.86509	Yes
R2 B+	-8.13429	Yes
R2 B+	61928.1	Yes
R2 B+	-154.457	Yes
R2 B+	27380.8	Yes
R2 B+	65987.4	Yes
R2 B+	-14.3188	Yes
R2 B+	51363.7	Yes
R2 B+	46696.9	Yes
R2 B+	6706.75	Yes
R2 B+	48862.3	Yes
R2 B+	285.921	Yes
R2 B+	53239.7	Yes
R2 B+	61089.1	Yes
R2 B+	43175.6	Yes
R2 B+	112949	Yes
R2 B+	-99.271	Yes
R11 B+	60916.2	Yes
R11 B+	59476.4	Yes
R11 B+	-72.0083	Yes
R11 B+	53437.1	Yes
R11 B+	146.539	Yes
R11 B+	83635.7	Yes
R11 B+	52552.1	Yes
R11 B+	50198.3	Yes
R11 B+	113188	Yes
R11 B+	70604.7	Yes
R11 B+	47609.5	Yes
R11 B+	208350	Yes
R11 B+	39285.8	Yes
R11 B+	146469	Yes
R11 B+	135676	Yes
R11 B+	49268.9	Yes
R11 B+	55862.3	Yes
R11 B+	85875.3	Yes
R11 B+	93349.6	Yes
R11 B+	-0.201439	Yes
R11 B+	106784	Yes
R11 B+	49945.1	Yes
R11 B+	30307.6	Yes
R11 B+	123536	Yes
R11 B+	126143	Yes
R11 B+	91.0361	Yes
R11 B+	55265.3	Yes
R11 B+	90334.2	Yes
R11 B+	83183.7	Yes
R11 B+	73101.6	Yes
R11 B+	122694	Yes
R11 B+	124937	Yes
R11 B+	765.411	Yes
R11 B+	90085.9	Yes
R11 B+	52877.2	Yes
R11 B+	80396.8	Yes
R11 B+	72641.5	Yes
R11 B+	48015.7	Yes
R11 B+	75239.3	Yes
R11 B+	138613	Yes
R11 B+	78731.5	Yes
R11 B+	29199.1	Yes
R11 B+	51837.3	Yes
R11 B+	79277.2	Yes
R11 B+	92666.2	Yes
R11 B+	243177	Yes
R11 B+	63210	Yes
R11 B+	100293	Yes
R11 B+	69304.5	Yes
R11 B+	87509.1	Yes
R11 B+	168124	Yes
R11 B+	69296.5	Yes
R11 B+	82303.4	Yes
R11 B+	53652.6	Yes
R11 B+	318026	Yes
R11 B+	50271.9	Yes
R11 B+	121998	Yes
R11 B+	59768.4	Yes
R11 B+	65952.1	Yes
R11 B+	54038.6	Yes
R11 B+	90616.5	Yes
R11 B+	110139	Yes
R11 B+	198004	Yes
R11 B+	68415.7	Yes
R11 B+	71895.2	Yes
R11 B+	63571.1	Yes
R11 B+	78083.4	Yes
R11 B+	91297.7	Yes
R11 B+	74250.1	Yes
R11 B+	119864	Yes
R11 B+	88948.4	Yes
R11 B+	101358	Yes
R11 B+	118582	Yes
R11 B+	85160.7	Yes
R11 B+	101599	Yes
R11 B+	60119.4	Yes
R20 B+	63804.3	Yes
R20 B+	54532.4	Yes
R20 B+	77536	Yes
R20 B+	46531.2	Yes
R20 B+	53555.3	Yes
R20 B+	102089	Yes
R20 B+	1677.27	Yes
R20 B+	-7.01123	Yes
R20 B+	181027	Yes
R20 B+	118298	Yes
R20 B+	5815.6	Yes
R20 B+	137915	Yes
R20 B+	264029	Yes
R20 B+	60469	Yes
R20 B+	59481.7	Yes
R20 B+	72553.6	Yes
R20 B+	45753.9	Yes
R20 B+	57711.5	Yes
R20 B+	72157.6	Yes
R20 B+	50449.5	Yes
R20 B+	-17.5956	Yes
R20 B+	71166.3	Yes
R20 B+	102653	Yes
R20 B+	38603	Yes
R20 B+	88248.3	Yes
R20 B+	79136.9	Yes
R20 B+	80442.1	Yes
R20 B+	96836.8	Yes
R20 B+	62884.5	Yes
R20 B+	76586.1	Yes
R20 B+	198355	Yes
R20 B+	-18.6295	Yes
R20 B+	95243.1	Yes
R20 B+	92863.8	Yes
R20 B+	-109.558	Yes
R20 B+	227892	Yes
R20 B+	51086	Yes
R20 B+	138168	Yes
R20 B+	147038	Yes
R20 B+	41364.2	Yes
R20 B+	43087.5	Yes
R20 B+	70264.6	Yes
R20 B+	148043	Yes
R20 B+	74606.3	Yes
R20 B+	52585.9	Yes
R20 B+	193634	Yes
R20 B+	37296.1	Yes
R20 B+	82856.6	Yes
R20 B+	62659.9	Yes
R20 B+	-108.61	Yes
R20 B+	-52.3226	Yes
R20 B+	72183.6	Yes
R20 B+	95193.1	Yes
R20 B+	74917.3	Yes
R20 B+	-22.6865	Yes
R20 B+	50985	Yes
R20 B+	130282	Yes
R20 B+	62383	Yes
R20 B+	158431	Yes
R20 B+	-8.3248	Yes
R20 B+	-2.75919	Yes
R20 B+	46869.8	Yes
NH strain	-56.2782	No
NH strain	499.78	No
NH strain	-20.5363	No
NH strain	138.466	No
NH strain	-13.7205	No
NH strain	21.0013	No
NH strain	97.1449	No
NH strain	-16.8288	No
NH strain	-181.947	No
NH strain	-18.7165	No
NH strain	21.3883	No
NH strain	-104.533	No
NH strain	-9.02491	No
NH strain	61.4634	No
NH strain	-68.7328	No
NH strain	-131.725	No
NH strain	-62.3233	No
NH strain	-91.7918	No
NH strain	34.1067	No
NH strain	-147.213	No
R2 B+	85199.9	No
R2 B+	49400.3	No
R2 B+	60854.8	No
R2 B+	45173.1	No
R2 B+	190704	No
R2 B+	57621	No
R2 B+	52485	No
R2 B+	92888.5	No
R2 B+	80704.5	No
R2 B+	241368	No
R2 B+	107764	No
R2 B+	202551	No
R2 B+	169697	No
R2 B+	191301	No
R2 B+	151622	No
R2 B+	152990	No
R2 B+	695804	No
R2 B+	102475	No
R2 B+	45508.9	No
R2 B+	92960.9	No
R2 B+	165130	No
R2 B+	85477.1	No
R2 B+	197790	No
R2 B+	54783.9	No
R2 B+	92287.2	No
R2 B+	156794	No
R2 B+	93960.4	No
R2 B+	130113	No
R2 B+	75394	No
R2 B+	139024	No
R2 B+	78717.5	No
R2 B+	197498	No
R2 B+	271338	No
R11 B+	162703	No
R11 B+	128987	No
R11 B+	6093.21	No
R11 B+	64703.8	No
R11 B+	231053	No
R11 B+	113652	No
R11 B+	128556	No
R11 B+	299935	No
R11 B+	102022	No
R11 B+	69014.6	No
R11 B+	54225.3	No
R11 B+	109255	No
R11 B+	175826	No
R11 B+	121828	No
R11 B+	142311	No
R11 B+	201461	No
R20 B+	106449	No
R20 B+	92862.7	No
R20 B+	54377	No
R20 B+	133509	No
R20 B+	411393	No
R20 B+	42856.3	No
R20 B+	92165.9	No
R20 B+	-52.6646	No
R20 B+	54701.3	No
R20 B+	84059.9	No
R20 B+	242990	No
R20 B+	115593	No
R20 B+	287247	No
R20 B+	67929.9	No
R20 B+	176518	No
R20 B+	43882.5	No
R20 B+	81664.7	No
R20 B+	102031	No
R20 B+	80645.1	No
R20 B+	-40.8709	No
R20 B+	133971	No
R20 B+	48143.3	No
R20 B+	126.983	No
R20 B+	144632	No
R20 B+	85726.1	No
R20 B+	38140.1	No
R20 B+	106380	No
R20 B+	165453	No
R20 B+	75281.5	No
R20 B+	131588	No
