# Supplementary material for: Induced endosymbiosis between a fungus and bacterium reveals a shift from antagonism to commensalism
Source: Nat Commun. 2025 Nov 28;16:10717. doi: 10.1038/s41467-025-65741-9 (PMC12663227; doi:10.1038/s41467-025-65741-9)
Supplement: Supplementary file 12 — Source Data [file 41467_2025_65741_MOESM12_ESM.zip › Source_Data/Figure_4/2025-05-19_24TG06_Rp_metadata.csv]

	sample_id	Condition	Specification	experiment	strain	round	sorted
Unknown_BZ931-001T0068	24TG06_IND_1	pIND	NA	24TG06	IND	NA	NA
Unknown_BZ931-001T0069	24TG06_IND_2	pIND	NA	24TG06	IND	NA	NA
Unknown_BZ931-001T0070	24TG06_IND_3	pIND	NA	24TG06	IND	NA	NA
Unknown_BZ931-001T0071	24TG06_IND_4	pIND	NA	24TG06	IND	NA	NA
Unknown_BZ931-001T0072	24TG06_IND_5	pIND	NA	24TG06	IND	NA	NA
Unknown_BZ931-001T0073	24TG06_IND_6	pIND	NA	24TG06	IND	NA	NA
Unknown_BZ931-001T0074	24TG06_IND_7	pIND	NA	24TG06	IND	NA	NA
Unknown_BZ931-001T0075	24TG06_IND_8	pIND	NA	24TG06	IND	NA	NA
Unknown_BZ931-001T0076	24TG06_IND_9	pIND	NA	24TG06	IND	NA	NA
Unknown_BZ931-001T0077	24TG06_IND_10	pIND	NA	24TG06	IND	NA	NA
Unknown_BZ931-001T0088	24TG06_Rp_pR10_21	Rp_R10_pos	NA	24TG06	Rp	R10	pos
Unknown_BZ931-001T0089	24TG06_Rp_pR10_22	Rp_R10_pos	NA	24TG06	Rp	R10	pos
Unknown_BZ931-001T0090	24TG06_Rp_pR10_23	Rp_R10_pos	NA	24TG06	Rp	R10	pos
Unknown_BZ931-001T0091	24TG06_Rp_pR10_24	Rp_R10_pos	NA	24TG06	Rp	R10	pos
Unknown_BZ931-001T0092	24TG06_Rp_pR10_25	Rp_R10_pos	NA	24TG06	Rp	R10	pos
Unknown_BZ931-001T0093	24TG06_Rp_nR10_26	Rp_R10_neg	NA	24TG06	Rp	R10	neg
Unknown_BZ931-001T0094	24TG06_Rp_nR10_27	Rp_R10_neg	NA	24TG06	Rp	R10	neg
Unknown_BZ931-001T0095	24TG06_Rp_nR10_28	Rp_R10_neg	NA	24TG06	Rp	R10	neg
Unknown_BZ931-001T0096	24TG06_Rp_nR10_29	Rp_R10_neg	NA	24TG06	Rp	R10	neg
Unknown_BZ931-001T0097	24TG06_Rp_nR10_30	Rp_R10_neg	NA	24TG06	Rp	R10	neg
Unknown_BZ931-001T0098	24TG06_Rp_pR20_31	Rp_R20_pos	NA	24TG06	Rp	R20	pos
Unknown_BZ931-001T0099	24TG06_Rp_pR20_32	Rp_R20_pos	NA	24TG06	Rp	R20	pos
Unknown_BZ931-001T0100	24TG06_Rp_pR20_33	Rp_R20_pos	NA	24TG06	Rp	R20	pos
Unknown_BZ931-001T0101	24TG06_Rp_pR20_34	Rp_R20_pos	NA	24TG06	Rp	R20	pos
Unknown_BZ931-001T0102	24TG06_Rp_pR20_35	Rp_R20_pos	NA	24TG06	Rp	R20	pos
Unknown_BZ931-001T0103	24TG06_Rp_nR20_36	Rp_R20_neg	NA	24TG06	Rp	R20	neg
Unknown_BZ931-001T0104	24TG06_Rp_nR20_37	Rp_R20_neg	NA	24TG06	Rp	R20	neg
Unknown_BZ931-001T0105	24TG06_Rp_nR20_38	Rp_R20_neg	NA	24TG06	Rp	R20	neg
Unknown_BZ931-001T0106	24TG06_Rp_nR20_39	Rp_R20_neg	NA	24TG06	Rp	R20	neg
Unknown_BZ931-001T0107	24TG06_Rp_nR20_40	Rp_R20_neg	NA	24TG06	Rp	R20	neg
