# Supplementary material for: Induced endosymbiosis between a fungus and bacterium reveals a shift from antagonism to commensalism
Source: Nat Commun. 2025 Nov 28;16:10717. doi: 10.1038/s41467-025-65741-9 (PMC12663227; doi:10.1038/s41467-025-65741-9)
Supplement: Supplementary file 12 — Source Data [file 41467_2025_65741_MOESM12_ESM.zip › Source_Data/Figure_4/nDEG_rp_R10.csv]

Geneid	baseMean	log2FoldChange	lfcSE	stat	pvalue	padj	contrast	COG	Description	Name	KO	KEGG_Pathway	COG_root	abs_log2FoldChange	-log10(pvalue)
g1	15.8415214998239	0.94381055812125	0.339602573545598	2.77916197238277	0.0054499342584781	0.0350532083612398	Rp_R10_pos_vs_pIND	COG2801@1|root,KOG0017@2759|Eukaryota,38F42@33154|Opisthokonta	retrotransposable element Tf2 155 kDa protein type 1-like	-	-	-	COG2801	0.94381055812125	2.2636087365036137
g10008	217.210296768646	1.17745531595919	0.337966469769103	3.483941222819	0.000494087981623	0.0060074957358807	Rp_R10_pos_vs_pIND	2F91I@1|root,2TA4D@2759|Eukaryota,394ZT@33154|Opisthokonta,3Q236@4751|Fungi,1GWXQ@112252|Fungi incertae sedis	-	-	-	-		1.17745531595919	3.306195709920121
g10024	950.563009498226	1.08828236623936	0.248052560537147	4.38730551252014	1.14763535005819e-05	0.0003498337162691	Rp_R10_pos_vs_pIND	COG0466@1|root,KOG2004@2759|Eukaryota,38E0Y@33154|Opisthokonta,3NUKI@4751|Fungi,1GV9C@112252|Fungi incertae sedis	Subunit ChlI of Mg-chelatase	-	K01338	ko04112,map04112	COG0466	1.08828236623936	4.940196082856539
g10025	538.880947505903	-0.649259752939666	0.154839761522933	-4.19310741991492	2.75159064408208e-05	0.0006668579082352	Rp_R10_pos_vs_pIND	COG0604@1|root,KOG0025@2759|Eukaryota,38GDB@33154|Opisthokonta,3NTWX@4751|Fungi,1GT4D@112252|Fungi incertae sedis	Zinc-binding dehydrogenase	ETR1	K07512	ko00062,ko01100,ko01212,map00062,map01100,map01212	COG0604	0.649259752939666	4.560416175901617
g10041	9.55568401877265	1.79852271336212	0.588933941328815	3.05386154057295	0.0022591632226743	0.0184721831910036	Rp_R10_pos_vs_pIND	COG0211@1|root,KOG4600@2759|Eukaryota,39YDY@33154|Opisthokonta,3NYA4@4751|Fungi,1GWGZ@112252|Fungi incertae sedis	Ribosomal L27 protein	MRPL2	K00030,K02899	ko00020,ko01100,ko01110,ko01120,ko01130,ko01200,ko01210,ko01230,ko03010,map00020,map01100,map01110,map01120,map01130,map01200,map01210,map01230,map03010	COG0211	1.79852271336212	2.6460523905289706
g10086	878.665332407982	0.707994362224978	0.258879571122005	2.73484060235604	0.0062410489934143	0.0382759515436183	Rp_R10_pos_vs_pIND	28NVA@1|root,2TA1W@2759|Eukaryota,394WF@33154|Opisthokonta,3Q1ZG@4751|Fungi,1GWM7@112252|Fungi incertae sedis	Fungal specific transcription factor domain	-	-	-		0.707994362224978	2.2047424081119606
g10116	83.5796936788504	0.660287648103273	0.196370619726444	3.36245640525601	0.0007725232305182	0.0083074850092618	Rp_R10_pos_vs_pIND	-	-	-	-	-	-	0.660287648103273	3.112088452053065
g10142	483.948807530656	-0.610380163627321	0.175388716620302	-3.4801563942607	0.0005011211634094	0.0060724259897153	Rp_R10_pos_vs_pIND	2D8DK@1|root,2T9TK@2759|Eukaryota,394JB@33154|Opisthokonta,3Q1NT@4751|Fungi,1GVBH@112252|Fungi incertae sedis	GDSL-like Lipase/Acylhydrolase	-	-	-		0.610380163627321	3.3000572556932903
g10143	65.9356879224305	0.752144071889352	0.285944050569983	2.63038895332872	0.0085287227752322	0.0477861605950985	Rp_R10_pos_vs_pIND	COG0507@1|root,COG1599@1|root,KOG0851@2759|Eukaryota,KOG0987@2759|Eukaryota,37Q72@33090|Viridiplantae,3GCCF@35493|Streptophyta,4JS2N@91835|fabids	Belongs to the helicase family	-	-	-	COG0507,COG1599	0.752144071889352	2.0691160020330455
g10148	462.541036122783	1.83206185999019	0.645946819347162	2.83624255916577	0.0045647763087902	0.030805440872209	Rp_R10_pos_vs_pIND	-	-	-	-	-	-	1.83206185999019	2.3405804996714856
g10193	1207.1030155786	0.855548823502149	0.173798186841989	4.92265678398581	8.5377113896172e-07	4.7112842773321e-05	Rp_R10_pos_vs_pIND	2F914@1|root,2RAWS@2759|Eukaryota,3AXB9@33154|Opisthokonta,3Q28S@4751|Fungi,1GX77@112252|Fungi incertae sedis	-	-	-	-		0.855548823502149	6.068658530255331
g10215	1665.11169149142	-0.635722684631942	0.18503229554438	-3.43573905712834	0.0005909398502537	0.0068374282351139	Rp_R10_pos_vs_pIND	COG0484@1|root,KOG0712@2759|Eukaryota,38CPQ@33154|Opisthokonta,3NW8I@4751|Fungi,1GT0X@112252|Fungi incertae sedis	DnaJ central domain	YDJ1	K09503	ko04141,map04141	COG0484	0.635722684631942	3.2284567222191356
g10219	1281.46861671165	-0.646711675959912	0.189675238017008	-3.40957355699706	0.0006506452939791	0.0073552002731171	Rp_R10_pos_vs_pIND	2C0JP@1|root,2SAMB@2759|Eukaryota,3AA4Z@33154|Opisthokonta,3P7X3@4751|Fungi	Expressed protein	-	-	-		0.646711675959912	3.186655707054034
g10222	28.8072897668498	0.847244231647129	0.267949987153031	3.16194914076728	0.0015671693301181	0.0138566356423472	Rp_R10_pos_vs_pIND	-	-	-	-	-	-	0.847244231647129	2.804884076177948
g1023	42.6435923575896	1.60519134453714	0.303271617940811	5.29291648007241	1.20380907625765e-07	1.06176947254675e-05	Rp_R10_pos_vs_pIND	KOG1075@1|root,KOG1075@2759|Eukaryota,3ADGB@33154|Opisthokonta,3PE4J@4751|Fungi,1GW87@112252|Fungi incertae sedis	Reverse transcriptase (RNA-dependent DNA polymerase)	-	-	-		1.60519134453714	6.919442386585449
g10262	4.26499195997875	-2.75485686702047	0.932660005505222	-2.95376326931502	0.0031392471586087	0.0235399784322019	Rp_R10_pos_vs_pIND	-	-	-	-	-	-	2.75485686702047	2.5031744901635187
g10271	48.9570099780477	-0.640968273376208	0.191984545289788	-3.33864516234215	0.0008418802995167	0.0088467314091313	Rp_R10_pos_vs_pIND	-	-	-	-	-	-	0.640968273376208	3.074749653102364
g10281	78.4398201620201	1.44856191274585	0.290178099711674	4.99197532200111	5.97648927473511e-07	3.52439142828385e-05	Rp_R10_pos_vs_pIND	COG0659@1|root,KOG0236@2759|Eukaryota,38EAT@33154|Opisthokonta,3NW17@4751|Fungi,1GRWT@112252|Fungi incertae sedis	Sulfate permease family	-	-	-	COG0659	1.44856191274585	6.223553855533442
g10286	505.892400427893	0.82978962573783	0.185798100284082	4.46608240056866	7.96649365560516e-06	0.0002662219098793	Rp_R10_pos_vs_pIND	COG4992@1|root,KOG1401@2759|Eukaryota,39JJC@33154|Opisthokonta,3NVGI@4751|Fungi,1GWCT@112252|Fungi incertae sedis	Aminotransferase class-III	-	K00823	ko00250,ko00410,ko00640,ko00650,ko01100,ko01120,map00250,map00410,map00640,map00650,map01100,map01120	COG4992	0.82978962573783	5.098732785390589
g10298	59.5897779799372	1.21897168362391	0.412994846253313	2.95154211894509	0.0031619141964824	0.0236112267253637	Rp_R10_pos_vs_pIND	KOG0252@1|root,KOG0252@2759|Eukaryota,38H3A@33154|Opisthokonta,3NTWV@4751|Fungi,1GS8D@112252|Fungi incertae sedis	Sugar (and other) transporter	-	-	-		1.21897168362391	2.5000499195081187
g10300	13.0788388268352	0.98549187473284	0.358564450393341	2.74843720188035	0.0059880104271192	0.0373530354788501	Rp_R10_pos_vs_pIND	2CDWM@1|root,2RAT7@2759|Eukaryota,3AX7J@33154|Opisthokonta,3Q22M@4751|Fungi,1GWWF@112252|Fungi incertae sedis	-	-	-	-		0.98549187473284	2.2227174520770836
g10301	219.331658504378	1.05562313681758	0.236072019458103	4.47161480314666	7.76311660076519e-06	0.0002606396760765	Rp_R10_pos_vs_pIND	2ETXX@1|root,2SW6D@2759|Eukaryota,3AUKF@33154|Opisthokonta,3PHJB@4751|Fungi	-	-	-	-		1.05562313681758	5.109963890754191
g10326	992.177945305713	0.886279258375626	0.216135550326381	4.10057141010481	4.12131232052044e-05	0.0009059730587325	Rp_R10_pos_vs_pIND	-	-	-	-	-	-	0.886279258375626	4.3849644726049934
g10328	14.4680130837851	1.92696618883802	0.532670595821031	3.61755689905858	0.0002973969656639	0.0041029064233271	Rp_R10_pos_vs_pIND	-	-	-	-	-	-	1.92696618883802	3.526663466890551
g10341	98.7074188129969	1.34695117650264	0.301932022535101	4.46110738832297	8.153721606277e-06	0.0002703794186266	Rp_R10_pos_vs_pIND	2AN22@1|root,2RZDB@2759|Eukaryota,3A9V7@33154|Opisthokonta,3P895@4751|Fungi,1GX8J@112252|Fungi incertae sedis	-	-	-	-		1.34695117650264	5.088644120811469
g10360	3768.1459683211	-0.607438648442743	0.141834863834073	-4.28271746468036	1.84624544396404e-05	0.0004985325997434	Rp_R10_pos_vs_pIND	COG0508@1|root,KOG0559@2759|Eukaryota,38GEX@33154|Opisthokonta,3NX9F@4751|Fungi,1GS7N@112252|Fungi incertae sedis	Mortierella verticillata NRRL 6337 2-oxoglutarate dehydrogenase E2 component (dihydrolipoamide succinyltransferase)	-	K00658	ko00020,ko00310,ko01100,ko01110,ko01120,ko01130,ko01200,map00020,map00310,map01100,map01110,map01120,map01130,map01200	COG0508	0.607438648442743	4.733710563400356
g10361	31.0813942517352	0.820171644531389	0.298875942509009	2.74418756373028	0.0060660867491125	0.0375354378745403	Rp_R10_pos_vs_pIND	-	-	-	-	-	-	0.820171644531389	2.217091383278326
g10363	2362.25300751882	-0.818228050412388	0.240712032976634	-3.3991987865925	0.0006758357640722	0.0075714010820401	Rp_R10_pos_vs_pIND	COG5069@1|root,KOG0046@2759|Eukaryota,38BRY@33154|Opisthokonta,3NW26@4751|Fungi,1GT4X@112252|Fungi incertae sedis	Calponin homology domain	fim1	K17275	-	COG5069	0.818228050412388	3.1701588298321606
g10374	1181.10098040237	1.20792325935136	0.247147074212118	4.88746736412766	1.02141420522456e-06	5.49546377765942e-05	Rp_R10_pos_vs_pIND	2DKYR@1|root,2S63V@2759|Eukaryota,3A7H5@33154|Opisthokonta,3P555@4751|Fungi	Spizellomyces punctatus DAOM BR117	-	-	-		1.20792325935136	5.990798106527726
g10389	342.465985180856	-0.720497589820958	0.175224070202005	-4.11186424896044	3.92477059465487e-05	0.0008752848494048	Rp_R10_pos_vs_pIND	2AHMD@1|root,2RZ2P@2759|Eukaryota,3A2WV@33154|Opisthokonta,3P3A6@4751|Fungi	-	-	-	-		0.720497589820958	4.406185722966412
g1039	796.095558623931	1.05212287112166	0.186068733008658	5.65448506102688	1.56314192247167e-08	2.06382682904986e-06	Rp_R10_pos_vs_pIND	KOG1953@1|root,KOG1953@2759|Eukaryota,38DAT@33154|Opisthokonta,3NUM4@4751|Fungi,1GS1V@112252|Fungi incertae sedis	Transport protein Trs120 or TRAPPC9, TRAPP II complex subunit	TRS120	K20306	-		1.05212287112166	7.806001589256468
g10400	107.513948429475	1.43094474697583	0.444902967008892	3.21630749418498	0.001298516180901	0.0122984892096236	Rp_R10_pos_vs_pIND	COG1028@1|root,KOG0725@2759|Eukaryota,38FP8@33154|Opisthokonta,3NVM2@4751|Fungi,1GU91@112252|Fungi incertae sedis	KR domain	-	-	-	COG1028	1.43094474697583	2.886552634227029
g10413	139.903286592225	-0.627002397936239	0.173156100053035	-3.6210240225103	0.0002934392637166	0.0040752034361262	Rp_R10_pos_vs_pIND	2F9C9@1|root,2TAHP@2759|Eukaryota,395G8@33154|Opisthokonta,3Q2JW@4751|Fungi,1GXRG@112252|Fungi incertae sedis	-	-	-	-		0.627002397936239	3.532481775719107
g10416	7377.59987407343	-1.24662528042809	0.345167690463344	-3.61165113326409	0.0003042536877015	0.0041706010274045	Rp_R10_pos_vs_pIND	COG1028@1|root,KOG0725@2759|Eukaryota,39V6R@33154|Opisthokonta,3P0K4@4751|Fungi,1GVA5@112252|Fungi incertae sedis	KR domain	-	K17742	ko00051,map00051	COG1028	1.24662528042809	3.5167641492073254
g10418	383.028605546003	0.611453369168482	0.113067694574048	5.40785209667507	6.378506309543e-08	6.29687313246215e-06	Rp_R10_pos_vs_pIND	KOG1167@1|root,KOG1167@2759|Eukaryota,38HJI@33154|Opisthokonta,3NVAD@4751|Fungi	CDC7 protein kinase	CDC7	K02214	ko04110,ko04111,ko04113,map04110,map04111,map04113		0.611453369168482	7.195281010537811
g1042	75.4753897008688	-0.91565082038962	0.284521059990071	-3.21821808347534	0.0012898970250925	0.0122290193290823	Rp_R10_pos_vs_pIND	-	-	-	-	-	-	0.91565082038962	2.8894449588628848
g10421	20.0394721378144	1.83109992178509	0.560181828692457	3.2687599418552	0.0010801990525646	0.0106539705821463	Rp_R10_pos_vs_pIND	COG5019@1|root,KOG2655@2759|Eukaryota,3AWDX@33154|Opisthokonta,3Q188@4751|Fungi,1GVVA@112252|Fungi incertae sedis	Septin	-	-	-	COG5019	1.83109992178509	2.966496207971458
g10429	300.899566841476	-1.00417725644022	0.363946165263065	-2.7591367962742	0.0057954269428279	0.0364901647854303	Rp_R10_pos_vs_pIND	KOG1325@1|root,KOG1325@2759|Eukaryota,38CVD@33154|Opisthokonta,3NU1G@4751|Fungi,1GV08@112252|Fungi incertae sedis	Cytoplasmic phospholipase A2, catalytic subunit	-	K16342	ko00564,ko00565,ko00590,ko00591,ko00592,ko01100,ko01110,ko04010,ko04014,ko04072,ko04217,ko04270,ko04370,ko04611,ko04664,ko04724,ko04726,ko04730,ko04750,ko04912,ko04913,ko04921,ko05231,map00564,map00565,map00590,map00591,map00592,map01100,map01110,map04010,map04014,map04072,map04217,map04270,map04370,map04611,map04664,map04724,map04726,map04730,map04750,map04912,map04913,map04921,map05231		1.00417725644022	2.2369145645175945
g1043	13.8936413281362	1.81575625988856	0.38455653517059	4.7216887344876	2.33894446491989e-06	0.0001063572240349	Rp_R10_pos_vs_pIND	2CZWY@1|root,2SBZF@2759|Eukaryota,3AX84@33154|Opisthokonta,3Q23N@4751|Fungi,1GWYG@112252|Fungi incertae sedis	function. Source PGD	-	-	-		1.81575625988856	5.630980089804859
g10430	20.631834661481	-3.43624714146107	0.434043682111315	-7.9168233131425	2.43655607488554e-15	3.0845366639771598e-12	Rp_R10_pos_vs_pIND	2941H@1|root,2RAUT@2759|Eukaryota,3AX97@33154|Opisthokonta,3Q25F@4751|Fungi,1GX1Z@112252|Fungi incertae sedis	-	-	-	-		3.43624714146107	14.613223589317313
g10444	2812.06149366225	-0.611182177683152	0.191574815705253	-3.1903054450721	0.0014212249698432	0.0130247311003086	Rp_R10_pos_vs_pIND	293MM@1|root,2RAIE@2759|Eukaryota,3AWY3@33154|Opisthokonta,3Q1QI@4751|Fungi,1GVJP@112252|Fungi incertae sedis	Diaphanous GTPase-binding Domain	-	-	-		0.611182177683152	2.8473371708915103
g10451	125.156689008048	-1.0127421750798	0.289619955464001	-3.49679694362662	0.0004708801063212	0.00578413856629	Rp_R10_pos_vs_pIND	2CMEZ@1|root,2QQ6D@2759|Eukaryota,3A472@33154|Opisthokonta,3PGWG@4751|Fungi,1GVXY@112252|Fungi incertae sedis	Thaumatin family	-	-	-		1.0127421750798	3.327089657184013
g10452	541.586530709258	-0.719092214019723	0.159912620746589	-4.49678212177672	6.89896192654308e-06	0.0002394718703566	Rp_R10_pos_vs_pIND	COG0655@1|root,KOG3135@2759|Eukaryota,38HWI@33154|Opisthokonta,3NU10@4751|Fungi,1GWRK@112252|Fungi incertae sedis	Flavodoxin-like fold	-	K03809	ko00130,ko01110,map00130,map01110	COG0655	0.719092214019723	5.161216251797553
g10473	1805.75201737278	-0.815077261105695	0.277783504655623	-2.9342176459188	0.0033438963910128	0.0246199090766293	Rp_R10_pos_vs_pIND	COG2202@1|root,2QU3S@2759|Eukaryota,3978Y@33154|Opisthokonta,3NW67@4751|Fungi,1GWNQ@112252|Fungi incertae sedis	Motif C-terminal to PAS motifs (likely to contribute to PAS structural domain)	-	K14858	-	COG2202	0.815077261105695	2.4757471874257577
g10485	938.744854678748	-0.668147765967867	0.213497239967029	-3.12953819014733	0.0017508131240817	0.0151504822048103	Rp_R10_pos_vs_pIND	COG0661@1|root,KOG1235@2759|Eukaryota,38HCG@33154|Opisthokonta,3NWUW@4751|Fungi,1GS72@112252|Fungi incertae sedis	ABC1 family	-	K08869	-	COG0661	0.668147765967867	2.756760206578629
g10486	1253.26624755793	-0.642245984220729	0.198704558954149	-3.23216531921105	0.0012285595676941	0.011730182101307	Rp_R10_pos_vs_pIND	28IEC@1|root,2QQR2@2759|Eukaryota,39TJ0@33154|Opisthokonta,3P0YE@4751|Fungi,1GTR7@112252|Fungi incertae sedis	-	-	-	-		0.642245984220729	2.910603781557791
g10500	16.9782490420188	1.64115953999692	0.590566146455212	2.77895973185687	0.005453328487898	0.0350645600203331	Rp_R10_pos_vs_pIND	2F9FX@1|root,2TAMF@2759|Eukaryota,395M3@33154|Opisthokonta,3Q2QJ@4751|Fungi,1GXXJ@112252|Fungi incertae sedis	-	-	-	-		1.64115953999692	2.2633383412670165
g10506	796.170771371477	-0.88809872055722	0.173703152676968	-5.11273806416629	3.17522443205998e-07	2.21145647256838e-05	Rp_R10_pos_vs_pIND	28JGC@1|root,2QRVH@2759|Eukaryota,38T07@33154|Opisthokonta,3NWFG@4751|Fungi,1GSKJ@112252|Fungi incertae sedis	Chitin synthase III catalytic subunit	CHS7	-	-		0.88809872055722	6.498225572368716
g10509	2791.57766401733	-0.882408134119677	0.182084602580363	-4.84614361464323	1.25884406072326e-06	6.51239976702532e-05	Rp_R10_pos_vs_pIND	COG2124@1|root,KOG0157@2759|Eukaryota,38BG9@33154|Opisthokonta,3NXAM@4751|Fungi,1GT8J@112252|Fungi incertae sedis	Cytochrome P450	-	-	-	COG2124	0.882408134119677	5.900028064778439
g10512	662.500076923232	0.612320541774871	0.15268553560282	4.01033758277993	6.06319963380914e-05	0.0012149545560447	Rp_R10_pos_vs_pIND	COG5147@1|root,KOG0048@2759|Eukaryota,394QG@33154|Opisthokonta,3Q1TD@4751|Fungi,1GVX9@112252|Fungi incertae sedis	Myb-like DNA-binding domain	-	-	-	COG5147	0.612320541774871	4.217298132171701
g10516	1609.56973041795	0.707446080392714	0.241969792338847	2.9236958611843	0.0034590253517703	0.0252259181956791	Rp_R10_pos_vs_pIND	KOG0598@1|root,KOG0598@2759|Eukaryota,39TUW@33154|Opisthokonta,3NX4Y@4751|Fungi,1GT7H@112252|Fungi incertae sedis	Protein kinase C terminal domain	-	K13303	ko04068,ko04151,map04068,map04151		0.707446080392714	2.4610462549577115
g10530	411.349004706643	1.20597184326741	0.298139192112976	4.0449960125015	5.23240147066071e-05	0.0010838953621388	Rp_R10_pos_vs_pIND	COG2273@1|root,2QVQI@2759|Eukaryota,38GRK@33154|Opisthokonta,3NUVW@4751|Fungi	Cell wall	UTR2	-	-	COG2273	1.20597184326741	4.281298940944602
g10531	41.6706315538799	2.56668080098273	0.829336249499813	3.09486146605883	0.0019690484260014	0.0166768560314748	Rp_R10_pos_vs_pIND	2E512@1|root,2T9XS@2759|Eukaryota,394QY@33154|Opisthokonta,3Q1TI@4751|Fungi,1GVY7@112252|Fungi incertae sedis	-	-	-	-		2.56668080098273	2.7057436028631154
g10542	692.355345082763	-0.607627275458314	0.144846978277421	-4.19495996868187	2.72919784196947e-05	0.0006621766263475	Rp_R10_pos_vs_pIND	2CWK8@1|root,2RUS1@2759|Eukaryota,3AXP0@33154|Opisthokonta,3Q1G7@4751|Fungi,1GURB@112252|Fungi incertae sedis	Stress responsive A/B Barrel Domain	-	-	-		0.607627275458314	4.563964980797203
g10551	126.790833158097	0.706692458802811	0.213262166926617	3.31372633499491	0.0009206156389647	0.009448317396479	Rp_R10_pos_vs_pIND	COG0323@1|root,KOG1977@2759|Eukaryota,397QP@33154|Opisthokonta,3Q1XG@4751|Fungi,1GWDE@112252|Fungi incertae sedis	mismatched DNA binding	-	-	-	COG0323	0.706692458802811	3.035921651798787
g10560	8.23729281216032	1.19184814523203	0.37970549522485	3.13887515514164	0.0016959768728003	0.0147530793369184	Rp_R10_pos_vs_pIND	2F8ZR@1|root,2TA4S@2759|Eukaryota,39505@33154|Opisthokonta,3Q23M@4751|Fungi,1GWYE@112252|Fungi incertae sedis	-	-	-	-		1.19184814523203	2.770580074298464
g10596	1.4448138185985	3.77974161116582	1.31302183835461	2.8786586031976	0.0039937040742494	0.0280145063174454	Rp_R10_pos_vs_pIND	COG2801@1|root,KOG0017@2759|Eukaryota,38F42@33154|Opisthokonta,3NVKU@4751|Fungi,1GXGQ@112252|Fungi incertae sedis	retrotransposable element tf2 155 kda protein type 1-like	-	-	-	COG2801	3.77974161116582	2.3986241186545807
g10601	29.4871358319391	3.83143044692787	1.17664470248092	3.2562339666761	0.0011290067622728	0.0110292122246367	Rp_R10_pos_vs_pIND	KOG1075@1|root,KOG1075@2759|Eukaryota	Ribonuclease H protein	-	-	-		3.83143044692787	2.947303456827054
g10612	24.3376584537868	1.05222998592249	0.31029752593262	3.39103569311402	0.0006962903236022	0.0077133214425932	Rp_R10_pos_vs_pIND	28N8N@1|root,2QUTZ@2759|Eukaryota	-	-	-	-		1.05222998592249	3.1572096402048158
g10618	8.31705029815966	1.21039771978316	0.454362625854694	2.66394648438855	0.0077229847837451	0.0445712940549689	Rp_R10_pos_vs_pIND	28N8N@1|root,2QUTZ@2759|Eukaryota,39XUZ@33154|Opisthokonta,3PDMC@4751|Fungi,1GXH4@112252|Fungi incertae sedis	-	-	-	-		1.21039771978316	2.11221482083197
g1063	7726.41892486225	0.842156688886691	0.203368824558902	4.14103140298564	3.45747616351504e-05	0.0007914342672286	Rp_R10_pos_vs_pIND	COG5025@1|root,KOG2294@2759|Eukaryota,38B51@33154|Opisthokonta,3Q37I@4751|Fungi,1GWVF@112252|Fungi incertae sedis	FORKHEAD	-	K09397,K09403,K09413	-	COG5025	0.842156688886691	4.461240805315418
g10632	13.6789873832559	-3.80064924930401	0.582859685360339	-6.52069330709389	6.99831501398572e-11	2.35329277212479e-08	Rp_R10_pos_vs_pIND	COG2801@1|root,KOG0017@2759|Eukaryota,3AFVE@33154|Opisthokonta,3PCPI@4751|Fungi,1GXN4@112252|Fungi incertae sedis	Integrase core domain	-	-	-	COG2801	3.80064924930401	10.155006512588095
g10703	9.7908986461053	1.11490918375441	0.362371981820199	3.07669808839582	0.0020930717941614	0.0174796267295884	Rp_R10_pos_vs_pIND	-	-	-	-	-	-	1.11490918375441	2.6792158747318457
g10704	191.197976378878	1.08932381332001	0.165534728694046	6.58063611131038	4.68439773813221e-11	1.65267088069415e-08	Rp_R10_pos_vs_pIND	COG1215@1|root,COG5022@1|root,KOG2571@2759|Eukaryota,KOG4229@2759|Eukaryota,38H3K@33154|Opisthokonta,3NU7V@4751|Fungi,1GVIZ@112252|Fungi incertae sedis|2F4XJ@1|root,2T5XT@2759|Eukaryota,39IQP@33154|Opisthokonta,3Q2NR@4751|Fungi,1GXVF@112252|Fungi incertae sedis	Myosin. Large ATPases.	-	K00698	ko00520,map00520	COG1215,COG5022|	1.08932381332001	10.329346237395015
g10727	1210.05118169771	-0.891180939683893	0.217374023349132	-4.0997582229618	4.13581980632933e-05	0.0009082344699185	Rp_R10_pos_vs_pIND	KOG3329@1|root,KOG3329@2759|Eukaryota,39WSG@33154|Opisthokonta,3NXUZ@4751|Fungi,3QQFA@4890|Ascomycota,2025B@147541|Dothideomycetes,4KFT6@92860|Pleosporales	Ran-interacting Mog1 protein	-	-	-		0.891180939683893	4.383438391292647
g10728	7223.31613831199	-0.724091599674738	0.164762999582079	-4.39474640247745	1.10902145198476e-05	0.0003399893257573	Rp_R10_pos_vs_pIND	COG0334@1|root,KOG2250@2759|Eukaryota,390UX@33154|Opisthokonta,3NVNH@4751|Fungi,1GVDJ@112252|Fungi incertae sedis	NAD( )-dependent glutamate dehydrogenase which degrades glutamate to ammonia and alpha-ketoglutarate	GDH2	K15371	ko00220,ko00250,ko00430,ko00910,ko01100,map00220,map00250,map00430,map00910,map01100	COG0334	0.724091599674738	4.955060053139838
g10731	273.182405682009	0.627862229212548	0.142653169827541	4.40131985830806	1.075943759088e-05	0.0003331710163932	Rp_R10_pos_vs_pIND	2F9C5@1|root,2RW84@2759|Eukaryota,39IUN@33154|Opisthokonta,3Q1QM@4751|Fungi,1GVJZ@112252|Fungi incertae sedis	-	-	-	-		0.627862229212548	4.968210429186445
g10739	276.272142996998	-0.802707961247875	0.229486795171703	-3.49783943188228	0.0004690434300005	0.0057714600669189	Rp_R10_pos_vs_pIND	28P9Y@1|root,2RX6S@2759|Eukaryota,38WIJ@33154|Opisthokonta,3Q1WA@4751|Fungi,1GWA9@112252|Fungi incertae sedis	Etoposide-induced protein 2.4 (EI24)	-	-	-		0.802707961247875	3.328786942921751
g10745	84.563632502939	2.27729741486398	0.468535370170652	4.86045997772704	1.17113319376806e-06	6.13234974770863e-05	Rp_R10_pos_vs_pIND	KOG1947@1|root,KOG1947@2759|Eukaryota,39E2Q@33154|Opisthokonta,3P088@4751|Fungi,1GW53@112252|Fungi incertae sedis	Leucine-rich repeats, outliers	AMN1	K15081	-		2.27729741486398	5.931393709514337
g10748	10733.7811255552	-1.05364496329459	0.210537967295128	-5.00453660131338	5.59965720645749e-07	3.35308759795903e-05	Rp_R10_pos_vs_pIND	COG0407@1|root,KOG2872@2759|Eukaryota,38DMD@33154|Opisthokonta,3NWZ0@4751|Fungi,1GSWQ@112252|Fungi incertae sedis	Uroporphyrinogen decarboxylase (URO-D)	HEM12	K01599	ko00860,ko01100,ko01110,map00860,map01100,map01110	COG0407	1.05364496329459	6.251838558333199
g10756	156.595738932418	-1.07364761562858	0.1987363599031	-5.40237134338213	6.57656252487661e-08	6.37541450891305e-06	Rp_R10_pos_vs_pIND	293W9@1|root,2RAT5@2759|Eukaryota,3AX7H@33154|Opisthokonta,3Q22I@4751|Fungi,1GWW6@112252|Fungi incertae sedis	Putative transposase DNA-binding domain	-	-	-		1.07364761562858	7.182001046593095
g10775	37.8259075948362	2.70386468130191	0.801392949012322	3.37395616549196	0.0007409616579434	0.0080904291428719	Rp_R10_pos_vs_pIND	COG1472@1|root,2QR4D@2759|Eukaryota,38FS1@33154|Opisthokonta,3NVBN@4751|Fungi,1GW3Y@112252|Fungi incertae sedis	Fibronectin type III-like domain	-	K05349	ko00460,ko00500,ko00940,ko01100,ko01110,map00460,map00500,map00940,map01100,map01110	COG1472	2.70386468130191	3.130204264590756
g10779	11.9585877919935	1.32597762947655	0.350821838352142	3.77963252146686	0.0001570599846329	0.0024926902133372	Rp_R10_pos_vs_pIND	2CRUN@1|root,2R97I@2759|Eukaryota,395NK@33154|Opisthokonta,3Q2S4@4751|Fungi,1GXZC@112252|Fungi incertae sedis	-	-	-	-		1.32597762947655	3.803934449376037
g1079	123.456517171606	1.40973667642217	0.43600634611606	3.23329393936599	0.0012237158149307	0.0116995060209351	Rp_R10_pos_vs_pIND	KOG0254@1|root,KOG0254@2759|Eukaryota,38BKC@33154|Opisthokonta,3NVJ9@4751|Fungi,1GSZZ@112252|Fungi incertae sedis	Sugar (and other) transporter	HGT1	-	-		1.40973667642217	2.912319427237287
g10791	4.47100244246489	4.32384107381108	0.720482338065995	6.001314460279	1.9572651037271e-09	3.69796582336101e-07	Rp_R10_pos_vs_pIND	2E575@1|root,2RAF2@2759|Eukaryota,3AWUI@33154|Opisthokonta,3Q1KJ@4751|Fungi,1GV2W@112252|Fungi incertae sedis	-	-	-	-		4.32384107381108	8.708350346908018
g10798	129.431210748649	0.604348818853208	0.216406142406809	2.79266019038004	0.0052276576355934	0.0338776841095984	Rp_R10_pos_vs_pIND	-	-	-	-	-	-	0.604348818853208	2.281692862530152
g10799	76.1758905317388	0.843124578978254	0.272566291999992	3.09328263884618	0.0019795550528323	0.0167460708694987	Rp_R10_pos_vs_pIND	2EN9H@1|root,2SRRY@2759|Eukaryota	-	-	-	-		0.843124578978254	2.7034324157057585
g10813	52.2623643803182	2.91511311279961	0.814325818879308	3.57978716284773	0.0003438741746353	0.0045569680494621	Rp_R10_pos_vs_pIND	2CMQJ@1|root,2QRF6@2759|Eukaryota,39RE5@33154|Opisthokonta,3NVPZ@4751|Fungi,1GW9Z@112252|Fungi incertae sedis	Glycosyl hydrolase family 9	-	K01179	ko00500,ko01100,map00500,map01100		2.91511311279961	3.46360043899198
g10816	5.97907923995533	3.00134772139198	0.87344870534985	3.43620375530791	0.0005899271228298	0.006829382254126	Rp_R10_pos_vs_pIND	2CMQJ@1|root,2QRF6@2759|Eukaryota,39RE5@33154|Opisthokonta,3NVPZ@4751|Fungi,1GW9Z@112252|Fungi incertae sedis	Glycosyl hydrolase family 9	-	K01179	ko00500,ko01100,map00500,map01100		3.00134772139198	3.229201635998125
g10818	273.832157330759	-1.13647536955851	0.205658913061612	-5.52602049986543	3.27575872585751e-08	3.76992532295078e-06	Rp_R10_pos_vs_pIND	2E7ZZ@1|root,2SEHU@2759|Eukaryota,3ACVT@33154|Opisthokonta,3P96C@4751|Fungi,1GWKK@112252|Fungi incertae sedis	-	-	-	-		1.13647536955851	7.4846880934462705
g10827	89.8765323104962	-1.03357866931455	0.394278546375867	-2.62144283226924	0.0087558445860043	0.0484283041211513	Rp_R10_pos_vs_pIND	KOG2469@1|root,KOG2470@2759|Eukaryota,38BA5@33154|Opisthokonta,3Q1YK@4751|Fungi,1GWGT@112252|Fungi incertae sedis	5' nucleotidase family	-	-	-		1.03357866931455	2.0577019556513596
g10829	9.61749788015612	2.16928048203286	0.535260800775249	4.05275424408245	5.06181672175343e-05	0.0010620979434079	Rp_R10_pos_vs_pIND	-	-	-	-	-	-	2.16928048203286	4.295693583826548
g10836	196.878552912242	3.668487959484	0.855022410724855	4.29051673203981	1.78257853937315e-05	0.0004856059841246	Rp_R10_pos_vs_pIND	COG1928@1|root,KOG3359@2759|Eukaryota,38DG3@33154|Opisthokonta,3NUGH@4751|Fungi,1GT2M@112252|Fungi incertae sedis	Dolichyl-phosphate-mannose-protein mannosyltransferase	-	K00728	ko00514,ko00515,ko01100,map00514,map00515,map01100	COG1928	3.668487959484	4.7489513262923975
g10840	57.8724365045233	0.984949201684697	0.225613467399054	4.36564897051365	1.26745885775396e-05	0.0003767538961011	Rp_R10_pos_vs_pIND	2F95U@1|root,2TAB3@2759|Eukaryota,3958B@33154|Opisthokonta,3Q2CA@4751|Fungi,1GXD8@112252|Fungi incertae sedis	-	-	-	-		0.984949201684697	4.897066129146835
g10841	16.2208680931228	1.4158089937541	0.330472639371736	4.28419428744754	1.83402596189524e-05	0.0004964789022131	Rp_R10_pos_vs_pIND	2AIEU@1|root,2RZ4M@2759|Eukaryota,39NWY@33154|Opisthokonta,3Q6DM@4751|Fungi	DDE superfamily endonuclease	-	-	-		1.4158089937541	4.7365945208862605
g10854	105.481663457185	0.847177356254518	0.255219057753302	3.31941260073694	0.0009020703715823	0.0092931816499872	Rp_R10_pos_vs_pIND	2E69K@1|root,2SD0C@2759|Eukaryota,3AE8V@33154|Opisthokonta,3P95I@4751|Fungi,1GUKQ@112252|Fungi incertae sedis	basic region leucin zipper	-	-	-		0.847177356254518	3.0447595813075528
g10864	90.1770359977308	1.33053182240605	0.174011514658511	7.64622861318779	2.06959581795515e-14	2.1209415046768e-11	Rp_R10_pos_vs_pIND	2AIEU@1|root,2RZ4M@2759|Eukaryota,3A416@33154|Opisthokonta,3Q356@4751|Fungi	Transposase	-	-	-		1.33053182240605	13.684114461872126
g10865	26.6441984699959	3.43199425689272	0.602595643997207	5.6953519181241	1.23117704085006e-08	1.7122978512566e-06	Rp_R10_pos_vs_pIND	-	-	-	-	-	-	3.43199425689272	7.909679491881174
g10872	4257.73218151429	-0.658529226845521	0.132684245249037	-4.96313051794145	6.93659338335675e-07	4.00220981778071e-05	Rp_R10_pos_vs_pIND	COG0688@1|root,KOG2419@2759|Eukaryota,39UVN@33154|Opisthokonta,3NUEE@4751|Fungi,1GRV9@112252|Fungi incertae sedis	Phosphatidylserine decarboxylase	-	K01613	ko00564,ko01100,ko01110,map00564,map01100,map01110	COG0688	0.658529226845521	6.158853762692355
g10883	861.141631380237	-0.651455460043658	0.123190106015944	-5.28821251245081	1.23517428149656e-07	1.08498717192194e-05	Rp_R10_pos_vs_pIND	COG0014@1|root,KOG4165@2759|Eukaryota,38GA1@33154|Opisthokonta,3NU0M@4751|Fungi,1GSG8@112252|Fungi incertae sedis	Aldehyde dehydrogenase family	PRO2	K00147	ko00330,ko00332,ko01100,ko01110,ko01130,ko01230,map00330,map00332,map01100,map01110,map01130,map01230	COG0014	0.651455460043658	6.908271759690018
g10898	2748.14169832676	-0.788048360662201	0.257356026007517	-3.0620940682352	0.0021979436790523	0.0181312875840448	Rp_R10_pos_vs_pIND	2DVB5@1|root,2T9U3@2759|Eukaryota,394JW@33154|Opisthokonta,3Q1PA@4751|Fungi,1GVE8@112252|Fungi incertae sedis	Domain of unknown function (DUF4203)	-	-	-		0.788048360662201	2.657983440297507
g10901	401.639908492617	1.24043766429287	0.318486419320832	3.8947898216134	9.82839140940816e-05	0.0017524176596675	Rp_R10_pos_vs_pIND	COG0474@1|root,KOG0203@2759|Eukaryota,38BIP@33154|Opisthokonta,3NUZM@4751|Fungi,1GVT9@112252|Fungi incertae sedis	Cation transporter/ATPase, N-terminus	-	K01539,K01541	ko00190,ko04022,ko04024,ko04260,ko04261,ko04911,ko04918,ko04919,ko04925,ko04960,ko04961,ko04964,ko04970,ko04971,ko04972,ko04973,ko04974,ko04976,ko04978,map00190,map04022,map04024,map04260,map04261,map04911,map04918,map04919,map04925,map04960,map04961,map04964,map04970,map04971,map04972,map04973,map04974,map04976,map04978	COG0474	1.24043766429287	4.007517556347302
g10913	1743.88450285697	-1.1533063236539	0.247289478878347	-4.66379050530195	3.10437421049098e-06	0.0001316384545374	Rp_R10_pos_vs_pIND	KOG0082@1|root,KOG0082@2759|Eukaryota,38C4P@33154|Opisthokonta,3NV23@4751|Fungi,1GVV9@112252|Fungi incertae sedis	G protein alpha subunit	GPA1	K04630,K04640,K19860	ko04011,ko04015,ko04022,ko04024,ko04062,ko04071,ko04261,ko04360,ko04371,ko04540,ko04611,ko04670,ko04713,ko04723,ko04724,ko04725,ko04726,ko04727,ko04728,ko04730,ko04914,ko04915,ko04916,ko04921,ko04923,ko04924,ko04926,ko04934,ko04971,ko05012,ko05030,ko05032,ko05034,ko05133,ko05142,ko05145,ko05200,map04011,map04015,map04022,map04024,map04062,map04071,map04261,map04360,map04371,map04540,map04611,map0…		1.1533063236539	5.5080259331110994
g10915	58.0850064237568	0.885099562316825	0.318425814490906	2.7796099500661	0.0054424225798486	0.0350153591452684	Rp_R10_pos_vs_pIND	2CRXY@1|root,2R9JJ@2759|Eukaryota,3AW0F@33154|Opisthokonta,3Q2Q9@4751|Fungi,1GXX6@112252|Fungi incertae sedis	-	-	-	-		0.885099562316825	2.2642077402168064
g10925	108.023436013485	1.02152656839007	0.287505141505672	3.55307234869021	0.0003807597304739	0.0048950598324547	Rp_R10_pos_vs_pIND	2D40J@1|root,2STFJ@2759|Eukaryota,3ARMZ@33154|Opisthokonta,3PFBB@4751|Fungi,1GWNM@112252|Fungi incertae sedis	-	-	-	-		1.02152656839007	3.4193489892732765
g10942	41.4882255074212	1.47147695707426	0.455308644271639	3.23182301848934	0.0012300321318334	0.011739033928686	Rp_R10_pos_vs_pIND	2E791@1|root,2SDW1@2759|Eukaryota,3ADCM@33154|Opisthokonta,3P8Y1@4751|Fungi,1GUZ7@112252|Fungi incertae sedis	PhoX homologous domain, present in p47phox and p40phox.	-	-	-		1.47147695707426	2.910083543442171
g10955	1089.44385337214	-0.769938010266972	0.19802788264276	-3.88802829173268	0.0001010618490293	0.0017915585279748	Rp_R10_pos_vs_pIND	2944T@1|root,2RB1S@2759|Eukaryota,3AXH1@33154|Opisthokonta,3Q2GR@4751|Fungi,1GXZT@112252|Fungi incertae sedis	-	-	-	-		0.769938010266972	3.995412760165909
g10961	1548.60858200839	0.878001169614835	0.138099538106777	6.35774153665867	2.04741583553686e-10	5.57752356918846e-08	Rp_R10_pos_vs_pIND	COG1231@1|root,KOG0029@2759|Eukaryota,38F9V@33154|Opisthokonta,3NTXA@4751|Fungi,1GUFS@112252|Fungi incertae sedis	Flavin containing amine oxidoreductase	-	K13366	ko00330,ko00410,ko01100,map00330,map00410,map01100	COG1231	0.878001169614835	9.688793942028198
g10967	364.352722440645	-0.778992755804661	0.28651263293392	-2.71887751624663	0.0065503859107037	0.0396096811419653	Rp_R10_pos_vs_pIND	COG1100@1|root,KOG0393@2759|Eukaryota,38UM0@33154|Opisthokonta,3NW37@4751|Fungi,1GWAK@112252|Fungi incertae sedis	Rho (Ras homology) subfamily of Ras-like small GTPases	rho4	K07975	-	COG1100	0.778992755804661	2.1837331131453084
g10984	766.502075417885	-0.893250126223112	0.208654859208944	-4.28099364476637	1.86060672073581e-05	0.0005017809177563	Rp_R10_pos_vs_pIND	KOG1339@1|root,KOG1339@2759|Eukaryota,38H0T@33154|Opisthokonta,3P617@4751|Fungi,1GVI8@112252|Fungi incertae sedis	Xylanase inhibitor N-terminal	-	-	-		0.893250126223112	4.730345414652165
g11006	148.800927972866	1.08331941997403	0.305245924719438	3.54900535025895	0.0003866892234843	0.0049564852761212	Rp_R10_pos_vs_pIND	2F9HN@1|root,2TAP6@2759|Eukaryota,395PA@33154|Opisthokonta,3Q2SR@4751|Fungi,1GY05@112252|Fungi incertae sedis	-	-	-	-		1.08331941997403	3.4126379309693893
g11012	4309.53518780392	-0.793472220703799	0.211269915369631	-3.75572745090358	0.0001728387084959	0.0027032426203055	Rp_R10_pos_vs_pIND	COG0696@1|root,KOG4513@2759|Eukaryota,38EUC@33154|Opisthokonta,3NV3T@4751|Fungi,1GSVH@112252|Fungi incertae sedis	BPG-independent PGAM N-terminus (iPGM_N)	-	K15633	ko00010,ko00260,ko00680,ko01100,ko01110,ko01120,ko01130,ko01200,ko01230,map00010,map00260,map00680,map01100,map01110,map01120,map01130,map01200,map01230	COG0696	0.793472220703799	3.7623589875309045
g11014	366.096680413618	1.00307404032492	0.273391991368312	3.66899569846427	0.000243505175876	0.0035232664901194	Rp_R10_pos_vs_pIND	2E5UZ@1|root,2SCM4@2759|Eukaryota,3AX8F@33154|Opisthokonta,3Q244@4751|Fungi,1GWZI@112252|Fungi incertae sedis	Zinc finger, C2H2 type	-	-	-		1.00307404032492	3.6134918031126086
g11048	56.6176295383511	-1.0163266171721	0.35750181305065	-2.84285723895925	0.004471109267666	0.0302968332964238	Rp_R10_pos_vs_pIND	2FFFC@1|root,2TA25@2759|Eukaryota,394WQ@33154|Opisthokonta,3Q1ZU@4751|Fungi,1GWNY@112252|Fungi incertae sedis	-	-	-	-		1.0163266171721	2.3495847164516883
g11050	325.609098676184	-0.855383068991225	0.238015992817182	-3.59380501648995	0.0003258837481944	0.0043806022141739	Rp_R10_pos_vs_pIND	2FFFC@1|root,2TGT6@2759|Eukaryota,3AX0Q@33154|Opisthokonta,3Q1TN@4751|Fungi,1GVYN@112252|Fungi incertae sedis	Arrestin (or S-antigen), C-terminal domain	-	-	-		0.855383068991225	3.4869372972380868
g11071	238.448399046576	0.66715301754829	0.178206070098258	3.74371657026295	0.0001813181773259	0.0028052828858595	Rp_R10_pos_vs_pIND	2CRXY@1|root,2R9JJ@2759|Eukaryota,3AW0F@33154|Opisthokonta,3Q2Q9@4751|Fungi,1GXX6@112252|Fungi incertae sedis	-	-	-	-		0.66715301754829	3.7415586552723092
g11074	290.745499505787	0.93544687177271	0.234901453738467	3.98229494490149	6.82530046059356e-05	0.0013261679899925	Rp_R10_pos_vs_pIND	COG0474@1|root,KOG0208@2759|Eukaryota,39Z55@33154|Opisthokonta,3P121@4751|Fungi	E1-E2 ATPase	-	-	-	COG0474	0.93544687177271	4.165878225531805
g11077	1.46077346795942	3.31915538874332	1.1473329906445	2.89293118546065	0.0038166490761161	0.0271480803477893	Rp_R10_pos_vs_pIND	COG2801@1|root,KOG0017@2759|Eukaryota,3AFVE@33154|Opisthokonta,3PCPI@4751|Fungi,1GXN4@112252|Fungi incertae sedis	Integrase core domain	-	-	-	COG2801	3.31915538874332	2.4183177696585982
g11113	7216.80699939986	-0.622313317161572	0.223596838972036	-2.78319371607664	0.0053826657400198	0.0346619836597745	Rp_R10_pos_vs_pIND	COG1562@1|root,KOG1459@2759|Eukaryota,39V5K@33154|Opisthokonta,3NW83@4751|Fungi,1GVYI@112252|Fungi incertae sedis	Squalene/phytoene synthase	-	K17841	ko00906,ko01100,ko01110,map00906,map01100,map01110	COG1562	0.622313317161572	2.2690025887468654
g11116	512.737809665009	-1.67534196981996	0.46857073924931	-3.57543019545779	0.0003496524634795	0.0046108276143034	Rp_R10_pos_vs_pIND	COG1215@1|root,COG5022@1|root,KOG2571@2759|Eukaryota,KOG4229@2759|Eukaryota,38CW9@33154|Opisthokonta,3NXHC@4751|Fungi,1GT0I@112252|Fungi incertae sedis	Myosin. Large ATPases.	-	K00698	ko00520,map00520	COG1215,COG5022	1.67534196981996	3.4563634075873795
g11123	836.305930455999	1.12000806317133	0.256794093626217	4.36150242926376	1.2917236190519e-05	0.0003808107398029	Rp_R10_pos_vs_pIND	2CI61@1|root,2TAKG@2759|Eukaryota,395JX@33154|Opisthokonta,3Q2PA@4751|Fungi,1GXW2@112252|Fungi incertae sedis	-	-	-	-		1.12000806317133	4.888830399313697
g11132	1028.63210498291	0.833356906478437	0.265801301169382	3.13526270493078	0.0017170027571889	0.0148938397168332	Rp_R10_pos_vs_pIND	COG0477@1|root,KOG2533@2759|Eukaryota,38DEE@33154|Opisthokonta,3NU3C@4751|Fungi,1GVAJ@112252|Fungi incertae sedis	Major Facilitator Superfamily	-	K03448	-	COG0477	0.833356906478437	2.7652290074419006
g11160	43.025323104375	3.11750838456989	0.532634759822273	5.85299462169935	4.827997446766841e-09	8.05452194200536e-07	Rp_R10_pos_vs_pIND	2F9KX@1|root,2TASJ@2759|Eukaryota,395TF@33154|Opisthokonta,3Q2X8@4751|Fungi,1GY5G@112252|Fungi incertae sedis	-	-	-	-		3.11750838456989	8.31623296824647
g11165	636.629443302009	-0.779310644547519	0.22019336019695	-3.53921046415965	0.0004013257487246	0.0051196985407843	Rp_R10_pos_vs_pIND	COG1063@1|root,KOG0024@2759|Eukaryota,38I3Q@33154|Opisthokonta,3NZVH@4751|Fungi,1GV4M@112252|Fungi incertae sedis	Glucose dehydrogenase C-terminus	-	K17818	ko00040,ko01100,map00040,map01100	COG1063	0.779310644547519	3.396502975401294
g11184	52.9795110342943	2.88474769597652	0.947409460734837	3.04487955370325	0.0023277351047194	0.0188763080028732	Rp_R10_pos_vs_pIND	2C17C@1|root,2S4YJ@2759|Eukaryota,3A72B@33154|Opisthokonta,3P56C@4751|Fungi,1GWH1@112252|Fungi incertae sedis	-	-	-	-		2.88474769597652	2.633066443740489
g11192	312.550155092087	0.604297890385344	0.200017812078054	3.02122038086051	0.0025175804930121	0.0200003136914413	Rp_R10_pos_vs_pIND	COG0389@1|root,KOG2095@2759|Eukaryota,38BYF@33154|Opisthokonta,3NW7V@4751|Fungi,1GU3Y@112252|Fungi incertae sedis	impB/mucB/samB family	eso1	K03509	ko01524,ko03460,map01524,map03460	COG0389	0.604297890385344	2.599016635129005
g11196	1.4479721140079	2.52540950631394	0.936370281199397	2.6970201393824	0.0069963038917216	0.0415015038736882	Rp_R10_pos_vs_pIND	2F8Y4@1|root,2TA32@2759|Eukaryota,394XU@33154|Opisthokonta,3Q20Y@4751|Fungi,1GWSY@112252|Fungi incertae sedis	-	-	-	-		2.52540950631394	2.155131334752047
g11203	443.425479534047	0.614635026438125	0.174676801317995	3.51869865832496	0.0004336689930355	0.0054293137865719	Rp_R10_pos_vs_pIND	KOG0515@1|root,KOG0515@2759|Eukaryota,39QS2@33154|Opisthokonta,3Q6TG@4751|Fungi	Sterile alpha motif.	-	-	-		0.614635026438125	3.362841628427629
g11204	40.953399191963	1.15640207140927	0.363610722133387	3.18032995458548	0.001471074474385	0.0133357176761754	Rp_R10_pos_vs_pIND	2F9B4@1|root,2TAGG@2759|Eukaryota,395F4@33154|Opisthokonta,3Q2IP@4751|Fungi,1GXPW@112252|Fungi incertae sedis	-	-	-	-		1.15640207140927	2.832365340191764
g11206	40.2960426904806	3.04904768289856	1.01427113046208	3.0061465729676	0.0026458142794804	0.0207552059124996	Rp_R10_pos_vs_pIND	KOG2659@1|root,KOG2659@2759|Eukaryota,3A7Q6@33154|Opisthokonta,3P5XR@4751|Fungi,1GUWR@112252|Fungi incertae sedis	CT11-RanBPM	-	-	-		3.04904768289856	2.577440643983593
g11239	7.7862686829721	1.400757729211	0.444081273407792	3.15428236471639	0.0016089333226183	0.0141387725749569	Rp_R10_pos_vs_pIND	2D0AW@1|root,2SDGP@2759|Eukaryota,39PSQ@33154|Opisthokonta,3Q61Q@4751|Fungi,1GWAX@112252|Fungi incertae sedis	NmrA-like family	-	-	-		1.400757729211	2.79346195355104
g11248	453.773981655594	0.620797291279285	0.227022332990679	2.734520798466	0.0062471148597418	0.0382813664283895	Rp_R10_pos_vs_pIND	COG0061@1|root,KOG2178@2759|Eukaryota,38FKK@33154|Opisthokonta,3NTZV@4751|Fungi,1GS3T@112252|Fungi incertae sedis	ATP-NAD kinase	POS5	K19386	-	COG0061	0.620797291279285	2.204320509022206
g11250	184.62110326871	-0.636153488293726	0.214567382542883	-2.96481916661581	0.0030286089876091	0.0228938159544558	Rp_R10_pos_vs_pIND	COG0484@1|root,KOG0714@2759|Eukaryota,38BTN@33154|Opisthokonta,3NW97@4751|Fungi,3QNCB@4890|Ascomycota,3RS1Q@4891|Saccharomycetes,3RY8S@4893|Saccharomycetaceae	to Saccharomyces cerevisiae SIS1 (YNL007C)	SIS1	K09510	-	COG0484	0.636153488293726	2.5187567931859
g11261	42.517226504973	1.46167008894427	0.315000336366364	4.64021754962274	3.48042583541713e-06	0.0001413249894415	Rp_R10_pos_vs_pIND	COG0168@1|root,KOG1341@2759|Eukaryota,38Z3I@33154|Opisthokonta,3NV12@4751|Fungi,1GVRH@112252|Fungi incertae sedis	Cation transport protein	TRK1	-	-	COG0168	1.46167008894427	5.45836761620926
g11263	18.2792353936671	1.20646418450487	0.356769029828111	3.38163933423858	0.0007205468040186	0.0079076429216146	Rp_R10_pos_vs_pIND	2CUMT@1|root,2RN6N@2759|Eukaryota,38RW0@33154|Opisthokonta,3P892@4751|Fungi	CST, telomere maintenance, complex subunit CTC1	-	-	-		1.20646418450487	3.142337803792642
g11268	959.570015766992	-0.713592599131041	0.266587279496168	-2.67676912596761	0.0074335838604274	0.0433780255586384	Rp_R10_pos_vs_pIND	KOG0281@1|root,KOG0281@2759|Eukaryota,398A8@33154|Opisthokonta,3NW9J@4751|Fungi,1GV0T@112252|Fungi incertae sedis	WD domain, G-beta repeat	-	K03362	ko04114,ko04120,ko04218,ko04310,ko04340,ko04341,ko04390,ko04624,ko04710,ko05131,map04114,map04120,map04218,map04310,map04340,map04341,map04390,map04624,map04710,map05131		0.713592599131041	2.1288017548058877
g11270	123.261910041918	-1.32261088296037	0.44276804070777	-2.98714171159725	0.0028159915673592	0.0216903917398493	Rp_R10_pos_vs_pIND	2C5IF@1|root,2QR3B@2759|Eukaryota,398JE@33154|Opisthokonta,3P18C@4751|Fungi,1GTT6@112252|Fungi incertae sedis	Protein of unknown function (DUF1264)	-	-	-		1.32261088296037	2.5503686500465625
g11274	289.831420031331	-0.784771597787409	0.209236913154741	-3.75063647209818	0.000176386271011	0.0027507311148031	Rp_R10_pos_vs_pIND	COG0474@1|root,KOG0208@2759|Eukaryota,39Z55@33154|Opisthokonta,3P121@4751|Fungi,1GVX2@112252|Fungi incertae sedis	haloacid dehalogenase-like hydrolase	-	-	-	COG0474	0.784771597787409	3.7535352211100994
g11275	15.0552223264948	2.26296894058537	0.769508950464107	2.9407961261796	0.0032736992148149	0.0242190721217027	Rp_R10_pos_vs_pIND	KOG2262@1|root,KOG2262@2759|Eukaryota,38D8V@33154|Opisthokonta,3NY95@4751|Fungi,1GW4A@112252|Fungi incertae sedis	OPT oligopeptide transporter protein	-	-	-		2.26296894058537	2.484961225763115
g11277	862.353509124589	0.808699148306223	0.25449889943545	3.17761353821232	0.0014849253651473	0.0134217046549083	Rp_R10_pos_vs_pIND	2CZWY@1|root,2SBZF@2759|Eukaryota,3AX84@33154|Opisthokonta,3Q23N@4751|Fungi,1GWYG@112252|Fungi incertae sedis	function. Source PGD	-	-	-		0.808699148306223	2.82829537417118
g11279	6380.88415331155	-0.852441972949329	0.227828586294405	-3.74159356740153	0.0001828570720044	0.0028250301842122	Rp_R10_pos_vs_pIND	COG0039@1|root,KOG1495@2759|Eukaryota,38G9C@33154|Opisthokonta,3NWP9@4751|Fungi,1GSQS@112252|Fungi incertae sedis	lactate/malate dehydrogenase, NAD binding domain	-	K00016,K10666	ko00010,ko00270,ko00620,ko00640,ko01100,ko01110,ko01120,ko01130,ko04141,ko04922,map00010,map00270,map00620,map00640,map01100,map01110,map01120,map01130,map04141,map04922	COG0039	0.852441972949329	3.7378882386450827
g11291	400.04644957769	0.672317889502082	0.14268758711829	4.71181763655952	2.45517042727498e-06	0.0001096218314634	Rp_R10_pos_vs_pIND	KOG3577@1|root,KOG3577@2759|Eukaryota,39PS9@33154|Opisthokonta,3Q616@4751|Fungi	7 transmembrane receptor (Secretin family)	-	-	-		0.672317889502082	5.609918355656651
g11326	539.647167419343	2.9975862023448	0.626229944804173	4.78671808529081	1.6953070518859e-06	8.23582461933103e-05	Rp_R10_pos_vs_pIND	-	-	-	-	-	-	2.9975862023448	5.770751631465148
g1134	68.6038791136259	1.35713687860826	0.36170269293913	3.75207844757919	0.0001753745653311	0.0027389230917933	Rp_R10_pos_vs_pIND	-	-	-	-	-	-	1.35713687860826	3.756033392368651
g11349	355.427188713588	1.316735819778	0.258230479795816	5.09907204145363	3.41322637367169e-07	2.30374399535799e-05	Rp_R10_pos_vs_pIND	COG1215@1|root,COG5022@1|root,KOG2571@2759|Eukaryota,KOG4229@2759|Eukaryota,38H3K@33154|Opisthokonta,3NU7V@4751|Fungi,1GV5B@112252|Fungi incertae sedis	DEK C terminal domain	-	K00698	ko00520,map00520	COG1215,COG5022	1.316735819778	6.46683490727477
g1135	955.024343676181	1.6096150481981	0.365555694566966	4.40320058508414	1.06665460421909e-05	0.0003317264990953	Rp_R10_pos_vs_pIND	2F9CN@1|root,2TAI3@2759|Eukaryota,395GU@33154|Opisthokonta,3Q2KG@4751|Fungi,1GXS6@112252|Fungi incertae sedis	-	-	-	-		1.6096150481981	4.971976187666046
g11351	190.678447092601	0.865070176946338	0.20758636638104	4.16727838165652	3.08257960347122e-05	0.0007250294606153	Rp_R10_pos_vs_pIND	KOG2504@1|root,KOG2504@2759|Eukaryota,38CM9@33154|Opisthokonta,3Q1KA@4751|Fungi,1GV27@112252|Fungi incertae sedis	Major Facilitator Superfamily	-	-	-		0.865070176946338	4.511085699516689
g11359	3299.18806273196	-0.696498575465094	0.205396403957056	-3.39099693104031	0.0006963888092076	0.0077133214425932	Rp_R10_pos_vs_pIND	KOG1933@1|root,KOG1933@2759|Eukaryota,38BYN@33154|Opisthokonta,3NVHN@4751|Fungi,1GSA0@112252|Fungi incertae sedis	MMPL family	NCR1	K12385	ko04142,ko04979,map04142,map04979		0.696498575465094	3.157148216501343
g11361	121.835180449158	1.2915557826446	0.311792610335388	4.14235533438493	3.43757199953802e-05	0.000788785292571	Rp_R10_pos_vs_pIND	KOG4339@1|root,KOG4339@2759|Eukaryota,394BM@33154|Opisthokonta,3Q1I7@4751|Fungi,1GXIF@112252|Fungi incertae sedis	negative regulation of integrin-mediated signaling pathway	-	-	-		1.2915557826446	4.46374819681998
g11377	242.924825919663	1.01291743238993	0.294321209287897	3.44153734228213	0.0005784186282415	0.0067360104428498	Rp_R10_pos_vs_pIND	2DKYR@1|root,2S63V@2759|Eukaryota,3A7H5@33154|Opisthokonta,3P555@4751|Fungi	Spizellomyces punctatus DAOM BR117	-	-	-		1.01291743238993	3.2377577288321007
g1138	166.073355963291	-1.99090814270448	0.2808817859028	-7.08806424135112	1.36000841454295e-12	8.76536552314144e-10	Rp_R10_pos_vs_pIND	2D437@1|root,2STPU@2759|Eukaryota,3AQR2@33154|Opisthokonta,3PFCW@4751|Fungi	Methyltransferase	-	-	-		1.99090814270448	11.86645840458694
g11395	570.063607689892	-0.903565324358666	0.260940218274414	-3.46272924248283	0.0005347261873992	0.0063500693522367	Rp_R10_pos_vs_pIND	COG3387@1|root,2QPM2@2759|Eukaryota,38CT8@33154|Opisthokonta,3NVQU@4751|Fungi,1GTDI@112252|Fungi incertae sedis	Glycosyl hydrolases family 15	-	K01178	ko00500,ko01100,map00500,map01100	COG3387	0.903565324358666	3.271868546469185
g11398	42.6308141540735	2.86375486667309	0.524946214277288	5.45533006770175	4.88819596268166e-08	5.10674103460544e-06	Rp_R10_pos_vs_pIND	2CIVY@1|root,2RE7X@2759|Eukaryota,38JFG@33154|Opisthokonta,3Q2K8@4751|Fungi,1GXRX@112252|Fungi incertae sedis	-	-	-	-		2.86375486667309	7.310851392003353
g11400	53.7170964683606	1.53924604805215	0.437020854867808	3.52213408332137	0.0004280875661362	0.005375071476557	Rp_R10_pos_vs_pIND	2CWKJ@1|root,2RUT0@2759|Eukaryota,3950W@33154|Opisthokonta,3Q24H@4751|Fungi,1GX0E@112252|Fungi incertae sedis	-	-	-	-		1.53924604805215	3.3684673861270493
g11411	2479.27583403301	-0.68053073820146	0.238525191520442	-2.85307700148367	0.0043298128607538	0.0296380097252811	Rp_R10_pos_vs_pIND	COG0129@1|root,KOG2448@2759|Eukaryota,38F28@33154|Opisthokonta,3NUBR@4751|Fungi,1GV84@112252|Fungi incertae sedis	Dehydratase family	-	K01687	ko00290,ko00770,ko01100,ko01110,ko01130,ko01210,ko01230,map00290,map00770,map01100,map01110,map01130,map01210,map01230	COG0129	0.68053073820146	2.363530873923381
g11413	536.452562236249	-0.672892114228841	0.157494699042266	-4.27247468213681	1.93315508403688e-05	0.0005188642959245	Rp_R10_pos_vs_pIND	29415@1|root,2RAY2@2759|Eukaryota,3AXCS@33154|Opisthokonta,3Q2AQ@4751|Fungi,1GXAR@112252|Fungi incertae sedis	-	-	-	-		0.672892114228841	4.7137333040470955
g11438	28.6024688831058	1.15447414254429	0.427123889025563	2.70290230119908	0.0068736946932822	0.0409888566068513	Rp_R10_pos_vs_pIND	KOG2563@1|root,KOG2563@2759|Eukaryota,38GTZ@33154|Opisthokonta,3NYJT@4751|Fungi,1GV69@112252|Fungi incertae sedis	transporter	-	-	-		1.15447414254429	2.1628097616907134
g11446	1140.53883255317	0.723975906585569	0.178749641754863	4.05022297934688	5.11688519149931e-05	0.0010679606660121	Rp_R10_pos_vs_pIND	2CYZ2@1|root,2S7CA@2759|Eukaryota,39Z0I@33154|Opisthokonta,3P6XA@4751|Fungi,1GXK6@112252|Fungi incertae sedis	Copper-fist	CUP2	K09281	-		0.723975906585569	4.290994327264288
g11455	1471.001974565	0.604405160370542	0.106679381644902	5.66562301966083	1.46491278270617e-08	1.97039924978872e-06	Rp_R10_pos_vs_pIND	28INE@1|root,2QQZD@2759|Eukaryota,39SSK@33154|Opisthokonta,3NU2I@4751|Fungi,1GV8Q@112252|Fungi incertae sedis	Cortical protein marker for cell polarity	-	-	-		0.604405160370542	7.834188231362428
g11456	39.3068777439674	1.30590037404141	0.438410436717726	2.9787164370866	0.0028945851785132	0.0220980374695933	Rp_R10_pos_vs_pIND	2DE3A@1|root,2S5PB@2759|Eukaryota,3A7R0@33154|Opisthokonta,3P4CW@4751|Fungi,3V2F7@5204|Basidiomycota,229FB@155619|Agaricomycetes	Poly(ADP-ribose) polymerase and DNA-Ligase Zn-finger region	-	K01607	ko00362,ko01100,ko01120,ko01220,map00362,map01100,map01120,map01220		1.30590037404141	2.538413665992162
g11457	678.382355313626	-0.827296108870218	0.186178170108049	-4.44357202775221	8.84775172858672e-06	0.0002871982880104	Rp_R10_pos_vs_pIND	COG1680@1|root,2RY4A@2759|Eukaryota,39JSP@33154|Opisthokonta,3P2KV@4751|Fungi,1GWVE@112252|Fungi incertae sedis	Beta-lactamase	-	-	-	COG1680	0.827296108870218	5.053167072343351
g11480	50.6964758691216	1.48136841739642	0.514156335941739	2.88116340078377	0.0039621017689407	0.027847286796007	Rp_R10_pos_vs_pIND	28J4G@1|root,2QRGH@2759|Eukaryota,38E3P@33154|Opisthokonta,3NU5P@4751|Fungi,1GSGY@112252|Fungi incertae sedis	Catalyzes the first step of the methylation pathway of phosphatidylcholine biosynthesis, the SAM-dependent methylation of phosphatidylethanolamine (PE) to phosphatidylmonomethylethanolamine (PMME)	CHO2	K16369	ko00564,ko01100,ko01110,map00564,map01100,map01110		1.48136841739642	2.4020743735421086
g11482	171.748640725319	2.52791683311556	0.947858773834849	2.66697624466576	0.0076537081538545	0.0442774372963589	Rp_R10_pos_vs_pIND	2EWYC@1|root,2SYPQ@2759|Eukaryota,3AX4Y@33154|Opisthokonta,3Q1YN@4751|Fungi,1GWH3@112252|Fungi incertae sedis	Methyltransferase domain	-	-	-		2.52791683311556	2.1161281020262104
g11493	31.3272210216815	2.99037847804707	0.837548737827532	3.57039339084151	0.0003564455057906	0.0046717805908159	Rp_R10_pos_vs_pIND	2E59X@1|root,2SC3X@2759|Eukaryota,39PT0@33154|Opisthokonta,3P8UG@4751|Fungi,1GU12@112252|Fungi incertae sedis	AIG1 family	-	-	-		2.99037847804707	3.4480068566773134
g11495	17.9536895576563	2.25644486361244	0.793082173576296	2.84515897443175	0.0044389262849014	0.0301547135660872	Rp_R10_pos_vs_pIND	2C6GG@1|root,2S7V6@2759|Eukaryota,3A958@33154|Opisthokonta,3P88S@4751|Fungi,1GUSC@112252|Fungi incertae sedis	Pleckstrin homology domain.	-	-	-		2.25644486361244	2.352722067032839
g11496	25.7423704241234	2.6859218368884	0.707453317424068	3.7966064625553	0.0001466903806918	0.0023718434882559	Rp_R10_pos_vs_pIND	COG0681@1|root,KOG3342@2759|Eukaryota,38Y2A@33154|Opisthokonta,3P0U2@4751|Fungi,1GU1B@112252|Fungi incertae sedis	Peptidase S24-like	SEC11	K13280	ko03060,map03060	COG0681	2.6859218368884	3.8335983643396943
g11497	17.747391284967	3.13828257786013	0.965194981196528	3.25144933303495	0.0011481823843389	0.0111457073041763	Rp_R10_pos_vs_pIND	2E7D7@1|root,2SDZQ@2759|Eukaryota,3ACT1@33154|Opisthokonta,3Q1Z4@4751|Fungi,1GWJC@112252|Fungi incertae sedis	Domain of unknown function (DUF4499)	-	-	-		3.13828257786013	2.9399891204566395
g11498	74.8181424070549	2.29415460726711	0.85255648802087	2.69091214424134	0.007125695749687	0.0420257874017578	Rp_R10_pos_vs_pIND	COG0446@1|root,KOG1336@2759|Eukaryota,38M1G@33154|Opisthokonta,3NY9Q@4751|Fungi,1GT73@112252|Fungi incertae sedis	Pyridine nucleotide-disulphide oxidoreductase	-	-	-	COG0446	2.29415460726711	2.1471727249337715
g11499	54.8397907807584	3.82730176027849	0.724887254739976	5.27985798515851	1.2928405220959e-07	1.12190406758169e-05	Rp_R10_pos_vs_pIND	KOG1933@1|root,KOG3780@1|root,KOG1933@2759|Eukaryota,KOG3780@2759|Eukaryota,39VG3@33154|Opisthokonta,3NZA3@4751|Fungi,1GWFY@112252|Fungi incertae sedis	Arrestin (or S-antigen), C-terminal domain	creD	K20062	-		3.82730176027849	6.888455044064196
g11500	108.413836622141	2.62522181715103	0.721357007779746	3.63928233709293	0.00027339891677	0.0038633080025003	Rp_R10_pos_vs_pIND	KOG3780@1|root,KOG3780@2759|Eukaryota,39VG3@33154|Opisthokonta,3NZA3@4751|Fungi,1GWFY@112252|Fungi incertae sedis	Arrestin (or S-antigen), C-terminal domain	creD	K20062	-		2.62522181715103	3.563203210476842
g11501	102.877711316877	4.0184502635522	0.929470581858039	4.32337541605588	1.53659926521259e-05	0.0004339783830267	Rp_R10_pos_vs_pIND	KOG0647@1|root,KOG0647@2759|Eukaryota,38DJV@33154|Opisthokonta,3NU7G@4751|Fungi,1GV28@112252|Fungi incertae sedis	WD domain, G-beta repeat	GLE2	K14298	ko03013,ko05164,map03013,map05164		4.0184502635522	4.81343937882344
g11504	38.7587958544956	1.80155681755802	0.64654534490463	2.78643537032002	0.0053291243696766	0.0343995457587914	Rp_R10_pos_vs_pIND	COG5147@1|root,KOG0048@2759|Eukaryota	RNA polymerase II transcription regulator recruiting activity	-	-	-	COG5147	1.80155681755802	2.273344144192568
g11507	19.8435864795597	2.80324451137902	0.84810269011956	3.30531260428362	0.0009487052193628	0.0096671804099941	Rp_R10_pos_vs_pIND	-	-	-	-	-	-	2.80324451137902	3.0228687101137126
g11508	20.2499867914778	2.03022038652793	0.516992835774755	3.92697972977804	8.60192274728499e-05	0.001572905765182	Rp_R10_pos_vs_pIND	2C60A@1|root,2TAN0@2759|Eukaryota,395MY@33154|Opisthokonta,3Q2RF@4751|Fungi,1GXYJ@112252|Fungi incertae sedis	-	-	-	-		2.03022038652793	4.065404462104933
g11514	48.3066467058044	0.606992904862374	0.205571731411781	2.95270609773921	0.0031500171506803	0.0235751229069208	Rp_R10_pos_vs_pIND	293H9@1|root,2RAE6@2759|Eukaryota,3AWTR@33154|Opisthokonta,3Q1JS@4751|Fungi,1GUZZ@112252|Fungi incertae sedis	zinc finger	-	-	-		0.606992904862374	2.5016870816308634
g1153	589.065825827476	1.1496653128516	0.326790927490595	3.51804538051224	0.0004347380110628	0.0054363723045221	Rp_R10_pos_vs_pIND	KOG0255@1|root,KOG0255@2759|Eukaryota,38CM4@33154|Opisthokonta,3NU52@4751|Fungi	transporter	-	-	-		1.1496653128516	3.361772385865936
g11532	57.0149375372557	0.688284710747899	0.248428210242272	2.77055778036105	0.0055960370543294	0.0356097910840399	Rp_R10_pos_vs_pIND	2CS91@1|root,2RAWN@2759|Eukaryota,3AXB5@33154|Opisthokonta,3Q28C@4751|Fungi,1GX6J@112252|Fungi incertae sedis	-	-	-	-		0.688284710747899	2.2521194184765805
g11538	58.4315121727358	0.892577373099623	0.15659962167735	5.69974156731134	1.19989186029782e-08	1.69887320562299e-06	Rp_R10_pos_vs_pIND	KOG0490@1|root,KOG0490@2759|Eukaryota,3A2AD@33154|Opisthokonta,3P33A@4751|Fungi,3QVQQ@4890|Ascomycota,3RU8U@4891|Saccharomycetes,3S13N@4893|Saccharomycetaceae	to Saccharomyces cerevisiae YHP1 (YDR451C) and YOX1 (YML027W)	YOX1	K12411	-		0.892577373099623	7.920857892779203
g11566	158.947201536717	1.31959503871546	0.297330480278658	4.43814249208065	9.07385440535594e-06	0.0002927712453638	Rp_R10_pos_vs_pIND	-	-	-	-	-	-	1.31959503871546	5.042208193491624
g11567	758.822137207118	0.886640568626486	0.320646411047926	2.76516604607798	0.0056893827073059	0.036028001170339	Rp_R10_pos_vs_pIND	KOG0756@1|root,KOG0756@2759|Eukaryota,39H2P@33154|Opisthokonta,3NVPF@4751|Fungi,1GV6N@112252|Fungi incertae sedis	Mitochondrial carrier protein	SFC1	K15100	-		0.886640568626486	2.2449348515932988
g11573	1211.70248175256	-0.984034404156814	0.282843769571716	-3.47907399780044	0.0005031496318386	0.0060867246918496	Rp_R10_pos_vs_pIND	KOG3770@1|root,KOG3770@2759|Eukaryota,38E4G@33154|Opisthokonta,3NVEG@4751|Fungi,1GWPP@112252|Fungi incertae sedis	Catalyzes the hydrolysis of inorganic polyphosphate (polyP) chains of many hundreds of phosphate residues into shorter lengths	PPN1	K06018	-		0.984034404156814	3.2983028407531894
g11606	841.075213429584	-0.687979919654956	0.211912905544613	-3.24652204587	0.0011682439966479	0.0112793984081924	Rp_R10_pos_vs_pIND	COG2423@1|root,KOG3007@2759|Eukaryota,39RWB@33154|Opisthokonta,3P4FS@4751|Fungi,1GTNH@112252|Fungi incertae sedis	Ornithine cyclodeaminase/mu-crystallin family	-	-	-	COG2423	0.687979919654956	2.932466442042908
g11617	115.24160956822	1.27896431079099	0.399109662472354	3.20454359052152	0.001352768044329	0.0126084543447407	Rp_R10_pos_vs_pIND	28J64@1|root,2QRI8@2759|Eukaryota,38FQ7@33154|Opisthokonta,3NTZZ@4751|Fungi,1GVAX@112252|Fungi incertae sedis	Regulator of G protein signaling domain	RAX1	-	-		1.27896431079099	2.8687766643809662
g11633	103.393992605623	0.859343433351717	0.280939400910828	3.05882133501266	0.002222096289614	0.0182525703239637	Rp_R10_pos_vs_pIND	COG2453@1|root,KOG1716@2759|Eukaryota,39TKJ@33154|Opisthokonta,3NY1Z@4751|Fungi	phosphatase	CPP1	K11240,K19812	ko04011,map04011	COG2453	0.859343433351717	2.6532371257993073
g11646	16.1652984469001	0.810741211926793	0.306553861315657	2.64469417689695	0.0081764778596763	0.0464045305954889	Rp_R10_pos_vs_pIND	293H9@1|root,2RAE6@2759|Eukaryota,3AWTR@33154|Opisthokonta,3Q1JS@4751|Fungi,1GUZZ@112252|Fungi incertae sedis	zinc finger	-	-	-		0.810741211926793	2.087433734900653
g11681	116.579475142912	-0.874109188376692	0.258823754089653	-3.37723711431028	0.000732179036742	0.0080113441625414	Rp_R10_pos_vs_pIND	2F8ZQ@1|root,2TA4R@2759|Eukaryota,39504@33154|Opisthokonta,3Q23K@4751|Fungi,1GWYD@112252|Fungi incertae sedis	-	-	-	-		0.874109188376692	3.135382709704152
g11682	4.47612058350225	4.53152370544984	0.960834493560879	4.71623753707664	2.4024593502689e-06	0.000107715265994	Rp_R10_pos_vs_pIND	KOG2563@1|root,KOG2563@2759|Eukaryota,38GTZ@33154|Opisthokonta,3NYJT@4751|Fungi,1GV69@112252|Fungi incertae sedis	transporter	-	-	-		4.53152370544984	5.619343951881377
g11685	488.282027652327	0.949708643142812	0.209935765650104	4.52380584223877	6.07374458430359e-06	0.0002174926076519	Rp_R10_pos_vs_pIND	KOG1339@1|root,KOG1339@2759|Eukaryota,3AX2E@33154|Opisthokonta,3Q1VW@4751|Fungi,1GW8G@112252|Fungi incertae sedis	Eukaryotic aspartyl protease	-	-	-		0.949708643142812	5.216543475170447
g117	493.098256494757	-0.768551902307283	0.105652725294712	-7.2743216056515	3.4816563468579996e-13	2.88187408618196e-10	Rp_R10_pos_vs_pIND	COG2801@1|root,KOG0017@2759|Eukaryota,38F42@33154|Opisthokonta	retrotransposable element Tf2 155 kDa protein type 1-like	-	-	-	COG2801	0.768551902307283	12.45821409767263
g11706	19.5609738149175	2.03114557085697	0.509401493403027	3.98731766035475	6.68245264575115e-05	0.0013085811045424	Rp_R10_pos_vs_pIND	COG1404@1|root,KOG4266@2759|Eukaryota,38HI5@33154|Opisthokonta,3NWUG@4751|Fungi,3QQXB@4890|Ascomycota,211WR@147550|Sordariomycetes,3UQST@5151|Ophiostomatales	Fn3-like domain	-	-	-	COG1404	2.03114557085697	4.175064110126508
g11718	3356.9998251902	-0.619788640918819	0.184311741095047	-3.36271925617155	0.0007717880967305	0.008304825814869	Rp_R10_pos_vs_pIND	COG1252@1|root,KOG2495@2759|Eukaryota,38G4F@33154|Opisthokonta,3NVY5@4751|Fungi,1GT6F@112252|Fungi incertae sedis	Pyridine nucleotide-disulphide oxidoreductase	-	K03885	ko00190,map00190	COG1252	0.619788640918819	3.112501923826458
g11724	16.3452074314865	1.10341563457563	0.361331159089772	3.05375168129768	0.0022599906297064	0.0184721831910036	Rp_R10_pos_vs_pIND	29PUC@1|root,2RX67@2759|Eukaryota,38WGU@33154|Opisthokonta,3Q2Y0@4751|Fungi,1GY6H@112252|Fungi incertae sedis	Homeodomain	-	-	-		1.10341563457563	2.6458933615053604
g1177	64.1413787219637	0.617077846686487	0.212097855232081	2.90940163450154	0.0036212132060306	0.0261166653508667	Rp_R10_pos_vs_pIND	COG2801@1|root,KOG0017@2759|Eukaryota,3AFVE@33154|Opisthokonta,3PCPI@4751|Fungi,1GXN4@112252|Fungi incertae sedis	Integrase core domain	-	-	-	COG2801	0.617077846686487	2.4411459044907176
g11777	422.724041137963	-0.686286559530455	0.167207953731347	-4.10438943970997	4.0538408136389e-05	0.0008957156894283	Rp_R10_pos_vs_pIND	COG5019@1|root,KOG2655@2759|Eukaryota,38CSA@33154|Opisthokonta,3NU9N@4751|Fungi,1GVRJ@112252|Fungi incertae sedis	Septin	spn4	K16948	-	COG5019	0.686286559530455	4.3921333091989
g11792	923.103607429022	1.3969613157871	0.254594369491793	5.48700789642613	4.08798866166894e-08	4.42098512501394e-06	Rp_R10_pos_vs_pIND	KOG0588@1|root,KOG0588@2759|Eukaryota,38BGN@33154|Opisthokonta,3NW2V@4751|Fungi,1GS2G@112252|Fungi incertae sedis	Mortierella verticillata NRRL 6337 CAMK CAMKL BRSK protein kinase	GIN4	K02515,K06668,K18679,K18680	ko04011,ko04111,map04011,map04111		1.3969613157871	7.388490317418706
g11809	12.858329452466	1.32836919684057	0.343204072064486	3.87049369446576	0.000108615166622	0.0018957883218764	Rp_R10_pos_vs_pIND	COG3335@1|root,2SDK0@2759|Eukaryota,3953V@33154|Opisthokonta,3Q27T@4751|Fungi,1GX5I@112252|Fungi incertae sedis	DDE superfamily endonuclease	-	-	-	COG3335	1.32836919684057	3.9641095272301787
g11823	37.1201130179375	1.1631774119992	0.25492731378026	4.56278064029587	5.04805496177938e-06	0.0001913428594942	Rp_R10_pos_vs_pIND	2DKYR@1|root,2S63V@2759|Eukaryota,3A7H5@33154|Opisthokonta,3P555@4751|Fungi	Spizellomyces punctatus DAOM BR117	-	-	-		1.1631774119992	5.296875925264009
g11851	172.815625314537	1.28094002509912	0.244071179664074	5.24822318989948	1.53573175417898e-07	1.26630203378107e-05	Rp_R10_pos_vs_pIND	COG5036@1|root,COG5264@1|root,KOG1161@2759|Eukaryota,KOG4580@2759|Eukaryota,38D0A@33154|Opisthokonta,3NU6V@4751|Fungi	Vacuolar transporter chaperone	-	-	-	COG5036,COG5264	1.28094002509912	6.81368463577168
g11867	17.4376341426646	1.860022631853	0.579784568994434	3.20812717571802	0.001336024054988	0.0125119989936461	Rp_R10_pos_vs_pIND	2D8G5@1|root,2TA37@2759|Eukaryota,394Y0@33154|Opisthokonta,3Q216@4751|Fungi,1GWTK@112252|Fungi incertae sedis	-	-	-	-		1.860022631853	2.8741857223586003
g11886	3.32862649901433	2.61909694981391	0.750373632952928	3.49039043323929	0.0004823153413429	0.0058943262129703	Rp_R10_pos_vs_pIND	COG0531@1|root,KOG1287@2759|Eukaryota,38BBK@33154|Opisthokonta,3NX7G@4751|Fungi,1GWCP@112252|Fungi incertae sedis	Amino acid permease	-	-	-	COG0531	2.61909694981391	3.3166689239487304
g11887	32.1898265146108	2.37555421574098	0.454766856715993	5.22367490211484	1.75406626774517e-07	1.39812074622754e-05	Rp_R10_pos_vs_pIND	COG0477@1|root,KOG2533@2759|Eukaryota,38FD5@33154|Opisthokonta,3Q0N1@4751|Fungi,1GVAV@112252|Fungi incertae sedis	Major Facilitator Superfamily	-	-	-	COG0477	2.37555421574098	6.755954003232004
g11896	10883.0994487537	-0.643178407795089	0.149773120455415	-4.29435138854939	1.75204793596453e-05	0.0004778938356133	Rp_R10_pos_vs_pIND	COG0443@1|root,KOG0101@2759|Eukaryota,38BSZ@33154|Opisthokonta,3NVJE@4751|Fungi,1GWB2@112252|Fungi incertae sedis	MreB/Mbl protein	SSA2	K03283	ko03040,ko04010,ko04141,ko04144,ko04213,ko04612,ko04915,ko05134,ko05145,ko05162,ko05164,ko05169,map03040,map04010,map04141,map04144,map04213,map04612,map04915,map05134,map05145,map05162,map05164,map05169	COG0443	0.643178407795089	4.756454015724969
g11907	148.362479625797	1.03800466820493	0.326324478691118	3.18089734600467	0.0014681964428299	0.0133264680076522	Rp_R10_pos_vs_pIND	COG0814@1|root,KOG1305@2759|Eukaryota	amino acid transmembrane transporter activity	-	-	-	COG0814	1.03800466820493	2.833215832478991
g11916	11.3727590030929	1.53245959023437	0.518345177555008	2.95644612237516	0.0031120659692428	0.0233850459930433	Rp_R10_pos_vs_pIND	-	-	-	-	-	-	1.53245959023437	2.5069512054566223
g11934	179.405770094105	1.26399608486632	0.190798373877703	6.62477388657679	3.47780120244908e-11	1.2904441323777e-08	Rp_R10_pos_vs_pIND	-	-	-	-	-	-	1.26399608486632	10.458695246699872
g11941	30.893723036436	0.804054421110945	0.281869728553646	2.8525745749172	0.0043366635599973	0.0296754646978386	Rp_R10_pos_vs_pIND	29J3F@1|root,2RSBH@2759|Eukaryota,3AD8Z@33154|Opisthokonta,3P97F@4751|Fungi	-	-	-	-		0.804054421110945	2.362844269274874
g11943	17004.927314664	-0.70621171578404	0.228653241668248	-3.08857075732466	0.0020112179391015	0.0169406736858726	Rp_R10_pos_vs_pIND	COG0148@1|root,KOG2670@2759|Eukaryota,38C66@33154|Opisthokonta,3NXC1@4751|Fungi,1GVIF@112252|Fungi incertae sedis	Enolase, N-terminal domain	ENO1	K01689	ko00010,ko00680,ko01100,ko01110,ko01120,ko01130,ko01200,ko01230,ko03018,ko04066,map00010,map00680,map01100,map01110,map01120,map01130,map01200,map01230,map03018,map04066	COG0148	0.70621171578404	2.696540865941905
g11953	2571.61379193836	1.48729539333672	0.359760272308973	4.13412905152403	3.56303232922346e-05	0.0008080086275786	Rp_R10_pos_vs_pIND	COG2513@1|root,KOG1260@2759|Eukaryota,38CWA@33154|Opisthokonta,3NUMX@4751|Fungi,1GV6P@112252|Fungi incertae sedis	Phosphoenolpyruvate phosphomutase	ICL1	K01637	ko00630,ko01100,ko01110,ko01120,ko01200,map00630,map01100,map01110,map01120,map01200	COG2513	1.48729539333672	4.4481802370540775
g11955	504.845882624223	0.80248536160237	0.171692713203495	4.67396284110929	2.95442808876728e-06	0.0001274193324616	Rp_R10_pos_vs_pIND	COG2801@1|root,KOG0017@2759|Eukaryota,38F42@33154|Opisthokonta,3NVKU@4751|Fungi,1GWQ7@112252|Fungi incertae sedis	Reverse transcriptase (RNA-dependent DNA polymerase)	-	-	-	COG2801	0.80248536160237	5.529526576349955
g11981	121.906465527355	0.950967937115652	0.30974572833606	3.07015674509608	0.0021394645574422	0.0177842474857913	Rp_R10_pos_vs_pIND	COG0659@1|root,KOG0236@2759|Eukaryota,38C1D@33154|Opisthokonta,3NVZY@4751|Fungi,1GW3P@112252|Fungi incertae sedis	Sulfate permease family	SUL2	K14708	-	COG0659	0.950967937115652	2.6696949036809943
g12005	175.705192603748	0.623949564250807	0.13984344812512	4.46177187859779	8.12847320809575e-06	0.0002701088964643	Rp_R10_pos_vs_pIND	2CWJA@1|root,2RUPX@2759|Eukaryota,39PS2@33154|Opisthokonta,3Q60Z@4751|Fungi,1GV0X@112252|Fungi incertae sedis	-	-	-	-		0.623949564250807	5.089991021388574
g12031	4093.12451720814	0.721294011643042	0.163605056430753	4.40875133922488	1.03968313908527e-05	0.0003252183261083	Rp_R10_pos_vs_pIND	2C7K7@1|root,2SEYI@2759|Eukaryota,3AWYF@33154|Opisthokonta,3Q1R2@4751|Fungi,1GVMM@112252|Fungi incertae sedis	-	-	-	-		0.721294011643042	4.983098999080347
g12048	1845.15513663656	-0.746707738847071	0.142182146890076	-5.25176863044813	1.50645622142416e-07	1.2469401669719e-05	Rp_R10_pos_vs_pIND	2D8NK@1|root,2TAXE@2759|Eukaryota,3AW14@33154|Opisthokonta,3Q2QE@4751|Fungi,1GXXF@112252|Fungi incertae sedis	Protein of unknown function (DUF1838)	-	-	-		0.746707738847071	6.82204348468108
g12057	352.318222434354	-0.670841868589166	0.147039473066332	-4.56232503150047	5.059024853942e-06	0.0001913428594942	Rp_R10_pos_vs_pIND	2E791@1|root,2SDW1@2759|Eukaryota,3ADCM@33154|Opisthokonta,3P8Y1@4751|Fungi,1GUZ7@112252|Fungi incertae sedis	PhoX homologous domain, present in p47phox and p40phox.	-	-	-		0.670841868589166	5.295933186987291
g12063	150.730236455888	-0.752676060181302	0.177389883390057	-4.24306079804036	2.20491668752088e-05	0.0005737849096993	Rp_R10_pos_vs_pIND	-	-	-	-	-	-	0.752676060181302	4.656607815644449
g12064	431.737038800509	0.875629634454486	0.214944682239213	4.07374411561386	4.62633105851737e-05	0.0009847999081142	Rp_R10_pos_vs_pIND	2C3JM@1|root,2RY0X@2759|Eukaryota,39ZYY@33154|Opisthokonta,3P1X5@4751|Fungi,1GV1H@112252|Fungi incertae sedis	Mortierella verticillata NRRL 6337	-	-	-		0.875629634454486	4.334763292502959
g12067	44.5816459564995	1.15240178186894	0.354060708488823	3.2548140876392	0.0011346661633487	0.0110593978720236	Rp_R10_pos_vs_pIND	-	-	-	-	-	-	1.15240178186894	2.945131895952468
g12084	476.071421818019	0.867826105728729	0.23147394319782	3.74913086863982	0.0001774484741415	0.0027615628018778	Rp_R10_pos_vs_pIND	-	-	-	-	-	-	0.867826105728729	3.7509277307473594
g12085	276.789169554442	0.999756514369581	0.291168630701403	3.43359967027095	0.0005956231757756	0.0068879131466236	Rp_R10_pos_vs_pIND	-	-	-	-	-	-	0.999756514369581	3.225028412136052
g12086	628.899682630357	0.876415408948603	0.238852483193737	3.66927484793084	0.000243239458167	0.0035232664901194	Rp_R10_pos_vs_pIND	-	-	-	-	-	-	0.876415408948603	3.6139659726797912
g1211	3457.61325880854	-0.662094546395152	0.19133883117458	-3.46032502827953	0.000539523733856	0.0063867383258065	Rp_R10_pos_vs_pIND	COG2706@1|root,2S3WY@2759|Eukaryota,3A77Q@33154|Opisthokonta,3P5U8@4751|Fungi,1GVTK@112252|Fungi incertae sedis	Lactonase, 7-bladed beta-propeller	-	-	-	COG2706	0.662094546395152	3.2679894457800014
g12115	148.51919713016	0.792916098878356	0.184619050727464	4.29487691413205	1.74790285404744e-05	0.0004773682401263	Rp_R10_pos_vs_pIND	2D4RA@1|root,2SW0F@2759|Eukaryota,3AT66@33154|Opisthokonta,3PGYX@4751|Fungi	-	-	-	-		0.792916098878356	4.757482708499982
g12116	327.332787849428	0.826813643481571	0.17097214364191	4.83595529581287	1.32507701757122e-06	6.74160342674944e-05	Rp_R10_pos_vs_pIND	2E8CE@1|root,2SEV6@2759|Eukaryota,3ACUW@33154|Opisthokonta,3P8X5@4751|Fungi	-	-	-	-		0.826813643481571	5.877758878456145
g12144	78.8956528206302	1.38409533448908	0.204522128763754	6.76746004383648	1.3106282885210198e-11	5.7033740979332305e-09	Rp_R10_pos_vs_pIND	KOG1075@1|root,KOG1075@2759|Eukaryota,39XVS@33154|Opisthokonta,3P0R9@4751|Fungi	Encoded by	-	-	-		1.38409533448908	10.882520462493115
g12149	76.8763644936435	1.00153753480347	0.307953231802914	3.25223907844696	0.0011449966776104	0.0111197985103129	Rp_R10_pos_vs_pIND	COG5307@1|root,KOG0929@2759|Eukaryota,39D8B@33154|Opisthokonta,3NUTS@4751|Fungi,1GW83@112252|Fungi incertae sedis	Pleckstrin homology domain	-	K12494	ko04144,map04144	COG5307	1.00153753480347	2.941195773496638
g12187	27.8116359367745	-0.710243727836886	0.241002606792001	-2.94703753329053	0.003208342585669	0.0238286653471548	Rp_R10_pos_vs_pIND	KOG1721@1|root,KOG1721@2759|Eukaryota,3AXGA@33154|Opisthokonta,3Q2G6@4751|Fungi,1GXK8@112252|Fungi incertae sedis	Zinc finger, C2H2 type	-	-	-		0.710243727836886	2.4937192641030106
g12197	345.693778402544	1.75212920000306	0.302110608492345	5.7996281850111	6.646211764043671e-09	1.06741136846257e-06	Rp_R10_pos_vs_pIND	COG0515@1|root,KOG1152@2759|Eukaryota,38BA6@33154|Opisthokonta,3NXGP@4751|Fungi,1GSJJ@112252|Fungi incertae sedis	Mortierella verticillata NRRL 6337 CAMK CAMKL PASK protein kinase	-	K08801	-	COG0515	1.75212920000306	8.177425825186338
g12204	2501.4599231442	-0.71168944874919	0.188841992201562	-3.76870335062745	0.0001640977695279	0.0025872147238173	Rp_R10_pos_vs_pIND	KOG0127@1|root,KOG0127@2759|Eukaryota	RNA processing	-	-	-		0.71168944874919	3.7848973219835207
g12225	677.777589122986	0.716266526930914	0.171169283586488	4.1845505918064	2.85730809146373e-05	0.0006847675661068	Rp_R10_pos_vs_pIND	KOG0578@1|root,KOG0578@2759|Eukaryota,38BIW@33154|Opisthokonta,3NTWY@4751|Fungi,1GWJW@112252|Fungi incertae sedis	P21-Rho-binding domain	-	-	-		0.716266526930914	4.544042928952684
g12257	8.50812716919356	1.91250459906453	0.653897143569886	2.92477894707324	0.0034470098651559	0.0251638735780263	Rp_R10_pos_vs_pIND	COG0790@1|root,KOG1550@2759|Eukaryota,38DRF@33154|Opisthokonta,3NWWI@4751|Fungi,1GVS4@112252|Fungi incertae sedis	Sel1-like repeats.	-	-	-	COG0790	1.91250459906453	2.462557473662943
g12280	248.034661462712	1.49619990206405	0.298398684899444	5.01409683681498	5.32831482754067e-07	3.23707844805725e-05	Rp_R10_pos_vs_pIND	-	-	-	-	-	-	1.49619990206405	6.27341012245933
g12281	1267.7321219039	-0.676952904136001	0.212034859476553	-3.19264910405386	0.0014097414171957	0.0129654038630215	Rp_R10_pos_vs_pIND	COG0006@1|root,KOG2737@2759|Eukaryota,38EA1@33154|Opisthokonta,3NUNG@4751|Fungi,1GS1C@112252|Fungi incertae sedis	Aminopeptidase P, N-terminal domain	PEPP	K14213	-	COG0006	0.676952904136001	2.8508605408083403
g12296	172.960136483357	1.32773219084499	0.318494707041287	4.16877317422068	3.0624356606668e-05	0.0007210796264027	Rp_R10_pos_vs_pIND	-	-	-	-	-	-	1.32773219084499	4.5139330267126025
g1231	9111.92055551678	-0.853021178184257	0.194929734679795	-4.37604442229139	1.20852394926419e-05	0.0003627425929165	Rp_R10_pos_vs_pIND	COG0126@1|root,KOG1367@2759|Eukaryota,38EF9@33154|Opisthokonta,3NVNN@4751|Fungi,1GT5N@112252|Fungi incertae sedis	Phosphoglycerate kinase	PGK1	K00927	ko00010,ko00710,ko01100,ko01110,ko01120,ko01130,ko01200,ko01230,map00010,map00710,map01100,map01110,map01120,map01130,map01200,map01230	COG0126	0.853021178184257	4.9177447387770385
g12323	3572.24910941599	-0.606062631493715	0.188772165007029	-3.21055083238117	0.001324808348077	0.0124503058772778	Rp_R10_pos_vs_pIND	2D0C8@1|root,2SDNC@2759|Eukaryota,3ADRP@33154|Opisthokonta,3Q20Z@4751|Fungi,1GWT6@112252|Fungi incertae sedis	Ricin-type beta-trefoil lectin domain-like	-	-	-		0.606062631493715	2.877846943910378
g12328	1124.80404827509	-0.695325912312108	0.238826594189716	-2.91142581784575	0.0035978332867072	0.0259828758937005	Rp_R10_pos_vs_pIND	2F9E3@1|root,2TAJK@2759|Eukaryota,3AVYR@33154|Opisthokonta,3Q2PX@4751|Fungi,1GXWR@112252|Fungi incertae sedis	-	-	-	-		0.695325912312108	2.443958964487011
g12332	542.842573927418	1.77690222235742	0.288802476136037	6.15265577404686	7.61960691189335e-10	1.6563793974834e-07	Rp_R10_pos_vs_pIND	2EX3U@1|root,2SYUG@2759|Eukaryota,3AIKQ@33154|Opisthokonta,3PC4W@4751|Fungi,1GWJN@112252|Fungi incertae sedis	CotH kinase protein	-	-	-		1.77690222235742	9.118067432912248
g12333	319.245182533421	0.624122590775216	0.187397187580002	3.33048002926281	0.0008669638233297	0.0090309430986829	Rp_R10_pos_vs_pIND	2CZ5R@1|root,2RAK2@2759|Eukaryota,3AWZM@33154|Opisthokonta,3Q1SE@4751|Fungi,1GVTJ@112252|Fungi incertae sedis	-	-	-	-		0.624122590775216	3.061999024387782
g12339	23.7669567224186	2.74925161942055	0.698778637384748	3.93436701171906	8.34162393202265e-05	0.0015317413706575	Rp_R10_pos_vs_pIND	COG5036@1|root,COG5264@1|root,KOG1161@2759|Eukaryota,KOG4580@2759|Eukaryota,38D0A@33154|Opisthokonta,3NU6V@4751|Fungi,1GWNB@112252|Fungi incertae sedis	Domain of unknown function (DUF202)	-	-	-	COG5036,COG5264	2.74925161942055	4.07874939347951
g12341	342.822525820666	1.39665441610265	0.247865132322009	5.63473532165956	1.75327402140983e-08	2.27302471173259e-06	Rp_R10_pos_vs_pIND	COG5036@1|root,COG5264@1|root,KOG1161@2759|Eukaryota,KOG4580@2759|Eukaryota,38D0A@33154|Opisthokonta,3NU6V@4751|Fungi,1GVEV@112252|Fungi incertae sedis	VTC domain	-	-	-	COG5036,COG5264	1.39665441610265	7.756150202168652
g12372	27.5640097132412	1.20192573713072	0.352523093494073	3.40949503539667	0.0006508326247011	0.0073552002731171	Rp_R10_pos_vs_pIND	COG2132@1|root,KOG1263@2759|Eukaryota,38CZM@33154|Opisthokonta,3NVC3@4751|Fungi,1GVQT@112252|Fungi incertae sedis	Multicopper oxidase	-	K00423	ko00053,ko01100,map00053,map01100	COG2132	1.20192573713072	3.1865306850336834
g12376	22.7538057440616	1.0293027302583	0.352511285541108	2.91991426225776	0.003501276981415	0.0254564128098086	Rp_R10_pos_vs_pIND	2CZWY@1|root,2SBZF@2759|Eukaryota,3AX84@33154|Opisthokonta,3Q23N@4751|Fungi,1GWYG@112252|Fungi incertae sedis	function. Source PGD	-	-	-		1.0293027302583	2.455773531410932
g1241	108.845210536378	3.83309279954093	0.814342592170962	4.70697816421742	2.51415826454725e-06	0.0001114974255545	Rp_R10_pos_vs_pIND	293H0@1|root,2RADY@2759|Eukaryota,3AWTA@33154|Opisthokonta,3Q2UV@4751|Fungi,1GY2N@112252|Fungi incertae sedis	-	-	-	-		3.83309279954093	5.599607387248253
g12426	142.83775258238	-0.977731010860182	0.244431735592769	-4.00001664468444	6.33380286907914e-05	0.0012597945614182	Rp_R10_pos_vs_pIND	2CYG4@1|root,2S45T@2759|Eukaryota,3A2H5@33154|Opisthokonta,3P2CC@4751|Fungi,3QVD9@4890|Ascomycota,20XM1@147548|Leotiomycetes	Domain of unknown function (DUF4112)	-	-	-		0.977731010860182	4.198335457573425
g12444	48.8395859151057	0.696277014759564	0.180092304162293	3.86622303489494	0.0001105338603433	0.0019168406192177	Rp_R10_pos_vs_pIND	COG0526@1|root,KOG0907@2759|Eukaryota,3A886@33154|Opisthokonta,3P5A0@4751|Fungi,3QX8W@4890|Ascomycota,3RWEQ@4891|Saccharomycetes	Thioredoxin	TRX3	K03671	ko04621,ko05418,map04621,map05418	COG0526	0.696277014759564	3.9565046621812203
g12449	576.704495978329	1.28344369738832	0.204875390950414	6.26450883844296	3.740023488355e-10	9.93691919665285e-08	Rp_R10_pos_vs_pIND	2F98X@1|root,2TAE8@2759|Eukaryota,395CG@33154|Opisthokonta,3Q2G5@4751|Fungi,1GXK7@112252|Fungi incertae sedis	-	-	-	-		1.28344369738832	9.427125670304617
g1245	160.510279716116	1.64038166953727	0.318542706586598	5.14964441382154	2.60980763995952e-07	1.89923013946679e-05	Rp_R10_pos_vs_pIND	29MFD@1|root,2RURE@2759|Eukaryota,38WI0@33154|Opisthokonta,3PZWJ@4751|Fungi,1GWCB@112252|Fungi incertae sedis	Diaphanous GTPase-binding Domain	-	-	-		1.64038166953727	6.583391501850532
g12450	220.418768024302	1.0102031659553	0.386681050954908	2.61249720786835	0.0089883426511861	0.0494221058242659	Rp_R10_pos_vs_pIND	-	-	-	-	-	-	1.0102031659553	2.0463203798796523
g12504	33.2085050088424	4.04351340990122	0.870058177381633	4.64740578850696	3.36135527364733e-06	0.000138316877331	Rp_R10_pos_vs_pIND	COG5020@1|root,KOG4472@2759|Eukaryota,38CI7@33154|Opisthokonta,3NUKP@4751|Fungi	glycosyltransferase family 15 protein	-	K10967	ko00514,map00514	COG5020	4.04351340990122	5.47348558296926
g12516	620.269253445118	-0.776327524224125	0.249926982017751	-3.10621733578564	0.0018949738266387	0.0161832268742432	Rp_R10_pos_vs_pIND	-	-	-	-	-	-	0.776327524224125	2.7223967841259276
g12568	632.687197933887	-0.601715770072933	0.167353404056296	-3.59547971830033	0.0003237943552417	0.0043593154323172	Rp_R10_pos_vs_pIND	2CDWJ@1|root,2RAPC@2759|Eukaryota,3AX3G@33154|Opisthokonta,3Q2VZ@4751|Fungi,1GY3X@112252|Fungi incertae sedis	-	-	-	-		0.601715770072933	3.4897307266411683
g12581	134.95536281885	0.722169432844166	0.151840228022767	4.75611399066053	1.97355059148707e-06	9.33979324600375e-05	Rp_R10_pos_vs_pIND	2BY58@1|root,2RA0M@2759|Eukaryota,3AWEP@33154|Opisthokonta,3Q2T7@4751|Fungi,1GY0T@112252|Fungi incertae sedis	-	-	-	-		0.722169432844166	5.704751736092867
g12587	38.6697142158248	0.659026442050126	0.213400680809463	3.0882115256162	0.002013650869314	0.0169483138178312	Rp_R10_pos_vs_pIND	COG1960@1|root,COG5050@1|root,COG5274@1|root,KOG0140@2759|Eukaryota,KOG0537@2759|Eukaryota,KOG2877@2759|Eukaryota,38F88@33154|Opisthokonta,3NVFK@4751|Fungi,1GT3E@112252|Fungi incertae sedis	Acyl-CoA dehydrogenase, N-terminal domain	-	-	-	COG1960,COG5050,COG5274	0.659026442050126	2.696015826073462
g12593	70.4301453522829	0.646651379491617	0.221004453415865	2.92596537986866	0.0034338914841565	0.0250936429984834	Rp_R10_pos_vs_pIND	COG5347@1|root,KOG0521@2759|Eukaryota,38GBR@33154|Opisthokonta,3NW20@4751|Fungi,1GT30@112252|Fungi incertae sedis	Putative GTP-ase activating proteins for the small GTPase, ARF	-	K12488	ko04144,ko04666,map04144,map04666	COG5347	0.646651379491617	2.464213433280133
g1260	635.765978256049	1.41722287823557	0.317645301414182	4.46165226410079	8.13301263458593e-06	0.0002701088964643	Rp_R10_pos_vs_pIND	KOG1721@1|root,KOG1721@2759|Eukaryota,3A8Y9@33154|Opisthokonta,3P77V@4751|Fungi,1GW8V@112252|Fungi incertae sedis	Zinc finger, C2H2 type	-	-	-		1.41722287823557	5.089748553025477
g12601	50.2388849744223	1.47129871060315	0.312626182812699	4.70625555852639	2.52308193137186e-06	0.0001114974255545	Rp_R10_pos_vs_pIND	2CZWY@1|root,2SBZF@2759|Eukaryota,3AX84@33154|Opisthokonta,3Q23N@4751|Fungi,1GWYG@112252|Fungi incertae sedis	function. Source PGD	-	-	-		1.47129871060315	5.598068646523663
g12602	181.713547757255	1.39842160000788	0.272621051041431	5.12954371889408	2.90445313557448e-07	2.0629285785709e-05	Rp_R10_pos_vs_pIND	2CZWY@1|root,2SBZF@2759|Eukaryota,3AX84@33154|Opisthokonta,3Q23N@4751|Fungi,1GWYG@112252|Fungi incertae sedis	function. Source PGD	-	-	-		1.39842160000788	6.536935626633303
g12607	104.619699574506	0.804537509060086	0.199140068369835	4.040058415396	5.34378899777092e-05	0.0011005006423932	Rp_R10_pos_vs_pIND	COG1723@1|root,KOG2861@2759|Eukaryota	positive regulation of mitochondrial translation	-	-	-	COG1723	0.804537509060086	4.27215069853268
g1262	90.0070727170759	0.711380816139772	0.184134207058217	3.86338219011559	0.0001118278373949	0.0019361600068992	Rp_R10_pos_vs_pIND	COG0318@1|root,KOG1176@2759|Eukaryota,38D90@33154|Opisthokonta,3NWZC@4751|Fungi	Phenylacetyl-CoA ligase	-	-	-	COG0318	0.711380816139772	3.9514500737113987
g12642	416.905157879553	-0.909143681276472	0.291225519298403	-3.12178576749286	0.0017975769465269	0.0154644268721604	Rp_R10_pos_vs_pIND	2CYG4@1|root,2S45T@2759|Eukaryota,3A8KU@33154|Opisthokonta,3P7NU@4751|Fungi,1GV2R@112252|Fungi incertae sedis	Domain of unknown function (DUF4112)	-	-	-		0.909143681276472	2.745312510270924
g12643	3710.14963102257	-0.814293354716311	0.282770996629043	-2.87969192181528	0.0039806393638015	0.027941076238869	Rp_R10_pos_vs_pIND	COG0288@1|root,KOG2444@1|root,KOG1578@2759|Eukaryota,KOG2444@2759|Eukaryota,39UQV@33154|Opisthokonta,3NY5B@4751|Fungi,1GTC8@112252|Fungi incertae sedis	Mortierella verticillata NRRL 6337	-	K01673	ko00910,map00910	COG0288	0.814293354716311	2.4000471666524175
g12699	407.506468500709	-0.762019251250221	0.193409415463172	-3.93992841261299	8.15059272882631e-05	0.0015051212133442	Rp_R10_pos_vs_pIND	-	-	-	-	-	-	0.762019251250221	4.088810807272505
g12705	373.845002908561	1.5352163213919	0.271066109663779	5.66362325152386	1.48209625793682e-08	1.97346404983667e-06	Rp_R10_pos_vs_pIND	KOG4091@1|root,KOG4091@2759|Eukaryota,38EMI@33154|Opisthokonta,3NX1W@4751|Fungi	cp2 transcription factor	-	-	-		1.5352163213919	7.829123589249244
g12712	9.17620327644838	1.29316800548514	0.415220202391665	3.11441494907161	0.0018431008480866	0.0157903556336277	Rp_R10_pos_vs_pIND	KOG2169@1|root,KOG2169@2759|Eukaryota	SUMO transferase activity	-	-	-		1.29316800548514	2.7344509010428535
g12717	257.051773854388	0.852988995836814	0.149599767998078	5.70180694296112	1.18544042759674e-08	1.69012151684931e-06	Rp_R10_pos_vs_pIND	COG0006@1|root,KOG2413@2759|Eukaryota,38B6V@33154|Opisthokonta,3NU3T@4751|Fungi,1GS52@112252|Fungi incertae sedis	Creatinase/Prolidase N-terminal domain	AMPP	K01262	-	COG0006	0.852988995836814	7.926120265908548
g12743	63.9642167472985	0.965440780331487	0.303390643811136	3.18217057785238	0.001461756988552	0.0132848277663124	Rp_R10_pos_vs_pIND	2F9B9@1|root,2TAGM@2759|Eukaryota,395FF@33154|Opisthokonta,3Q2IX@4751|Fungi,1GXQ8@112252|Fungi incertae sedis	-	-	-	-		0.965440780331487	2.8351248211559326
g12751	268.523881312455	0.743273604249832	0.270695973749463	2.74578743804204	0.0060365861224981	0.0374606026361828	Rp_R10_pos_vs_pIND	-	-	-	-	-	-	0.743273604249832	2.219208599014326
g12759	1112.78027366288	0.63855188602227	0.157635663220399	4.05080850980705	5.10409653763743e-05	0.0010664588503543	Rp_R10_pos_vs_pIND	COG0561@1|root,KOG3189@2759|Eukaryota,38BMK@33154|Opisthokonta,3NUGP@4751|Fungi,1GSQM@112252|Fungi incertae sedis	Involved in the synthesis of the GDP-mannose and dolichol-phosphate-mannose required for a number of critical mannosyl transfer reactions	PMM1	K17497	ko00051,ko00520,ko01100,ko01110,ko01130,map00051,map00520,map01100,map01110,map01130	COG0561	0.63855188602227	4.292081120069272
g12761	221.075980008763	0.653942671953287	0.228460858416105	2.86238385203927	0.004204673382318	0.0290214162478726	Rp_R10_pos_vs_pIND	2CH03@1|root,2S0IB@2759|Eukaryota,3A1MM@33154|Opisthokonta,3P3M6@4751|Fungi,1GTCE@112252|Fungi incertae sedis	START domain	-	-	-		0.653942671953287	2.3762677344121346
g12779	18.5873833278664	-2.16020730046424	0.639375689176282	-3.37861970205228	0.0007285070916897	0.0079827907944269	Rp_R10_pos_vs_pIND	COG1902@1|root,KOG0134@2759|Eukaryota,39RM1@33154|Opisthokonta,3NUUE@4751|Fungi,1GSBW@112252|Fungi incertae sedis	Mortierella verticillata NRRL 6337	-	-	-	COG1902	2.16020730046424	3.1375662162114746
g12780	7928.51277910735	-1.05586062110444	0.22607291415894	-4.67044283050254	3.00551121808447e-06	0.0001291050038411	Rp_R10_pos_vs_pIND	COG1902@1|root,KOG0134@2759|Eukaryota,39RM1@33154|Opisthokonta,3NUUE@4751|Fungi,1GSBW@112252|Fungi incertae sedis	Mortierella verticillata NRRL 6337	-	-	-	COG1902	1.05586062110444	5.522081646686185
g12781	668.572805184683	-1.81377187267717	0.689733634584662	-2.62967003743318	0.0085467778280149	0.0478499494372294	Rp_R10_pos_vs_pIND	28RQ9@1|root,2QYDH@2759|Eukaryota,38E67@33154|Opisthokonta,3NV0P@4751|Fungi,1GRYY@112252|Fungi incertae sedis	Protein of unknown function (DUF4449)	-	-	-		1.81377187267717	2.0681975853027357
g12791	1118.58826553829	1.12827642880322	0.196939880612138	5.72903987397706	1.01000654081489e-08	1.5200245290124e-06	Rp_R10_pos_vs_pIND	28PEI@1|root,2QW2C@2759|Eukaryota,398TP@33154|Opisthokonta,3NX9A@4751|Fungi,1GVXU@112252|Fungi incertae sedis	KilA-N	stuA	K12763	ko04113,map04113		1.12827642880322	7.995675813711797
g12801	9.93767581285888	1.55268648917784	0.398315532447232	3.89813191476167	9.69376085864286e-05	0.0017356025577275	Rp_R10_pos_vs_pIND	2CYJV@1|root,2S4UE@2759|Eukaryota,3A98U@33154|Opisthokonta	-	-	-	-		1.55268648917784	4.01350769835917
g12810	719.907374980229	-0.823867842719248	0.271786008301506	-3.03131072812729	0.0024349452563688	0.0195022169193578	Rp_R10_pos_vs_pIND	KOG1414@1|root,KOG1414@2759|Eukaryota,39QGM@33154|Opisthokonta,3NVG8@4751|Fungi,1GX9P@112252|Fungi incertae sedis	basic region leucin zipper	SKO1	K09051	ko04011,map04011		0.823867842719248	2.6135107983607253
g12816	19.4694842258374	1.694358061203	0.353286582607856	4.79598757670261	1.6187531301495e-06	7.91754229862443e-05	Rp_R10_pos_vs_pIND	COG0507@1|root,KOG0987@2759|Eukaryota,37I5H@33090|Viridiplantae,3GC0A@35493|Streptophyta	Belongs to the helicase family	-	-	-	COG0507	1.694358061203	5.79081937878759
g12817	18.283914940052	1.01379563041341	0.301118634737526	3.3667648343886	0.0007605551522086	0.0082412906416395	Rp_R10_pos_vs_pIND	COG0507@1|root,KOG0987@2759|Eukaryota,38G2J@33154|Opisthokonta,3NTVV@4751|Fungi,3R14Z@4890|Ascomycota,21DC6@147550|Sordariomycetes	Helitron helicase-like domain at N-terminus	-	-	-	COG0507	1.01379563041341	3.118869287289642
g12819	14.4085578183785	1.5259411691246	0.503797919377111	3.02887548843245	0.0024546582701278	0.019623588644659	Rp_R10_pos_vs_pIND	2CZWY@1|root,2SBZF@2759|Eukaryota,3AX84@33154|Opisthokonta,3Q23N@4751|Fungi,1GWYG@112252|Fungi incertae sedis	function. Source PGD	-	-	-		1.5259411691246	2.610008960456697
g12864	2291.68308664806	-0.714057986755601	0.187085644568704	-3.8167438683056	0.0001352244164233	0.0022265988262024	Rp_R10_pos_vs_pIND	2CGBI@1|root,2TIGZ@2759|Eukaryota,3AXAY@33154|Opisthokonta,3Q27V@4751|Fungi,1GX5N@112252|Fungi incertae sedis	NUDIX domain	-	-	-		0.714057986755601	3.8689448841302125
g1290	452.896860388726	1.47811460769433	0.277139961871571	5.33345894151239	9.63593590000884e-08	8.7499990086114e-06	Rp_R10_pos_vs_pIND	COG1215@1|root,KOG2571@2759|Eukaryota,38B4U@33154|Opisthokonta,3NTYK@4751|Fungi,1GVNB@112252|Fungi incertae sedis	Glycosyltransferase like family 2	CHS3	K00698	ko00520,map00520	COG1215	1.47811460769433	7.016106097669652
g12911	1.73649122785319	-4.16611339269755	1.21832889092671	-3.41953098520765	0.0006272918800091	0.0071693831915432	Rp_R10_pos_vs_pIND	28N8N@1|root,2QUTZ@2759|Eukaryota,39XUZ@33154|Opisthokonta,3P1DR@4751|Fungi	Encoded by	-	-	-		4.16611339269755	3.2025303341589275
g12946	22.7226998404424	1.08893300601721	0.279798218931134	3.89185109961411	9.94822953695944e-05	0.0017679260765062	Rp_R10_pos_vs_pIND	2DA7S@1|root,2TI1D@2759|Eukaryota,3AX88@33154|Opisthokonta,3Q23V@4751|Fungi,1GWZ1@112252|Fungi incertae sedis	-	-	-	-		1.08893300601721	4.002254202746208
g12965	940.228255623328	-1.92039272893239	0.732000506718469	-2.62348551852981	0.0087035144976618	0.048250472824364	Rp_R10_pos_vs_pIND	2E835@1|root,2SEKR@2759|Eukaryota,3AC5S@33154|Opisthokonta,3P9IK@4751|Fungi,1GXQ6@112252|Fungi incertae sedis	-	-	-	-		1.92039272893239	2.0603053429293516
g12971	1495.57313633969	-0.695061510243457	0.221448464296291	-3.13870548821457	0.0016969590766351	0.0147556591063694	Rp_R10_pos_vs_pIND	COG1791@1|root,KOG2107@2759|Eukaryota,3A1M2@33154|Opisthokonta,3P21X@4751|Fungi,1GTSA@112252|Fungi incertae sedis	Catalyzes the formation of formate and 2-keto-4- methylthiobutyrate (KMTB) from 1,2-dihydroxy-3-keto-5- methylthiopentene (DHK-MTPene)	ADI1	K08967	ko00270,ko01100,map00270,map01100	COG1791	0.695061510243457	2.7703286308737542
g12974	559.488630210492	1.24488301363678	0.252717177143429	4.92599287356812	8.39330565960487e-07	4.64350465553615e-05	Rp_R10_pos_vs_pIND	KOG1721@1|root,KOG1721@2759|Eukaryota,3A8Y9@33154|Opisthokonta,3P77V@4751|Fungi,1GWPG@112252|Fungi incertae sedis	Zinc finger, C2H2 type	-	-	-		1.24488301363678	6.076066960866092
g12980	34.0411808802317	2.84060384458476	0.681180784622366	4.17011740306142	3.04442761149011e-05	0.0007184114761719	Rp_R10_pos_vs_pIND	2C17C@1|root,2S4YJ@2759|Eukaryota,3A72B@33154|Opisthokonta,3P56C@4751|Fungi,1GV5S@112252|Fungi incertae sedis	-	-	-	-		2.84060384458476	4.516494347871292
g12984	1387.90373299587	0.664360998490098	0.117531122959969	5.65263890753751	1.58003014543533e-08	2.07340419267767e-06	Rp_R10_pos_vs_pIND	KOG2053@1|root,KOG2053@2759|Eukaryota,38CGC@33154|Opisthokonta,3NW5W@4751|Fungi,1GT3D@112252|Fungi incertae sedis	N-acetyltransferase B complex (NatB) non catalytic subunit	MDM20	K17973	-		0.664360998490098	7.801334627051067
g12992	186.562065693107	1.08229853408074	0.238977183217533	4.52887811090971	5.92976918616739e-06	0.0002137597364413	Rp_R10_pos_vs_pIND	KOG0598@1|root,KOG0598@2759|Eukaryota,39TUW@33154|Opisthokonta,3NX4Y@4751|Fungi,1GVH1@112252|Fungi incertae sedis	Serine/Threonine protein kinases, catalytic domain	-	K13303	ko04068,ko04151,map04068,map04151		1.08229853408074	5.2269622110412595
g13025	115.548835972622	0.953264360263577	0.264349089154243	3.60608150122039	0.0003108555409913	0.0042368094348791	Rp_R10_pos_vs_pIND	-	-	-	-	-	-	0.953264360263577	3.507441386939871
g13026	3.16776103705821	4.87822957502011	1.01884440484755	4.78800251717535	1.68449536257413e-06	8.20181554252442e-05	Rp_R10_pos_vs_pIND	2D8G9@1|root,2TA3N@2759|Eukaryota,394YM@33154|Opisthokonta,3Q21Z@4751|Fungi,1GWUZ@112252|Fungi incertae sedis	-	-	-	-		4.87822957502011	5.773530180296538
g1304	26.5933126289382	3.47763619757198	0.974823330004844	3.5674527789099	0.0003604683125669	0.0047010126381665	Rp_R10_pos_vs_pIND	COG0726@1|root,2QRIP@2759|Eukaryota,39UFN@33154|Opisthokonta,3NWJ2@4751|Fungi,1GWH8@112252|Fungi incertae sedis	Glycosyl hydrolase family 57	CDA2	K01452	ko00520,ko01100,map00520,map01100	COG0726	3.47763619757198	3.443132906484614
g13057	176.578115987461	0.658046751202407	0.201326985397897	3.26854718408395	0.0010810115154077	0.0106570997815346	Rp_R10_pos_vs_pIND	KOG4164@1|root,KOG4164@2759|Eukaryota,398B7@33154|Opisthokonta,3P2VI@4751|Fungi,1GTZ5@112252|Fungi incertae sedis	domain present in cyclins, TFIIB and Retinoblastoma	-	-	-		0.658046751202407	2.9661696797271855
g13062	48.9739417190939	1.00384962235782	0.365802714243847	2.74423776333339	0.0060651591316077	0.0375354378745403	Rp_R10_pos_vs_pIND	2DKYR@1|root,2S63V@2759|Eukaryota,3A7H5@33154|Opisthokonta,3P555@4751|Fungi	Spizellomyces punctatus DAOM BR117	-	-	-		1.00384962235782	2.21715780006163
g1307	13.4492610391677	1.89503356196308	0.72035451078441	2.63069576658795	0.0085210277703391	0.0477554788139244	Rp_R10_pos_vs_pIND	KOG2562@1|root,KOG2562@2759|Eukaryota,38EFV@33154|Opisthokonta,3P3GS@4751|Fungi,1GUX9@112252|Fungi incertae sedis	EF-hand domain pair	-	-	-		1.89503356196308	2.0695080193099282
g13083	50.6507599284449	0.869959292775375	0.2818424107437	3.08668695559269	0.0020240062448932	0.0170084491981054	Rp_R10_pos_vs_pIND	2D8G5@1|root,2TA37@2759|Eukaryota,394Y0@33154|Opisthokonta,3Q216@4751|Fungi,1GWTK@112252|Fungi incertae sedis	-	-	-	-		0.869959292775375	2.6937881518527558
g13089	102.142396555451	1.38757635013483	0.348927025055832	3.97669498346483	6.98797038182961e-05	0.0013481496199836	Rp_R10_pos_vs_pIND	COG0598@1|root,2QPTQ@2759|Eukaryota,38FZW@33154|Opisthokonta,3NTYW@4751|Fungi,1GV5F@112252|Fungi incertae sedis	CorA-like Mg2+ transporter protein	MNR2	K16073	-	COG0598	1.38757635013483	4.155648944421108
g13104	100.406782842188	0.641062518408352	0.213563360992788	3.00174391069823	0.0026843789396631	0.0209752428551121	Rp_R10_pos_vs_pIND	KOG1721@1|root,KOG1721@2759|Eukaryota,3AXA7@33154|Opisthokonta,3Q26V@4751|Fungi,1GX3X@112252|Fungi incertae sedis	Zinc finger, C2H2 type	-	-	-		0.641062518408352	2.571156177106521
g13145	19.8156790134523	1.51444486039942	0.554831663944463	2.72955737535379	0.0063419412189779	0.0386642824287885	Rp_R10_pos_vs_pIND	COG1785@1|root,KOG4126@2759|Eukaryota,38GD6@33154|Opisthokonta,3NU5V@4751|Fungi,1GSSH@112252|Fungi incertae sedis	Mortierella verticillata NRRL 6337	-	-	-	COG1785	1.51444486039942	2.19777778759935
g13148	63.4422893165023	0.663448756689322	0.246760378058055	2.68863567931977	0.0071744673016415	0.0422439701227435	Rp_R10_pos_vs_pIND	2F63C@1|root,2T756@2759|Eukaryota,391BN@33154|Opisthokonta,3Q2SW@4751|Fungi,1GY0E@112252|Fungi incertae sedis	FAM72 protein	-	-	-		0.663448756689322	2.1442103394087577
g13216	20.3532016859819	2.46017630909886	0.59556855284363	4.13080290648724	3.61498421290512e-05	0.0008155225896746	Rp_R10_pos_vs_pIND	KOG1339@1|root,KOG1339@2759|Eukaryota,39ZWM@33154|Opisthokonta,3NXD8@4751|Fungi,1GV06@112252|Fungi incertae sedis	Xylanase inhibitor N-terminal	-	-	-		2.46017630909886	4.441893594984433
g13219	1680.12380934079	0.895536023904625	0.245260364675673	3.65136872029389	0.0002608464264355	0.0037127486397611	Rp_R10_pos_vs_pIND	KOG1721@1|root,KOG1721@2759|Eukaryota,3A3IM@33154|Opisthokonta,3P3UX@4751|Fungi,1GWAY@112252|Fungi incertae sedis	C2H2-type zinc finger	-	-	-		0.895536023904625	3.583615108682737
g13233	328.195807033697	1.3709501863957	0.293846998334149	4.66552387524039	3.0783174850863e-06	0.0001311850902901	Rp_R10_pos_vs_pIND	2F91I@1|root,2TA4D@2759|Eukaryota,394ZT@33154|Opisthokonta,3Q236@4751|Fungi,1GWXQ@112252|Fungi incertae sedis	-	-	-	-		1.3709501863957	5.511686590836402
g13247	452.715449061158	0.720506257090268	0.20725276112108	3.47646155927128	0.0005080770581638	0.0061325442337315	Rp_R10_pos_vs_pIND	COG0466@1|root,KOG2004@2759|Eukaryota,38E0Y@33154|Opisthokonta,3NUKI@4751|Fungi,1GV9C@112252|Fungi incertae sedis	Subunit ChlI of Mg-chelatase	-	K01338	ko04112,map04112	COG0466	0.720506257090268	3.2940704148866153
g13253	31.7760597340285	0.896001105764444	0.326065869918688	2.74791441983144	0.0059975661308261	0.0373693169373219	Rp_R10_pos_vs_pIND	-	-	-	-	-	-	0.896001105764444	2.2220249546824293
g13279	319.334733976425	0.627642175522121	0.171411782674509	3.66160462092586	0.0002506404675776	0.0036014193647624	Rp_R10_pos_vs_pIND	28P6R@1|root,2T8SU@2759|Eukaryota,393DE@33154|Opisthokonta,3Q17H@4751|Fungi,1GVD9@112252|Fungi incertae sedis	zinc finger	-	-	-		0.627642175522121	3.6009488079357106
g133	2.29609943524561	2.2459824310709	0.777594922233185	2.88837075301448	0.0038724313552883	0.02738698494813	Rp_R10_pos_vs_pIND	COG2801@1|root,KOG0017@2759|Eukaryota,38F42@33154|Opisthokonta	retrotransposable element Tf2 155 kDa protein type 1-like	-	-	-	COG2801	2.2459824310709	2.4120162720280804
g13335	39.3527704250275	1.11061504573557	0.294394942042591	3.77253439896018	0.0001615976785015	0.0025534094266023	Rp_R10_pos_vs_pIND	COG0249@1|root,KOG0221@2759|Eukaryota,38FDG@33154|Opisthokonta,3NVR7@4751|Fungi,1GWMC@112252|Fungi incertae sedis	DNA-binding domain of DNA mismatch repair MUTS family	-	K08741	-	COG0249	1.11061504573557	3.791564882554194
g13385	18.2763126493239	3.6502689135324	0.419253620450498	8.70658888910751	3.13156391766929e-18	6.43706500026652e-15	Rp_R10_pos_vs_pIND	-	-	-	-	-	-	3.6502689135324	17.504238719582098
g13386	31.5481504290394	3.53067008073859	0.34392016174255	10.2659584214245	1.00319804279171e-24	2.69872813486504e-21	Rp_R10_pos_vs_pIND	2CNE1@1|root,2QVJ3@2759|Eukaryota,39SZA@33154|Opisthokonta,3PN9N@4751|Fungi,3R28N@4890|Ascomycota,217X0@147550|Sordariomycetes	MULE transposase domain protein	-	-	-		3.53067008073859	23.998613323807607
g13387	127.735457091857	3.53405185797257	0.265530668922198	13.3093923663035	2.0413515070375398e-40	1.09829814457387e-36	Rp_R10_pos_vs_pIND	-	-	-	-	-	-	3.53405185797257	39.69008220624782
g13388	114.105001286225	0.88973716882444	0.182642098158731	4.87147912663151	1.10765866770421e-06	5.84262798717213e-05	Rp_R10_pos_vs_pIND	28N8N@1|root,2QUTZ@2759|Eukaryota	-	-	-	-		0.88973716882444	5.955594049689341
g13390	170.860287507626	1.04846111949913	0.286825703662556	3.65539456928388	0.0002567867252913	0.0036670916489683	Rp_R10_pos_vs_pIND	COG2801@1|root,KOG0017@2759|Eukaryota,3AFVE@33154|Opisthokonta,3PCPI@4751|Fungi,1GXN4@112252|Fungi incertae sedis	Integrase core domain	-	-	-	COG2801	1.04846111949913	3.59042743107729
g1342	96.1017360998227	0.954465562372763	0.251961802025094	3.78813595831365	0.0001517817879787	0.00242583284475	Rp_R10_pos_vs_pIND	COG1100@1|root,KOG0395@2759|Eukaryota,38C7W@33154|Opisthokonta,3NUEZ@4751|Fungi,3V05M@5204|Basidiomycota,226R6@155619|Agaricomycetes,3H1XC@355688|Agaricomycetes incertae sedis	Ras subfamily of RAS small GTPases	ras1	K07827	ko01521,ko01522,ko04010,ko04012,ko04013,ko04014,ko04015,ko04062,ko04068,ko04071,ko04072,ko04137,ko04138,ko04140,ko04150,ko04151,ko04210,ko04211,ko04213,ko04214,ko04218,ko04320,ko04360,ko04370,ko04371,ko04540,ko04550,ko04650,ko04660,ko04662,ko04664,ko04714,ko04720,ko04722,ko04725,ko04726,ko04730,ko04810,ko04910,ko04912,ko04914,ko04915,ko04916,ko04917,ko04919,ko04921,ko04926,ko04933,ko04960,ko05034…	COG1100	0.954465562372763	3.81878033552125
g13452	1449.57729693144	-0.714052816477309	0.149516241103435	-4.77575420039707	1.79034971200421e-06	8.60047235536665e-05	Rp_R10_pos_vs_pIND	292WN@1|root,2R9TF@2759|Eukaryota,3AW7Q@33154|Opisthokonta,3Q2MJ@4751|Fungi,1GXTU@112252|Fungi incertae sedis	-	-	-	-		0.714052816477309	5.747062129266237
g13459	203.919373190505	0.974790341019552	0.186787645301137	5.21870886828734	1.80174714544024e-07	1.42474906054166e-05	Rp_R10_pos_vs_pIND	KOG3518@1|root,KOG3518@2759|Eukaryota,39PTR@33154|Opisthokonta,3Q6Q0@4751|Fungi	RhoGEF domain	-	-	-		0.974790341019552	6.744306157333199
g13467	279.812316976228	-0.678270043214422	0.235265416433612	-2.88299935237535	0.0039390825068535	0.0277307800556083	Rp_R10_pos_vs_pIND	COG0311@1|root,KOG3210@2759|Eukaryota,38C2M@33154|Opisthokonta,3NZ52@4751|Fungi,1GTS7@112252|Fungi incertae sedis	SNO glutamine amidotransferase family	SNO1	K08681	ko00750,map00750	COG0311	0.678270043214422	2.4046049224922226
g13468	153.423864749216	2.110089480998	0.562879066525818	3.74874392473293	0.0001777224330003	0.0027615628018778	Rp_R10_pos_vs_pIND	COG5070@1|root,KOG1444@2759|Eukaryota,38FCE@33154|Opisthokonta,3NWKQ@4751|Fungi,1GVAW@112252|Fungi incertae sedis	Gdp-mannose transporter	VRG4	K15356	-	COG5070	2.110089480998	3.7502577499474166
g13477	444.678590437754	0.720771941743268	0.2214356355979	3.25499524860624	0.0011339426292343	0.0110593978720236	Rp_R10_pos_vs_pIND	293JR@1|root,2RAGK@2759|Eukaryota,3AWW9@33154|Opisthokonta,3Q2VA@4751|Fungi,1GY37@112252|Fungi incertae sedis	-	-	-	-		0.720771941743268	2.9454089176100005
g13494	2876.41980148233	-0.81486738309059	0.280612352594731	-2.90388992343272	0.0036855771516834	0.0264814986249385	Rp_R10_pos_vs_pIND	KOG2398@1|root,KOG2398@2759|Eukaryota,390SZ@33154|Opisthokonta,3Q1KT@4751|Fungi,1GVQ8@112252|Fungi incertae sedis	Fes/CIP4, and EFC/F-BAR homology domain	-	-	-		0.81486738309059	2.4334944931063043
g13499	2186.73636474662	-0.870112995502831	0.18043905142603	-4.8221989011039	1.41984258811091e-06	7.10614705551974e-05	Rp_R10_pos_vs_pIND	COG2820@1|root,2RXRP@2759|Eukaryota,3A0J6@33154|Opisthokonta,3P1XZ@4751|Fungi,1GWMQ@112252|Fungi incertae sedis	Phosphorylase superfamily	-	K00757	ko00240,ko00983,ko01100,map00240,map00983,map01100	COG2820	0.870112995502831	5.847759801324155
g13521	850.224810291239	-2.34639233210924	0.162351313726275	-14.4525614129939	2.41533775683784e-47	1.73268279549691e-43	Rp_R10_pos_vs_pIND	2E0J9@1|root,2S7ZI@2759|Eukaryota,3A8FR@33154|Opisthokonta,3P6XY@4751|Fungi,1GXEQ@112252|Fungi incertae sedis	basic region leucin zipper	-	-	-		2.34639233210924	46.61702212964362
g13522	230.989828543985	0.789136200569477	0.176341843535546	4.47503658092588	7.63982314405055e-06	0.0002573075951406	Rp_R10_pos_vs_pIND	COG0025@1|root,KOG4505@2759|Eukaryota,38H4T@33154|Opisthokonta,3NU9A@4751|Fungi,1GV0F@112252|Fungi incertae sedis|KOG0274@1|root,KOG0274@2759|Eukaryota,38CAJ@33154|Opisthokonta,3NUDS@4751|Fungi,1GS5D@112252|Fungi incertae sedis	Sodium/hydrogen exchanger family|A Receptor for Ubiquitination Targets	CNH1|sconB	K03316|K10259	ko04111,ko04120,map04111,map04120	COG0025|	0.789136200569477	5.116916694886607
g13523	83.4849503511258	1.3411076717116	0.274847770790759	4.87945624537222	1.06378719494407e-06	5.69496622447545e-05	Rp_R10_pos_vs_pIND	2F9C5@1|root,2TAHJ@2759|Eukaryota,395G4@33154|Opisthokonta,3Q2JS@4751|Fungi,1GXRC@112252|Fungi incertae sedis	-	-	-	-		1.3411076717116	5.973145241688498
g13529	24.4823744102378	3.35686525867795	0.492735689364149	6.81270979784278	9.577722852952109e-12	4.385578159965581e-09	Rp_R10_pos_vs_pIND	2CZ2E@1|root,2S808@2759|Eukaryota,3A9T7@33154|Opisthokonta,3PD52@4751|Fungi	DDE superfamily endonuclease	-	-	-		3.35686525867795	11.018737734131479
g1353	36.5997664826393	0.947139760052868	0.317785976258406	2.98043284100965	0.002878413463356	0.0220404122139481	Rp_R10_pos_vs_pIND	-	-	-	-	-	-	0.947139760052868	2.5408468226451526
g13541	23.2433149705671	0.911630818749315	0.272152928239551	3.34970056962566	0.000808989618622	0.0085761950055925	Rp_R10_pos_vs_pIND	2EP5C@1|root,2SSE7@2759|Eukaryota,3AN38@33154|Opisthokonta,3PERD@4751|Fungi,1GX8Q@112252|Fungi incertae sedis	-	-	-	-		0.911630818749315	3.0920570514459578
g13573	246.432912778931	1.2424438238791	0.231391755131588	5.36943860930802	7.89821168568062e-08	7.35832959686289e-06	Rp_R10_pos_vs_pIND	KOG4436@1|root,KOG4436@2759|Eukaryota,3AM61@33154|Opisthokonta,3NYPT@4751|Fungi,1GWCK@112252|Fungi incertae sedis	Domain in Tre-2, BUB2p, and Cdc16p. Probable Rab-GAPs.	-	-	-		1.2424438238791	7.1024712306031486
g13579	44.6386273319846	1.3972956473501	0.267336897479962	5.22672201451289	1.72541609716503e-07	1.38554775474211e-05	Rp_R10_pos_vs_pIND	2CZTT@1|root,2SBMP@2759|Eukaryota,3A9VE@33154|Opisthokonta,3P7GG@4751|Fungi	Peptidase inhibitor I78 family	-	-	-		1.3972956473501	6.763106154555159
g13580	5.1045025090766	1.70314892309964	0.629847081340061	2.70406734199041	0.0068496405972974	0.0408793996934107	Rp_R10_pos_vs_pIND	2E8CE@1|root,2SEV6@2759|Eukaryota,3ACUW@33154|Opisthokonta,3P8X5@4751|Fungi	-	-	-	-		1.70314892309964	2.164332215471867
g13586	101.934232978396	-1.21505517645281	0.358101075387209	-3.39305090089157	0.0006911879331544	0.007675467239121	Rp_R10_pos_vs_pIND	2F9KY@1|root,2THNH@2759|Eukaryota,3AX65@33154|Opisthokonta,3Q20E@4751|Fungi,1GWRT@112252|Fungi incertae sedis	-	-	-	-		1.21505517645281	3.1604038524304987
g13607	53.8140778806259	0.680641962320112	0.249853469983348	2.72416453678019	0.0064464382094325	0.0391832946726593	Rp_R10_pos_vs_pIND	COG2801@1|root,KOG0017@2759|Eukaryota,3AFVE@33154|Opisthokonta,3PCPI@4751|Fungi,1GXN4@112252|Fungi incertae sedis	Integrase core domain	-	-	-	COG2801	0.680641962320112	2.1906801757908125
g13619	8893.81972844677	-0.740154549044082	0.210379641475379	-3.51818523814104	0.0004345089425276	0.0054363723045221	Rp_R10_pos_vs_pIND	COG1877@1|root,KOG1050@2759|Eukaryota,38EGS@33154|Opisthokonta,3NUM3@4751|Fungi,1GSZH@112252|Fungi incertae sedis	Glycosyltransferase family 20	TPS1	K00697	ko00500,ko01100,map00500,map01100	COG1877	0.740154549044082	3.3620012810095012
g13639	15.9744473857365	1.5220261733603	0.526723353201914	2.88961209733347	0.0038571745814396	0.0273149898542818	Rp_R10_pos_vs_pIND	-	-	-	-	-	-	1.5220261733603	2.4137307038770284
g13645	658.391679360897	1.27881597249498	0.231553727838378	5.52276132383227	3.33712923394946e-08	3.8201254385014e-06	Rp_R10_pos_vs_pIND	COG5019@1|root,KOG2655@2759|Eukaryota,38CSA@33154|Opisthokonta,3NU9N@4751|Fungi,1GW2Q@112252|Fungi incertae sedis	Septin	spn4	K16948	-	COG5019	1.27881597249498	7.476626974494638
g13653	240.114810555396	1.09177943645432	0.232075606936794	4.70441271646297	2.54597757146786e-06	0.0001118350090903	Rp_R10_pos_vs_pIND	2CWJV@1|root,2RUQW@2759|Eukaryota,38WHH@33154|Opisthokonta,3Q2DF@4751|Fungi,1GXFN@112252|Fungi incertae sedis	-	-	-	-		1.09177943645432	5.594145426538864
g13657	216.459858749411	0.967217666104465	0.226724863862086	4.26604144613275	1.98971832308249e-05	0.0005312745413282	Rp_R10_pos_vs_pIND	2F945@1|root,2TA9E@2759|Eukaryota,3955U@33154|Opisthokonta,3Q29Y@4751|Fungi,1GX9B@112252|Fungi incertae sedis	-	-	-	-		0.967217666104465	4.701208400670442
g13669	59.5341671261135	0.749257046172749	0.246527572646761	3.03924237815917	0.0023717395450383	0.0191527980295574	Rp_R10_pos_vs_pIND	KOG4157@1|root,KOG4157@2759|Eukaryota,39W0F@33154|Opisthokonta,3Q1J5@4751|Fungi,1GUYF@112252|Fungi incertae sedis	Mortierella verticillata NRRL 6337	-	-	-		0.749257046172749	2.624933005174257
g13670	165.791182795131	0.829411274914785	0.153520938166997	5.40259384040873	6.56840746294361e-08	6.37541450891305e-06	Rp_R10_pos_vs_pIND	29YGI@1|root,2RXU0@2759|Eukaryota,38WN7@33154|Opisthokonta,3NW89@4751|Fungi,1GTF7@112252|Fungi incertae sedis	Major Facilitator Superfamily	-	-	-		0.829411274914785	7.18253991413783
g13671	131.218225131355	-0.8993572962679	0.26545391051849	-3.38799791840044	0.0007040479865036	0.0077821349345374	Rp_R10_pos_vs_pIND	29MGB@1|root,2RUSD@2759|Eukaryota,3ANIG@33154|Opisthokonta,3Q2EV@4751|Fungi,1GXI9@112252|Fungi incertae sedis	LysM domain	-	-	-		0.8993572962679	3.1523977392052065
g13677	106.65521226709	0.875540587650124	0.208437428458124	4.20049601516756	2.66330855883368e-05	0.0006528139350189	Rp_R10_pos_vs_pIND	2DIV6@1|root,2S5ZC@2759|Eukaryota,3A700@33154|Opisthokonta,3P6DA@4751|Fungi,1GXQD@112252|Fungi incertae sedis	-	-	-	-		0.875540587650124	4.574578515259939
g1369	588.098410429107	-1.06150619151272	0.207661785752204	-5.11170694053157	3.19260834213642e-07	2.2163911010038e-05	Rp_R10_pos_vs_pIND	COG3590@1|root,KOG3624@2759|Eukaryota,38BNF@33154|Opisthokonta,3NWJF@4751|Fungi,1GVFK@112252|Fungi incertae sedis	Peptidase family M13	-	-	-	COG3590	1.06150619151272	6.495854355898963
g13693	368.540908587422	1.47464382097473	0.366500104018202	4.02358363560379	5.7319215668353e-05	0.0011681504170441	Rp_R10_pos_vs_pIND	2AUBY@1|root,2RZTS@2759|Eukaryota,3A2Z4@33154|Opisthokonta,3P2VF@4751|Fungi	-	-	-	-		1.47464382097473	4.241699760934093
g13710	84.0020785222536	1.16188431301183	0.388251386485144	2.9926082776688	0.0027660452780325	0.0213975774365699	Rp_R10_pos_vs_pIND	2C60I@1|root,2TA8E@2759|Eukaryota,3954M@33154|Opisthokonta,3Q28M@4751|Fungi,1GX6Z@112252|Fungi incertae sedis	-	-	-	-		1.16188431301183	2.5581407151020796
g13722	4421.32014652145	-0.603218514386577	0.0926698291458587	-6.50933016653278	7.54866449926528e-11	2.49930474905674e-08	Rp_R10_pos_vs_pIND	COG5391@1|root,KOG2273@2759|Eukaryota,38EWR@33154|Opisthokonta,3NUW9@4751|Fungi,1GSNE@112252|Fungi incertae sedis	PX-associated	-	-	-	COG5391	0.603218514386577	10.122129876437453
g13745	773.595931130064	-0.750472893584282	0.165161317126005	-4.54387811046415	5.52286011958396e-06	0.0002049266769544	Rp_R10_pos_vs_pIND	COG0589@1|root,2RXWD@2759|Eukaryota,3A6A0@33154|Opisthokonta	Universal stress protein family	-	-	-	COG0589	0.750472893584282	5.257835956244388
g13756	555.169154050365	0.679311488593958	0.169549179201119	4.006574917052	6.16055909587277e-05	0.0012276054842803	Rp_R10_pos_vs_pIND	COG2801@1|root,KOG0017@2759|Eukaryota,38F42@33154|Opisthokonta	retrotransposable element Tf2 155 kDa protein type 1-like	-	-	-	COG2801	0.679311488593958	4.21037987205084
g138	31.6254505888548	1.80589592930952	0.542701087908522	3.32760698208499	0.0008759534854487	0.0090951725816322	Rp_R10_pos_vs_pIND	2C4CW@1|root,2S2VN@2759|Eukaryota	Centromere DNA-binding protein complex CBF3 subunit, domain 2	-	-	-		1.80589592930952	3.057518954961259
g13804	3.27940123381028	2.26261749253656	0.702862592312331	3.21914627024442	0.0012857288243009	0.0122035119651312	Rp_R10_pos_vs_pIND	COG4122@1|root,KOG1663@2759|Eukaryota,39S6H@33154|Opisthokonta,3P4E7@4751|Fungi,1GWUJ@112252|Fungi incertae sedis	O-methyltransferase	-	-	-	COG4122	2.26261749253656	2.8908506196920767
g13805	157.122963896951	2.02826722484098	0.347375719426124	5.83882842529048	5.256917130949961e-09	8.57076617993743e-07	Rp_R10_pos_vs_pIND	KOG0255@1|root,KOG0255@2759|Eukaryota,38CM4@33154|Opisthokonta,3NU52@4751|Fungi	transporter	-	-	-		2.02826722484098	8.279268869063907
g13811	135.515281890261	1.67401097230077	0.53636867023897	3.12100811472628	0.0018023306763925	0.0154903987566473	Rp_R10_pos_vs_pIND	28UDE@1|root,2R144@2759|Eukaryota,394W7@33154|Opisthokonta,3Q1ZA@4751|Fungi,1GWJX@112252|Fungi incertae sedis	Protein of unknown function (DUF3455)	-	-	-		1.67401097230077	2.7441655253672264
g13853	1925.95093446973	0.6448247100468	0.143183289425262	4.50349138251486	6.68460796164938e-06	0.0002350644574226	Rp_R10_pos_vs_pIND	2CZWY@1|root,2SBZF@2759|Eukaryota,3AX84@33154|Opisthokonta,3Q23N@4751|Fungi,1GWYG@112252|Fungi incertae sedis	function. Source PGD	-	-	-		0.6448247100468	5.174924058123009
g13876	209.056448681726	0.952656791186627	0.188911291370923	5.04287903742137	4.58579164426528e-07	2.92851103787042e-05	Rp_R10_pos_vs_pIND	COG0477@1|root,KOG2533@2759|Eukaryota,38FD5@33154|Opisthokonta,3NU7U@4751|Fungi,1GVTV@112252|Fungi incertae sedis	Major Facilitator Superfamily	-	-	-	COG0477	0.952656791186627	6.338585681355205
g13883	269.110141581099	1.31417368568723	0.343182677733515	3.82937068492629	0.000128471369754	0.0021366556016056	Rp_R10_pos_vs_pIND	KOG0254@1|root,KOG0254@2759|Eukaryota,38BKC@33154|Opisthokonta,3NVJ9@4751|Fungi,1GSZZ@112252|Fungi incertae sedis	Sugar (and other) transporter	HGT1	-	-		1.31417368568723	3.891193645431703
g139	50.0307897149427	0.996208414229286	0.329975044554924	3.01904168411581	0.0025357563955492	0.0201038253504604	Rp_R10_pos_vs_pIND	28N8N@1|root,2QUTZ@2759|Eukaryota,3A4Z3@33154|Opisthokonta,3P6JZ@4751|Fungi,1GX6M@112252|Fungi incertae sedis	Transposase	-	-	-		0.996208414229286	2.5958924704868283
g13902	5954.9635905523	0.91241791726661	0.211027114794421	4.32369991010621	1.53433973448281e-05	0.0004339096639396	Rp_R10_pos_vs_pIND	COG5025@1|root,KOG2294@2759|Eukaryota,38B51@33154|Opisthokonta,3Q37I@4751|Fungi,1GWVF@112252|Fungi incertae sedis	FORKHEAD	-	K09397,K09403,K09413	-	COG5025	0.91241791726661	4.814078467978135
g13905	394.631179811289	0.763573931626023	0.187157293707051	4.07985131918617	4.50645149985116e-05	0.000964049132488	Rp_R10_pos_vs_pIND	KOG0916@1|root,KOG0916@2759|Eukaryota,39S3J@33154|Opisthokonta,3NUI9@4751|Fungi,1GV4T@112252|Fungi incertae sedis	1,3-beta-glucan synthase subunit FKS1	FKS1	K00706	ko00500,ko04011,map00500,map04011		0.763573931626023	4.346165298615113
g13921	61.9216028853156	0.984100262278263	0.357567334018387	2.75220963620703	0.0059194614237506	0.0370435386160331	Rp_R10_pos_vs_pIND	2D338@1|root,2SQ2K@2759|Eukaryota	Methyltransferase domain	-	-	-		0.984100262278263	2.2277178053266553
g13927	663.380097250702	0.964879711911045	0.229364332088399	4.20675570227359	2.59062927789382e-05	0.0006403809651777	Rp_R10_pos_vs_pIND	KOG1953@1|root,KOG1953@2759|Eukaryota,38DAT@33154|Opisthokonta,3NUM4@4751|Fungi,1GS1V@112252|Fungi incertae sedis	Transport protein Trs120 or TRAPPC9, TRAPP II complex subunit	TRS120	K20306	-		0.964879711911045	4.586594730620625
g13985	634.852627662074	0.678434970264455	0.184744365710463	3.67229045202774	0.0002403862438327	0.0034978717738503	Rp_R10_pos_vs_pIND	COG5202@1|root,KOG2704@2759|Eukaryota,38FKU@33154|Opisthokonta,3NUVY@4751|Fungi,1GVG2@112252|Fungi incertae sedis	MBOAT, membrane-bound O-acyltransferase family	ale1	K13519	ko00561,ko00564,ko00565,ko01100,ko01110,map00561,map00564,map00565,map01100,map01110	COG5202	0.678434970264455	3.6190903885764762
g1399	717.815985548884	-0.673913633529907	0.243474955791884	-2.76789713889896	0.0056419259322498	0.03581707610264	Rp_R10_pos_vs_pIND	-	-	-	-	-	-	0.673913633529907	2.2485726196032587
g14011	29.68509671414	-0.831130769112608	0.318155460945035	-2.61234167297916	0.0089924333305551	0.0494245415388743	Rp_R10_pos_vs_pIND	2CS91@1|root,2RAWN@2759|Eukaryota,3AXB5@33154|Opisthokonta,3Q28C@4751|Fungi,1GX6J@112252|Fungi incertae sedis	-	-	-	-		0.831130769112608	2.0461227733347904
g14013	1414.93028455067	0.87745654083284	0.158700825740214	5.52899795410766	3.22065100477339e-08	3.75474049900983e-06	Rp_R10_pos_vs_pIND	29MF8@1|root,2RUR7@2759|Eukaryota,38WHR@33154|Opisthokonta,3Q0N3@4751|Fungi,1GWFS@112252|Fungi incertae sedis	Asx homology domain	-	-	-		0.87745654083284	7.492056333520217
g14042	15.6517751210598	1.54225755792261	0.349955225841363	4.40701393789651	1.04805446479325e-05	0.0003273611050336	Rp_R10_pos_vs_pIND	2CZ7S@1|root,2S8Y2@2759|Eukaryota,3APF4@33154|Opisthokonta,3PEUS@4751|Fungi,1GWZQ@112252|Fungi incertae sedis	DDE superfamily endonuclease	-	-	-		1.54225755792261	4.9796161475578815
g14058	5.20329948019089	4.13633574352624	1.18949377559675	3.4773916672671	0.0005063176096527	0.0061147369682019	Rp_R10_pos_vs_pIND	KOG1339@1|root,KOG1339@2759|Eukaryota,38WIX@33154|Opisthokonta,3Q10K@4751|Fungi,1GVSI@112252|Fungi incertae sedis	Xylanase inhibitor N-terminal	-	-	-		4.13633574352624	3.2955769676516735
g1407	774.964556544991	-2.0701968474012	0.570621297798944	-3.62796982059128	0.0002856586420521	0.0039972754352091	Rp_R10_pos_vs_pIND	2944P@1|root,2RB1M@2759|Eukaryota,3AXGX@33154|Opisthokonta,3Q2H2@4751|Fungi,1GXMK@112252|Fungi incertae sedis	-	-	-	-		2.0701968474012	3.5441526326614894
g14091	54.9903999440816	0.864823713187249	0.238047197240399	3.63299263008706	0.0002801530230684	0.0039410026436699	Rp_R10_pos_vs_pIND	KOG3047@1|root,KOG3047@2759|Eukaryota,39PSX@33154|Opisthokonta,3Q61X@4751|Fungi,1GUMG@112252|Fungi incertae sedis	Protein of unknown function (DUF2781)	-	-	-		0.864823713187249	3.552604686796838
g14122	58.2163861663155	0.657581718099278	0.163652830891256	4.01815058449082	5.86567091121474e-05	0.0011868005199845	Rp_R10_pos_vs_pIND	KOG4324@1|root,KOG4324@2759|Eukaryota,392XP@33154|Opisthokonta,3Q1QK@4751|Fungi,1GVJV@112252|Fungi incertae sedis	GDP/GTP exchange factor Sec2p	-	-	-		0.657581718099278	4.231682306417292
g14138	85.6146979931705	0.753639110929519	0.224530006034181	3.35651846379405	0.0007893045049012	0.0084253603698043	Rp_R10_pos_vs_pIND	2D8HI@1|root,2TAA2@2759|Eukaryota,3956Z@33154|Opisthokonta,3Q2B3@4751|Fungi,1GXBD@112252|Fungi incertae sedis	-	-	-	-		0.753639110929519	3.102755418481662
g14139	108.753439429126	0.9649126508976	0.178994002729202	5.39075408217675	7.01626354711537e-08	6.6422399998459e-06	Rp_R10_pos_vs_pIND	2CS8X@1|root,2RAWD@2759|Eukaryota,3AXAX@33154|Opisthokonta,3Q27R@4751|Fungi,1GX5G@112252|Fungi incertae sedis	-	-	-	-		0.9649126508976	7.153894106228638
g14159	122.766303025969	0.814669668471521	0.271541433480011	3.00016707590775	0.0026983155241488	0.021032959081038	Rp_R10_pos_vs_pIND	COG5265@1|root,KOG0056@2759|Eukaryota,38D03@33154|Opisthokonta,3NV8N@4751|Fungi,1GW9X@112252|Fungi incertae sedis	ABC transporter	hmt1	K05661	ko02010,map02010	COG5265	0.814669668471521	2.5689072680130103
g14179	106.055395692315	0.637772185314242	0.184419990382383	3.45825950859157	0.0005436774202856	0.0064258439036883	Rp_R10_pos_vs_pIND	29IUV@1|root,2RS2N@2759|Eukaryota,3A91D@33154|Opisthokonta,3P9RW@4751|Fungi,1GUX0@112252|Fungi incertae sedis	Transferase family	-	-	-		0.637772185314242	3.2646587035055505
g14184	28.9322058984222	0.941664529706022	0.342922775809421	2.74599588051087	0.006032752112581	0.0374606026361828	Rp_R10_pos_vs_pIND	2E2XI@1|root,2SA3I@2759|Eukaryota,3AAV6@33154|Opisthokonta,3P886@4751|Fungi	-	-	-	-		0.941664529706022	2.219484519594914
g14204	106.506221662559	2.28114353016586	0.453951830260956	5.02507838519901	5.03226954398533e-07	3.10313675805468e-05	Rp_R10_pos_vs_pIND	KOG1721@1|root,KOG1721@2759|Eukaryota,3A8Y9@33154|Opisthokonta,3P77V@4751|Fungi,1GW8V@112252|Fungi incertae sedis	Zinc finger, C2H2 type	-	-	-		2.28114353016586	6.298236104778543
g14226	53.0988564100017	2.18027108268907	0.568440112848208	3.83553347733444	0.0001252920377989	0.0020917290255436	Rp_R10_pos_vs_pIND	KOG2437@1|root,KOG2437@2759|Eukaryota,38E9J@33154|Opisthokonta,3NU0I@4751|Fungi,1GTGY@112252|Fungi incertae sedis	Kelch motif	-	-	-		2.18027108268907	3.902076527169248
g14244	78.5648643560601	0.893451395512058	0.205189468029584	4.35427511992594	1.33507951911153e-05	0.0003906681361496	Rp_R10_pos_vs_pIND	COG3325@1|root,KOG2806@2759|Eukaryota,39TWI@33154|Opisthokonta,3P0A2@4751|Fungi,1GVIB@112252|Fungi incertae sedis	LysM domain	-	-	-	COG3325	0.893451395512058	4.874492866372173
g14290	47.0605264603795	0.859644404039314	0.296727528636874	2.89708342191371	0.0037664958582108	0.0269119380360409	Rp_R10_pos_vs_pIND	KOG1075@1|root,KOG1075@2759|Eukaryota,39URR@33154|Opisthokonta	Reverse transcriptase (RNA-dependent DNA polymerase)	-	-	-		0.859644404039314	2.4240625057986827
g14291	20.4132698478876	1.07732849105203	0.391898763584516	2.74899691236127	0.0059777949324327	0.0373106948098966	Rp_R10_pos_vs_pIND	KOG1075@1|root,KOG1075@2759|Eukaryota,39URR@33154|Opisthokonta	Reverse transcriptase (RNA-dependent DNA polymerase)	-	-	-		1.07732849105203	2.2234589874634274
g14292	38.6725594790902	1.44227295434141	0.411642352430722	3.50370399407369	0.0004588350740657	0.0056750515109015	Rp_R10_pos_vs_pIND	KOG1075@1|root,KOG1075@2759|Eukaryota,39Y9N@33154|Opisthokonta	Ribonuclease H protein	-	-	-		1.44227295434141	3.3383433913571263
g14294	88.2558791816908	0.815201466143064	0.230428759905182	3.53775920366238	0.0004035378878219	0.0051319522493908	Rp_R10_pos_vs_pIND	KOG1075@1|root,KOG1075@2759|Eukaryota,39URR@33154|Opisthokonta	Reverse transcriptase (RNA-dependent DNA polymerase)	-	-	-		0.815201466143064	3.3941156834957886
g1430	556.5624039765	0.662965880208563	0.232419105441647	2.8524586175856	0.0043382460593687	0.0296768574201126	Rp_R10_pos_vs_pIND	2CSAI@1|root,2RB25@2759|Eukaryota,3AXHH@33154|Opisthokonta,3Q2HV@4751|Fungi,1GXNT@112252|Fungi incertae sedis	-	-	-	-		0.662965880208563	2.3626858190356455
g14304	130.246519142429	2.40655472092769	0.435404495159757	5.52717013186712	3.25437339916698e-08	3.76544999588562e-06	Rp_R10_pos_vs_pIND	KOG0916@1|root,KOG0916@2759|Eukaryota,39S3J@33154|Opisthokonta,3NUI9@4751|Fungi,1GV79@112252|Fungi incertae sedis	1,3-beta-glucan synthase subunit FKS1	-	-	-		2.40655472092769	7.487532618610536
g14316	163.616594122057	1.62410287454476	0.439340197499453	3.69668626678937	0.0002184320079095	0.0032599689613188	Rp_R10_pos_vs_pIND	2DKYR@1|root,2S63V@2759|Eukaryota,3A7H5@33154|Opisthokonta,3P555@4751|Fungi	Spizellomyces punctatus DAOM BR117	-	-	-		1.62410287454476	3.6606837220115174
g14349	1550.28545938462	-1.28136313660024	0.324810223946404	-3.9449593705267	7.98135101773551e-05	0.0014871571883349	Rp_R10_pos_vs_pIND	2EAQT@1|root,2SY0W@2759|Eukaryota,3AUD3@33154|Opisthokonta,3PHC3@4751|Fungi,1GX1V@112252|Fungi incertae sedis	MAPEG family	-	-	-		1.28136313660024	4.0979235886135
g14359	230.828942254603	0.762692468282867	0.188379363401827	4.04870498822098	5.15018142044823e-05	0.001072962772018	Rp_R10_pos_vs_pIND	-	-	-	-	-	-	0.762692468282867	4.288177472218648
g14364	388.069822920623	0.63052580553415	0.233864286157993	2.69611840222659	0.0070152725683413	0.0415771558242893	Rp_R10_pos_vs_pIND	COG2126@1|root,KOG3475@2759|Eukaryota,3A5MM@33154|Opisthokonta,3P54H@4751|Fungi,1GX4H@112252|Fungi incertae sedis	Binds to the 23S rRNA	RPL37B	K02922	ko03010,map03010	COG2126	0.63052580553415	2.1539554504193856
g14368	18.7064437172435	-1.32942145354179	0.431877629095715	-3.07823643545835	0.0020822963388492	0.0174234445989017	Rp_R10_pos_vs_pIND	COG2340@1|root,KOG3017@2759|Eukaryota,3A626@33154|Opisthokonta,3NZQD@4751|Fungi,3QW5K@4890|Ascomycota,3RXCF@4891|Saccharomycetes,47BPU@766764|Debaryomycetaceae	Belongs to the CRISP family	-	-	-	COG2340	1.32942145354179	2.681457464465832
g14400	9.43970560582272	1.37029340443412	0.439408968900184	3.11849211422308	0.0018177900632149	0.015609154630837	Rp_R10_pos_vs_pIND	2F26T@1|root,2T34T@2759|Eukaryota,38QMY@33154|Opisthokonta,3Q2T6@4751|Fungi,1GY0S@112252|Fungi incertae sedis	Rogdi leucine zipper containing protein	-	-	-		1.37029340443412	2.7404562749380257
g14401	450.634281820514	1.1838015587635	0.327838746748911	3.61092631820658	0.0003051053393576	0.0041769542037629	Rp_R10_pos_vs_pIND	2CWJZ@1|root,2RUR3@2759|Eukaryota,39PSZ@33154|Opisthokonta,3Q620@4751|Fungi,1GUQB@112252|Fungi incertae sedis	basic region leucin zipper	-	-	-		1.1838015587635	3.5155501921175
g14403	1279.11038798407	-0.741627089270623	0.186650504417138	-3.9733462900973	7.08698987451995e-05	0.001361777759728	Rp_R10_pos_vs_pIND	2944M@1|root,2RB1J@2759|Eukaryota,3AXGU@33154|Opisthokonta,3Q2GU@4751|Fungi,1GXM9@112252|Fungi incertae sedis	-	-	-	-		0.741627089270623	4.149538187732805
g14407	314.787706360769	0.672568877174597	0.145244188801656	4.63060782482011	3.64593858507012e-06	0.0001466621388584	Rp_R10_pos_vs_pIND	COG0666@1|root,KOG4177@2759|Eukaryota,39JFV@33154|Opisthokonta,3Q3SZ@4751|Fungi	DIL and Ankyrin domain-containing protein	-	-	-	COG0666	0.672568877174597	5.438190651202105
g14415	176.167446322786	0.646293682823964	0.188905236658482	3.42125869169198	0.0006233201187876	0.0071429564837217	Rp_R10_pos_vs_pIND	2D3GR@1|root,2SRHM@2759|Eukaryota,3AN15@33154|Opisthokonta,3Q1W4@4751|Fungi,1GW9E@112252|Fungi incertae sedis	-	-	-	-		0.646293682823964	3.2052888552395165
g14423	2216.24532105199	-0.678117654863717	0.252288571035595	-2.687865138243	0.0071910433144107	0.0423068461370785	Rp_R10_pos_vs_pIND	KOG2398@1|root,KOG2398@2759|Eukaryota,39SSY@33154|Opisthokonta,3NVT9@4751|Fungi,1GVGU@112252|Fungi incertae sedis	Fes/CIP4, and EFC/F-BAR homology domain	HOF1	K20121	-		0.678117654863717	2.143208095316646
g14427	2238.97470531492	0.868093092046594	0.246310661852751	3.52438292973918	0.0004244703364204	0.005345246407317	Rp_R10_pos_vs_pIND	KOG0123@1|root,KOG0123@2759|Eukaryota,3A81B@33154|Opisthokonta,3P6GF@4751|Fungi,1GWQN@112252|Fungi incertae sedis	Poly-adenylate binding protein, unique domain	-	K13126	ko03013,ko03015,ko03018,map03013,map03015,map03018		0.868093092046594	3.3721526544873313
g14429	237.782139884589	-1.6611922117367	0.34349092863585	-4.83620402534066	1.32342086561189e-06	6.74160342674944e-05	Rp_R10_pos_vs_pIND	2C559@1|root,2QQ16@2759|Eukaryota,38DG6@33154|Opisthokonta,3Q35B@4751|Fungi,1GVRQ@112252|Fungi incertae sedis	Mannosyltransferase putative	-	K05535	ko00513,ko01100,map00513,map01100		1.6611922117367	5.8783020223683575
g14437	46.3902127582667	0.889863992091822	0.241610922118796	3.68304538672425	0.0002304641068559	0.003406230911998	Rp_R10_pos_vs_pIND	-	-	-	-	-	-	0.889863992091822	3.6373967032818513
g14488	14.2804955516476	1.29450732701681	0.357928811549267	3.61666142888479	0.000298427233304	0.0041090546947763	Rp_R10_pos_vs_pIND	KOG0254@1|root,KOG0254@2759|Eukaryota,38I33@33154|Opisthokonta,3NVZH@4751|Fungi,1GV59@112252|Fungi incertae sedis	Sugar (and other) transporter	-	-	-		1.29450732701681	3.52516154737236
g14491	353.552548604584	0.704756011485847	0.127937436038085	5.50859883791988	3.61701135733135e-08	4.05014072345686e-06	Rp_R10_pos_vs_pIND	KOG3417@1|root,KOG3417@2759|Eukaryota,38GRG@33154|Opisthokonta,3NUVS@4751|Fungi,1GVFN@112252|Fungi incertae sedis	Guanine nucleotide exchange factor for Ras-like GTPases; N-terminal motif	-	K03099	ko01521,ko01522,ko04010,ko04012,ko04013,ko04014,ko04062,ko04068,ko04072,ko04150,ko04151,ko04320,ko04510,ko04540,ko04630,ko04650,ko04660,ko04662,ko04664,ko04714,ko04722,ko04810,ko04910,ko04912,ko04915,ko04917,ko04926,ko05034,ko05160,ko05165,ko05200,ko05205,ko05206,ko05210,ko05211,ko05213,ko05214,ko05215,ko05220,ko05221,ko05223,ko05224,ko05225,ko05226,ko05231,map01521,map01522,map04010,map04012,map…		0.704756011485847	7.441650127561689
g14518	13.1207098147597	1.0929771055773	0.390025647713161	2.80232110884441	0.0050736345916922	0.033155411700768	Rp_R10_pos_vs_pIND	COG2828@1|root,KOG3246@2759|Eukaryota,38EQW@33154|Opisthokonta,3NUJ2@4751|Fungi	Ulp1 protease family protein	-	K08597	-	COG2828	1.0929771055773	2.2946808143169415
g14560	1038.68507790009	0.638015832998939	0.122697894425113	5.19989227189506	1.99404065532797e-07	1.53812720226929e-05	Rp_R10_pos_vs_pIND	COG5059@1|root,KOG0244@2759|Eukaryota,39PS8@33154|Opisthokonta,3Q615@4751|Fungi,1GVFV@112252|Fungi incertae sedis	Kinesin motor, catalytic domain. ATPase.	-	-	-	COG5059	0.638015832998939	6.700265991358062
g14565	284.682305777114	0.687265126366698	0.163999680433246	4.19064918023691	2.7815745857124e-05	0.0006718548446589	Rp_R10_pos_vs_pIND	KOG2483@1|root,KOG2483@2759|Eukaryota,3A752@33154|Opisthokonta,3P5ZT@4751|Fungi,1GWNE@112252|Fungi incertae sedis	helix loop helix domain	-	-	-		0.687265126366698	4.55570929030556
g14566	5.3351770814057	4.62764457307536	1.07273237422046	4.31388544271182	1.60410089587675e-05	0.0004489187955807	Rp_R10_pos_vs_pIND	2DDWP@1|root,2S5NV@2759|Eukaryota,3A3HG@33154|Opisthokonta,3P4WK@4751|Fungi	GAL4-like Zn(II)2Cys6 (or C6 zinc) binuclear cluster DNA-binding domain	-	-	-		4.62764457307536	4.794768318630143
g14575	146.401906971801	0.695591108413876	0.203984370616144	3.41002159289367	0.0006495773638238	0.0073499234736343	Rp_R10_pos_vs_pIND	2E512@1|root,2TA33@2759|Eukaryota,394XV@33154|Opisthokonta,3Q211@4751|Fungi,1GWT9@112252|Fungi incertae sedis	-	-	-	-		0.695591108413876	3.1873691175995504
g14612	122.993580240554	2.08864804446957	0.240047320426862	8.70098462567901	3.2901684402644698e-18	6.43706500026652e-15	Rp_R10_pos_vs_pIND	2CS5F@1|root,2RAGZ@2759|Eukaryota,3AWWR@33154|Opisthokonta,3Q1P3@4751|Fungi,1GVCQ@112252|Fungi incertae sedis	-	-	-	-		2.08864804446957	17.482781867762842
g14633	64.8108640794875	1.12203858984456	0.225786186899102	4.96947401988756	6.71347648653417e-07	3.89450220661218e-05	Rp_R10_pos_vs_pIND	2C5MZ@1|root,2RB1R@2759|Eukaryota,3AXH0@33154|Opisthokonta,3Q2H7@4751|Fungi,1GXMW@112252|Fungi incertae sedis	Src homology 3 domains	-	-	-		1.12203858984456	6.17305252782942
g14661	299.80057521221	0.915246768381384	0.206165130654649	4.43938684235857	9.02155327127154e-06	0.0002919591698511	Rp_R10_pos_vs_pIND	COG0625@1|root,COG0625@2|Bacteria,1NX28@1224|Proteobacteria,1RQUP@1236|Gammaproteobacteria	Glutathione S-transferase	-	-	-	COG0625	0.915246768381384	5.044718682073725
g1467	191.186139129344	0.687375005519123	0.174424926494283	3.94080719616444	8.12078795109806e-05	0.0015027298150952	Rp_R10_pos_vs_pIND	COG5169@1|root,KOG0627@2759|Eukaryota,3AXAC@33154|Opisthokonta,3Q270@4751|Fungi,1GX43@112252|Fungi incertae sedis	heat shock factor	-	-	-	COG5169	0.687375005519123	4.090401829599763
g14675	85.7552382638967	0.763379725828632	0.151166824607646	5.04991573256888	4.42005001734588e-07	2.86644096237868e-05	Rp_R10_pos_vs_pIND	COG3670@1|root,KOG1285@2759|Eukaryota,38DX7@33154|Opisthokonta,3NYJJ@4751|Fungi,1GTAS@112252|Fungi incertae sedis	Retinal pigment epithelial membrane protein	-	K17842	ko00906,ko01100,map00906,map01100	COG3670	0.763379725828632	6.354572816140861
g14686	1149.82186264297	-0.797041996553534	0.153748106879782	-5.18407681713281	2.17087451712812e-07	1.64504896067304e-05	Rp_R10_pos_vs_pIND	2F9G7@1|root,2TAMR@2759|Eukaryota,395MI@33154|Opisthokonta,3Q2R1@4751|Fungi,1GXY5@112252|Fungi incertae sedis	-	-	-	-		0.797041996553534	6.663365279306441
g1474	320.151952316708	0.990464965311733	0.154809644120476	6.39795389324021	1.5747281864805e-10	4.34483657708293e-08	Rp_R10_pos_vs_pIND	COG3145@1|root,KOG4176@2759|Eukaryota,3A55G@33154|Opisthokonta,3P4MW@4751|Fungi,1GUUK@112252|Fungi incertae sedis	2OG-Fe(II) oxygenase superfamily	-	-	-	COG3145	0.990464965311733	9.802794398889672
g14769	344.36664322722	0.886258277688983	0.290410953528671	3.05173846551035	0.0022752024446901	0.0185542371398925	Rp_R10_pos_vs_pIND	29MEP@1|root,2RUQP@2759|Eukaryota,394ZX@33154|Opisthokonta,3Q23E@4751|Fungi,1GWXY@112252|Fungi incertae sedis	-	-	-	-		0.886258277688983	2.6429799543035055
g14781	150.87150493065	-1.08007152628331	0.24754239494446	-4.36317797816265	1.28186574031338e-05	0.0003789427554572	Rp_R10_pos_vs_pIND	2F91I@1|root,2TA4D@2759|Eukaryota,394ZT@33154|Opisthokonta,3Q236@4751|Fungi,1GWXQ@112252|Fungi incertae sedis	-	-	-	-		1.08007152628331	4.892157459446273
g14799	3280.70589767986	1.68102180367917	0.324743370598885	5.17646226489264	2.26132763107428e-07	1.67813903270171e-05	Rp_R10_pos_vs_pIND	-	-	-	-	-	-	1.68102180367917	6.645636510604892
g14807	385.47721199778	0.726962013115907	0.152036365870744	4.7815008531179	1.73991264906979e-06	8.38731728044386e-05	Rp_R10_pos_vs_pIND	COG5210@1|root,KOG2058@2759|Eukaryota,38WB8@33154|Opisthokonta,3NXKS@4751|Fungi,1GRV3@112252|Fungi incertae sedis	Rab-GTPase-TBC domain	-	K19953	-	COG5210	0.726962013115907	5.759472554579031
g14810	624.647136961401	-0.780335371385324	0.185150161120419	-4.21460811410154	2.50212271097818e-05	0.0006225223452365	Rp_R10_pos_vs_pIND	COG0631@1|root,KOG1379@2759|Eukaryota,39SIA@33154|Opisthokonta,3NY5Q@4751|Fungi,1GS5K@112252|Fungi incertae sedis	Protein phosphatase 2C	-	K17508	-	COG0631	0.780335371385324	4.601691395124669
g14818	607.34923832706	-1.27035751510478	0.222095348302067	-5.71987448101341	1.06602775006255e-08	1.58220573855836e-06	Rp_R10_pos_vs_pIND	COG0057@1|root,KOG0657@2759|Eukaryota,38DPH@33154|Opisthokonta,3NUCI@4751|Fungi	Glyceraldehyde-3-phosphate dehydrogenase	GPD	K00134	ko00010,ko00710,ko01100,ko01110,ko01120,ko01130,ko01200,ko01230,ko04066,ko05010,map00010,map00710,map01100,map01110,map01120,map01130,map01200,map01230,map04066,map05010	COG0057	1.27035751510478	7.97223148992279
g14832	14.1120524250039	1.93066794109155	0.469144793819754	4.11529226482969	3.86689125456749e-05	0.0008632714386882	Rp_R10_pos_vs_pIND	COG1404@1|root,KOG4266@2759|Eukaryota,38HI5@33154|Opisthokonta,3NWUG@4751|Fungi,1GRYX@112252|Fungi incertae sedis	Mortierella verticillata NRRL 6337	-	-	-	COG1404	1.93066794109155	4.412638041065113
g14841	39.9425187770529	0.955689030870226	0.333793525473611	2.86311434445657	0.0041949914504108	0.028989656966608	Rp_R10_pos_vs_pIND	293H9@1|root,2RAE6@2759|Eukaryota,3AWTR@33154|Opisthokonta,3Q1JS@4751|Fungi,1GUZZ@112252|Fungi incertae sedis	zinc finger	-	-	-		0.955689030870226	2.377268919946889
g14853	382.132977596483	-0.659545212070409	0.2421283922948	-2.72394825662325	0.0064506611918982	0.0391832946726593	Rp_R10_pos_vs_pIND	28JVN@1|root,2S70P@2759|Eukaryota,3A8GI@33154|Opisthokonta,3PDYV@4751|Fungi,1GY9C@112252|Fungi incertae sedis	Interferon-inducible GTPase (IIGP)	-	-	-		0.659545212070409	2.1903957679576247
g14861	38.880662860297	1.59788567936693	0.510442514748664	3.13039300841489	0.0017457257821384	0.0151186175281294	Rp_R10_pos_vs_pIND	KOG4701@1|root,KOG4701@2759|Eukaryota,38GWD@33154|Opisthokonta,3NVBP@4751|Fungi,1GWE8@112252|Fungi incertae sedis	Glycosyl hydrolases family 18	-	K01183	ko00520,ko01100,map00520,map01100		1.59788567936693	2.7580239740651846
g14872	22.2240608456517	0.962865155122268	0.354022043254631	2.7197887065742	0.0065323642504802	0.0395340300997148	Rp_R10_pos_vs_pIND	-	-	-	-	-	-	0.962865155122268	2.184929606610961
g1500	2607.07467282234	0.727034947218204	0.13588826935442	5.35024068429317	8.78373327389043e-08	8.11307827413717e-06	Rp_R10_pos_vs_pIND	2CU9K@1|root,2RK6B@2759|Eukaryota,38PVC@33154|Opisthokonta,3Q2S7@4751|Fungi,1GXZF@112252|Fungi incertae sedis	-	-	-	-		0.727034947218204	7.056320860443654
g1506	195.499312545114	1.01446867332962	0.169044824042335	6.00118151547525	1.9588685649512303e-09	3.69796582336101e-07	Rp_R10_pos_vs_pIND	2DSYR@1|root,2S6GZ@2759|Eukaryota,393YG@33154|Opisthokonta,3Q1CS@4751|Fungi,1GUE2@112252|Fungi incertae sedis	Microtubule associated protein (MAP65/ASE1 family)	-	-	-		1.01446867332962	8.707994703071817
g1508	39.9260555294558	2.96899288452623	0.981584406569166	3.02469442735287	0.0024888444457729	0.0198232499324498	Rp_R10_pos_vs_pIND	28NDW@1|root,2QUZC@2759|Eukaryota,39RMH@33154|Opisthokonta,3NYCT@4751|Fungi,1GWKS@112252|Fungi incertae sedis	GPI-anchored cell wall organization protein Ecm33	PST1	-	-		2.96899288452623	2.604002246201201
g15098	197.787482528	0.688810515787927	0.256566540352874	2.68472465209438	0.0072589581132464	0.0426364731318713	Rp_R10_pos_vs_pIND	2CY95@1|root,2S2X3@2759|Eukaryota,3A4AR@33154|Opisthokonta	ISXO2-like transposase domain	-	-	-		0.688810515787927	2.1391257096221103
g15120	422.62934683013	0.712983032254444	0.188417922534107	3.78405102160799	0.0001542961710506	0.002456070929868	Rp_R10_pos_vs_pIND	KOG3661@1|root,KOG3661@2759|Eukaryota	DNA-binding transcription factor activity	-	-	-		0.712983032254444	3.8116448510737833
g15129	395.926362192842	0.997026007469029	0.248560073948822	4.0112073979923	6.04090129654311e-05	0.0012116145088807	Rp_R10_pos_vs_pIND	2E3DW@1|root,2SAGY@2759|Eukaryota,3AAJ6@33154|Opisthokonta,3P82J@4751|Fungi,1GWEU@112252|Fungi incertae sedis	-	-	-	-		0.997026007469029	4.21889826023426
g15130	720.440178792371	-0.86434299823977	0.210619949368281	-4.10380403581056	4.06411748159248e-05	0.000897065357142	Rp_R10_pos_vs_pIND	2BY59@1|root,2SBHU@2759|Eukaryota,3AWQM@33154|Opisthokonta,3Q1H6@4751|Fungi,1GUTT@112252|Fungi incertae sedis	-	-	-	-		0.86434299823977	4.391033746376231
g15135	849.387609031844	1.20688771161445	0.303069781686885	3.98221064764992	6.82772237773216e-05	0.0013261679899925	Rp_R10_pos_vs_pIND	KOG0490@1|root,KOG0490@2759|Eukaryota,3A9IA@33154|Opisthokonta,3P6YR@4751|Fungi	Homeodomain	-	-	-		1.20688771161445	4.1657241460620185
g15140	21.5748753991256	2.1535668120323	0.593909616494924	3.62608510153785	0.0002877505580475	0.004021220623209	Rp_R10_pos_vs_pIND	2E4MK@1|root,2SBH2@2759|Eukaryota,39QXA@33154|Opisthokonta,3Q6XC@4751|Fungi	Rhomboid family	-	-	-		2.1535668120323	3.540983825450682
g15141	48.0040083107673	2.07790653672037	0.605964102537968	3.42909180266197	0.0006056046469821	0.0069883204330849	Rp_R10_pos_vs_pIND	2CKGM@1|root,2RURP@2759|Eukaryota,3AWQV@33154|Opisthokonta,3Q2QA@4751|Fungi,1GXXA@112252|Fungi incertae sedis	-	-	-	-		2.07790653672037	3.217810801026246
g15142	5.85855619741149	2.24722170686875	0.568653270692561	3.95183114682848	7.75554577023996e-05	0.0014538946038443	Rp_R10_pos_vs_pIND	COG0507@1|root,KOG0987@2759|Eukaryota,38G2J@33154|Opisthokonta,3NTVV@4751|Fungi,1GXSA@112252|Fungi incertae sedis	Helitron helicase-like domain at N-terminus	-	-	-	COG0507	2.24722170686875	4.110387634773201
g15143	60.9909754538493	0.780063661757119	0.207209841267329	3.76460720681085	0.0001668110899966	0.0026223093263823	Rp_R10_pos_vs_pIND	-	-	-	-	-	-	0.780063661757119	3.777775079812046
g15145	222.20369882397	-1.16513113189524	0.37071895219415	-3.14289605373358	0.0016728523391608	0.0145991302478023	Rp_R10_pos_vs_pIND	28RBR@1|root,2QY0U@2759|Eukaryota,39T18@33154|Opisthokonta,3NW3C@4751|Fungi,1GV72@112252|Fungi incertae sedis	Ribosomal protein L24e	-	-	-		1.16513113189524	2.77654239204289
g15148	53.8272098620431	1.65488678693284	0.268072481478956	6.17328111338706	6.68871296345794e-10	1.53135948602743e-07	Rp_R10_pos_vs_pIND	2F91I@1|root,2TA6R@2759|Eukaryota,3952I@33154|Opisthokonta,3Q269@4751|Fungi,1GX31@112252|Fungi incertae sedis	-	-	-	-		1.65488678693284	9.174657440773492
g15166	103.939423303782	0.724294849628885	0.179774427943612	4.02890921647692	5.60362509966933e-05	0.0011452575096864	Rp_R10_pos_vs_pIND	KOG1034@1|root,KOG1034@2759|Eukaryota,38M2V@33154|Opisthokonta,3P1D9@4751|Fungi,1GTDH@112252|Fungi incertae sedis	WD domain, G-beta repeat	-	-	-		0.724294849628885	4.2515309280956215
g15192	1127.24783512593	1.11353352322245	0.241481919285309	4.61125009490594	4.00254637522455e-06	0.0001580478008542	Rp_R10_pos_vs_pIND	2CZ7S@1|root,2S8Y2@2759|Eukaryota,3APF4@33154|Opisthokonta,3PEUS@4751|Fungi,1GWZQ@112252|Fungi incertae sedis|2DKYR@1|root,2S63V@2759|Eukaryota,3A7H5@33154|Opisthokonta,3P555@4751|Fungi	DDE superfamily endonuclease|Spizellomyces punctatus DAOM BR117	-	-	-		1.11353352322245	5.397663627456772
g15217	22.2810375178677	1.25176513241369	0.36181168994049	3.45971445151364	0.0005407484934144	0.0063977176068015	Rp_R10_pos_vs_pIND	2DIS2@1|root,2S5Z5@2759|Eukaryota,3A8PX@33154|Opisthokonta,3P6WM@4751|Fungi,1GUJQ@112252|Fungi incertae sedis	GGL domain	STE18	K07973	ko04011,map04011		1.25176513241369	3.2670046818800387
g15233	117.059648111722	0.668778075930565	0.190737598592422	3.50627291559671	0.0004544290127481	0.0056335062116092	Rp_R10_pos_vs_pIND	COG2801@1|root,KOG0017@2759|Eukaryota,3AFVE@33154|Opisthokonta,3PCPI@4751|Fungi,1GXN4@112252|Fungi incertae sedis	Integrase core domain	-	-	-	COG2801	0.668778075930565	3.342533949140845
g15238	1084.01172708348	1.31997340115231	0.264347353110802	4.99332936615043	5.93472199747484e-07	3.5184890387784e-05	Rp_R10_pos_vs_pIND	KOG0588@1|root,KOG0588@2759|Eukaryota,38BGN@33154|Opisthokonta,3NW2V@4751|Fungi,1GS2G@112252|Fungi incertae sedis	Mortierella verticillata NRRL 6337 CAMK CAMKL BRSK protein kinase	GIN4	K02515,K06668,K18679,K18680	ko04011,ko04111,map04011,map04111		1.31997340115231	6.226599620060764
g15247	36.4544829782785	0.760419894724674	0.204883417299256	3.71147604207515	0.0002060541733344	0.0031162978667118	Rp_R10_pos_vs_pIND	2F9CE@1|root,2TAHU@2759|Eukaryota,395GF@33154|Opisthokonta,3Q2NF@4751|Fungi,1GXV2@112252|Fungi incertae sedis	Life-span regulatory factor	-	-	-		0.760419894724674	3.686018585032882
g1526	48.856112822765	0.988365861385946	0.318455925471677	3.10361900134858	0.001911693374723	0.0163001399038883	Rp_R10_pos_vs_pIND	-	-	-	-	-	-	0.988365861385946	2.7185817649599024
g15290	37.1750570323088	-0.724665187274234	0.240333764959097	-3.01524501726824	0.0025677173610563	0.0202714032748693	Rp_R10_pos_vs_pIND	COG1252@1|root,KOG2495@2759|Eukaryota,3A5HF@33154|Opisthokonta,3P7EC@4751|Fungi	Pyridine nucleotide-disulphide oxidoreductase	-	-	-	COG1252	0.724665187274234	2.590452782507033
g15297	556.205364473373	0.705532857870171	0.240299753112119	2.93605319494849	0.0033241731307601	0.0245250359777471	Rp_R10_pos_vs_pIND	-	-	-	-	-	-	0.705532857870171	2.478316365220148
g15303	21.5318594360857	2.44587266140931	0.612261451812184	3.99481733525761	6.47441503480859e-05	0.001279484719597	Rp_R10_pos_vs_pIND	COG5069@1|root,KOG1700@2759|Eukaryota,3A92D@33154|Opisthokonta,3Q1QJ@4751|Fungi,1GVJT@112252|Fungi incertae sedis	Zinc-binding domain present in Lin-11, Isl-1, Mec-3.	-	-	-	COG5069	2.44587266140931	4.18879946410092
g15310	2411.72067583904	-1.04873851279391	0.29970765398996	-3.499204971352	0.0004666477057924	0.0057485548233312	Rp_R10_pos_vs_pIND	COG1252@1|root,KOG2495@2759|Eukaryota,38G4F@33154|Opisthokonta,3NVY5@4751|Fungi,1GT6F@112252|Fungi incertae sedis	Pyridine nucleotide-disulphide oxidoreductase	-	K03885	ko00190,map00190	COG1252	1.04873851279391	3.3310108649779067
g15314	72.8471419773085	0.624759526578128	0.22233263764549	2.81002165581425	0.0049538166594101	0.0326527069914752	Rp_R10_pos_vs_pIND	28PEY@1|root,2QW2V@2759|Eukaryota,39S5J@33154|Opisthokonta,3B9FV@33208|Metazoa,3CSXF@33213|Bilateria,420V6@6656|Arthropoda,3SP1U@50557|Insecta	U11 U12 small nuclear ribonucleoprotein 48 kDa	-	-	-		0.624759526578128	2.3050600706770936
g15320	348.544030358814	1.35948094513219	0.313952725567286	4.33020908697552	1.48967828104897e-05	0.0004257551963672	Rp_R10_pos_vs_pIND	COG1404@1|root,KOG4266@2759|Eukaryota,38HI5@33154|Opisthokonta,3NWUG@4751|Fungi,3QQXB@4890|Ascomycota,211WR@147550|Sordariomycetes,3UQST@5151|Ophiostomatales	Fn3-like domain	-	-	-	COG1404	1.35948094513219	4.8269075140383935
g1533	1806.83345740651	-0.607969491631222	0.156821011756783	-3.87683694181323	0.0001058232264809	0.0018591197200784	Rp_R10_pos_vs_pIND	COG1976@1|root,KOG3185@2759|Eukaryota,38F4B@33154|Opisthokonta,3NW87@4751|Fungi,1GS9Z@112252|Fungi incertae sedis	Binds to the 60S ribosomal subunit and prevents its association with the 40S ribosomal subunit to form the 80S initiation complex in the cytoplasm. Is also involved in ribosome biogenesis. Associates with pre-60S subunits in the nucleus and is involved in its nuclear export	TIF6	K03264	ko03008,map03008	COG1976	0.607969491631222	3.9754190012476482
g1534	3461.7592261176	-0.887441585343685	0.234224286996937	-3.78885382349478	0.0001513439279784	0.0024234171681732	Rp_R10_pos_vs_pIND	KOG0694@1|root,KOG0694@2759|Eukaryota,38B5Z@33154|Opisthokonta,3NVXF@4751|Fungi,1GW7E@112252|Fungi incertae sedis	Protein kinase C conserved region 1 (C1) domains (Cysteine-rich domains)	PKC1	K02677,K18050	ko01521,ko04010,ko04011,ko04012,ko04014,ko04015,ko04020,ko04022,ko04066,ko04070,ko04071,ko04072,ko04139,ko04150,ko04151,ko04261,ko04270,ko04310,ko04360,ko04370,ko04371,ko04510,ko04530,ko04540,ko04650,ko04664,ko04666,ko04670,ko04713,ko04720,ko04723,ko04724,ko04725,ko04726,ko04727,ko04728,ko04730,ko04745,ko04750,ko04911,ko04912,ko04916,ko04918,ko04919,ko04921,ko04925,ko04926,ko04930,ko04931,ko04933…		0.887441585343685	3.820034998548665
g15354	431.323891889329	1.05942235866964	0.29647648453211	3.57337736360974	0.0003524063275274	0.0046329484268282	Rp_R10_pos_vs_pIND	KOG1339@1|root,KOG1339@2759|Eukaryota,3AX2E@33154|Opisthokonta,3Q1VW@4751|Fungi,1GW8G@112252|Fungi incertae sedis	Eukaryotic aspartyl protease	-	-	-		1.05942235866964	3.4529563023440897
g15358	3.69040138408666	2.24829223692448	0.646024129262503	3.48019854845223	0.0005010423186827	0.0060724259897153	Rp_R10_pos_vs_pIND	KOG2563@1|root,KOG2563@2759|Eukaryota,38GTZ@33154|Opisthokonta,3NYJT@4751|Fungi,1GV69@112252|Fungi incertae sedis	transporter	-	-	-		2.24829223692448	3.300125591509583
g15359	108.139670781079	-1.05478894226886	0.232651635457429	-4.53376972912736	5.79401936818389e-06	0.0002113442217333	Rp_R10_pos_vs_pIND	2F8ZQ@1|root,2TA4R@2759|Eukaryota,39504@33154|Opisthokonta,3Q23K@4751|Fungi,1GWYD@112252|Fungi incertae sedis	-	-	-	-		1.05478894226886	5.237020057375037
g15365	172.342860761095	-0.635703852774976	0.116646566476773	-5.44982910321291	5.041824406833e-08	5.21659149324293e-06	Rp_R10_pos_vs_pIND	2F907@1|root,2TA5A@2759|Eukaryota,3950R@33154|Opisthokonta,3Q249@4751|Fungi,1GX00@112252|Fungi incertae sedis	Uncharacterized conserved protein (DUF2358)	-	-	-		0.635703852774976	7.297412283703489
g15375	522.918850027735	-0.62433629069707	0.143500895027627	-4.3507484087599	1.35673654315491e-05	0.0003956412892308	Rp_R10_pos_vs_pIND	28HH3@1|root,2QPV0@2759|Eukaryota,38B85@33154|Opisthokonta,3NUHI@4751|Fungi,1GVR9@112252|Fungi incertae sedis	Protein of unknown function (DUF2408)	-	-	-		0.62433629069707	4.867504477294128
g15376	832.839060068168	-0.741041986461276	0.145731804186423	-5.08497092037179	3.67682398636551e-07	2.43473627724838e-05	Rp_R10_pos_vs_pIND	COG1607@1|root,KOG2763@2759|Eukaryota,38DIF@33154|Opisthokonta,3P1HE@4751|Fungi,1GU17@112252|Fungi incertae sedis	Thioesterase superfamily	-	K12417	-	COG1607	0.741041986461276	6.434527159791145
g1538	129.463750832207	3.6602767626257	0.700109685972216	5.22814758310737	1.712168184737e-07	1.38005885781742e-05	Rp_R10_pos_vs_pIND	KOG0490@1|root,KOG0490@2759|Eukaryota,3A9IA@33154|Opisthokonta,3P6YR@4751|Fungi,1GWYM@112252|Fungi incertae sedis	Homeodomain	-	-	-		3.6602767626257	6.766453577208111
g15380	678.498590390067	-0.61770963842273	0.14501390319014	-4.25965803853166	2.04739895022437e-05	0.0005413031057466	Rp_R10_pos_vs_pIND	COG3642@1|root,KOG1445@1|root,KOG1445@2759|Eukaryota,KOG3087@2759|Eukaryota,38BDH@33154|Opisthokonta,3NW7G@4751|Fungi,1GSJI@112252|Fungi incertae sedis	DUF1899	-	K18619	-	COG3642	0.61770963842273	4.6887975237277
g15389	120.487368906759	0.745414179279788	0.27820174353541	2.67940153719745	0.0073753890937876	0.0430968636131969	Rp_R10_pos_vs_pIND	COG0477@1|root,KOG0569@2759|Eukaryota,38DNJ@33154|Opisthokonta,3NWPR@4751|Fungi,1GVGG@112252|Fungi incertae sedis	Sugar (and other) transporter	HGT20	-	-	COG0477	0.745414179279788	2.132215063237602
g15391	11.9891035023202	1.88258283208461	0.461775679400784	4.07683409080253	4.56530428087392e-05	0.0009740448592162	Rp_R10_pos_vs_pIND	KOG1075@1|root,KOG1075@2759|Eukaryota,39XVS@33154|Opisthokonta,3P0R9@4751|Fungi	Encoded by	-	-	-		1.88258283208461	4.340530271119708
g15400	22.9403141437878	1.30309747822759	0.330077432459558	3.94785389754644	7.88549011040582e-05	0.0014731218113371	Rp_R10_pos_vs_pIND	COG2453@1|root,KOG1716@2759|Eukaryota,39TKJ@33154|Opisthokonta,3NY1Z@4751|Fungi	phosphatase	CPP1	K11240,K19812	ko04011,map04011	COG2453	1.30309747822759	4.103171308596349
g15417	207.088691246439	1.00782854183917	0.265779285009798	3.79197551758789	0.0001494536507507	0.002402085151461	Rp_R10_pos_vs_pIND	28J64@1|root,2QRI8@2759|Eukaryota,38FQ7@33154|Opisthokonta,3NTZZ@4751|Fungi,1GVAX@112252|Fungi incertae sedis	Regulator of G protein signaling domain	RAX1	-	-		1.00782854183917	3.8254934718490636
g15432	1.55011419793603	2.98300850021829	1.08752172729127	2.74294152048637	0.0060891528553175	0.0376565110917495	Rp_R10_pos_vs_pIND	-	-	-	-	-	-	2.98300850021829	2.2154431237632317
g15457	81.385910800763	1.12684278399481	0.310781522928554	3.62583583919777	0.0002880282952101	0.0040224899034501	Rp_R10_pos_vs_pIND	-	-	-	-	-	-	1.12684278399481	3.540564846094947
g15462	71.2546045296225	0.748980485891439	0.190420898435547	3.93328931879265	8.37912822376637e-05	0.0015373164407815	Rp_R10_pos_vs_pIND	2941D@1|root,2RAY9@2759|Eukaryota,3AXD1@33154|Opisthokonta,3Q2B0@4751|Fungi,1GXB6@112252|Fungi incertae sedis	-	-	-	-		0.748980485891439	4.0768011636253885
g15464	1658.58595550082	-1.00001650908422	0.277385285277212	-3.60515341714981	0.0003119685784964	0.0042466007449851	Rp_R10_pos_vs_pIND	KOG3770@1|root,KOG3770@2759|Eukaryota,38E4G@33154|Opisthokonta,3NVEG@4751|Fungi,1GWPP@112252|Fungi incertae sedis	Catalyzes the hydrolysis of inorganic polyphosphate (polyP) chains of many hundreds of phosphate residues into shorter lengths	PPN1	K06018	-		1.00001650908422	3.5058891459585637
g15466	1630.22268858201	-0.614922095898256	0.144471560300721	-4.25635394688257	2.0778766719579e-05	0.0005460071289036	Rp_R10_pos_vs_pIND	COG4886@1|root,KOG0472@2759|Eukaryota,38HJE@33154|Opisthokonta,3NYSM@4751|Fungi,1GTYQ@112252|Fungi incertae sedis	Leucine Rich repeats (2 copies)	-	-	-	COG4886	0.614922095898256	4.682380232658344
g1548	14.5337632862175	4.31101727367631	1.34589604443596	3.20308339674405	0.0013596460136367	0.0126561167212265	Rp_R10_pos_vs_pIND	28K5G@1|root,2QSK3@2759|Eukaryota,38FDK@33154|Opisthokonta,3NY8A@4751|Fungi,1GWET@112252|Fungi incertae sedis	Glycosyl hydrolase family 57	-	-	-		4.31101727367631	2.866574146287887
g15487	330.134474900912	0.617014215537646	0.15724115408425	3.92399953517925	8.70909031012504e-05	0.0015883756996966	Rp_R10_pos_vs_pIND	COG1716@1|root,KOG3872@2759|Eukaryota,39CGM@33154|Opisthokonta,3NYIV@4751|Fungi,1GW5S@112252|Fungi incertae sedis	Forkhead associated domain	-	K08994	-	COG1716	0.617014215537646	4.060027205948192
g15536	342.103494845485	0.805176057953567	0.267803670245029	3.00659082534927	0.0026419511594155	0.0207357516053181	Rp_R10_pos_vs_pIND	COG1230@1|root,KOG1483@2759|Eukaryota,38CHY@33154|Opisthokonta,3NV9V@4751|Fungi,1GTBZ@112252|Fungi incertae sedis	Cation efflux family	ZRC1	K14688	ko04978,map04978	COG1230	0.805176057953567	2.578075215257601
g15538	43.0386748228749	1.37230576526964	0.199534721406599	6.87752866065469	6.08997735554883e-12	2.9786909697446905e-09	Rp_R10_pos_vs_pIND	2C60A@1|root,2TAN0@2759|Eukaryota,395MY@33154|Opisthokonta,3Q2RF@4751|Fungi,1GXYJ@112252|Fungi incertae sedis	-	-	-	-		1.37230576526964	11.215384322207596
g15545	569.404730203463	-0.691467043313706	0.169303628821359	-4.08418324006102	4.42321175908989e-05	0.0009547837539355	Rp_R10_pos_vs_pIND	COG5020@1|root,KOG4472@2759|Eukaryota,3AGH2@33154|Opisthokonta,3PBG1@4751|Fungi,1GVWS@112252|Fungi incertae sedis	Glycolipid 2-alpha-mannosyltransferase	-	-	-	COG5020	0.691467043313706	4.354262268497728
g15568	258.854669936875	-0.95954552155063	0.252594972048077	-3.79875147066664	0.0001454268283579	0.0023644972629925	Rp_R10_pos_vs_pIND	28J4G@1|root,2QRGH@2759|Eukaryota,38E3P@33154|Opisthokonta,3NU5P@4751|Fungi,1GSGY@112252|Fungi incertae sedis	Catalyzes the first step of the methylation pathway of phosphatidylcholine biosynthesis, the SAM-dependent methylation of phosphatidylethanolamine (PE) to phosphatidylmonomethylethanolamine (PMME)	CHO2	K16369	ko00564,ko01100,ko01110,map00564,map01100,map01110		0.95954552155063	3.8373554673903105
g15580	59.0852947877602	1.10818582364311	0.237322778249407	4.66952996175738	3.01889669473263e-06	0.0001294216648751	Rp_R10_pos_vs_pIND	COG2801@1|root,KOG0017@2759|Eukaryota,38F42@33154|Opisthokonta,3NVKU@4751|Fungi	retrotransposable element tf2 155 kda protein type 1-like	-	-	-	COG2801	1.10818582364311	5.520151748081636
g15585	47.2216604547776	0.974909677173645	0.263106530902387	3.7053799988543	0.000211074045102	0.0031810395830828	Rp_R10_pos_vs_pIND	-	-	-	-	-	-	0.974909677173645	3.6755651667965172
g15611	7506.62261051636	-1.13196742710033	0.290722673898649	-3.89363310374253	9.87539763334153e-05	0.0017578861246248	Rp_R10_pos_vs_pIND	COG3408@1|root,KOG3625@2759|Eukaryota,38BRH@33154|Opisthokonta,3NU7F@4751|Fungi,1GSN4@112252|Fungi incertae sedis	Glycogen debranching enzyme, glucanotransferase domain	GDB1	K01196	ko00500,ko01100,ko01110,map00500,map01100,map01110	COG3408	1.13196742710033	4.005445408462077
g15631	199.361433320123	-0.790358528928465	0.219429075438855	-3.60188606431377	0.0003159168272358	0.00428408698106	Rp_R10_pos_vs_pIND	28JYB@1|root,2QSCR@2759|Eukaryota	wax ester synthase activity	-	-	-		0.790358528928465	3.500427240884907
g15634	1930.57966639463	-0.701179028488987	0.16384814937678	-4.27944429739379	1.87360520059625e-05	0.0005040232190254	Rp_R10_pos_vs_pIND	2CF1D@1|root,2RURM@2759|Eukaryota,394JG@33154|Opisthokonta,3Q1NY@4751|Fungi,1GVBW@112252|Fungi incertae sedis	GAL4-like Zn(II)2Cys6 (or C6 zinc) binuclear cluster DNA-binding domain	-	-	-		0.701179028488987	4.727321916791824
g15637	38.8118624785801	0.693875079912176	0.243314276517875	2.85176476219307	0.0043477262252614	0.0297322580533373	Rp_R10_pos_vs_pIND	-	-	-	-	-	-	0.693875079912176	2.361737811090271
g15641	2502.92371339893	-1.75050763288178	0.581954472370525	-3.00798037645675	0.0026299011916907	0.0206682071035484	Rp_R10_pos_vs_pIND	2CSA9@1|root,2RB0Z@2759|Eukaryota,3AXG7@33154|Opisthokonta,3Q2G1@4751|Fungi,1GXK2@112252|Fungi incertae sedis	-	-	-	-		1.75050763288178	2.5800605681298654
g15644	110.87622441007	0.736561042837384	0.245996238108805	2.99419636861113	0.0027516878325238	0.0213171612108512	Rp_R10_pos_vs_pIND	COG1960@1|root,KOG0137@2759|Eukaryota,38HSX@33154|Opisthokonta,3NY24@4751|Fungi,1GT86@112252|Fungi incertae sedis	Acyl-CoA dehydrogenase, C-terminal domain	-	-	-	COG1960	0.736561042837384	2.5604008365346824
g15648	1926.72677834129	-0.67852418506258	0.146687844841159	-4.62563333585903	3.73455462243666e-06	0.0001482866236705	Rp_R10_pos_vs_pIND	COG0631@1|root,KOG0698@2759|Eukaryota,39J7S@33154|Opisthokonta,3NUIN@4751|Fungi,1GW1U@112252|Fungi incertae sedis	Sigma factor PP2C-like phosphatases	PTC2	K14803	-	COG0631	0.67852418506258	5.4277611840899365
g1565	967.581449095137	-1.80130216354623	0.587860905423647	-3.06416389817265	0.002182792894944	0.0180260498434733	Rp_R10_pos_vs_pIND	2E835@1|root,2SEKR@2759|Eukaryota,3AC5S@33154|Opisthokonta,3P9IK@4751|Fungi,1GXQ6@112252|Fungi incertae sedis	-	-	-	-		1.80130216354623	2.6609874685280874
g15663	4225.21753016963	-1.45493703131792	0.300047280505331	-4.84902588974495	1.24069229253897e-06	6.44950213230222e-05	Rp_R10_pos_vs_pIND	COG1877@1|root,KOG1050@2759|Eukaryota,38CEK@33154|Opisthokonta,3NU3V@4751|Fungi,1GW5U@112252|Fungi incertae sedis	Glycosyltransferase family 20	-	-	-	COG1877	1.45493703131792	5.906335915699229
g1568	4388.86981763923	-0.883155429294327	0.317178733701126	-2.78440934229378	0.0053625309691598	0.0345606968919254	Rp_R10_pos_vs_pIND	2E7BC@1|root,2SDY3@2759|Eukaryota,3ACN0@33154|Opisthokonta,3P9J5@4751|Fungi,1GUIQ@112252|Fungi incertae sedis	Pleckstrin homology domain.	-	-	-		0.883155429294327	2.2706301867053313
g15682	2527.3867183305	-1.0168607493613	0.240237952322163	-4.23272317938205	2.30878614697673e-05	0.000589463202101	Rp_R10_pos_vs_pIND	COG5070@1|root,KOG4711@1|root,KOG1444@2759|Eukaryota,KOG4711@2759|Eukaryota,38FCE@33154|Opisthokonta,3NWKQ@4751|Fungi,1GW67@112252|Fungi incertae sedis	Gdp-mannose transporter	VRG4	K15356	-	COG5070	1.0168607493613	4.636616292067288
g15739	18.3909213164543	1.57250483504742	0.348294376757651	4.51487287761065	6.33547577533748e-06	0.0002239003371214	Rp_R10_pos_vs_pIND	2DA7S@1|root,2TI1D@2759|Eukaryota,3AX88@33154|Opisthokonta,3Q23V@4751|Fungi,1GWZ1@112252|Fungi incertae sedis	-	-	-	-		1.57250483504742	5.198220765335397
g15754	218.335446443907	0.805640799951812	0.208233086423372	3.86893751511617	0.0001093106484387	0.001901757853719	Rp_R10_pos_vs_pIND	KOG0585@1|root,KOG0585@2759|Eukaryota,38C0I@33154|Opisthokonta,3NTWD@4751|Fungi,1GV3S@112252|Fungi incertae sedis	Serine/Threonine protein kinases, catalytic domain	-	K07359,K21157	ko04138,ko04140,ko04152,ko04211,ko04920,ko04921,ko05034,map04138,map04140,map04152,map04211,map04920,map04921,map05034		0.805640799951812	3.961337529423476
g15759	12.3234768778926	-2.12529348094836	0.768763259073908	-2.76456172412376	0.0056999322202202	0.0360470882490041	Rp_R10_pos_vs_pIND	COG0477@1|root,KOG2533@2759|Eukaryota,38EDR@33154|Opisthokonta,3NU3S@4751|Fungi,1GVS0@112252|Fungi incertae sedis	Major Facilitator Superfamily	-	-	-	COG0477	2.12529348094836	2.24413030863617
g15767	251.741599757784	1.54735107856154	0.363983124135502	4.25116159502355	2.12664653078036e-05	0.0005561064397196	Rp_R10_pos_vs_pIND	COG0471@1|root,2QQ8W@2759|Eukaryota,3A4IX@33154|Opisthokonta	Sodium:sulfate symporter transmembrane region	-	-	-	COG0471	1.54735107856154	4.672304688041938
g1577	1963.43309119126	1.00526035988818	0.371071854944968	2.70907196676845	0.0067471702644421	0.0404811405801669	Rp_R10_pos_vs_pIND	COG1071@1|root,COG1960@1|root,COG5274@1|root,KOG0139@2759|Eukaryota,KOG0537@2759|Eukaryota,KOG1182@2759|Eukaryota,38F88@33154|Opisthokonta,3NVFK@4751|Fungi,1GT3E@112252|Fungi incertae sedis	Acyl-CoA dehydrogenase, N-terminal domain	-	-	-	COG1071,COG1960,COG5274	1.00526035988818	2.1708783303108885
g15773	533.462323360243	0.918112357063916	0.179785416626422	5.10671206982082	3.27812669777084e-07	2.25255921911533e-05	Rp_R10_pos_vs_pIND	-	-	-	-	-	-	0.918112357063916	6.484374265201333
g15774	27.0487466616949	0.985478464608722	0.277234465342489	3.55467514975559	0.0003784463528695	0.0048798945237305	Rp_R10_pos_vs_pIND	-	-	-	-	-	-	0.985478464608722	3.4219956757518415
g1580	38.873797686206	1.48879427056989	0.372610267094698	3.99558037457814	6.4535957062009e-05	0.0012765425844958	Rp_R10_pos_vs_pIND	2CMQJ@1|root,2QRF6@2759|Eukaryota,39RE5@33154|Opisthokonta,3NVPZ@4751|Fungi,1GVM0@112252|Fungi incertae sedis	Glycosyl hydrolase family 9	-	K01179	ko00500,ko01100,map00500,map01100		1.48879427056989	4.190198245016046
g15801	7.42077977732705	1.77423490481711	0.494085122430772	3.59094986727859	0.0003294750122046	0.0044068562695185	Rp_R10_pos_vs_pIND	-	-	-	-	-	-	1.77423490481711	3.482177517255597
g1581	2606.88081103364	1.15758104128241	0.32679550277175	3.5422183948808	0.000396776822029	0.005070685265372	Rp_R10_pos_vs_pIND	-	-	-	-	-	-	1.15758104128241	3.401453705365916
g15815	24.5934276642056	-1.37620127854499	0.488916841924967	-2.81479622000053	0.0048808172630312	0.0322703742911508	Rp_R10_pos_vs_pIND	2E5N6@1|root,2SCF8@2759|Eukaryota,3ACNH@33154|Opisthokonta,3P8FV@4751|Fungi,1GX7S@112252|Fungi incertae sedis	Hydrophobic surface binding protein A	-	-	-		1.37620127854499	2.3115074519506935
g15840	700.433291976188	-0.704076841949492	0.155133770204224	-4.53851434811787	5.66519417393084e-06	0.0002084113569524	Rp_R10_pos_vs_pIND	COG0639@1|root,KOG0371@2759|Eukaryota,391PG@33154|Opisthokonta,3NW7J@4751|Fungi,1GU1M@112252|Fungi incertae sedis	Calcineurin-like phosphoesterase	-	K01525	ko00230,map00230	COG0639	0.704076841949492	5.246785200148069
g15844	363.654924436791	1.5934591593912	0.441914319148068	3.6058101997308	0.0003111805236864	0.0042385544621871	Rp_R10_pos_vs_pIND	2FC66@1|root,2TDEF@2759|Eukaryota,3AWGR@33154|Opisthokonta,3Q1AB@4751|Fungi,1GU44@112252|Fungi incertae sedis	Protein of unknown function (DUF3020)	-	-	-		1.5934591593912	3.5069875926599186
g15846	378.028955045892	1.74931998099293	0.316411918674502	5.52861595201943	3.2276706115739e-08	3.75474049900983e-06	Rp_R10_pos_vs_pIND	COG1584@1|root,2QUJS@2759|Eukaryota,39ZTU@33154|Opisthokonta,3NXGJ@4751|Fungi,1GVXZ@112252|Fungi incertae sedis	GPR1/FUN34/yaaH family	-	K07034	-	COG1584	1.74931998099293	7.491110792064874
g15859	292.616049814382	0.827135053351909	0.167580971957573	4.93573371540842	7.98499937250548e-07	4.46508072426627e-05	Rp_R10_pos_vs_pIND	COG0666@1|root,KOG0504@2759|Eukaryota	protein ubiquitination	-	-	-	COG0666	0.827135053351909	6.097725113654167
g15861	400.315798291609	0.671004439505507	0.152450643161224	4.40145364815474	1.07528040978026e-05	0.0003331710163932	Rp_R10_pos_vs_pIND	KOG2778@1|root,KOG2778@2759|Eukaryota,38G16@33154|Opisthokonta,3NVRT@4751|Fungi,1GRZ9@112252|Fungi incertae sedis	Ubiquitin carboxyl-terminal hydrolase, family 1	-	-	-		0.671004439505507	4.9684782664088285
g15884	133.591077496137	-2.26295501445457	0.564026339728683	-4.01214421217126	6.01697225256313e-05	0.0012101986901627	Rp_R10_pos_vs_pIND	2C8J6@1|root,2R9X2@2759|Eukaryota,395GZ@33154|Opisthokonta,3Q2KM@4751|Fungi,1GXSC@112252|Fungi incertae sedis	-	-	-	-		2.26295501445457	4.220621991264951
g15891	34.145151894106	0.649589262567518	0.216198083790965	3.00460231273643	0.0026592830260753	0.0208413801908842	Rp_R10_pos_vs_pIND	2EN9H@1|root,2SRRY@2759|Eukaryota	-	-	-	-		0.649589262567518	2.5752354384783134
g15911	210.383147749917	0.866159112914261	0.226890347381851	3.81752297049701	0.0001347982402902	0.0022229630761789	Rp_R10_pos_vs_pIND	COG0646@1|root,KOG1579@2759|Eukaryota,38H40@33154|Opisthokonta,3P1EV@4751|Fungi,1GSET@112252|Fungi incertae sedis	B12 binding domain	-	-	-	COG0646	0.866159112914261	3.8703157772164567
g15915	52.6106224108497	1.2311603219914	0.291554492848025	4.22274515465331	2.41344658266576e-05	0.0006089071970169	Rp_R10_pos_vs_pIND	-	-	-	-	-	-	1.2311603219914	4.6173623090724405
g15933	1429.5039595338	-0.770019453445376	0.135728573353185	-5.67323028911292	1.40129649808795e-08	1.92084725702871e-06	Rp_R10_pos_vs_pIND	COG0494@1|root,KOG2839@2759|Eukaryota,39RM5@33154|Opisthokonta,3Q387@4751|Fungi,1GVD5@112252|Fungi incertae sedis	NUDIX domain	-	K07766	-	COG0494	0.770019453445376	7.8534699633154545
g15936	304.482076217651	-0.618584127549048	0.19985058914877	-3.09523294469034	0.0019665837966345	0.0166648930514884	Rp_R10_pos_vs_pIND	-	-	-	-	-	-	0.618584127549048	2.7062875434619085
g15940	22.7764916796016	1.23778234452749	0.390278422399281	3.17153671196599	0.0015163470056155	0.0136142676745209	Rp_R10_pos_vs_pIND	-	-	-	-	-	-	1.23778234452749	2.819201402015935
g15955	223.635927353698	0.669783939908269	0.127959486048544	5.23434378014125	1.65572037402929e-07	1.35223199726887e-05	Rp_R10_pos_vs_pIND	2CSXV@1|root,2RDP3@2759|Eukaryota,39I75@33154|Opisthokonta,3Q22R@4751|Fungi,1GWZZ@112252|Fungi incertae sedis	Acetyltransferase (GNAT) domain	-	-	-		0.669783939908269	6.781013007086274
g15956	702.110752016201	0.715758657443677	0.171019915573406	4.18523570803925	2.84870344516184e-05	0.0006834665199925	Rp_R10_pos_vs_pIND	COG0303@1|root,KOG2371@2759|Eukaryota,38FK6@33154|Opisthokonta,3NU35@4751|Fungi,1GRWK@112252|Fungi incertae sedis|2DQYB@1|root,2S83H@2759|Eukaryota,3A8VH@33154|Opisthokonta,3P8CA@4751|Fungi,1GXZD@112252|Fungi incertae sedis	MoeA N-terminal region (domain I and II)	-	K03750,K15376	ko00790,ko01100,ko04727,map00790,map01100,map04727	COG0303|	0.715758657443677	4.54535275919622
g15974	131.165127373099	-1.18764360014594	0.43960065349746	-2.70164202600032	0.0068998004806808	0.0411074294586176	Rp_R10_pos_vs_pIND	2CX7H@1|root,2RWHT@2759|Eukaryota,38WI6@33154|Opisthokonta,3Q2BH@4751|Fungi,1GXCA@112252|Fungi incertae sedis	Ricin-type beta-trefoil lectin domain-like	-	-	-		1.18764360014594	2.1611634674355225
g1602	1770.11835045579	-1.63516552957703	0.494214423492298	-3.30861555602193	0.0009375848415525	0.0095856358076262	Rp_R10_pos_vs_pIND	-	-	-	-	-	-	1.63516552957703	3.0279894227459083
g16021	36.6941292528731	-0.614117929220959	0.232175705169642	-2.64505680631936	0.0081677203906867	0.0463915308862417	Rp_R10_pos_vs_pIND	-	-	-	-	-	-	0.614117929220959	2.087899138068595
g16054	529.855222848042	1.26824670181119	0.183676830587226	6.90477235346742	5.0283997847127795e-12	2.51665562248381e-09	Rp_R10_pos_vs_pIND	-	-	-	-	-	-	1.26824670181119	11.298570200876195
g16072	227.909058625758	0.637593523426283	0.236026830989579	2.70136035277461	0.0069056473242511	0.0411076859204536	Rp_R10_pos_vs_pIND	COG1064@1|root,KOG0023@2759|Eukaryota,38EJ7@33154|Opisthokonta,3NVVI@4751|Fungi,1GWI6@112252|Fungi incertae sedis	Zinc-binding dehydrogenase	-	-	-	COG1064	0.637593523426283	2.160795605112354
g16078	2564.62729602182	0.805400898607509	0.219392192549018	3.67105542476203	0.0002415509474904	0.0035077044135917	Rp_R10_pos_vs_pIND	COG2124@1|root,KOG0157@2759|Eukaryota,39S30@33154|Opisthokonta,3P3DT@4751|Fungi,1GW65@112252|Fungi incertae sedis	Cytochrome P450	-	-	-	COG2124	0.805400898607509	3.616991254641774
g16099	355.049049176224	3.63155547605451	0.565230775375484	6.42490754973853	1.31949685661237e-10	3.78625224682065e-08	Rp_R10_pos_vs_pIND	COG3733@1|root,KOG1186@2759|Eukaryota,38EP0@33154|Opisthokonta,3NTVH@4751|Fungi,1GVW8@112252|Fungi incertae sedis	Copper amine oxidase, N2 domain	AMO1	K00276	ko00260,ko00350,ko00360,ko00410,ko00950,ko00960,ko01100,ko01110,map00260,map00350,map00360,map00410,map00950,map00960,map01100,map01110	COG3733	3.63155547605451	9.879591640046074
g16102	106.468160688284	0.739097254705682	0.197799642749275	3.73659549851938	0.0001865286263088	0.0028662894799715	Rp_R10_pos_vs_pIND	COG0657@1|root,KOG1515@2759|Eukaryota,3A6FR@33154|Opisthokonta,3P5EK@4751|Fungi,1GVUP@112252|Fungi incertae sedis	Mortierella verticillata NRRL 6337	-	-	-	COG0657	0.739097254705682	3.7292545081238204
g16104	51.8161927301476	1.02435381650531	0.253380377116233	4.04275117182974	5.28276740646628e-05	0.0010931772822553	Rp_R10_pos_vs_pIND	COG1215@1|root,COG5022@1|root,KOG2571@2759|Eukaryota,KOG4229@2759|Eukaryota,38CW9@33154|Opisthokonta,3NXHC@4751|Fungi,1GT0I@112252|Fungi incertae sedis	Myosin. Large ATPases.	-	K00698	ko00520,map00520	COG1215,COG5022	1.02435381650531	4.277138510326112
g16114	1243.5504164867	0.796904091491781	0.184589955352768	4.31715848226316	1.58050680830184e-05	0.0004434691919356	Rp_R10_pos_vs_pIND	KOG1826@1|root,KOG1826@2759|Eukaryota,38EMB@33154|Opisthokonta,3Q1U2@4751|Fungi,1GW1D@112252|Fungi incertae sedis	GTPase-activator protein for Ras-like GTPases	-	-	-		0.796904091491781	4.80120362902304
g16121	2042.92955977682	-1.47409260078666	0.406737513037821	-3.62418649260312	0.0002898723955395	0.0040400970605613	Rp_R10_pos_vs_pIND	KOG1414@1|root,KOG1414@2759|Eukaryota,3A9HT@33154|Opisthokonta,3P7HQ@4751|Fungi,1GWWX@112252|Fungi incertae sedis	basic region leucin zipper	-	-	-		1.47409260078666	3.537793140407962
g16125	13126.0793785863	-1.06816412896199	0.257054114681681	-4.15540568290354	3.24710874906593e-05	0.0007546547234195	Rp_R10_pos_vs_pIND	COG3961@1|root,KOG1184@2759|Eukaryota,38SA8@33154|Opisthokonta,3NUUP@4751|Fungi,1GSI2@112252|Fungi incertae sedis	Thiamine pyrophosphate enzyme, C-terminal TPP binding domain	-	K01568	ko00010,ko01100,ko01110,ko01130,map00010,map01100,map01110,map01130	COG3961	1.06816412896199	4.488503166154301
g16151	4037.9846689954	-0.620250433050724	0.231308350522425	-2.68148742425359	0.0073295669276059	0.0429223428160566	Rp_R10_pos_vs_pIND	292YM@1|root,2R9VF@2759|Eukaryota,3AWA0@33154|Opisthokonta,3Q2SF@4751|Fungi,1GXZU@112252|Fungi incertae sedis	-	-	-	-		0.620250433050724	2.1349216851825226
g16154	11754.3033256012	-1.18146279004056	0.216840503411174	-5.44853369852341	5.07867698483913e-08	5.22957930099152e-06	Rp_R10_pos_vs_pIND	COG5038@1|root,KOG1012@2759|Eukaryota,3AE96@33154|Opisthokonta,3P8UU@4751|Fungi,1GWY8@112252|Fungi incertae sedis	Protein kinase C conserved region 2 (CalB)	-	-	-	COG5038	1.18146279004056	7.294249408388772
g1616	3028.67036278533	0.900661112517587	0.327128544489407	2.75323302625079	0.0059009877341067	0.0369494201413182	Rp_R10_pos_vs_pIND	COG0672@1|root,2QQWE@2759|Eukaryota,38C9P@33154|Opisthokonta,3NWZY@4751|Fungi,1GVZ9@112252|Fungi incertae sedis	Mortierella verticillata NRRL 6337	FTR1	K07243	-	COG0672	0.900661112517587	2.2290752880919467
g16163	101.167409822283	0.823822844203664	0.243945436908652	3.37707831162323	0.0007326018917281	0.0080113441625414	Rp_R10_pos_vs_pIND	2D437@1|root,2STPU@2759|Eukaryota,3AQR2@33154|Opisthokonta,3PFCW@4751|Fungi,1GVBR@112252|Fungi incertae sedis	ubiE/COQ5 methyltransferase family	-	-	-		0.823822844203664	3.135131964232743
g1617	5674.18600741015	1.03841474402671	0.319820957137722	3.24686272381939	0.001166846558629	0.0112786408753926	Rp_R10_pos_vs_pIND	COG2132@1|root,KOG1263@2759|Eukaryota,38G3A@33154|Opisthokonta,3NVG2@4751|Fungi,1GRV0@112252|Fungi incertae sedis	Mortierella verticillata NRRL 6337	FET3	K19791	-	COG2132	1.03841474402671	2.932986250314575
g16179	31.7738916571585	1.06793431000875	0.326283840913087	3.27302236917462	0.0010640405629535	0.0105477738163627	Rp_R10_pos_vs_pIND	COG0507@1|root,KOG0987@2759|Eukaryota,38G2J@33154|Opisthokonta,3NTVV@4751|Fungi,3R14Z@4890|Ascomycota,20N17@147545|Eurotiomycetes,3SCRX@5042|Eurotiales	Belongs to the helicase family	-	-	-	COG0507	1.06793431000875	2.9730418157147582
g16240	78.965184115391	1.03985612378265	0.36615611255533	2.83992561676958	0.0045124054374502	0.0305094179765528	Rp_R10_pos_vs_pIND	KOG0490@1|root,KOG0490@2759|Eukaryota,3A9ZW@33154|Opisthokonta,3P719@4751|Fungi,1GUMH@112252|Fungi incertae sedis	Homeodomain	-	K09323,K12411	-		1.03985612378265	2.3455918861220493
g16270	1574.58765715279	-0.696840338886582	0.198232864631932	-3.51526140824548	0.0004393213182452	0.0054745999362807	Rp_R10_pos_vs_pIND	COG0726@1|root,2S2CW@2759|Eukaryota,39Z6D@33154|Opisthokonta,3NX9B@4751|Fungi,1GVC3@112252|Fungi incertae sedis	Glycosyl hydrolase family 57	-	K01452	ko00520,ko01100,map00520,map01100	COG0726	0.696840338886582	3.357217721907416
g16271	617.105564191438	1.81056441810428	0.330615397190319	5.47634633320487	4.34197488427064e-08	4.62592284576181e-06	Rp_R10_pos_vs_pIND	COG0726@1|root,2S2CW@2759|Eukaryota,39Z6D@33154|Opisthokonta,3NX9B@4751|Fungi,1GVC3@112252|Fungi incertae sedis	Glycosyl hydrolase family 57	-	K01452	ko00520,ko01100,map00520,map01100	COG0726	1.81056441810428	7.3623126930083185
g16282	128.713848416687	2.62562558076097	0.532524118810357	4.93052894322711	8.20072647916434e-07	4.5529311161452e-05	Rp_R10_pos_vs_pIND	2CZPH@1|root,2SB4K@2759|Eukaryota,3ASFX@33154|Opisthokonta,3P75C@4751|Fungi,1GW4X@112252|Fungi incertae sedis	Polysaccharide deacetylase	-	-	-		2.62562558076097	6.08614767299226
g16290	3.25271395629187	2.88398217374021	0.705703572653216	4.08667645382236	4.37596697753109e-05	0.0009483905873458	Rp_R10_pos_vs_pIND	29415@1|root,2RAY2@2759|Eukaryota,3AXCS@33154|Opisthokonta,3Q2AQ@4751|Fungi,1GXAR@112252|Fungi incertae sedis	-	-	-	-		2.88398217374021	4.358925963989557
g16298	9.35528474031648	1.0470336983703	0.377542111172745	2.77328983280286	0.0055492672238523	0.0354439278521031	Rp_R10_pos_vs_pIND	-	-	-	-	-	-	1.0470336983703	2.2557643613184406
g16300	506.622477245925	0.630665189273405	0.232881200766934	2.70809832307835	0.0067669971241526	0.0405548719322997	Rp_R10_pos_vs_pIND	COG0105@1|root,KOG0888@2759|Eukaryota,39M9U@33154|Opisthokonta,3CNWZ@33208|Metazoa,3E535@33213|Bilateria	NDK	-	-	-	COG0105	0.630665189273405	2.1696040080835357
g16301	1008.31099674009	1.37664991483737	0.349557167564439	3.9382683079545	8.20717911792139e-05	0.001509629929887	Rp_R10_pos_vs_pIND	COG2124@1|root,KOG0157@2759|Eukaryota,38BG9@33154|Opisthokonta,3NXAM@4751|Fungi,1GT8J@112252|Fungi incertae sedis	Cytochrome P450	-	-	-	COG2124	1.37664991483737	4.085806088195372
g16337	12.8686268794543	3.9432772281158	0.781420828646851	5.04629142653413	4.50468144261815e-07	2.90255237504746e-05	Rp_R10_pos_vs_pIND	KOG1674@1|root,KOG1674@2759|Eukaryota,39JFS@33154|Opisthokonta,3Q3SW@4751|Fungi	Cyclin	-	-	-		3.9432772281158	6.346335915584975
g16344	91.5942711290368	0.928580261282959	0.189226331847738	4.90724653495975	9.23639032636096e-07	5.04508518308665e-05	Rp_R10_pos_vs_pIND	2F8ZR@1|root,2TA4S@2759|Eukaryota,39505@33154|Opisthokonta,3Q23M@4751|Fungi,1GWYE@112252|Fungi incertae sedis	-	-	-	-		0.928580261282959	6.034497722246546
g16345	166.735356206918	0.805845432465112	0.187899376861769	4.28870731731027	1.79716004902812e-05	0.0004881744691272	Rp_R10_pos_vs_pIND	2F8ZR@1|root,2TA4S@2759|Eukaryota,39505@33154|Opisthokonta,3Q23M@4751|Fungi,1GWYE@112252|Fungi incertae sedis	-	-	-	-		0.805845432465112	4.745413244363167
g16403	906.659112979068	-0.666344765154171	0.18107348858293	-3.67996867111217	0.0002332626096116	0.0034219799737227	Rp_R10_pos_vs_pIND	COG1597@1|root,KOG0254@1|root,KOG0254@2759|Eukaryota,KOG1115@2759|Eukaryota,38BTE@33154|Opisthokonta,3NUAW@4751|Fungi,1GW1N@112252|Fungi incertae sedis	Fungal trichothecene efflux pump (TRI12)	-	-	-	COG1597	0.666344765154171	3.632154870039268
g16417	15.3093150674171	1.57440749777119	0.462121347705012	3.40691358577139	0.0006570192495171	0.0073991163102352	Rp_R10_pos_vs_pIND	2942C@1|root,2RAZ8@2759|Eukaryota,3AXE2@33154|Opisthokonta,3Q2WS@4751|Fungi,1GY4P@112252|Fungi incertae sedis	-	-	-	-		1.57440749777119	3.182421906183616
g16450	410.90605210252	-1.36901173976391	0.238941590452944	-5.7294828295433	1.00737285051856e-08	1.5200245290124e-06	Rp_R10_pos_vs_pIND	2D1PC@1|root,2SISD@2759|Eukaryota,39QS4@33154|Opisthokonta,3Q6TI@4751|Fungi,1GW6U@112252|Fungi incertae sedis	Putative methyltransferase	-	-	-		1.36901173976391	7.996809757894489
g1646	1168.80992005333	-1.62789247111139	0.342731108397108	-4.7497657237032	2.03652438550755e-06	9.59038102855757e-05	Rp_R10_pos_vs_pIND	COG1252@1|root,KOG2495@2759|Eukaryota,3A5HF@33154|Opisthokonta,3P7EC@4751|Fungi,1GW2Z@112252|Fungi incertae sedis	Regulator of G protein signaling domain	-	-	-	COG1252	1.62789247111139	5.6911103852696305
g16462	16.2559630679403	2.09764090741813	0.766794096372929	2.73559866636995	0.0062266916232367	0.0382324195217341	Rp_R10_pos_vs_pIND	-	-	-	-	-	-	2.09764090741813	2.205742642170513
g16472	85.1024423306459	-0.699586876315413	0.205705736128866	-3.40091088114894	0.0006716171937382	0.0075359090857358	Rp_R10_pos_vs_pIND	-	-	-	-	-	-	0.699586876315413	3.172878194234344
g16487	89.7243841573978	1.64239483399897	0.581999313780963	2.82198757817966	0.0047727025856178	0.0317249439374296	Rp_R10_pos_vs_pIND	KOG3841@1|root,KOG3841@2759|Eukaryota,38CZI@33154|Opisthokonta,3P4B7@4751|Fungi,1GV1F@112252|Fungi incertae sedis	TEA/ATTS domain family	-	K09448	ko04011,ko04390,ko04391,ko04392,map04011,map04390,map04391,map04392		1.64239483399897	2.321235628162451
g1649	120.768815673547	2.87190483906667	0.644224623216019	4.45792466722228	8.27569733731696e-06	0.0002734650794024	Rp_R10_pos_vs_pIND	2CXKH@1|root,2RY8V@2759|Eukaryota,39S8R@33154|Opisthokonta,3P2AX@4751|Fungi,1GTDW@112252|Fungi incertae sedis	-	-	-	-		2.87190483906667	5.082195400937275
g16498	460.887446672568	0.635094352654305	0.184215762070826	3.44755706848868	0.000565680886418	0.0066127204544285	Rp_R10_pos_vs_pIND	2CS7H@1|root,2RAQY@2759|Eukaryota,3AX58@33154|Opisthokonta,3Q2W2@4751|Fungi,1GY40@112252|Fungi incertae sedis	-	-	-	-		0.635094352654305	3.2474284952271155
g16508	754.328010580356	-0.87327342385808	0.327224206397858	-2.66873112313795	0.0076138374155165	0.0441426171927078	Rp_R10_pos_vs_pIND	2CSA6@1|root,2RB09@2759|Eukaryota,3AXF6@33154|Opisthokonta,3Q2E8@4751|Fungi,1GXH8@112252|Fungi incertae sedis	Ser-Thr-rich glycosyl-phosphatidyl-inositol-anchored membrane family	-	-	-		0.87327342385808	2.118396401267109
g1652	3118.08818356405	-1.48399610983866	0.35107750816511	-4.22697573990054	2.36853192836184e-05	0.0006003907612517	Rp_R10_pos_vs_pIND	2F8QF@1|root,2T9V1@2759|Eukaryota,394MB@33154|Opisthokonta,3Q1QH@4751|Fungi,1GVJB@112252|Fungi incertae sedis	-	-	-	-		1.48399610983866	4.625520756505836
g16536	1159.09446378798	-2.04648660754214	0.664860113184314	-3.07807096103358	0.002083452968395	0.0174263471950367	Rp_R10_pos_vs_pIND	2F8MY@1|root,2T9SH@2759|Eukaryota,394HU@33154|Opisthokonta,3Q1MG@4751|Fungi,1GV5D@112252|Fungi incertae sedis	-	-	-	-		2.04648660754214	2.6812162988050074
g16545	12.6284530668417	3.55282728951789	0.918257934795595	3.8690951146627	0.0001092400239028	0.001901757853719	Rp_R10_pos_vs_pIND	28KX1@1|root,2QTDM@2759|Eukaryota,396V3@33154|Opisthokonta,3NXFH@4751|Fungi,1GWHE@112252|Fungi incertae sedis	regulator medusa	-	-	-		3.55282728951789	3.9616182135043565
g16565	84.1049664145367	4.15461393787406	0.841839962016146	4.93515884886726	8.0085551766497e-07	4.46508072426627e-05	Rp_R10_pos_vs_pIND	2F9XG@1|root,2TB3G@2759|Eukaryota,394M4@33154|Opisthokonta,3Q1Q9@4751|Fungi,1GVIC@112252|Fungi incertae sedis	-	-	-	-		4.15461393787406	6.0964458279116025
g16566	271.175904827396	1.33736188405211	0.314710202216623	4.24950279537352	2.14245535726813e-05	0.0005588822029547	Rp_R10_pos_vs_pIND	2F9XG@1|root,2TB3G@2759|Eukaryota,394M4@33154|Opisthokonta,3Q1Q9@4751|Fungi,1GVIC@112252|Fungi incertae sedis	-	-	-	-		1.33736188405211	4.669088218783576
g16569	17266.0452632771	-0.762409341431018	0.158048924585798	-4.82388186714385	1.40790824408782e-06	7.07563728246782e-05	Rp_R10_pos_vs_pIND	2CF16@1|root,2RUQ2@2759|Eukaryota,395B4@33154|Opisthokonta,3Q2EX@4751|Fungi,1GXIC@112252|Fungi incertae sedis	-	-	-	-		0.762409341431018	5.851425648024043
g16608	38.7192331439896	1.33135901163831	0.317731937703994	4.19019573939916	2.78713917724888e-05	0.0006724441954436	Rp_R10_pos_vs_pIND	2F9B4@1|root,2TAGG@2759|Eukaryota,395F4@33154|Opisthokonta,3Q2IP@4751|Fungi,1GXPW@112252|Fungi incertae sedis	-	-	-	-		1.33135901163831	4.554841344023681
g16619	38.5298847598433	1.46579942651342	0.543912378724742	2.69491830641938	0.0070405890617332	0.0416876646024798	Rp_R10_pos_vs_pIND	KOG0583@1|root,KOG0583@2759|Eukaryota	protein serine/threonine kinase activity	-	-	-		1.46579942651342	2.152391003420689
g16620	72.5707480728299	-0.821272500065876	0.310092889969026	-2.6484725275317	0.0080856420713768	0.0460468650484521	Rp_R10_pos_vs_pIND	-	-	-	-	-	-	0.821272500065876	2.092285487571539
g16621	1475.6837114358	-0.992789191860594	0.217011474756483	-4.57482348790377	4.76621650117586e-06	0.0001825212486771	Rp_R10_pos_vs_pIND	COG0494@1|root,2QT89@2759|Eukaryota,38BE4@33154|Opisthokonta,3NYM0@4751|Fungi,1GSUF@112252|Fungi incertae sedis	Peptidase family M49	-	-	-	COG0494	0.992789191860594	5.321826234098152
g16661	40.1177198151917	0.60405269229452	0.230725093086157	2.61806240584745	0.0088430631054451	0.0488479366253299	Rp_R10_pos_vs_pIND	2BY2G@1|root,2QPW4@2759|Eukaryota,38FBN@33154|Opisthokonta,3NXZK@4751|Fungi,1GVAF@112252|Fungi incertae sedis	corpus callosum morphogenesis	-	-	-		0.60405269229452	2.053397275782244
g16694	1743.50753083836	0.805060733450215	0.171179034149228	4.70303350787919	2.56324332830412e-06	0.0001123494086933	Rp_R10_pos_vs_pIND	28UGT@1|root,2R17J@2759|Eukaryota,3932X@33154|Opisthokonta,3NURA@4751|Fungi,1GWF0@112252|Fungi incertae sedis	Ras association (RalGDS/AF-6) domain	BUD14	-	-		0.805060733450215	5.591210164348841
g16778	8764.29506997454	0.685973843793977	0.113698093584277	6.03329239892234	1.6065234029478101e-09	3.17192570227889e-07	Rp_R10_pos_vs_pIND	KOG1721@1|root,KOG1721@2759|Eukaryota,3A8AT@33154|Opisthokonta,3P6RV@4751|Fungi,1GXEU@112252|Fungi incertae sedis	Zinc finger, C2H2 type	-	-	-		0.685973843793977	8.794112943503647
g16802	633.917755553203	-0.794867292873158	0.265959818064492	-2.988674374414	0.0028019056702574	0.0216050920564708	Rp_R10_pos_vs_pIND	2CKGA@1|root,2R9Q4@2759|Eukaryota,3AW4R@33154|Opisthokonta,3Q2R4@4751|Fungi,1GXY8@112252|Fungi incertae sedis	-	-	-	-		0.794867292873158	2.552546489884036
g16803	20.1181921496393	1.38187543031411	0.434777664976335	3.17834962931992	0.0014811602468615	0.0134045625200621	Rp_R10_pos_vs_pIND	-	-	-	-	-	-	1.38187543031411	2.8293979525774766
g16845	206.901993991756	2.29548210625262	0.664629024778607	3.45377950807559	0.000552789134109	0.0065115352792339	Rp_R10_pos_vs_pIND	COG5020@1|root,KOG4472@2759|Eukaryota,38CI7@33154|Opisthokonta,3NUKP@4751|Fungi,1GWNX@112252|Fungi incertae sedis	Glycolipid 2-alpha-mannosyltransferase	-	-	-	COG5020	2.29548210625262	3.257440502252674
g16861	13.1275584794713	3.32663948604106	0.82830991147071	4.01617732683462	5.91497560348894e-05	0.0011919118910363	Rp_R10_pos_vs_pIND	COG1404@1|root,KOG1153@2759|Eukaryota,38W9R@33154|Opisthokonta,3PDE7@4751|Fungi,1GWA2@112252|Fungi incertae sedis	Subtilase family	-	-	-	COG1404	3.32663948604106	4.228047042294205
g16862	15.8868415430007	1.43185691285861	0.491187512112406	2.91509225611365	0.003555834123128	0.0257486898263251	Rp_R10_pos_vs_pIND	KOG0255@1|root,KOG0255@2759|Eukaryota,38H43@33154|Opisthokonta,3NVV1@4751|Fungi	transporter	DTR1	-	-		1.43185691285861	2.449058506726135
g16870	1560.47312961553	0.951177097642036	0.237388680915952	4.00683425162466	6.15380156831777e-05	0.0012273953989969	Rp_R10_pos_vs_pIND	28MVT@1|root,2QUE3@2759|Eukaryota,39XCX@33154|Opisthokonta,3P0NP@4751|Fungi,1GSQ8@112252|Fungi incertae sedis	-	-	-	-		0.951177097642036	4.210856511854246
g16879	21.0113063113385	1.34855575724365	0.400985144648948	3.36310652711157	0.0007707061719004	0.0082973324289496	Rp_R10_pos_vs_pIND	KOG1075@1|root,KOG1075@2759|Eukaryota,39Y6T@33154|Opisthokonta	proximal promoter DNA-binding transcription repressor activity, RNA polymerase II-specific	-	-	-		1.34855575724365	3.1131111631217454
g16881	277.773167738343	1.35735097997577	0.248041469521205	5.47227438458525	4.44296211825822e-08	4.71019644074065e-06	Rp_R10_pos_vs_pIND	2F914@1|root,2TA69@2759|Eukaryota,3951Z@33154|Opisthokonta,3Q25P@4751|Fungi,1GX28@112252|Fungi incertae sedis	-	-	-	-		1.35735097997577	7.352327389640416
g16900	170.377932853386	2.91271537532662	1.00962171886908	2.88495712888315	0.0039146696663695	0.0276040648394298	Rp_R10_pos_vs_pIND	28HEQ@1|root,2QPST@2759|Eukaryota,38D0H@33154|Opisthokonta,3NX0F@4751|Fungi,1GSP2@112252|Fungi incertae sedis	Splits internally a 1,3-beta-glucan molecule and transfers the newly generated reducing end (the donor) to the non- reducing end of another 1,3-beta-glucan molecule (the acceptor) forming a 1,3-beta linkage, resulting in the elongation of 1,3- beta-glucan chains in the cell wall	gel4	-	-		2.91271537532662	2.4073048793597187
g16901	134.915161952836	0.826986540182372	0.19646864728807	4.20925451260329	2.56214649723072e-05	0.0006359856374498	Rp_R10_pos_vs_pIND	COG3618@1|root,COG3618@2|Bacteria,4NFGB@976|Bacteroidetes,1INSJ@117747|Sphingobacteriia	PFAM amidohydrolase	-	-	-	COG3618	0.826986540182372	4.591396041991809
g16902	584.655010781537	0.603090224233626	0.180094422302566	3.34874460032088	0.0008117858955928	0.0085976595763064	Rp_R10_pos_vs_pIND	2C60G@1|root,2TASF@2759|Eukaryota,395T9@33154|Opisthokonta,3Q2X3@4751|Fungi,1GY58@112252|Fungi incertae sedis	-	-	-	-		0.603090224233626	3.090558498620397
g16903	203.016752346838	1.50921394152062	0.264693248495309	5.70174702263843	1.18585729772894e-08	1.69012151684931e-06	Rp_R10_pos_vs_pIND	KOG0583@1|root,KOG0583@2759|Eukaryota,38GN5@33154|Opisthokonta,3NVKN@4751|Fungi,1GVBC@112252|Fungi incertae sedis	Kinase associated domain 1	-	K08286	-		1.50921394152062	7.9259675694352065
g16904	74.3073467849693	1.64434239919929	0.318074214283216	5.16968155656641	2.34493224602507e-07	1.73420229782493e-05	Rp_R10_pos_vs_pIND	KOG0583@1|root,KOG0583@2759|Eukaryota,38GN5@33154|Opisthokonta,3NVKN@4751|Fungi,1GVBC@112252|Fungi incertae sedis	Kinase associated domain 1	-	K08286	-		1.64434239919929	6.629869701180257
g16905	4170.56873175227	-0.878406091483689	0.180121389389792	-4.87674503544258	1.07850691745485e-06	5.75944103487492e-05	Rp_R10_pos_vs_pIND	COG5091@1|root,KOG2513@1|root,KOG1309@2759|Eukaryota,KOG2513@2759|Eukaryota,38FVF@33154|Opisthokonta,3NW0E@4751|Fungi,1GT0J@112252|Fungi incertae sedis	Calcium-activated chloride channel	-	K19327	-	COG5091	0.878406091483689	5.967177065023341
g16942	4.15215637258569	-2.36723119505711	0.80818408464991	-2.92907425426788	0.0033997319556431	0.024928664878159	Rp_R10_pos_vs_pIND	-	-	-	-	-	-	2.36723119505711	2.468555322597168
g16948	177.033048637255	0.784043240575899	0.270697361458089	2.89638301737673	0.0037749135461888	0.0269452452495957	Rp_R10_pos_vs_pIND	KOG4339@1|root,KOG4339@2759|Eukaryota,39S5X@33154|Opisthokonta,3NVE2@4751|Fungi	to Saccharomyces cerevisiae BNI4 (YNL233W)	-	-	-		0.784043240575899	2.4230929902183926
g16949	28.6622525153416	1.00018917918602	0.275309059544521	3.63296863837596	0.0002801790829801	0.0039410026436699	Rp_R10_pos_vs_pIND	2CZ7S@1|root,2S8Y2@2759|Eukaryota,3APF4@33154|Opisthokonta,3PEUS@4751|Fungi,1GWZQ@112252|Fungi incertae sedis	DDE superfamily endonuclease	-	-	-		1.00018917918602	3.5525642904828088
g16959	1236.42391847657	-0.628830942963448	0.202685709700487	-3.10249274057201	0.001918982544189	0.0163428663765307	Rp_R10_pos_vs_pIND	KOG1703@1|root,KOG1703@2759|Eukaryota,38H3P@33154|Opisthokonta,3NWRH@4751|Fungi,1GTJY@112252|Fungi incertae sedis	Zinc-binding domain present in Lin-11, Isl-1, Mec-3.	-	K05760	ko04062,ko04370,ko04510,ko04670,ko04810,ko05100,ko05165,ko05203,ko05205,map04062,map04370,map04510,map04670,map04810,map05100,map05165,map05203,map05205		0.628830942963448	2.716928975757949
g16967	1133.57176358303	0.900887365760226	0.265218094700672	3.39677941950748	0.0006818390531406	0.0076085575121428	Rp_R10_pos_vs_pIND	KOG4197@1|root,KOG4197@2759|Eukaryota,38BX0@33154|Opisthokonta,3NXQT@4751|Fungi,1GSN5@112252|Fungi incertae sedis	Pentacotripeptide-repeat region of PRORP	-	-	-		0.900887365760226	3.1663181276631027
g16981	260.21352697939	1.0139402042321	0.214779200166096	4.72084914855808	2.34862079951279e-06	0.0001063572240349	Rp_R10_pos_vs_pIND	2CN0K@1|root,2QT4V@2759|Eukaryota,39URH@33154|Opisthokonta,3PBKY@4751|Fungi,1GS32@112252|Fungi incertae sedis	Conserved hypothetical protein 698	-	-	-		1.0139402042321	5.62918709730206
g16982	8.83773500466562	1.4092179664001	0.426999874124944	3.30027724080254	0.0009658935887793	0.0097751800385863	Rp_R10_pos_vs_pIND	KOG0800@1|root,KOG0800@2759|Eukaryota,3A9PC@33154|Opisthokonta,3P8C5@4751|Fungi,1GUQ8@112252|Fungi incertae sedis	Ring finger domain	-	-	-		1.4092179664001	3.0150707165985087
g16987	1284.04294363578	0.660025811770264	0.14453995395134	4.56639007919198	4.96195038648779e-06	0.0001886680817448	Rp_R10_pos_vs_pIND	KOG0198@1|root,KOG0198@2759|Eukaryota,39J79@33154|Opisthokonta,3NVHJ@4751|Fungi,1GV54@112252|Fungi incertae sedis	Protein tyrosine kinase	BCK1	K11229	ko04011,ko04139,map04011,map04139		0.660025811770264	5.3043475824625
g16996	23.4174504719303	0.858059570131112	0.272166858417061	3.15269675052149	0.0016176976388601	0.0142078596575101	Rp_R10_pos_vs_pIND	293MF@1|root,2RAI8@2759|Eukaryota,3AWXX@33154|Opisthokonta,3Q1QD@4751|Fungi,1GVJ5@112252|Fungi incertae sedis	-	-	-	-		0.858059570131112	2.7911026483885513
g16999	30.6384633885501	1.85700299677054	0.499662502476303	3.71651462250485	0.0002019899560395	0.003064474342486	Rp_R10_pos_vs_pIND	2ETXX@1|root,2SW6D@2759|Eukaryota,3AUKF@33154|Opisthokonta,3PHJB@4751|Fungi,1GXFD@112252|Fungi incertae sedis	-	-	-	-		1.85700299677054	3.6946702253309556
g17003	2.87947797669637	2.67387700059599	0.67109611735918	3.98434282576082	6.76671259693094e-05	0.0013178861701226	Rp_R10_pos_vs_pIND	2D3GR@1|root,2SRHM@2759|Eukaryota,3AN15@33154|Opisthokonta,3Q1W4@4751|Fungi,1GW9E@112252|Fungi incertae sedis	-	-	-	-		2.67387700059599	4.16962226894547
g17004	4.94861355039454	2.75795369180095	0.979564212024132	2.81549045784556	0.0048702843240255	0.032220531490118	Rp_R10_pos_vs_pIND	KOG1075@1|root,KOG1075@2759|Eukaryota,39Y6T@33154|Opisthokonta	proximal promoter DNA-binding transcription repressor activity, RNA polymerase II-specific	-	-	-		2.75795369180095	2.312445684216387
g17005	11.9469689290498	2.46716940408449	0.702285945485015	3.51305535864114	0.0004429851702799	0.005513871515092	Rp_R10_pos_vs_pIND	2D8HG@1|root,2TA9T@2759|Eukaryota,3956D@33154|Opisthokonta,3Q2AJ@4751|Fungi,1GXAH@112252|Fungi incertae sedis	-	-	-	-		2.46716940408449	3.353610812317358
g17017	22445.4377024444	-0.858898727255163	0.26141622034279	-3.2855601925883	0.0010177979326219	0.0101784522806486	Rp_R10_pos_vs_pIND	2C4U9@1|root,2SGTQ@2759|Eukaryota,3ACMH@33154|Opisthokonta,3P9XW@4751|Fungi,1GUY6@112252|Fungi incertae sedis	Ser-Thr-rich glycosyl-phosphatidyl-inositol-anchored membrane family	-	-	-		0.858898727255163	2.992338435612275
g17048	7315.26559263229	-0.765203062892293	0.167270443061573	-4.57464599774282	4.77025866498544e-06	0.0001825212486771	Rp_R10_pos_vs_pIND	KOG0318@1|root,KOG0318@2759|Eukaryota,38FD6@33154|Opisthokonta,3NVTV@4751|Fungi,1GSE0@112252|Fungi incertae sedis	WD domain, G-beta repeat	AIP1	-	-		0.765203062892293	5.3214580709116515
g17053	86.9346826803574	0.838626824319332	0.173849932352077	4.82385476354954	1.40809967611466e-06	7.07563728246782e-05	Rp_R10_pos_vs_pIND	2F9AB@1|root,2TAFP@2759|Eukaryota,395EC@33154|Opisthokonta,3P9F6@4751|Fungi,1GXNY@112252|Fungi incertae sedis	-	-	-	-		0.838626824319332	5.851366601405283
g17054	41.625915324979	0.808639995144171	0.256792646631753	3.14899980879819	0.001638303024622	0.0143383161418834	Rp_R10_pos_vs_pIND	-	-	-	-	-	-	0.808639995144171	2.785605766953039
g17070	129.802941355732	1.19651229928297	0.301705327217366	3.96583086655588	7.31407148788039e-05	0.0013902965900372	Rp_R10_pos_vs_pIND	29MGK@1|root,2RUSN@2759|Eukaryota,3AXGP@33154|Opisthokonta,3Q2GN@4751|Fungi,1GXM3@112252|Fungi incertae sedis	Ser-Thr-rich glycosyl-phosphatidyl-inositol-anchored membrane family	-	-	-		1.19651229928297	4.135840799174314
g17072	90.7134912052936	2.866048870397	0.588815309315067	4.867483615076	1.13028199424825e-06	5.94738356924613e-05	Rp_R10_pos_vs_pIND	2F914@1|root,2RB0E@2759|Eukaryota,3AXFA@33154|Opisthokonta,3Q2EE@4751|Fungi,1GXHM@112252|Fungi incertae sedis	SANT SWI3, ADA2, N-CoR and TFIIIB'' DNA-binding domains	-	-	-		2.866048870397	5.946813190793285
g17080	176.102431134859	-1.01512947236144	0.219553248789763	-4.62361398866611	3.77111353300968e-06	0.0001494624941876	Rp_R10_pos_vs_pIND	2D8DW@1|root,2T9UW@2759|Eukaryota,394M3@33154|Opisthokonta,3Q1Q7@4751|Fungi,1GVHW@112252|Fungi incertae sedis	Putative methyltransferase	-	-	-		1.01512947236144	5.42353039254336
g17099	398.092950752164	-0.695663287223284	0.183421757421618	-3.79269775299456	0.0001490194935104	0.0023986899923997	Rp_R10_pos_vs_pIND	COG1215@1|root,KOG2571@2759|Eukaryota,38B4U@33154|Opisthokonta,3NTYK@4751|Fungi,1GVWR@112252|Fungi incertae sedis	Glycosyl transferase family group 2	CHS3	K00698	ko00520,map00520	COG1215	0.695663287223284	3.8267569170222626
g17146	32.7925957509379	1.01408053154132	0.358398279569001	2.82947935118667	0.0046623808528338	0.031190269920372	Rp_R10_pos_vs_pIND	KOG0586@1|root,KOG0586@2759|Eukaryota,39JFH@33154|Opisthokonta,3Q3SI@4751|Fungi,1GVR4@112252|Fungi incertae sedis	Serine/Threonine protein kinases, catalytic domain	-	-	-		1.01408053154132	2.331392253439123
g17154	1825.76714699901	0.879485320754676	0.229103486538818	3.83881246872976	0.0001236308087227	0.00206894139543	Rp_R10_pos_vs_pIND	COG5099@1|root,KOG2049@2759|Eukaryota,38DCC@33154|Opisthokonta,3NWIS@4751|Fungi,1GVMT@112252|Fungi incertae sedis	Pumilio-like repeats	-	-	-	COG5099	0.879485320754676	3.907873289838033
g17183	122.787815850882	-1.58082889408387	0.446729475861641	-3.53867156635412	0.0004021458585493	0.0051210538590772	Rp_R10_pos_vs_pIND	-	-	-	-	-	-	1.58082889408387	3.395616399467836
g17213	2448.83562173407	1.22963953521077	0.268694993476575	4.57633958601456	4.73182230219194e-06	0.0001818456210097	Rp_R10_pos_vs_pIND	2C4U9@1|root,2SGTQ@2759|Eukaryota,3ACMH@33154|Opisthokonta,3P9XW@4751|Fungi,1GX0F@112252|Fungi incertae sedis	Ser-Thr-rich glycosyl-phosphatidyl-inositol-anchored membrane family	-	-	-		1.22963953521077	5.324971573136783
g17217	3038.79903955677	1.15864550570796	0.23112151270471	5.01314435055767	5.35476942292821e-07	3.23707844805725e-05	Rp_R10_pos_vs_pIND	-	-	-	-	-	-	1.15864550570796	6.271259225206707
g17243	794.688818555214	0.675727922151451	0.146973036290504	4.5976319140323	4.27320072481346e-06	0.0001669029996346	Rp_R10_pos_vs_pIND	COG0417@1|root,KOG1798@2759|Eukaryota,38CFB@33154|Opisthokonta,3NV4K@4751|Fungi,1GSSE@112252|Fungi incertae sedis	DUF1744	POL2	K02324	ko00230,ko00240,ko01100,ko03030,ko03410,ko03420,ko05166,map00230,map00240,map01100,map03030,map03410,map03420,map05166	COG0417	0.675727922151451	5.369246706613781
g17250	132.705242470454	4.61334696309143	1.04559205348567	4.4121863280349	1.02331986913651e-05	0.0003215017066231	Rp_R10_pos_vs_pIND	2BX1W@1|root,2TH9N@2759|Eukaryota,3AX46@33154|Opisthokonta,3Q1XX@4751|Fungi,1GWF1@112252|Fungi incertae sedis	-	-	-	-		4.61334696309143	4.98998859337751
g17256	285.354797241306	-0.711603047287859	0.190759467639746	-3.73036817565321	0.0001912001628578	0.0029245335500105	Rp_R10_pos_vs_pIND	2F9CW@1|root,2TAIB@2759|Eukaryota,395H8@33154|Opisthokonta,3Q2KW@4751|Fungi,1GXST@112252|Fungi incertae sedis	-	-	-	-		0.711603047287859	3.718511742142483
g17284	608.035743279277	0.680059965197616	0.187765366178643	3.62186051154182	0.0002924918312673	0.0040703500156397	Rp_R10_pos_vs_pIND	COG0004@1|root,KOG0682@2759|Eukaryota,38CNU@33154|Opisthokonta,3PBJZ@4751|Fungi,1GVT5@112252|Fungi incertae sedis	Ammonium Transporter Family	-	-	-	COG0004	0.680059965197616	3.533886258419663
g17295	9.98793419941079	1.20041014275869	0.351099760161069	3.41900017877538	0.0006285168515762	0.0071757618900649	Rp_R10_pos_vs_pIND	2CS1Z@1|root,2RA21@2759|Eukaryota,3AWFW@33154|Opisthokonta,3Q23I@4751|Fungi,1GWY7@112252|Fungi incertae sedis	-	-	-	-		1.20041014275869	3.2016830736686472
g17333	1731.93229855554	-0.920336922833862	0.170622459671548	-5.39399633908414	6.89076224334454e-08	6.5965970002957e-06	Rp_R10_pos_vs_pIND	28N9Z@1|root,2QUVE@2759|Eukaryota,38U5R@33154|Opisthokonta,3NYEF@4751|Fungi,1GUAR@112252|Fungi incertae sedis	Regulator of chromosome condensation (RCC1) repeat	-	K15072	-		0.920336922833862	7.1617327345846356
g17339	470.925235742907	-1.57930887781741	0.519382816477532	-3.04074148722964	0.0023599635846141	0.0190720151349909	Rp_R10_pos_vs_pIND	2CDWR@1|root,2TAPX@2759|Eukaryota,395Q6@33154|Opisthokonta,3Q2TT@4751|Fungi,1GY1I@112252|Fungi incertae sedis	-	-	-	-		1.57930887781741	2.62709469835327
g17370	1751.21213701144	-0.684968578904033	0.261504166323568	-2.61934097851618	0.0088099837494388	0.0486902055140405	Rp_R10_pos_vs_pIND	KOG4711@1|root,KOG4711@2759|Eukaryota,38HAN@33154|Opisthokonta,3NWXR@4751|Fungi,1GV7N@112252|Fungi incertae sedis	Fusaric acid resistance protein family	-	-	-		0.684968578904033	2.055024892670309
g17384	78.5466803378086	1.08084480303744	0.259249097026249	4.16913623011773	3.05756200611145e-05	0.0007207206126344	Rp_R10_pos_vs_pIND	2D8HT@1|root,2TABA@2759|Eukaryota,3958K@33154|Opisthokonta,3Q2CJ@4751|Fungi,1GXDQ@112252|Fungi incertae sedis	-	-	-	-		1.08084480303744	4.514624726887265
g17409	590.95094580302	0.817537655985384	0.18452216370314	4.4305661692795	9.39860017875524e-06	0.0003000998137195	Rp_R10_pos_vs_pIND	COG5531@1|root,KOG1946@2759|Eukaryota,39UCZ@33154|Opisthokonta,3P17X@4751|Fungi,1GX7J@112252|Fungi incertae sedis	SWI complex, BAF60b domains	-	K15223	-	COG5531	0.817537655985384	5.026936825114418
g17424	86.8064248399546	2.39806740929739	0.779179349390711	3.07768347707442	0.0020861637013591	0.0174354675793982	Rp_R10_pos_vs_pIND	COG1928@1|root,KOG3359@2759|Eukaryota,38DG3@33154|Opisthokonta,3NURN@4751|Fungi,1GRWR@112252|Fungi incertae sedis	C-terminal four TMM region of protein-O-mannosyltransferase	PMT2	K00728	ko00514,ko00515,ko01100,map00514,map00515,map01100	COG1928	2.39806740929739	2.6806516154648734
g1743	471.864823055425	0.658895194946041	0.182102954708769	3.61825647474963	0.0002965943999237	0.0040982380212805	Rp_R10_pos_vs_pIND	KOG3629@1|root,KOG3629@2759|Eukaryota,3A2WB@33154|Opisthokonta,3Q624@4751|Fungi,1GT5Z@112252|Fungi incertae sedis	Guanine nucleotide exchange factor for Ras-like small GTPases	-	-	-		0.658895194946041	3.527837053257723
g17436	9887.69728349567	-1.09220397253058	0.304177231621304	-3.59068286179407	0.0003298127440011	0.0044086335799064	Rp_R10_pos_vs_pIND	COG0191@1|root,KOG4153@2759|Eukaryota,38EK5@33154|Opisthokonta,3NVQC@4751|Fungi,1GW17@112252|Fungi incertae sedis	Fructose-bisphosphate aldolase class-II	FBA1	K01192,K01624	ko00010,ko00030,ko00051,ko00511,ko00680,ko00710,ko01100,ko01110,ko01120,ko01130,ko01200,ko01230,ko04142,map00010,map00030,map00051,map00511,map00680,map00710,map01100,map01110,map01120,map01130,map01200,map01230,map04142	COG0191	1.09220397253058	3.481732567180208
g17451	349.943818618256	0.636324528383005	0.211901811111526	3.00292161282237	0.0026740129671223	0.0209111312011044	Rp_R10_pos_vs_pIND	293Q6@1|root,2RAM3@2759|Eukaryota,3AX0P@33154|Opisthokonta,3Q1TK@4751|Fungi,1GVYH@112252|Fungi incertae sedis	Fungal specific transcription factor domain	-	-	-		0.636324528383005	2.5728364910396264
g17457	832.852803480229	-0.988052339755553	0.279413534279247	-3.53616492595556	0.0004059811536699	0.0051516040142277	Rp_R10_pos_vs_pIND	COG5597@1|root,KOG1021@1|root,KOG1021@2759|Eukaryota,KOG1950@2759|Eukaryota,395Y1@33154|Opisthokonta,3Q1KE@4751|Fungi,1GV2P@112252|Fungi incertae sedis	Glycosyl transferase family 64 domain	-	-	-	COG5597	0.988052339755553	3.391494126637439
g17461	73.4860468512894	1.18855203150038	0.397603195182683	2.98929195212902	0.0027962480491028	0.0215769287431851	Rp_R10_pos_vs_pIND	2E69K@1|root,2SD0C@2759|Eukaryota,3AE8V@33154|Opisthokonta,3P95I@4751|Fungi,1GUKQ@112252|Fungi incertae sedis	basic region leucin zipper	-	-	-		1.18855203150038	2.553424305895469
g17470	2342.85522944352	-0.644564194962723	0.175668016465611	-3.66921769785511	0.0002432938362147	0.0035232664901194	Rp_R10_pos_vs_pIND	COG0281@1|root,KOG1257@2759|Eukaryota,38DJY@33154|Opisthokonta,3NWPS@4751|Fungi,1GSE5@112252|Fungi incertae sedis	Malic enzyme, NAD binding domain	-	-	-	COG0281	0.644564194962723	3.613868893666191
g17528	1026.95854248833	-0.610788512504841	0.160484690184539	-3.80589894152834	0.0001412900692624	0.0023176094364306	Rp_R10_pos_vs_pIND	2DC7C@1|root,2S5JI@2759|Eukaryota,3A7XD@33154|Opisthokonta,3P630@4751|Fungi	GAL4-like Zn(II)2Cys6 (or C6 zinc) binuclear cluster DNA-binding domain	-	-	-		0.610788512504841	3.8498883619738384
g17538	6.05895750316173	4.3872191924072	0.742281437274661	5.91045252123668	3.41169180158163e-09	6.0182802673638e-07	Rp_R10_pos_vs_pIND	-	-	-	-	-	-	4.3872191924072	8.467030208136968
g17542	187.63026572152	0.778607795784602	0.168206583342183	4.62887825383552	3.67651823764335e-06	0.0001473414320154	Rp_R10_pos_vs_pIND	293X8@1|root,2RAU4@2759|Eukaryota,3AX8I@33154|Opisthokonta,3Q24B@4751|Fungi,1GX02@112252|Fungi incertae sedis	-	-	-	-		0.778607795784602	5.434563275336679
g17545	96.1527250406748	1.78017353326473	0.396731976496289	4.4870936519567	7.22013422016871e-06	0.0002463480402728	Rp_R10_pos_vs_pIND	KOG1192@1|root,KOG1192@2759|Eukaryota,3AAJN@33154|Opisthokonta,3P76C@4751|Fungi,1GW5Q@112252|Fungi incertae sedis	UDP-glucoronosyl and UDP-glucosyl transferase	-	-	-		1.78017353326473	5.141454728948807
g17548	68.1423255891164	1.33552598954852	0.261427431643346	5.10859163154126	3.24568991986503e-07	2.23879784504537e-05	Rp_R10_pos_vs_pIND	-	-	-	-	-	-	1.33552598954852	6.488692973272599
g17552	553.259598205583	-0.729598633691295	0.15498417971027	-4.70756844379356	2.5068912210534e-06	0.0001114686073725	Rp_R10_pos_vs_pIND	-	-	-	-	-	-	0.729598633691295	5.60086451052571
g17600	774.651312269052	-0.892365194189327	0.171024490722537	-5.21776261644925	1.81097352397755e-07	1.42474906054166e-05	Rp_R10_pos_vs_pIND	2EFUA@1|root,2SKY8@2759|Eukaryota,3AFGD@33154|Opisthokonta,3PC42@4751|Fungi,1GSNP@112252|Fungi incertae sedis	CotH kinase protein	-	-	-		0.892365194189327	6.742087898926419
g17608	10723.828415101	-0.723763767784055	0.212018761178719	-3.41367793944408	0.0006409229030991	0.0072787872282828	Rp_R10_pos_vs_pIND	COG0469@1|root,KOG2323@2759|Eukaryota,38BPM@33154|Opisthokonta,3NUBE@4751|Fungi,1GVDU@112252|Fungi incertae sedis	Mortierella verticillata NRRL 6337 pyruvate kinase	PYK1	K00873	ko00010,ko00230,ko00620,ko01100,ko01110,ko01120,ko01130,ko01200,ko01230,ko04922,ko04930,ko05165,ko05203,ko05230,map00010,map00230,map00620,map01100,map01110,map01120,map01130,map01200,map01230,map04922,map04930,map05165,map05203,map05230	COG0469	0.723763767784055	3.1931942088156284
g17628	19373.0605366547	-0.641395610016553	0.21332163233349	-3.00670683512231	0.0026409432135175	0.0207354027355386	Rp_R10_pos_vs_pIND	COG0474@1|root,KOG0205@2759|Eukaryota,38CYC@33154|Opisthokonta,3NUFA@4751|Fungi,1GW2F@112252|Fungi incertae sedis	haloacid dehalogenase-like hydrolase	-	-	-	COG0474	0.641395610016553	2.5782409370441703
g17631	626.824980808753	1.27698763003143	0.361908675754283	3.5284802923554	0.0004179530670859	0.0052817192934572	Rp_R10_pos_vs_pIND	COG0531@1|root,KOG1289@2759|Eukaryota,38BSD@33154|Opisthokonta,3NWJI@4751|Fungi,1GSV7@112252|Fungi incertae sedis	Amino acid permease	TPO5	-	-	COG0531	1.27698763003143	3.378872483416307
g17638	12741.4414338844	0.947168310143467	0.246507766792908	3.84234672386281	0.0001218635177858	0.002042542652857	Rp_R10_pos_vs_pIND	-	-	-	-	-	-	0.947168310143467	3.914126289424165
g17642	182.922186119825	2.87983184898923	1.01237438773472	2.84463127858572	0.0044462859516853	0.0301856529861897	Rp_R10_pos_vs_pIND	-	-	-	-	-	-	2.87983184898923	2.3520026101827916
g17646	183.637063569283	0.943808663473773	0.322286048994106	2.92848128679325	0.0034062233586844	0.0249592553293318	Rp_R10_pos_vs_pIND	COG0705@1|root,KOG2290@2759|Eukaryota,38DNK@33154|Opisthokonta,3Q4A2@4751|Fungi,1GX1F@112252|Fungi incertae sedis	Rhomboid family	-	-	-	COG0705	0.943808663473773	2.4677268771415877
g17658	3205.63531077962	-1.4578453065334	0.205400552674833	-7.0975724629198	1.26967239576564e-12	8.538943634147621e-10	Rp_R10_pos_vs_pIND	COG0076@1|root,KOG1383@2759|Eukaryota,38HST@33154|Opisthokonta,3NUJY@4751|Fungi,1GS7R@112252|Fungi incertae sedis	Pyridoxal-dependent decarboxylase conserved domain	-	K01580	ko00250,ko00410,ko00430,ko00650,ko01100,ko01110,ko01120,ko02024,ko04727,ko04940,map00250,map00410,map00430,map00650,map01100,map01110,map01120,map02024,map04727,map04940	COG0076	1.4578453065334	11.896308322402279
g17662	37.4697342185301	1.18046557386273	0.316106016781795	3.73439767417524	0.0001881649745826	0.0028863139116124	Rp_R10_pos_vs_pIND	2EN9H@1|root,2SRRY@2759|Eukaryota	-	-	-	-		1.18046557386273	3.7254612138585546
g17663	197.412550534713	0.714891518797633	0.153468925504088	4.65821674615551	3.18960292066602e-06	0.0001333575804949	Rp_R10_pos_vs_pIND	COG5307@1|root,KOG0929@2759|Eukaryota,KOG0932@2759|Eukaryota,39D8B@33154|Opisthokonta,3NUTS@4751|Fungi,1GV2Y@112252|Fungi incertae sedis	Sec7 domain	-	K12494	ko04144,map04144	COG5307	0.714891518797633	5.496263379669291
g17670	98.2245572445792	0.741930842440444	0.253824021647292	2.92301271418437	0.0034666236074999	0.0252501883657086	Rp_R10_pos_vs_pIND	2CZ9D@1|root,2S96N@2759|Eukaryota,3ASZ5@33154|Opisthokonta,3PI90@4751|Fungi,1GWRG@112252|Fungi incertae sedis	Glycosyl hydrolase family 46	-	-	-		0.741930842440444	2.4600933097885727
g17682	241.90892154819	0.950480244952225	0.274105425412365	3.4675718057106	0.0005251834080708	0.0062687033417039	Rp_R10_pos_vs_pIND	COG3582@1|root,2SA79@2759|Eukaryota,3A8B9@33154|Opisthokonta,3P2J7@4751|Fungi,3QYJI@4890|Ascomycota,3RVHX@4891|Saccharomycetes,3S2MP@4893|Saccharomycetaceae	to Saccharomyces cerevisiae YOR052C	-	K07059	-	COG3582	0.950480244952225	3.279689002874103
g17761	1005.00495696998	0.960072271650587	0.212647276644662	4.51485806354758	6.33591865187429e-06	0.0002239003371214	Rp_R10_pos_vs_pIND	2AHMD@1|root,2RZ2P@2759|Eukaryota,3A2WV@33154|Opisthokonta,3P3A6@4751|Fungi,1GWIT@112252|Fungi incertae sedis	FAR1 DNA-binding domain	-	-	-		0.960072271650587	5.198190407376408
g1777	23.3339780849442	3.73108988944833	0.678551230056592	5.49861193109494	3.82792524018951e-08	4.19457270859884e-06	Rp_R10_pos_vs_pIND	COG0666@1|root,KOG0504@2759|Eukaryota,3AX8A@33154|Opisthokonta,3Q23W@4751|Fungi,1GWZ3@112252|Fungi incertae sedis	Ankyrin repeat	-	-	-	COG0666	3.73108988944833	7.417036552632449
g17782	649.26877191616	0.639713029739819	0.240461121743149	2.66035950053969	0.0078057286268419	0.0449403653767433	Rp_R10_pos_vs_pIND	COG0440@1|root,KOG2663@2759|Eukaryota,38EH4@33154|Opisthokonta,3NUVU@4751|Fungi,1GT4G@112252|Fungi incertae sedis	Mortierella verticillata NRRL 6337 acetolactate synthase I III small subunit (309 aa)	ILV6	K01653	ko00290,ko00650,ko00660,ko00770,ko01100,ko01110,ko01130,ko01210,ko01230,map00290,map00650,map00660,map00770,map01100,map01110,map01130,map01210,map01230	COG0440	0.639713029739819	2.107586551429579
g1779	17.1661936671454	2.75249533654298	0.74726773267519	3.68341253902287	0.0002301322668492	0.003406230911998	Rp_R10_pos_vs_pIND	COG0477@1|root,KOG0569@2759|Eukaryota,38DNJ@33154|Opisthokonta,3NWPR@4751|Fungi,1GW1M@112252|Fungi incertae sedis	Sugar (and other) transporter	HGT20	-	-	COG0477	2.75249533654298	3.6380224846251137
g17795	128.168610175473	0.627861341254448	0.209939267395369	2.99068082424059	0.0027835627058685	0.0215036590142953	Rp_R10_pos_vs_pIND	COG5235@1|root,KOG3108@2759|Eukaryota,38Y78@33154|Opisthokonta,3Q2PN@4751|Fungi,1GXWG@112252|Fungi incertae sedis	DNA metabolic process	-	-	-	COG5235	0.627861341254448	2.5553989908090164
g17797	404.019102275512	0.971820367528913	0.182608923834589	5.32186679118271	1.02707772183922e-07	9.28728556794198e-06	Rp_R10_pos_vs_pIND	2DA5R@1|root,2THNX@2759|Eukaryota,3AX68@33154|Opisthokonta,3Q20I@4751|Fungi,1GWS3@112252|Fungi incertae sedis	-	-	-	-		0.971820367528913	6.988396690883025
g17798	1058.14020210269	0.73370364381652	0.103549091252056	7.08556332986605	1.38479823329218e-12	8.76536552314144e-10	Rp_R10_pos_vs_pIND	2DYMQ@1|root,2S6V6@2759|Eukaryota,39PSK@33154|Opisthokonta,3Q61J@4751|Fungi	Growth-Arrest-Specific Protein 2 Domain	-	-	-		0.73370364381652	11.858613499199638
g17813	183.548720512698	-1.16249613855817	0.274065505147475	-4.24167258091319	2.2186019318311e-05	0.0005759533434853	Rp_R10_pos_vs_pIND	COG2340@1|root,KOG3017@2759|Eukaryota,3A626@33154|Opisthokonta,3NZQD@4751|Fungi,1GU4A@112252|Fungi incertae sedis	SCP / Tpx-1 / Ag5 / PR-1 / Sc7 family of extracellular domains.	-	-	-	COG2340	1.16249613855817	4.653920613188209
g17822	322.201902161373	0.773482038535375	0.161042668586787	4.80296337190004	1.56334491913232e-06	7.71668486345108e-05	Rp_R10_pos_vs_pIND	2FIBS@1|root,2TJS9@2759|Eukaryota,3AXHD@33154|Opisthokonta,3Q2HP@4751|Fungi,1GXNK@112252|Fungi incertae sedis	-	-	-	-		0.773482038535375	5.805945193477975
g17858	370.600049192884	-0.867002970819388	0.18615726552003	-4.65736842662261	3.20276981968968e-06	0.0001335790877704	Rp_R10_pos_vs_pIND	COG1902@1|root,KOG0134@2759|Eukaryota,38EN0@33154|Opisthokonta,3NUI7@4751|Fungi,1GWC0@112252|Fungi incertae sedis	NADH:flavin oxidoreductase / NADH oxidase family	-	K00354	-	COG1902	0.867002970819388	5.494474272585246
g17865	10971.6122724549	-1.10003443129533	0.363893465402107	-3.02295736495234	0.0025031750704906	0.0199005654569741	Rp_R10_pos_vs_pIND	COG0647@1|root,KOG2882@2759|Eukaryota,39ZA7@33154|Opisthokonta,3P1HQ@4751|Fungi,1GWPV@112252|Fungi incertae sedis	Haloacid dehalogenase-like hydrolase	-	-	-	COG0647	1.10003443129533	2.6015087750465393
g17885	35.8710059268619	0.859968802127955	0.220180111538798	3.9057515055188	9.39330025848976e-05	0.0016959162320718	Rp_R10_pos_vs_pIND	COG1960@1|root,KOG0136@2759|Eukaryota,38BTU@33154|Opisthokonta,3NUCQ@4751|Fungi,1GV9U@112252|Fungi incertae sedis	Acyl-coenzyme A oxidase N-terminal	-	K00232	ko00071,ko00592,ko01040,ko01100,ko01110,ko01212,ko03320,ko04024,ko04146,map00071,map00592,map01040,map01100,map01110,map01212,map03320,map04024,map04146	COG1960	0.859968802127955	4.027181795142281
g17905	36.4286956767234	1.2240834267043	0.441221492192293	2.7743059854637	0.005531961965807	0.0354114674200278	Rp_R10_pos_vs_pIND	-	-	-	-	-	-	1.2240834267043	2.2571208144804653
g17907	105.410375586498	1.66566811656551	0.293500830360644	5.67517343824478	1.38548209954402e-08	1.91134360668505e-06	Rp_R10_pos_vs_pIND	29PUE@1|root,2RX69@2759|Eukaryota,38WGZ@33154|Opisthokonta,3Q0MQ@4751|Fungi,1GVN6@112252|Fungi incertae sedis	Methyltransferase domain	-	-	-		1.66566811656551	7.858399080938751
g1791	418.51965200447	-0.688787390366075	0.170682287259638	-4.03549425909852	5.44874720009989e-05	0.0011178502239594	Rp_R10_pos_vs_pIND	COG0277@1|root,KOG4730@2759|Eukaryota,38E7K@33154|Opisthokonta,3NV4C@4751|Fungi,1GS39@112252|Fungi incertae sedis	D-arabinono-1,4-lactone oxidase	ALO1	K00103,K00107	ko00053,ko01100,map00053,map01100	COG0277	0.688787390366075	4.263703341141313
g1795	168.361462338443	0.755448864964759	0.175329561889518	4.30873639803422	1.64189918396142e-05	0.0004547659245564	Rp_R10_pos_vs_pIND	2CZWY@1|root,2SBZF@2759|Eukaryota,3AX84@33154|Opisthokonta,3Q23N@4751|Fungi,1GWYG@112252|Fungi incertae sedis	function. Source PGD	-	-	-		0.755448864964759	4.78465351298602
g17956	91.8284459539271	0.79840189107973	0.225654010980642	3.53816840041997	0.0004029130037268	0.0051277887363722	Rp_R10_pos_vs_pIND	KOG3871@1|root,KOG3871@2759|Eukaryota,38DBE@33154|Opisthokonta,3NVIT@4751|Fungi,1GSZJ@112252|Fungi incertae sedis	Bystin	-	-	-		0.79840189107973	3.39478871584404
g1796	61.3404141017034	0.706926192535177	0.258330148463601	2.7365222245238	0.006209240059342	0.0381688247121111	Rp_R10_pos_vs_pIND	COG0507@1|root,KOG0987@2759|Eukaryota,38G2J@33154|Opisthokonta,3NTVV@4751|Fungi,3V02A@5204|Basidiomycota,2281G@155619|Agaricomycetes,3H4XD@355688|Agaricomycetes incertae sedis	Belongs to the helicase family	-	-	-	COG0507	0.706926192535177	2.2069615492968464
g17973	85.8812863978311	1.21593296004382	0.315639695929904	3.85228149603162	0.0001170223852008	0.0019908606734454	Rp_R10_pos_vs_pIND	293VU@1|root,2RASQ@2759|Eukaryota,3AX6Z@33154|Opisthokonta,3Q21U@4751|Fungi,1GWUR@112252|Fungi incertae sedis	-	-	-	-		1.21593296004382	3.9317310541573742
g17976	91.6366299444467	1.19382961109525	0.295383633573793	4.04162409626872	5.30822771645964e-05	0.0010963742562804	Rp_R10_pos_vs_pIND	2CXNI@1|root,2RYQD@2759|Eukaryota,3A277@33154|Opisthokonta,3P2ZB@4751|Fungi,1GX1E@112252|Fungi incertae sedis	Velvet factor	vosA	-	-		1.19382961109525	4.2750504547072685
g1799	148.937592816215	1.61255116694036	0.305339967975017	5.28116635904115	1.28364067493301e-07	1.12190406758169e-05	Rp_R10_pos_vs_pIND	COG0474@1|root,KOG0202@2759|Eukaryota,3AHSC@33154|Opisthokonta,3PA9D@4751|Fungi,1GW4Q@112252|Fungi incertae sedis	Cation transporter/ATPase, N-terminus	-	-	-	COG0474	1.61255116694036	6.89155652979788
g17993	177.550419187344	-1.07237181106177	0.234223940222724	-4.57840394129671	4.68537238964931e-06	0.0001803826461496	Rp_R10_pos_vs_pIND	COG2966@1|root,2QPMM@2759|Eukaryota,39PMF@33154|Opisthokonta,3NWBX@4751|Fungi,1GV03@112252|Fungi incertae sedis	Mortierella verticillata NRRL 6337	PRM10	-	-	COG2966	1.07237181106177	5.32925588602643
g18000	79.8951414925864	1.56976421098714	0.241874303757219	6.4899999156702	8.583642221841739e-11	2.73442135975703e-08	Rp_R10_pos_vs_pIND	COG5244@1|root,KOG4568@2759|Eukaryota,38WHM@33154|Opisthokonta,3Q1YI@4751|Fungi,1GWGI@112252|Fungi incertae sedis	CLIP1 zinc knuckle	-	-	-	COG5244	1.56976421098714	10.066328392663504
g18007	110.382104760355	1.12268036271142	0.296260871085251	3.78949929701772	0.000150951238626	0.0024189289698228	Rp_R10_pos_vs_pIND	2CS59@1|root,2RAG3@2759|Eukaryota,3AWVS@33154|Opisthokonta,3Q2XE@4751|Fungi,1GY5R@112252|Fungi incertae sedis	-	-	-	-		1.12268036271142	3.821163319035518
g18044	4255.37307246661	-0.803162383692698	0.216991140945888	-3.70136024996978	0.0002144467557978	0.0032183463260295	Rp_R10_pos_vs_pIND	COG0296@1|root,KOG0470@2759|Eukaryota,3AV51@33154|Opisthokonta,3Q3MX@4751|Fungi,1GV4U@112252|Fungi incertae sedis	Alpha amylase, C-terminal all-beta domain	GLC3	K00700	ko00500,ko01100,ko01110,map00500,map01100,map01110	COG0296	0.803162383692698	3.668680519486792
g18059	3140.13506044429	-0.710055990538296	0.164738100523949	-4.3102111064773	1.63098771975664e-05	0.0004529095060242	Rp_R10_pos_vs_pIND	COG5026@1|root,KOG1369@2759|Eukaryota,38DFC@33154|Opisthokonta,3NW32@4751|Fungi,1GVZB@112252|Fungi incertae sedis	Hexokinase	-	-	-	COG5026	0.710055990538296	4.78754930889351
g18060	3831.43290220506	-0.654265168972189	0.22827679206737	-2.86610462258073	0.004155568850023	0.0288334237556164	Rp_R10_pos_vs_pIND	KOG2210@1|root,KOG2210@2759|Eukaryota,38G8A@33154|Opisthokonta,3NU29@4751|Fungi,1GW05@112252|Fungi incertae sedis	Oxysterol-binding protein	kes1	K20465	-		0.654265168972189	2.381369517844686
g18065	503.935423103716	-2.22079167291144	0.712156139890163	-3.11840556939376	0.001818323993286	0.015609154630837	Rp_R10_pos_vs_pIND	2AZ74@1|root,2S054@2759|Eukaryota,3A23M@33154|Opisthokonta,3P2TX@4751|Fungi,1GXWU@112252|Fungi incertae sedis	Mortierella verticillata NRRL 6337	-	-	-		2.22079167291144	2.740328730597191
g1808	661.642041460527	1.18831588303754	0.281811021778226	4.2167118785464	2.47890371036016e-05	0.0006203883550965	Rp_R10_pos_vs_pIND	COG5019@1|root,KOG2655@2759|Eukaryota,38CSA@33154|Opisthokonta,3NU9N@4751|Fungi,1GVRJ@112252|Fungi incertae sedis	Septin	spn4	K16948	-	COG5019	1.18831588303754	4.605740342482449
g18095	255.988287763124	-1.09797835351874	0.165901114703819	-6.61826989817967	3.63427048115331e-11	1.30355225041501e-08	Rp_R10_pos_vs_pIND	-	-	-	-	-	-	1.09797835351874	10.439582753389864
g18099	651.851466019804	0.689160672228855	0.173643368528538	3.96882805297338	7.22269738537196e-05	0.0013804588848187	Rp_R10_pos_vs_pIND	COG1241@1|root,KOG0481@2759|Eukaryota,38CHZ@33154|Opisthokonta,3NUIB@4751|Fungi,1GSGX@112252|Fungi incertae sedis	minichromosome maintenance proteins	MCM5	K02209	ko03030,ko04110,ko04111,ko04113,map03030,map04110,map04111,map04113	COG1241	0.689160672228855	4.141300580711665
g18127	580.729884024188	-0.667930641021643	0.242810847413282	-2.75082702497543	0.0059445023565009	0.0371786211026612	Rp_R10_pos_vs_pIND	COG1680@1|root,2RY4A@2759|Eukaryota,39JSP@33154|Opisthokonta,3P2KV@4751|Fungi,1GWVE@112252|Fungi incertae sedis	Beta-lactamase	-	-	-	COG1680	0.667930641021643	2.2258844964484443
g18139	1986.12738530214	0.606241044445937	0.157333185974821	3.85323058634912	0.0001165695157687	0.0019878704824551	Rp_R10_pos_vs_pIND	2CYZ2@1|root,2S7CA@2759|Eukaryota,39Z0I@33154|Opisthokonta,3P6XA@4751|Fungi,1GXK6@112252|Fungi incertae sedis	Copper-fist	CUP2	K09281	-		0.606241044445937	3.933415007590542
g18156	56.993806099806	0.821852489738989	0.248810292736865	3.3031289851347	0.0009561239801023	0.0097103767873335	Rp_R10_pos_vs_pIND	2CS8N@1|root,2RAVC@2759|Eukaryota,3AX9Q@33154|Opisthokonta,3Q262@4751|Fungi,1GX2T@112252|Fungi incertae sedis	-	-	-	-		0.821852489738989	3.0194857893314415
g18186	754.093029518212	-0.79962699078298	0.153864480829945	-5.19695635061315	2.02577905468033e-07	1.5570282512777e-05	Rp_R10_pos_vs_pIND	29415@1|root,2RAY2@2759|Eukaryota,3AXCS@33154|Opisthokonta,3Q2AQ@4751|Fungi,1GXAR@112252|Fungi incertae sedis	-	-	-	-		0.79962699078298	6.693407923519528
g18188	3140.88317634684	-0.742259860096157	0.209364727654563	-3.54529565897476	0.0003921729279933	0.0050178083135219	Rp_R10_pos_vs_pIND	COG0129@1|root,KOG2448@2759|Eukaryota,38F28@33154|Opisthokonta,3NUBR@4751|Fungi,1GV84@112252|Fungi incertae sedis	Dehydratase family	-	K01687	ko00290,ko00770,ko01100,ko01110,ko01130,ko01210,ko01230,map00290,map00770,map01100,map01110,map01130,map01210,map01230	COG0129	0.742259860096157	3.4065223893243277
g18207	73.386569300566	1.84886971219724	0.373313372998392	4.95259437760672	7.32305193542e-07	4.2026506853913e-05	Rp_R10_pos_vs_pIND	2CWKJ@1|root,2RUT0@2759|Eukaryota,3950W@33154|Opisthokonta,3Q24H@4751|Fungi,1GX0E@112252|Fungi incertae sedis	-	-	-	-		1.84886971219724	6.1353078858158545
g18209	40.6299667147813	2.8657645192709	0.543446352686566	5.27331631743186	1.33980344019614e-07	1.1411309242702e-05	Rp_R10_pos_vs_pIND	2CIVY@1|root,2RE7X@2759|Eukaryota,38JFG@33154|Opisthokonta,3Q2K8@4751|Fungi,1GXRX@112252|Fungi incertae sedis	-	-	-	-		2.8657645192709	6.872958911411106
g1821	64.9102301519608	3.51338263975227	0.545133798049419	6.44499139903589	1.15606972514122e-10	3.40818856914577e-08	Rp_R10_pos_vs_pIND	COG5020@1|root,KOG4472@2759|Eukaryota,38WGX@33154|Opisthokonta,3Q0MP@4751|Fungi,1GVJY@112252|Fungi incertae sedis	Glycolipid 2-alpha-mannosyltransferase	-	-	-	COG5020	3.51338263975227	9.937015971857619
g18212	1414.9216494478	-1.14051281494216	0.371741612798781	-3.06802568148191	0.0021547809901651	0.0178621635495146	Rp_R10_pos_vs_pIND	COG3387@1|root,2QPM2@2759|Eukaryota,38CT8@33154|Opisthokonta,3NVQU@4751|Fungi,1GTDI@112252|Fungi incertae sedis	Glycosyl hydrolases family 15	-	K01178	ko00500,ko01100,map00500,map01100	COG3387	1.14051281494216	2.6665968645270555
g1822	267.999068455461	4.2289838019326	0.970755441286779	4.35638433952726	1.32228512726756e-05	0.0003876961610888	Rp_R10_pos_vs_pIND	COG5020@1|root,KOG4472@2759|Eukaryota,38CI7@33154|Opisthokonta,3NUKP@4751|Fungi,1GVZE@112252|Fungi incertae sedis|COG5020@1|root,KOG4472@2759|Eukaryota,38CI7@33154|Opisthokonta,3NUKP@4751|Fungi,1GWDV@112252|Fungi incertae sedis	Glycolipid 2-alpha-mannosyltransferase	-	K10967	ko00514,map00514	COG5020	4.2289838019326	4.878674886872164
g18233	1327.05630297974	0.606360748352916	0.174789427696525	3.46909281839231	0.0005222190016203	0.0062488306857994	Rp_R10_pos_vs_pIND	-	-	-	-	-	-	0.606360748352916	3.2821473298537365
g18237	39.9715795046853	2.03632131266541	0.527876125891712	3.85757417846007	0.0001145179306128	0.0019622136821013	Rp_R10_pos_vs_pIND	KOG4339@1|root,KOG4339@2759|Eukaryota,394BM@33154|Opisthokonta,3Q1I7@4751|Fungi,1GXIF@112252|Fungi incertae sedis	negative regulation of integrin-mediated signaling pathway	-	-	-		2.03632131266541	3.9411265084635896
g18239	4780.18176892423	-0.733269412639626	0.223739509914606	-3.27733538398958	0.0010479181521213	0.0104311963699365	Rp_R10_pos_vs_pIND	KOG1933@1|root,KOG1933@2759|Eukaryota,38BYN@33154|Opisthokonta,3NVHN@4751|Fungi,1GSA0@112252|Fungi incertae sedis	MMPL family	NCR1	K12385	ko04142,ko04979,map04142,map04979		0.733269412639626	2.979672636694092
g18252	41.4295833297602	1.63510158054161	0.418593171175566	3.90618312274335	9.37654641396726e-05	0.0016943128075146	Rp_R10_pos_vs_pIND	KOG2504@1|root,KOG2504@2759|Eukaryota,38CM9@33154|Opisthokonta,3Q1KA@4751|Fungi,1GV27@112252|Fungi incertae sedis	Major Facilitator Superfamily	-	-	-		1.63510158054161	4.0279570922756145
g18254	369.052522325474	1.38738175590785	0.251435106325409	5.51785220522185	3.43167840392483e-08	3.90757412332626e-06	Rp_R10_pos_vs_pIND	COG1215@1|root,COG5022@1|root,KOG2571@2759|Eukaryota,KOG4229@2759|Eukaryota,38H3K@33154|Opisthokonta,3NU7V@4751|Fungi,1GV5B@112252|Fungi incertae sedis	DEK C terminal domain	-	K00698	ko00520,map00520	COG1215,COG5022	1.38738175590785	7.464493418359764
g18268	47.5497810521362	0.664936060941013	0.250445807728298	2.65500974830604	0.0079306116673901	0.0454405467768644	Rp_R10_pos_vs_pIND	-	-	-	-	-	-	0.664936060941013	2.1006933153901124
g18273	303.275572632075	3.45382778970293	0.69982128558109	4.93529971274749	8.00277693717428e-07	4.46508072426627e-05	Rp_R10_pos_vs_pIND	-	-	-	-	-	-	3.45382778970293	6.09675928810472
g18278	5.37541940631525	1.5302538045835	0.480548281143678	3.18439138090678	0.0014505873888778	0.0132168040626755	Rp_R10_pos_vs_pIND	2CSAN@1|root,2RB2F@2759|Eukaryota,3AXHS@33154|Opisthokonta,3Q2I5@4751|Fungi,1GXP9@112252|Fungi incertae sedis	-	-	-	-		1.5302538045835	2.838456102528891
g18290	339.183993771417	-0.875831995977163	0.205966960586078	-4.25229363721728	2.11592167072745e-05	0.0005539750641815	Rp_R10_pos_vs_pIND	COG1859@1|root,KOG2278@2759|Eukaryota,39YM3@33154|Opisthokonta,3P117@4751|Fungi,1GXC1@112252|Fungi incertae sedis	RNA 2'-phosphotransferase, Tpt1 / KptA family	TPT1	K10669	-	COG1859	0.875831995977163	4.674500413480183
g18303	821.135786206295	0.637428509393253	0.165126446189527	3.86024482511803	0.00011327347594	0.0019517681951214	Rp_R10_pos_vs_pIND	KOG3577@1|root,KOG3577@2759|Eukaryota,39PS9@33154|Opisthokonta,3Q616@4751|Fungi	7 transmembrane receptor (Secretin family)	-	-	-		0.637428509393253	3.9458717724089913
g18317	4238.19842761287	-0.874308175350353	0.226753441722536	-3.85576584288493	0.0001153678794537	0.001972066825834	Rp_R10_pos_vs_pIND	COG0039@1|root,KOG1495@2759|Eukaryota,38G9C@33154|Opisthokonta,3NWP9@4751|Fungi,1GSQS@112252|Fungi incertae sedis	lactate/malate dehydrogenase, NAD binding domain	-	K00016,K10666	ko00010,ko00270,ko00620,ko00640,ko01100,ko01110,ko01120,ko01130,ko04141,ko04922,map00010,map00270,map00620,map00640,map01100,map01110,map01120,map01130,map04141,map04922	COG0039	0.874308175350353	3.9379150899478015
g18318	32.9030427144466	0.923270682322332	0.27338532501227	3.37717718491618	0.0007323385882759	0.0080113441625414	Rp_R10_pos_vs_pIND	2DBXR@1|root,2S5IV@2759|Eukaryota,3A6RT@33154|Opisthokonta,3P5YR@4751|Fungi	DDE superfamily endonuclease	-	-	-		0.923270682322332	3.1352880814800286
g18320	408.286484057488	0.766648405376904	0.272971690332144	2.80852715695194	0.0049768684664764	0.0327244687647541	Rp_R10_pos_vs_pIND	2CZWY@1|root,2SBZF@2759|Eukaryota,3AX84@33154|Opisthokonta,3Q23N@4751|Fungi,1GWYG@112252|Fungi incertae sedis	function. Source PGD	-	-	-		0.766648405376904	2.303043837061552
g18321	405.884936023276	0.710844963624249	0.269917195873879	2.63356679192976	0.0084493215388338	0.047514462722039	Rp_R10_pos_vs_pIND	-	-	-	-	-	-	0.710844963624249	2.073178162502413
g18322	19.6494717445732	2.01648129989254	0.709553462281148	2.84190185389237	0.0044845294892681	0.0303686466766957	Rp_R10_pos_vs_pIND	KOG2262@1|root,KOG2262@2759|Eukaryota,38D8V@33154|Opisthokonta,3NY95@4751|Fungi,1GW4A@112252|Fungi incertae sedis	OPT oligopeptide transporter protein	-	-	-		2.01648129989254	2.348283115815812
g1833	475.694187686848	0.757982936793261	0.212081833533628	3.57401161695008	0.0003515533216534	0.0046273877891761	Rp_R10_pos_vs_pIND	COG5037@1|root,KOG4476@2759|Eukaryota,39TDB@33154|Opisthokonta,3NY1J@4751|Fungi,1GWR3@112252|Fungi incertae sedis	Gti1/Pac2 family	sge1	K21631	-	COG5037	0.757982936793261	3.4540087942755555
g18334	66.4252970261829	0.768073361318831	0.159234624174974	4.82353235232832	1.41037877939529e-06	7.07563728246782e-05	Rp_R10_pos_vs_pIND	2CUMT@1|root,2RN6N@2759|Eukaryota,38RW0@33154|Opisthokonta,3P892@4751|Fungi	CST, telomere maintenance, complex subunit CTC1	-	-	-		0.768073361318831	5.8506642350683915
g18336	34.1285360078107	1.91843251501007	0.326362912502469	5.87821851539446	4.14705255489915e-09	7.13989744271877e-07	Rp_R10_pos_vs_pIND	COG0168@1|root,KOG1341@2759|Eukaryota,38Z3I@33154|Opisthokonta,3NV12@4751|Fungi,1GVRH@112252|Fungi incertae sedis	Cation transport protein	TRK1	-	-	COG0168	1.91843251501007	8.382260460860223
g18346	432.425992797617	-0.689470353372103	0.191945598172332	-3.59200919394402	0.0003281382701402	0.004401047607712	Rp_R10_pos_vs_pIND	COG0061@1|root,KOG2178@2759|Eukaryota,38FKK@33154|Opisthokonta,3NTZV@4751|Fungi,1GS3T@112252|Fungi incertae sedis	ATP-NAD kinase	POS5	K19386	-	COG0061	0.689470353372103	3.483943115723481
g18372	48.8598198735697	0.957612444275777	0.279773102436116	3.42281811917369	0.0006197553102637	0.0071134688171662	Rp_R10_pos_vs_pIND	2CYJV@1|root,2S4UE@2759|Eukaryota,3AUYA@33154|Opisthokonta,3P9KH@4751|Fungi	-	-	-	-		0.957612444275777	3.207779743368786
g18373	32.7484354464576	0.936049695942221	0.275662436136325	3.39563746537925	0.0006846898243257	0.0076269201393972	Rp_R10_pos_vs_pIND	2CSAN@1|root,2RB2F@2759|Eukaryota,3AXHS@33154|Opisthokonta,3Q2I5@4751|Fungi,1GXP9@112252|Fungi incertae sedis	-	-	-	-		0.936049695942221	3.1645061264514145
g18391	59.3759483379003	2.81311045820104	0.942646068095782	2.98427008122331	0.0028425574222049	0.0218567544409363	Rp_R10_pos_vs_pIND	KOG2659@1|root,KOG2659@2759|Eukaryota,3A7Q6@33154|Opisthokonta,3P5XR@4751|Fungi,1GUWR@112252|Fungi incertae sedis	CT11-RanBPM	-	-	-		2.81311045820104	2.546290753414251
g18405	311.628672895084	0.719519120493715	0.172270663692869	4.17667817067509	2.95797065970222e-05	0.000702586080164	Rp_R10_pos_vs_pIND	COG0389@1|root,KOG2095@2759|Eukaryota,38BYF@33154|Opisthokonta,3NW7V@4751|Fungi,1GU3Y@112252|Fungi incertae sedis	impB/mucB/samB family	eso1	K03509	ko01524,ko03460,map01524,map03460	COG0389	0.719519120493715	4.529006138112155
g18413	68.1165623929148	1.93719405150073	0.702139255013311	2.75898838822792	0.005798059514022	0.0364960628257583	Rp_R10_pos_vs_pIND	2C17C@1|root,2S4YJ@2759|Eukaryota,3A72B@33154|Opisthokonta,3P56C@4751|Fungi,1GWH1@112252|Fungi incertae sedis	-	-	-	-		1.93719405150073	2.236717331154409
g18419	1391.1462040166	-0.688048640989764	0.216026581597904	-3.18501841718	0.0014474479611183	0.0131993760895031	Rp_R10_pos_vs_pIND	COG0790@1|root,KOG1550@2759|Eukaryota,38HUN@33154|Opisthokonta,3NVWT@4751|Fungi,1GVYX@112252|Fungi incertae sedis	Sel1-like repeats.	-	-	-	COG0790	0.688048640989764	2.8393970411448612
g18429	12.7196729273516	1.33700609451587	0.452973793671965	2.95161908524028	0.0031611262599814	0.0236112267253637	Rp_R10_pos_vs_pIND	29EAY@1|root,2RMFV@2759|Eukaryota,38HMW@33154|Opisthokonta,3P4U0@4751|Fungi	chiasma assembly	-	K10639	-		1.33700609451587	2.5001581574606044
g18436	21.4296526956752	3.28753890609019	0.658652093823796	4.99131322426143	5.99701556198337e-07	3.52627792102306e-05	Rp_R10_pos_vs_pIND	2F9KX@1|root,2TASJ@2759|Eukaryota,395TF@33154|Opisthokonta,3Q2X8@4751|Fungi,1GY5G@112252|Fungi incertae sedis	-	-	-	-		3.28753890609019	6.222064824186277
g18442	8672.50531727113	-0.602451039831243	0.156724802243845	-3.84400574258759	0.000121042171092	0.0020367072432151	Rp_R10_pos_vs_pIND	KOG1339@1|root,KOG1339@2759|Eukaryota,38C9I@33154|Opisthokonta,3Q1KN@4751|Fungi,1GV36@112252|Fungi incertae sedis	Eukaryotic aspartyl protease	-	-	-		0.602451039831243	3.9170632951235094
g18446	63.9536901123056	0.875045961484812	0.242885970798337	3.60270277698066	0.0003149255551507	0.0042765860111345	Rp_R10_pos_vs_pIND	2DA7S@1|root,2TI1D@2759|Eukaryota,3AX88@33154|Opisthokonta,3Q23V@4751|Fungi,1GWZ1@112252|Fungi incertae sedis	-	-	-	-		0.875045961484812	3.5017920963954676
g18447	81.9425570898179	0.739411416122276	0.185528553544784	3.98543190250115	6.7357493318216e-05	0.0013142344639177	Rp_R10_pos_vs_pIND	KOG2504@1|root,KOG2504@2759|Eukaryota,38I0V@33154|Opisthokonta,3NUX4@4751|Fungi,1GV49@112252|Fungi incertae sedis	Major Facilitator Superfamily	-	-	-		0.739411416122276	4.1716140833006135
g18452	56.8515838019211	0.996410353921686	0.370146447910236	2.69193547458633	0.0071038687986885	0.0419430344078398	Rp_R10_pos_vs_pIND	-	-	-	-	-	-	0.996410353921686	2.1485050681376454
g18461	679.25400881429	0.670531326859268	0.252800845541019	2.65240935181314	0.0079919584282084	0.0456606477923475	Rp_R10_pos_vs_pIND	KOG0379@1|root,KOG0379@2759|Eukaryota,38EFA@33154|Opisthokonta,3NY3F@4751|Fungi,1GW15@112252|Fungi incertae sedis	Broad-Complex, Tramtrack and Bric a brac	-	-	-		0.670531326859268	2.0973467838469704
g18475	811.658119221956	1.18407892923645	0.327006521470932	3.62096426673773	0.0002935070547835	0.0040752034361262	Rp_R10_pos_vs_pIND	2CI61@1|root,2TAKG@2759|Eukaryota,395JX@33154|Opisthokonta,3Q2PA@4751|Fungi,1GXW2@112252|Fungi incertae sedis	-	-	-	-		1.18407892923645	3.5323814555178212
g18482	245.743542118742	-1.73109227926307	0.490302491159156	-3.53066180669506	0.0004145213882829	0.0052506855781273	Rp_R10_pos_vs_pIND	COG1215@1|root,COG5022@1|root,KOG2571@2759|Eukaryota,KOG4229@2759|Eukaryota,38CW9@33154|Opisthokonta,3NXHC@4751|Fungi,1GT0I@112252|Fungi incertae sedis	Myosin. Large ATPases.	-	K00698	ko00520,map00520	COG1215,COG5022	1.73109227926307	3.3824530560097346
g18488	4.01357219225149	4.2311033501744	1.29906845923094	3.25702877327899	0.0011258501992695	0.0110133736993093	Rp_R10_pos_vs_pIND	KOG1075@1|root,KOG1075@2759|Eukaryota	Ribonuclease H protein	-	-	-		4.2311033501744	2.948519390975429
g18492	45.2530727559166	0.616653612946056	0.224037773675522	2.75245376183378	0.0059150498709809	0.0370266981597965	Rp_R10_pos_vs_pIND	2CU7K@1|root,2RJRV@2759|Eukaryota,391YX@33154|Opisthokonta,3Q1I5@4751|Fungi,1GUW9@112252|Fungi incertae sedis	PET assembly of cytochrome c oxidase, mitochondrial	-	-	-		0.616653612946056	2.2280415893960663
g18524	333.889937820313	1.04980029894425	0.272117590236312	3.85789209007982	0.0001143691184384	0.0019612253369838	Rp_R10_pos_vs_pIND	COG0474@1|root,KOG0208@2759|Eukaryota,39Z55@33154|Opisthokonta,3P121@4751|Fungi	E1-E2 ATPase	-	-	-	COG0474	1.04980029894425	3.94169122643742
g18545	405.727935426425	-1.07318233533672	0.236688848585223	-4.53414827843193	5.78363898028794e-06	0.0002113237597534	Rp_R10_pos_vs_pIND	2FFFC@1|root,2TGT6@2759|Eukaryota,3AX0Q@33154|Opisthokonta,3Q1TN@4751|Fungi,1GVYN@112252|Fungi incertae sedis	Arrestin (or S-antigen), C-terminal domain	-	-	-		1.07318233533672	5.237798823902002
g18547	842.467014534466	0.773990823512584	0.19381854168406	3.9933786354365	6.5138426256883e-05	0.0012860954784168	Rp_R10_pos_vs_pIND	2CS8B@1|root,2RAU3@2759|Eukaryota,3AX8H@33154|Opisthokonta,3Q247@4751|Fungi,1GWZU@112252|Fungi incertae sedis	-	-	-	-		0.773990823512584	4.186162738190671
g18553	3196.2706835583	1.2581795838796	0.467262761116467	2.69265965229784	0.0070884588623371	0.0418754183955292	Rp_R10_pos_vs_pIND	KOG2408@1|root,KOG2408@2759|Eukaryota,38G3P@33154|Opisthokonta,3NWZ7@4751|Fungi,1GSGF@112252|Fungi incertae sedis	Animal haem peroxidase	-	-	-		1.2581795838796	2.1494481767120464
g18561	135.384564211121	-0.678356574779397	0.157734101875712	-4.30063357709365	1.70310473647935e-05	0.0004681036658208	Rp_R10_pos_vs_pIND	COG0225@1|root,KOG1635@2759|Eukaryota,39U04@33154|Opisthokonta,3P2RD@4751|Fungi,1GWTR@112252|Fungi incertae sedis	Peptide methionine sulfoxide reductase	mxr1	K07304	-	COG0225	0.678356574779397	4.768758643243296
g18567	10.681168111507	1.6450733943261	0.495125909693302	3.32253546445412	0.0008920333122332	0.0092118276931727	Rp_R10_pos_vs_pIND	-	-	-	-	-	-	1.6450733943261	3.0496189269591683
g18577	465.150440258061	0.724256205001096	0.222421236436147	3.25623675421397	0.0011289956773233	0.0110292122246367	Rp_R10_pos_vs_pIND	2E5UZ@1|root,2SCM4@2759|Eukaryota,3AX8F@33154|Opisthokonta,3Q244@4751|Fungi,1GWZI@112252|Fungi incertae sedis	Zinc finger, C2H2 type	-	-	-		0.724256205001096	2.9473077208901177
g18579	6127.54158113621	-0.862333420753937	0.210378038371965	-4.0989707263515	4.14991513947477e-05	0.0009094737649351	Rp_R10_pos_vs_pIND	COG0696@1|root,KOG4513@2759|Eukaryota,38EUC@33154|Opisthokonta,3NV3T@4751|Fungi,1GSVH@112252|Fungi incertae sedis	BPG-independent PGAM N-terminus (iPGM_N)	-	K15633	ko00010,ko00260,ko00680,ko01100,ko01110,ko01120,ko01130,ko01200,ko01230,map00010,map00260,map00680,map01100,map01110,map01120,map01130,map01200,map01230	COG0696	0.862333420753937	4.381960783970955
g18589	988.9974243061	0.692143474378752	0.230624022127356	3.00117684183191	0.0026893832885573	0.0209915436959701	Rp_R10_pos_vs_pIND	2D8G5@1|root,2TA37@2759|Eukaryota,394Y0@33154|Opisthokonta,3Q216@4751|Fungi,1GWTK@112252|Fungi incertae sedis	-	-	-	-		0.692143474378752	2.570347298095414
g18607	712.363073191817	-1.49969388618964	0.214568323856295	-6.98935359719752	2.7615561581359397e-12	1.5444243565828e-09	Rp_R10_pos_vs_pIND	KOG1339@1|root,KOG1339@2759|Eukaryota,38H0T@33154|Opisthokonta,3P617@4751|Fungi,1GVI8@112252|Fungi incertae sedis	Xylanase inhibitor N-terminal	-	-	-		1.49969388618964	11.558846120674755
g18638	1435.7619606958	-1.13920678364743	0.250287617971931	-4.55159065749385	5.3241846953378e-06	0.0001982383716753	Rp_R10_pos_vs_pIND	2944T@1|root,2RB1S@2759|Eukaryota,3AXH1@33154|Opisthokonta,3Q2GR@4751|Fungi,1GXZT@112252|Fungi incertae sedis	-	-	-	-		1.13920678364743	5.273746887311797
g1865	384.585849643196	1.608891520015	0.298283016236074	5.39384219831563	6.89667917413937e-08	6.5965970002957e-06	Rp_R10_pos_vs_pIND	KOG1721@1|root,KOG1721@2759|Eukaryota,3A87F@33154|Opisthokonta,3P74P@4751|Fungi,1GXC9@112252|Fungi incertae sedis	Zinc finger, C2H2 type	-	K21545	-		1.608891520015	7.161359976438444
g18653	19.5157496185071	1.96408042468123	0.62547832371317	3.14012548511898	0.0016887548081726	0.0147080907432959	Rp_R10_pos_vs_pIND	2E791@1|root,2SDW1@2759|Eukaryota,3ADCM@33154|Opisthokonta,3P8Y1@4751|Fungi,1GUZ7@112252|Fungi incertae sedis	PhoX homologous domain, present in p47phox and p40phox.	-	-	-		1.96408042468123	2.772433401457785
g18660	26.0575022003362	1.34561349407158	0.403435976095072	3.33538299458569	0.000851819920316	0.0089337312403127	Rp_R10_pos_vs_pIND	-	-	-	-	-	-	1.34561349407158	3.0696522079084803
g18673	2179.89227521253	-1.13412090270519	0.264807490912718	-4.28281276634657	1.84545456661636e-05	0.0004985325997434	Rp_R10_pos_vs_pIND	2EX3U@1|root,2SYUG@2759|Eukaryota,3AIKQ@33154|Opisthokonta,3PC4W@4751|Fungi,1GWP4@112252|Fungi incertae sedis	CotH kinase protein	-	-	-		1.13412090270519	4.73389664226496
g18678	2925.0406414594	-0.980681670736578	0.253409181028559	-3.86995319883875	0.0001088562483218	0.0018969192875588	Rp_R10_pos_vs_pIND	KOG0082@1|root,KOG0082@2759|Eukaryota,38C4P@33154|Opisthokonta,3NV23@4751|Fungi,1GVV9@112252|Fungi incertae sedis	G protein alpha subunit	GPA1	K04630,K04640,K19860	ko04011,ko04015,ko04022,ko04024,ko04062,ko04071,ko04261,ko04360,ko04371,ko04540,ko04611,ko04670,ko04713,ko04723,ko04724,ko04725,ko04726,ko04727,ko04728,ko04730,ko04914,ko04915,ko04916,ko04921,ko04923,ko04924,ko04926,ko04934,ko04971,ko05012,ko05030,ko05032,ko05034,ko05133,ko05142,ko05145,ko05200,map04011,map04015,map04022,map04024,map04062,map04071,map04261,map04360,map04371,map04540,map04611,map0…		0.980681670736578	3.9631466375112923
g18679	201.666285426974	0.959769304289447	0.170821090510175	5.61856443734783	1.92550583899312e-08	2.45200066041248e-06	Rp_R10_pos_vs_pIND	COG1112@1|root,KOG1805@2759|Eukaryota,38C48@33154|Opisthokonta,3NVHU@4751|Fungi,1GS4F@112252|Fungi incertae sedis	DNA replication factor Dna2	dna2	K10742	ko03030,map03030	COG1112	0.959769304289447	7.715455160064544
g18688	826.188963394346	0.950972815527769	0.304492838236233	3.12313688898647	0.0017893450436331	0.015428082806101	Rp_R10_pos_vs_pIND	COG0474@1|root,KOG0203@2759|Eukaryota,38BIP@33154|Opisthokonta,3NUZM@4751|Fungi,1GVT9@112252|Fungi incertae sedis	Cation transporter/ATPase, N-terminus	-	K01539,K01541	ko00190,ko04022,ko04024,ko04260,ko04261,ko04911,ko04918,ko04919,ko04925,ko04960,ko04961,ko04964,ko04970,ko04971,ko04972,ko04973,ko04974,ko04976,ko04978,map00190,map04022,map04024,map04260,map04261,map04911,map04918,map04919,map04925,map04960,map04961,map04964,map04970,map04971,map04972,map04973,map04974,map04976,map04978	COG0474	0.950972815527769	2.7473059053259052
g18691	2661.53723879931	-0.746918867543688	0.274204914349406	-2.7239441324962	0.0064507417417978	0.0391832946726593	Rp_R10_pos_vs_pIND	2DVB5@1|root,2T9U3@2759|Eukaryota,394JW@33154|Opisthokonta,3Q1PA@4751|Fungi,1GVE8@112252|Fungi incertae sedis	Domain of unknown function (DUF4203)	-	-	-		0.746918867543688	2.1903903449230766
g18706	671.03420823391	-0.683347373212693	0.12058692753502	-5.66684455090905	1.45451186686703e-08	1.96871382936134e-06	Rp_R10_pos_vs_pIND	COG0014@1|root,KOG4165@2759|Eukaryota,38GA1@33154|Opisthokonta,3NU0M@4751|Fungi,1GSG8@112252|Fungi incertae sedis	Aldehyde dehydrogenase family	PRO2	K00147	ko00330,ko00332,ko01100,ko01110,ko01130,ko01230,map00330,map00332,map01100,map01110,map01130,map01230	COG0014	0.683347373212693	7.837282731141676
g18718	4632.18468517125	-0.633154392171597	0.14681534858652	-4.31258991833863	1.61353226461801e-05	0.0004503868724623	Rp_R10_pos_vs_pIND	COG0688@1|root,KOG2419@2759|Eukaryota,39UVN@33154|Opisthokonta,3NUEE@4751|Fungi,1GRV9@112252|Fungi incertae sedis	Phosphatidylserine decarboxylase	-	K01613	ko00564,ko01100,ko01110,map00564,map01100,map01110	COG0688	0.633154392171597	4.792222345905899
g18722	1612.43017739932	-0.659082070346572	0.196634966997055	-3.35180502436499	0.0008028654068202	0.0085367917095749	Rp_R10_pos_vs_pIND	KOG2842@1|root,KOG2842@2759|Eukaryota,38EW2@33154|Opisthokonta,3Q2BP@4751|Fungi,1GXCH@112252|Fungi incertae sedis	Interferon-related developmental regulator (IFRD)	-	-	-		0.659082070346572	3.095357254191533
g18726	3.75819178229046	4.49085029511776	1.01561151245757	4.42181901251869	9.78734251665971e-06	0.000309300144348	Rp_R10_pos_vs_pIND	-	-	-	-	-	-	4.49085029511776	5.009335212897824
g1873	6.12901110831687	2.36648234929459	0.882599400738362	2.68126439618568	0.0073344541195933	0.0429392783209381	Rp_R10_pos_vs_pIND	28PPI@1|root,2QWBR@2759|Eukaryota,39V14@33154|Opisthokonta,3NZM7@4751|Fungi	glycoside hydrolase family 16 protein	-	-	-		2.36648234929459	2.134632203793498
g18754	167.223163412846	3.44469348117544	0.755872793407123	4.55723967209928	5.18302697728629e-06	0.0001943273929933	Rp_R10_pos_vs_pIND	COG1928@1|root,KOG3359@2759|Eukaryota,38DG3@33154|Opisthokonta,3NUGH@4751|Fungi,1GT2M@112252|Fungi incertae sedis	Dolichyl-phosphate-mannose-protein mannosyltransferase	-	K00728	ko00514,ko00515,ko01100,map00514,map00515,map01100	COG1928	3.44469348117544	5.285416530682737
g18759	3.41546090597048	1.84105874557832	0.659989636542566	2.78952674957584	0.0052785135804015	0.0341342820804753	Rp_R10_pos_vs_pIND	-	-	-	-	-	-	1.84105874557832	2.277488356767866
g18760	17.6970585070214	2.4788403099713	0.460288089612732	5.38541049814454	7.22794952781291e-08	6.76316094730702e-06	Rp_R10_pos_vs_pIND	-	-	-	-	-	-	2.4788403099713	7.140984888743767
g18771	409.354167744346	-0.768937834675064	0.196941562111887	-3.90439593567462	9.44610266337978e-05	0.0017040199113042	Rp_R10_pos_vs_pIND	2E7ZZ@1|root,2SEHU@2759|Eukaryota,3ACVT@33154|Opisthokonta,3P96C@4751|Fungi,1GWKK@112252|Fungi incertae sedis	-	-	-	-		0.768937834675064	4.024747338677058
g18773	59.6461440931174	2.70009411950521	0.67717040297295	3.9873185650925	6.68242717142592e-05	0.0013085811045424	Rp_R10_pos_vs_pIND	2CMQJ@1|root,2QRF6@2759|Eukaryota,39RE5@33154|Opisthokonta,3NVPZ@4751|Fungi,1GW9Z@112252|Fungi incertae sedis	Glycosyl hydrolase family 9	-	K01179	ko00500,ko01100,map00500,map01100		2.70009411950521	4.175065765713244
g18791	44.7917038471428	1.92024856607086	0.593397565333918	3.23602366819671	0.0012120733364121	0.0116088252215958	Rp_R10_pos_vs_pIND	-	-	-	-	-	-	1.92024856607086	2.916471102417629
g18807	77.0276228286207	1.10988049839243	0.23615975277395	4.69970215227488	2.60541204080966e-06	0.0001139655945737	Rp_R10_pos_vs_pIND	2CRUN@1|root,2R97I@2759|Eukaryota,395NK@33154|Opisthokonta,3Q2S4@4751|Fungi,1GXZC@112252|Fungi incertae sedis	-	-	-	-		1.10988049839243	5.584123584111426
g18816	46.493228159158	2.48970626979505	0.712472305277495	3.49446041811457	0.0004750210410539	0.0058217128841247	Rp_R10_pos_vs_pIND	COG1472@1|root,2QR4D@2759|Eukaryota,38FS1@33154|Opisthokonta,3NVBN@4751|Fungi,1GW3Y@112252|Fungi incertae sedis	Fibronectin type III-like domain	-	K05349	ko00460,ko00500,ko00940,ko01100,ko01110,map00460,map00500,map00940,map01100,map01110	COG1472	2.48970626979505	3.3232871528778385
g1882	184.942296834776	0.943169670417572	0.257203677778036	3.66701471209722	0.0002453986811537	0.0035468267408399	Rp_R10_pos_vs_pIND	-	-	-	-	-	-	0.943169670417572	3.6101277756318737
g18836	7068.29353074528	-1.21745750039031	0.25110230833771	-4.84845204510401	1.24428601350815e-06	6.45259742089371e-05	Rp_R10_pos_vs_pIND	COG0407@1|root,KOG2872@2759|Eukaryota,38DMD@33154|Opisthokonta,3NWZ0@4751|Fungi,1GSWQ@112252|Fungi incertae sedis	Uroporphyrinogen decarboxylase (URO-D)	HEM12	K01599	ko00860,ko01100,ko01110,map00860,map01100,map01110	COG0407	1.21745750039031	5.905079780568653
g18839	75.2995943335398	2.22202257510143	0.4544190191327	4.88980980448918	1.00933453235197e-06	5.45043228670327e-05	Rp_R10_pos_vs_pIND	KOG1947@1|root,KOG1947@2759|Eukaryota,39E2Q@33154|Opisthokonta,3P088@4751|Fungi,1GW53@112252|Fungi incertae sedis	Leucine-rich repeats, outliers	AMN1	K15081	-		2.22202257510143	5.995964867979935
g18852	167.932817687202	0.97187189915285	0.139087716387463	6.98747469866757	2.7987802568063297e-12	1.5444243565828e-09	Rp_R10_pos_vs_pIND	2F9C5@1|root,2RW84@2759|Eukaryota,39IUN@33154|Opisthokonta,3Q1QM@4751|Fungi,1GVJZ@112252|Fungi incertae sedis	-	-	-	-		0.97187189915285	11.55303119835512
g18854	647.782107573708	1.45719821057082	0.276642762605713	5.26743659167295	1.38341921986718e-07	1.16755156983379e-05	Rp_R10_pos_vs_pIND	COG0385@1|root,KOG4821@2759|Eukaryota,38RUU@33154|Opisthokonta,3NV02@4751|Fungi,1GSBQ@112252|Fungi incertae sedis	Mortierella verticillata NRRL 6337	RCH1	K02731,K14347	ko03050,map03050	COG0385	1.45719821057082	6.859046194954666
g18857	50.4659408778188	0.79195101709744	0.260148790896779	3.04422332453457	0.0023328189714193	0.0189094527623037	Rp_R10_pos_vs_pIND	2C222@1|root,2RAGV@2759|Eukaryota,3AWWM@33154|Opisthokonta,3Q1NX@4751|Fungi,1GVBV@112252|Fungi incertae sedis	-	-	-	-		0.79195101709744	2.6321189614908858
g18882	105.247495631033	1.78248347991841	0.294312902158573	6.05642317018783	1.3918156873359e-09	2.79937059879961e-07	Rp_R10_pos_vs_pIND	2F4XJ@1|root,2T5XT@2759|Eukaryota,39IQP@33154|Opisthokonta,3Q2NR@4751|Fungi,1GXVF@112252|Fungi incertae sedis	-	-	-	-		1.78248347991841	8.856418272823744
g18886	567.299967157937	0.724149955495539	0.174076501189742	4.15995238039751	3.18313954255397e-05	0.0007438039749761	Rp_R10_pos_vs_pIND	KOG1721@1|root,KOG1721@2759|Eukaryota,3A8AT@33154|Opisthokonta,3P6RV@4751|Fungi,1GXRW@112252|Fungi incertae sedis	Zinc finger, C2H2 type	-	-	-		0.724149955495539	4.497144322348896
g18924	3968.9308231908	-1.00903746787905	0.346536301374006	-2.91177998921972	0.0035937566437067	0.0259621472739888	Rp_R10_pos_vs_pIND	COG4992@1|root,KOG1402@2759|Eukaryota,38EEM@33154|Opisthokonta,3NUZV@4751|Fungi,1GT4Q@112252|Fungi incertae sedis	Aminotransferase class-III	CAR2	K00819	ko00330,ko01100,ko01110,ko01130,map00330,map01100,map01110,map01130	COG4992	1.00903746787905	2.4444513350939485
g18931	98.1126700375068	2.00439602405416	0.414604836370558	4.83447333031762	1.33498600107831e-06	6.77599852103923e-05	Rp_R10_pos_vs_pIND	KOG2563@1|root,KOG2563@2759|Eukaryota,38GTZ@33154|Opisthokonta,3NYJT@4751|Fungi,1GV16@112252|Fungi incertae sedis	transporter	-	-	-		2.00439602405416	5.874523288371555
g18937	352.069822976732	1.46500367598464	0.343995576881306	4.25878637529728	2.05539778295423e-05	0.0005420859765558	Rp_R10_pos_vs_pIND	COG5422@1|root,KOG4305@2759|Eukaryota,38CXM@33154|Opisthokonta,3NU13@4751|Fungi,1GRT8@112252|Fungi incertae sedis	Domain found in Dishevelled, Egl-10, and Pleckstrin	ROM2	K19842	ko04011,map04011	COG5422	1.46500367598464	4.687104116257873
g1895	104.682041386686	1.62897034143131	0.240047648918606	6.78602914367076	1.1526187716297898e-11	5.16781428838432e-09	Rp_R10_pos_vs_pIND	2CS91@1|root,2RAWN@2759|Eukaryota,3AXB5@33154|Opisthokonta,3Q28C@4751|Fungi,1GX6J@112252|Fungi incertae sedis	-	-	-	-		1.62897034143131	10.938314311746812
g18951	21.8394555990201	1.60479577853044	0.3294188595046	4.8715965471553	1.10700044687503e-06	5.84262798717213e-05	Rp_R10_pos_vs_pIND	-	-	-	-	-	-	1.60479577853044	5.955852203804818
g18991	331.771486915745	1.41774354837609	0.235996243707805	6.00748353491357	1.8842493476070502e-09	3.65323695584246e-07	Rp_R10_pos_vs_pIND	2D5F3@1|root,2SYBP@2759|Eukaryota,3AWZ1@33154|Opisthokonta,3Q1RT@4751|Fungi,1GVQV@112252|Fungi incertae sedis	-	-	-	-		1.41774354837609	8.724861626424069
g18995	5828.15221089527	-1.26059805119494	0.404571364620359	-3.11588550607841	0.0018339346235207	0.0157243454313906	Rp_R10_pos_vs_pIND	COG1064@1|root,KOG0023@2759|Eukaryota,38EJ7@33154|Opisthokonta,3PG5D@4751|Fungi,1GVXP@112252|Fungi incertae sedis	Alcohol dehydrogenase GroES-like domain	-	-	-	COG1064	1.26059805119494	2.736616150209222
g19006	125.694265259772	1.08649144266148	0.342850213828079	3.16899741881537	0.0015296575359992	0.0136880498262954	Rp_R10_pos_vs_pIND	COG2021@1|root,2QRIX@2759|Eukaryota,38CBT@33154|Opisthokonta,3NXB4@4751|Fungi,1GSRQ@112252|Fungi incertae sedis	alpha/beta hydrolase fold	MET2	K00641	ko00270,ko01100,ko01130,map00270,map01100,map01130	COG2021	1.08649144266148	2.815405789361241
g19012	35.0320809037783	1.22334853976181	0.294127977321483	4.15923895068534	3.1930972318811e-05	0.0007453215350033	Rp_R10_pos_vs_pIND	2FHXJ@1|root,2TJB9@2759|Eukaryota,3AXEX@33154|Opisthokonta,3Q2E2@4751|Fungi,1GXGX@112252|Fungi incertae sedis	-	-	-	-		1.22334853976181	4.495787856710635
g1907	1854.86238074368	0.97157046193838	0.369705830250026	2.62795547822798	0.008589975751077	0.0479144301665575	Rp_R10_pos_vs_pIND	COG0620@1|root,KOG2263@2759|Eukaryota,38GZS@33154|Opisthokonta,3NW49@4751|Fungi,1GSUJ@112252|Fungi incertae sedis	Cobalamin-independent synthase, N-terminal domain	MET6	K00549	ko00270,ko00450,ko01100,ko01110,ko01230,map00270,map00450,map01100,map01110,map01230	COG0620	0.97157046193838	2.0660080621510994
g19093	583.144353981323	0.717110876491467	0.16983931966557	4.22229009103149	2.41832581880276e-05	0.0006094237698648	Rp_R10_pos_vs_pIND	KOG1883@1|root,KOG1883@2759|Eukaryota,38X8Y@33154|Opisthokonta,3P03B@4751|Fungi,1GS1N@112252|Fungi incertae sedis	nucleic acid-templated transcription	-	-	-		0.717110876491467	4.616485187439043
g19115	21.438391269791	-1.3678281221915	0.426398688075146	-3.2078619387085	0.001337256768611	0.0125180960927704	Rp_R10_pos_vs_pIND	COG2124@1|root,KOG0684@2759|Eukaryota,38DPK@33154|Opisthokonta,3NW9W@4751|Fungi,1GWCV@112252|Fungi incertae sedis	Cytochrome P450	ERG11	K05917	ko00100,ko01100,ko01110,ko01130,map00100,map01100,map01110,map01130	COG2124	1.3678281221915	2.873785195217976
g19134	2114.09077497434	-0.879111849708425	0.299823785463091	-2.9320950916239	0.0033668363983448	0.0247380287226966	Rp_R10_pos_vs_pIND	2F912@1|root,2TA67@2759|Eukaryota,3951W@33154|Opisthokonta,3Q25K@4751|Fungi,1GX25@112252|Fungi incertae sedis	-	-	-	-		0.879111849708425	2.4727779863806436
g19139	268.563011528703	-0.649254116215358	0.223741079815618	-2.90181005987099	0.0037101341904384	0.026570981002471	Rp_R10_pos_vs_pIND	KOG1773@1|root,KOG1773@2759|Eukaryota,3A8GF@33154|Opisthokonta,3P6N2@4751|Fungi,3QYMG@4890|Ascomycota,3RVS2@4891|Saccharomycetes	Proteolipid membrane potential modulator	PMP3	-	-		0.649254116215358	2.4306103822682457
g19159	46.5053007429581	2.43389301211445	0.486364191567808	5.00426029364689	5.60769425696648e-07	3.35308759795903e-05	Rp_R10_pos_vs_pIND	2DDWP@1|root,2S5NV@2759|Eukaryota,3A3HG@33154|Opisthokonta,3P4WK@4751|Fungi,1GX6T@112252|Fungi incertae sedis	GAL4-like Zn(II)2Cys6 (or C6 zinc) binuclear cluster DNA-binding domain	-	-	-		2.43389301211445	6.251215673025003
g19163	10.4131498415813	2.13923903765621	0.424708145813441	5.03696257946487	4.72977201285319e-07	2.98502708177752e-05	Rp_R10_pos_vs_pIND	2EAQT@1|root,2SGXV@2759|Eukaryota,3ABS1@33154|Opisthokonta,3P8J9@4751|Fungi,1GWSJ@112252|Fungi incertae sedis	-	-	-	-		2.13923903765621	6.325159792866019
g19183	137.434809216059	0.962181724055135	0.214663453663634	4.48228008836017	7.38497288020596e-06	0.0002506813901497	Rp_R10_pos_vs_pIND	KOG2997@1|root,KOG2997@2759|Eukaryota	SCF-dependent proteasomal ubiquitin-dependent protein catabolic process	-	K10295	-		0.962181724055135	5.131651095206267
g19206	3742.59015621126	-1.94275269442218	0.697743341246691	-2.78433713312258	0.0053637250880085	0.0345606968919254	Rp_R10_pos_vs_pIND	KOG1792@1|root,KOG1792@2759|Eukaryota,3AWVD@33154|Opisthokonta,3Q1MR@4751|Fungi,1GV6K@112252|Fungi incertae sedis	Reticulon	-	-	-		1.94275269442218	2.2705334895491
g19210	1858.25513099935	0.832660353866689	0.300281209638076	2.77293525915352	0.0055553171627113	0.0354449987129291	Rp_R10_pos_vs_pIND	COG0531@1|root,KOG1289@2759|Eukaryota,38FDM@33154|Opisthokonta,3NU3Y@4751|Fungi,1GVDZ@112252|Fungi incertae sedis	Amino acid permease	-	-	-	COG0531	0.832660353866689	2.2552911413885783
g19218	61.3857375928766	-0.770900067491263	0.273342595303744	-2.82027053498421	0.00479831773485	0.0318203436040147	Rp_R10_pos_vs_pIND	-	-	-	-	-	-	0.770900067491263	2.3189109973179094
g19224	2127.88617117192	1.14488713041268	0.291631038922257	3.92580685047685	8.64394983983856e-05	0.0015791718548655	Rp_R10_pos_vs_pIND	COG0474@1|root,KOG0204@2759|Eukaryota,38BS0@33154|Opisthokonta,3NX5D@4751|Fungi,1GVZD@112252|Fungi incertae sedis	This magnesium-dependent enzyme catalyzes the hydrolysis of ATP coupled with the transport of calcium	PMC1	K01537	-	COG0474	1.14488713041268	4.0632877619582235
g19238	4915.02316085976	0.797464501484336	0.212715814100467	3.74896668993161	0.0001775646652224	0.0027615628018778	Rp_R10_pos_vs_pIND	COG0069@1|root,KOG0399@2759|Eukaryota,38E4E@33154|Opisthokonta,3NUMZ@4751|Fungi,1GSJX@112252|Fungi incertae sedis	GXGXG motif	GLT1	K00264	ko00250,ko00910,ko01100,ko01110,ko01120,ko01130,ko01230,map00250,map00910,map01100,map01110,map01120,map01130,map01230	COG0069	0.797464501484336	3.7506434531165462
g1924	481.794758336844	1.44856971128175	0.245215263955804	5.90733907797369	3.47677670795648e-09	6.03417028483318e-07	Rp_R10_pos_vs_pIND	COG5184@1|root,KOG4693@1|root,KOG1426@2759|Eukaryota,KOG4693@2759|Eukaryota,39PTI@33154|Opisthokonta,3Q62I@4751|Fungi,1GS0T@112252|Fungi incertae sedis	Broad-Complex, Tramtrack and Bric a brac	-	-	-	COG5184	1.44856971128175	8.458823200491986
g19249	5.59262447529066	3.19479146509438	0.946378287383583	3.37580807557081	0.0007359924108976	0.0080402500887955	Rp_R10_pos_vs_pIND	-	-	-	-	-	-	3.19479146509438	3.1331266638177833
g19250	398.15167560795	3.34024486765773	0.855016276785934	3.90664477197316	9.358658069462e-05	0.0016925015152343	Rp_R10_pos_vs_pIND	-	-	-	-	-	-	3.34024486765773	4.028786419938056
g19262	20.7949676518546	0.938576572368841	0.310916234194037	3.01874417976867	0.0025382476347236	0.0201051260017992	Rp_R10_pos_vs_pIND	2CH1U@1|root,2RAAG@2759|Eukaryota,3AWPS@33154|Opisthokonta,3Q2UI@4751|Fungi,1GY2A@112252|Fungi incertae sedis	-	-	-	-		0.938576572368841	2.595466009842719
g19265	155.535600550363	0.814704839623727	0.211015707784437	3.86087295669946	0.0001129826408665	0.0019514441525594	Rp_R10_pos_vs_pIND	2CYWP@1|root,2S6X4@2759|Eukaryota,3A8FG@33154|Opisthokonta,3P76M@4751|Fungi,1GXJG@112252|Fungi incertae sedis	Non-catalytic module family expn protein	-	-	-		0.814704839623727	3.9469882782424226
g19292	200.48096382398	2.02265895699359	0.328034778450411	6.16598937023795	7.00437900118613e-10	1.57022125504715e-07	Rp_R10_pos_vs_pIND	KOG2204@1|root,KOG2204@2759|Eukaryota,38DVP@33154|Opisthokonta,3NUBI@4751|Fungi,1GVFJ@112252|Fungi incertae sedis	Glycosyl hydrolase family 47	-	K01230	ko00510,ko00513,ko01100,ko04141,map00510,map00513,map01100,map04141		2.02265895699359	9.154630362635627
g19329	805.341183946637	-0.691716368817982	0.241825431339258	-2.86039547200298	0.0042311300963974	0.0291479355968529	Rp_R10_pos_vs_pIND	KOG4270@1|root,KOG4270@2759|Eukaryota	GTPase activator activity	-	-	-		0.691716368817982	2.373543621022078
g19330	168.821974058722	0.624192183150532	0.218472556785416	2.8570736404372	0.0042756662767196	0.0293513920067893	Rp_R10_pos_vs_pIND	KOG4065@1|root,KOG4065@2759|Eukaryota,3A8XH@33154|Opisthokonta,3P7WD@4751|Fungi,1GUGR@112252|Fungi incertae sedis	EF-hand domain	-	-	-		0.624192183150532	2.368996199589358
g19356	7.5166935162536	1.33628239065152	0.476556158463338	2.80403970638084	0.0050466689602961	0.0330927551321934	Rp_R10_pos_vs_pIND	2CZ2E@1|root,2S808@2759|Eukaryota,3A9T7@33154|Opisthokonta,3PD52@4751|Fungi,3RJG3@4890|Ascomycota,3RXET@4891|Saccharomycetes,47EKJ@766764|Debaryomycetaceae	DDE superfamily endonuclease	-	-	-		1.33628239065152	2.2969951821757446
g19361	97.4433958026054	1.19800699737	0.351929355215275	3.40411215949058	0.0006637949117083	0.0074676060088213	Rp_R10_pos_vs_pIND	2CKGC@1|root,2T9UR@2759|Eukaryota,394KV@33154|Opisthokonta,3Q1Q1@4751|Fungi,1GVH7@112252|Fungi incertae sedis	Mitochondrial branched-chain alpha-ketoacid dehydrogenase kinase	-	-	-		1.19800699737	3.177966080980559
g19362	378.814442497854	-1.36474656405925	0.439794539886235	-3.10314576532095	0.0019147530594634	0.0163197626109757	Rp_R10_pos_vs_pIND	KOG1414@1|root,KOG1414@2759|Eukaryota,39QGM@33154|Opisthokonta,3NVG8@4751|Fungi,3QRMM@4890|Ascomycota,20CPH@147545|Eurotiomycetes,3MRDM@451870|Chaetothyriomycetidae	Transcription factor	SKO1	K09051	ko04011,map04011		1.36474656405925	2.717887227871677
g19396	124.832423444445	2.31079002228488	0.688443848633168	3.3565410263636	0.0007892401051171	0.0084253603698043	Rp_R10_pos_vs_pIND	-	-	-	-	-	-	2.31079002228488	3.1027908542504177
g1940	235.887736300287	1.51625447530412	0.307179870660432	4.93604763894261	7.9721641883608e-07	4.46508072426627e-05	Rp_R10_pos_vs_pIND	COG0169@1|root,KOG0692@2759|Eukaryota,38GV4@33154|Opisthokonta,3NTWM@4751|Fungi,1GVJA@112252|Fungi incertae sedis	3-dehydroquinate synthase	ARO1	K09484,K13830	ko00400,ko01100,ko01110,ko01130,ko01230,map00400,map01100,map01110,map01130,map01230	COG0169	1.51625447530412	6.098423765495283
g19418	1011.69876267541	-0.626130381777061	0.238529273196961	-2.62496243494629	0.0086658527422899	0.0481657425282029	Rp_R10_pos_vs_pIND	2F97G@1|root,2RAY4@2759|Eukaryota,3AXCU@33154|Opisthokonta,3Q2AS@4751|Fungi,1GXAU@112252|Fungi incertae sedis	-	-	-	-		0.626130381777061	2.062188695148665
g1942	580.018637007555	1.32955353884659	0.461462243396565	2.88117512943311	0.0039619543276202	0.027847286796007	Rp_R10_pos_vs_pIND	COG0530@1|root,KOG2399@2759|Eukaryota,38F8K@33154|Opisthokonta,3NU3I@4751|Fungi,1GVRE@112252|Fungi incertae sedis	Sodium/calcium exchanger protein	-	K13754	-	COG0530	1.32955353884659	2.4020905352025324
g19431	1446.98426550094	-1.21302952456799	0.311423436344728	-3.89511315784608	9.81528962950739e-05	0.0017515327372854	Rp_R10_pos_vs_pIND	COG2930@1|root,KOG1843@2759|Eukaryota,38FCU@33154|Opisthokonta,3NWAM@4751|Fungi,1GVM7@112252|Fungi incertae sedis	Las17-binding protein actin regulator	-	K20523	-	COG2930	1.21302952456799	4.008096880715935
g19478	11.1409560158477	1.17491126470598	0.353717339280158	3.32161060324894	0.0008949950259575	0.0092335512721156	Rp_R10_pos_vs_pIND	-	-	-	-	-	-	1.17491126470598	3.0481793783211977
g19495	199.257693405429	0.958190109982633	0.352829700486911	2.71572973777523	0.006612987709851	0.0398792785921197	Rp_R10_pos_vs_pIND	KOG2238@1|root,KOG2238@2759|Eukaryota,38FKV@33154|Opisthokonta,3NVSI@4751|Fungi,1GWKU@112252|Fungi incertae sedis	PH domain-containing protein	-	-	-		0.958190109982633	2.1796022844257403
g1950	497.331786075857	0.906705103153046	0.162127178593275	5.59255462915122	2.23752719087063e-08	2.79964085318179e-06	Rp_R10_pos_vs_pIND	KOG2922@1|root,KOG2922@2759|Eukaryota,39PTE@33154|Opisthokonta,3Q62E@4751|Fungi,1GT1E@112252|Fungi incertae sedis	Magnesium transporter NIPA	-	-	-		0.906705103153046	7.650231678347996
g19500	70.6455844878345	3.59967687677767	0.683299581213042	5.26808002777825	1.37858009735296e-07	1.16755156983379e-05	Rp_R10_pos_vs_pIND	-	-	-	-	-	-	3.59967687677767	6.860567995733155
g19505	292.975119282609	1.34782786867768	0.337652894152943	3.99175571131688	6.55859161992448e-05	0.0012925590682453	Rp_R10_pos_vs_pIND	293TU@1|root,2RAQQ@2759|Eukaryota,3AX51@33154|Opisthokonta,3Q1YU@4751|Fungi,1GWHR@112252|Fungi incertae sedis	-	-	-	-		1.34782786867768	4.18318941022236
g1954	648.472855286393	1.37772304255946	0.335429561493987	4.10733936634311	4.00242946626355e-05	0.0008870884093044	Rp_R10_pos_vs_pIND	-	-	-	-	-	-	1.37772304255946	4.397676312795905
g19560	641.407098863609	1.18342180720785	0.268705549793415	4.40415841101043	1.06195325736771e-05	0.0003307423451781	Rp_R10_pos_vs_pIND	KOG3764@1|root,KOG3764@2759|Eukaryota,39JDB@33154|Opisthokonta,3NY2M@4751|Fungi,1GVMG@112252|Fungi incertae sedis	Sugar (and other) transporter	-	-	-		1.18342180720785	4.973894598616158
g19566	255.0396375818	1.63602157781774	0.384280133436034	4.25736704936911	2.06848595554402e-05	0.0005448700887302	Rp_R10_pos_vs_pIND	2D8GU@1|root,2TA6Q@2759|Eukaryota,3952G@33154|Opisthokonta,3Q268@4751|Fungi,1GX30@112252|Fungi incertae sedis	-	-	-	-		1.63602157781774	4.684347423499646
g19592	792.57263965968	-0.895807739994203	0.239037533531487	-3.747561007511	0.000178562414713	0.0027726130786722	Rp_R10_pos_vs_pIND	COG1816@1|root,KOG1096@2759|Eukaryota,38E4C@33154|Opisthokonta,3NU92@4751|Fungi,1GS9G@112252|Fungi incertae sedis	Adenosine/AMP deaminase	AMD1	K01490	ko00230,ko01100,ko01110,ko01130,map00230,map01100,map01110,map01130	COG1816	0.895807739994203	3.7482099497057746
g19599	252.567618004851	-1.1810231553765	0.419545590119607	-2.81500552786124	0.0048776394876673	0.0322592745587244	Rp_R10_pos_vs_pIND	2CYVH@1|root,2S6PS@2759|Eukaryota,39RW6@33154|Opisthokonta,3NZFC@4751|Fungi	methyltransferase	-	-	-		1.1810231553765	2.3117903020753205
g19618	10.6977499347067	1.52675267466911	0.369602652267447	4.13079469344375	3.61511338018519e-05	0.0008155225896746	Rp_R10_pos_vs_pIND	-	-	-	-	-	-	1.52675267466911	4.441878077451991
g19628	386.092254156693	0.602600779035973	0.149824497745568	4.02204437927975	5.7695183591246e-05	0.0011735898356022	Rp_R10_pos_vs_pIND	KOG2088@1|root,KOG2088@2759|Eukaryota,38C88@33154|Opisthokonta,3P2GA@4751|Fungi,1GVK4@112252|Fungi incertae sedis	Lipase (class 3)	-	-	-		0.602600779035973	4.238860440346028
g19651	14.7059264222865	1.3902311680616	0.46590610655656	2.98392991312473	0.0028457194773922	0.0218724031689139	Rp_R10_pos_vs_pIND	-	-	-	-	-	-	1.3902311680616	2.545807913607044
g19653	1795.06627773651	-0.871458043335216	0.223478834890535	-3.89951041118537	9.63873928461259e-05	0.0017286275678679	Rp_R10_pos_vs_pIND	COG1502@1|root,KOG1329@2759|Eukaryota,38G6H@33154|Opisthokonta,3NX5P@4751|Fungi,1GWI1@112252|Fungi incertae sedis	PLD-like domain	-	K01115	ko00564,ko00565,ko01100,ko01110,ko04014,ko04024,ko04071,ko04072,ko04144,ko04666,ko04724,ko04912,ko05231,map00564,map00565,map01100,map01110,map04014,map04024,map04071,map04072,map04144,map04666,map04724,map04912,map05231	COG1502	0.871458043335216	4.01597976667201
g19669	167.92016530427	1.12081672992961	0.363341840914802	3.084744457472	0.0020372711175969	0.0170998875670058	Rp_R10_pos_vs_pIND	2942B@1|root,2RAZ7@2759|Eukaryota,3AXE1@33154|Opisthokonta,3Q2CI@4751|Fungi,1GXDN@112252|Fungi incertae sedis	-	-	-	-		1.12081672992961	2.69095117176505
g19679	842.818919723651	0.695826932638472	0.232666702060373	2.99065971398829	0.0027837551235456	0.0215036590142953	Rp_R10_pos_vs_pIND	2F8XP@1|root,2TA2M@2759|Eukaryota,394XA@33154|Opisthokonta,3Q209@4751|Fungi,1GWQY@112252|Fungi incertae sedis	-	-	-	-		0.695826932638472	2.5553689706312652
g1968	2.70984697314839	2.72884678931952	0.917430107978641	2.97444651705616	0.0029351761778741	0.0223211704486595	Rp_R10_pos_vs_pIND	-	-	-	-	-	-	2.72884678931952	2.532365826006745
g19729	3687.93471921022	-1.25138461470738	0.357387969433671	-3.50147380923416	0.0004626924464578	0.0057129111533103	Rp_R10_pos_vs_pIND	2F8QF@1|root,2T9V1@2759|Eukaryota,394MB@33154|Opisthokonta,3Q1QH@4751|Fungi,1GVJB@112252|Fungi incertae sedis	-	-	-	-		1.25138461470738	3.334707590382258
g19732	136.780051226	3.75962402671288	1.05811514952024	3.55313316175231	0.000380671716206	0.0048950598324547	Rp_R10_pos_vs_pIND	2CXKH@1|root,2RY8V@2759|Eukaryota,39S8R@33154|Opisthokonta,3P2AX@4751|Fungi,1GTDW@112252|Fungi incertae sedis	-	-	-	-		3.75962402671288	3.419449389936303
g19735	509.2280530664	-1.69614011260734	0.341506123528168	-4.96664626415532	6.81206795889112e-07	3.94092781030365e-05	Rp_R10_pos_vs_pIND	COG1252@1|root,KOG2495@2759|Eukaryota,3A5HF@33154|Opisthokonta,3P7EC@4751|Fungi,1GW2Z@112252|Fungi incertae sedis	Regulator of G protein signaling domain	-	-	-	COG1252	1.69614011260734	6.166721028057618
g19736	12664.4242717408	-0.978938446958967	0.274795013748673	-3.5624316235021	0.0003674356269913	0.0047722282006527	Rp_R10_pos_vs_pIND	COG0474@1|root,KOG0205@2759|Eukaryota,38CYC@33154|Opisthokonta,3NUFA@4751|Fungi,1GVM6@112252|Fungi incertae sedis	haloacid dehalogenase-like hydrolase	-	-	-	COG0474	0.978938446958967	3.434818736283931
g19762	2780.93990355183	0.770995047805312	0.263899304686884	2.92155012958483	0.0034829422046729	0.0253316658285797	Rp_R10_pos_vs_pIND	COG2132@1|root,KOG1263@2759|Eukaryota,38G3A@33154|Opisthokonta,3NVG2@4751|Fungi,1GRV0@112252|Fungi incertae sedis	Mortierella verticillata NRRL 6337	FET3	K19791	-	COG2132	0.770995047805312	2.458053732087814
g1977	81.5095119073503	1.04067756075737	0.311043506104652	3.3457620568591	0.0008205677863507	0.0086565879068894	Rp_R10_pos_vs_pIND	-	-	-	-	-	-	1.04067756075737	3.085885536460919
g19818	71.0957403835163	0.93252478020962	0.309107284925314	3.01683210227457	0.0025543124721612	0.0201803813191564	Rp_R10_pos_vs_pIND	COG3325@1|root,KOG2806@2759|Eukaryota,38WIS@33154|Opisthokonta,3Q0NH@4751|Fungi,1GV6J@112252|Fungi incertae sedis	Glyco_18	-	-	-	COG3325	0.93252478020962	2.592725976048898
g19822	725.540072537596	1.50953672564263	0.257280493313608	5.86728012761776	4.43001878233471e-09	7.50696332398624e-07	Rp_R10_pos_vs_pIND	COG0579@1|root,KOG2665@2759|Eukaryota,397NY@33154|Opisthokonta,3Q154@4751|Fungi,1GVDQ@112252|Fungi incertae sedis	FAD dependent oxidoreductase	-	-	-	COG0579	1.50953672564263	8.35359443245706
g19826	1182.15739717802	-0.932276820380959	0.232662577134993	-4.00699086144844	6.14972415725276e-05	0.0012273953989969	Rp_R10_pos_vs_pIND	KOG2308@1|root,KOG2308@2759|Eukaryota,3A1IU@33154|Opisthokonta,3P3F3@4751|Fungi,1GVBI@112252|Fungi incertae sedis	DDHD	-	-	-		0.932276820380959	4.211144363845668
g19830	157.313103720168	1.65203328063255	0.206412144686704	8.0035662782344	1.20866577885125e-15	1.62573101416611e-12	Rp_R10_pos_vs_pIND	COG1956@1|root,2RXXR@2759|Eukaryota,3A0D1@33154|Opisthokonta,3P1WW@4751|Fungi,1GTVS@112252|Fungi incertae sedis	Domain present in phytochromes and cGMP-specific phosphodiesterases.	YKL069W	K08968	ko00270,map00270	COG1956	1.65203328063255	14.917693773967462
g19831	136.011299004013	1.70935284557475	0.247459081472483	6.90761816217612	4.92858400002252e-12	2.51665562248381e-09	Rp_R10_pos_vs_pIND	KOG4339@1|root,KOG4339@2759|Eukaryota,394BM@33154|Opisthokonta,3Q1I7@4751|Fungi,1GXIF@112252|Fungi incertae sedis	negative regulation of integrin-mediated signaling pathway	-	-	-		1.70935284557475	11.307277837174777
g19849	832.45518407159	1.36900025411474	0.22847607185482	5.99187583627855	2.07434279809823e-09	3.88190707459756e-07	Rp_R10_pos_vs_pIND	2AUBY@1|root,2RZTS@2759|Eukaryota,3A2Z4@33154|Opisthokonta,3P2VF@4751|Fungi,1GW5E@112252|Fungi incertae sedis	-	-	-	-		1.36900025411474	8.683119472141529
g19851	2168.89115122589	1.01110910820911	0.182360392773969	5.54456531283277	2.94685324569481e-08	3.52329048336656e-06	Rp_R10_pos_vs_pIND	COG0365@1|root,KOG1175@2759|Eukaryota,38BR4@33154|Opisthokonta,3NUTI@4751|Fungi,1GVSG@112252|Fungi incertae sedis	AMP-binding enzyme C-terminal domain	ACS2	K01895	ko00010,ko00620,ko00640,ko00680,ko00720,ko01100,ko01110,ko01120,ko01130,ko01200,map00010,map00620,map00640,map00680,map00720,map01100,map01110,map01120,map01130,map01200	COG0365	1.01110910820911	7.530641491626123
g19856	240.845871974396	0.712765252537698	0.230198706374143	3.09630433534773	0.0019594913519746	0.0166220785911889	Rp_R10_pos_vs_pIND	29MFB@1|root,2RURB@2759|Eukaryota,3AXAM@33154|Opisthokonta,3Q27A@4751|Fungi,1GX4N@112252|Fungi incertae sedis	-	-	-	-		0.712765252537698	2.7078566488983045
g19874	11.1346791598076	1.19188551493985	0.358497268529036	3.32467111905852	0.0008852289111493	0.0091547387779171	Rp_R10_pos_vs_pIND	2DQAF@1|root,2S6BC@2759|Eukaryota,39WKC@33154|Opisthokonta,3P0FF@4751|Fungi	helix-loop-helix DNA-binding domain-containing protein	-	-	-		1.19188551493985	3.0529444106648334
g19879	239.825567544796	1.26564069784577	0.294057525087464	4.30405818544966	1.67697589493003e-05	0.0004615114863783	Rp_R10_pos_vs_pIND	KOG0583@1|root,KOG0583@2759|Eukaryota,38PW2@33154|Opisthokonta,3NURV@4751|Fungi	Belongs to the protein kinase superfamily	SKS1	-	-		1.26564069784577	4.775473179954506
g19889	119.306646401505	0.723138285246696	0.183328239726919	3.94450023806405	7.99665741870437e-05	0.0014887202794804	Rp_R10_pos_vs_pIND	-	-	-	-	-	-	0.723138285246696	4.097091509003768
g19890	67.8163430089407	0.853930149075429	0.221840645023233	3.84929528574892	0.0001184581369345	0.0020105185843607	Rp_R10_pos_vs_pIND	-	-	-	-	-	-	0.853930149075429	3.926435102063375
g19901	246.895512229385	0.634816805781515	0.197990035777265	3.20630683907583	0.0013445053758052	0.0125531888037767	Rp_R10_pos_vs_pIND	2F8ZU@1|root,2TA4V@2759|Eukaryota,39508@33154|Opisthokonta,3Q23S@4751|Fungi,1GWYN@112252|Fungi incertae sedis	Tetraspanin family	-	-	-		0.634816805781515	2.871437456975178
g19905	28.6360204383274	1.33342313672031	0.315720323847116	4.2234314233315	2.40610605282362e-05	0.0006084818844044	Rp_R10_pos_vs_pIND	2D8GU@1|root,2TA6Q@2759|Eukaryota,3952G@33154|Opisthokonta,3Q268@4751|Fungi,1GX30@112252|Fungi incertae sedis	-	-	-	-		1.33342313672031	4.618685234377291
g19907	200.875413670215	1.40604178149472	0.178283527687572	7.88654902520604	3.10657545693857e-15	3.5187689688828998e-12	Rp_R10_pos_vs_pIND	KOG1055@1|root,KOG1055@2759|Eukaryota,38DIA@33154|Opisthokonta,3P399@4751|Fungi,1GVUV@112252|Fungi incertae sedis	Mortierella verticillata NRRL 6337	-	-	-		1.40604178149472	14.507718093158527
g19915	6.81923351309933	1.49608034340937	0.494023890524541	3.02835626394682	0.0024588801816844	0.0196427469896181	Rp_R10_pos_vs_pIND	COG2801@1|root,KOG0017@2759|Eukaryota,3AFVE@33154|Opisthokonta,3PCPI@4751|Fungi,1GXN4@112252|Fungi incertae sedis	Integrase core domain	-	-	-	COG2801	1.49608034340937	2.609262633400816
g1994	5172.72155895872	-1.0952174681637	0.243710592094813	-4.49392641800984	6.99217975932262e-06	0.0002411517637826	Rp_R10_pos_vs_pIND	COG0276@1|root,KOG1321@2759|Eukaryota,38BPY@33154|Opisthokonta,3NUJ0@4751|Fungi,1GSCR@112252|Fungi incertae sedis	Catalyzes the ferrous insertion into protoporphyrin IX	HEM15	K01772	ko00860,ko01100,ko01110,map00860,map01100,map01110	COG0276	1.0952174681637	5.155387415116451
g19958	370.685684616193	-0.779134878847933	0.190932035793445	-4.08069225057035	4.49017730942464e-05	0.000964049132488	Rp_R10_pos_vs_pIND	-	-	-	-	-	-	0.779134878847933	4.347736509111532
g19959	42.9055267083969	-0.802101571211221	0.238553511504864	-3.36235491211734	0.0007728072574946	0.0083074850092618	Rp_R10_pos_vs_pIND	COG0147@1|root,COG0512@1|root,KOG0026@2759|Eukaryota,KOG1224@2759|Eukaryota,38EFT@33154|Opisthokonta,3NU85@4751|Fungi,1GSB8@112252|Fungi incertae sedis	Anthranilate synthase component I, N terminal region	ABZ1	K13950	ko00790,map00790	COG0147,COG0512	0.802101571211221	3.11192880807929
g19971	149.663245932271	1.43210996024558	0.247016350729605	5.79763224586387	6.725773908053721e-09	1.0721880020387e-06	Rp_R10_pos_vs_pIND	KOG4091@1|root,KOG4091@2759|Eukaryota,38EMI@33154|Opisthokonta,3NX1W@4751|Fungi	cp2 transcription factor	-	-	-		1.43210996024558	8.172257735911515
g19984	281.619466608013	0.753227199982184	0.136841714447279	5.50436833552227	3.70494225632182e-08	4.11000321125268e-06	Rp_R10_pos_vs_pIND	COG0006@1|root,KOG2413@2759|Eukaryota,38B6V@33154|Opisthokonta,3NU3T@4751|Fungi,1GS52@112252|Fungi incertae sedis	Creatinase/Prolidase N-terminal domain	AMPP	K01262	-	COG0006	0.753227199982184	7.431218556363795
g19998	1.73093486882704	-3.37660595330969	1.10425469310948	-3.05781444659426	0.0022295758567459	0.0182860907061851	Rp_R10_pos_vs_pIND	KOG1075@1|root,KOG1075@2759|Eukaryota,3A4XU@33154|Opisthokonta,3Q34C@4751|Fungi	Reverse transcriptase (RNA-dependent DNA polymerase)	-	-	-		3.37660595330969	2.6517777470839525
g2	255.986722745679	1.28197434258862	0.249412209844897	5.13998229431451	2.74764358553039e-07	1.97766012054179e-05	Rp_R10_pos_vs_pIND	2CXNI@1|root,2RYQD@2759|Eukaryota,3A277@33154|Opisthokonta,3P2ZB@4751|Fungi,1GX1E@112252|Fungi incertae sedis	Velvet factor	vosA	-	-		1.28197434258862	6.561039603081306
g20028	1139.91849560742	0.748332835897499	0.213140388865562	3.51098559911847	0.0004464485830591	0.0055460297606559	Rp_R10_pos_vs_pIND	COG0561@1|root,KOG3189@2759|Eukaryota,38BMK@33154|Opisthokonta,3NUGP@4751|Fungi,1GSQM@112252|Fungi incertae sedis	Involved in the synthesis of the GDP-mannose and dolichol-phosphate-mannose required for a number of critical mannosyl transfer reactions	PMM1	K17497	ko00051,ko00520,ko01100,ko01110,ko01130,map00051,map00520,map01100,map01110,map01130	COG0561	0.748332835897499	3.3502285510632843
g20049	811.860186452199	-0.626130858901376	0.236167903106004	-2.65121064575966	0.0080203802959252	0.0457719654008815	Rp_R10_pos_vs_pIND	2F9G5@1|root,2TAMP@2759|Eukaryota,395ME@33154|Opisthokonta,3Q2QX@4751|Fungi,1GXY0@112252|Fungi incertae sedis	-	-	-	-		0.626130858901376	2.095805038635275
g20051	758.288505569233	-0.803515664803681	0.26378855555814	-3.04605961052235	0.0023186186179449	0.0188298080289783	Rp_R10_pos_vs_pIND	2C4U1@1|root,2T8AB@2759|Eukaryota,392U2@33154|Opisthokonta,3Q1JP@4751|Fungi,1GUZX@112252|Fungi incertae sedis	Membrane-associating domain	-	-	-		0.803515664803681	2.634770681178065
g20053	12.2020370233017	-1.8604209601953	0.643673190245625	-2.89031916877782	0.0038485087330006	0.0272741763137848	Rp_R10_pos_vs_pIND	COG1902@1|root,KOG0134@2759|Eukaryota,39RM1@33154|Opisthokonta,3NUUE@4751|Fungi,1GSBW@112252|Fungi incertae sedis	Mortierella verticillata NRRL 6337	-	-	-	COG1902	1.8604209601953	2.4147075236063418
g20054	4411.86127520489	-1.3421101529498	0.26672528595308	-5.0318069700594	4.85878351408926e-07	3.02469148052539e-05	Rp_R10_pos_vs_pIND	COG1902@1|root,KOG0134@2759|Eukaryota,39RM1@33154|Opisthokonta,3NUUE@4751|Fungi,1GSBW@112252|Fungi incertae sedis	Mortierella verticillata NRRL 6337	-	-	-	COG1902	1.3421101529498	6.313472450747848
g20064	1760.96983551491	1.00179529917087	0.22959523198783	4.36331055526436	1.281088811883e-05	0.0003789427554572	Rp_R10_pos_vs_pIND	28PEI@1|root,2QW2C@2759|Eukaryota,398TP@33154|Opisthokonta,3NX9A@4751|Fungi,1GVXU@112252|Fungi incertae sedis	KilA-N	stuA	K12763	ko04113,map04113		1.00179529917087	4.892420761610718
g20069	7420.95699528155	-0.709710776860349	0.121466345631045	-5.84285937947045	5.131233073760031e-09	8.4945589984915e-07	Rp_R10_pos_vs_pIND	COG1632@1|root,KOG1678@2759|Eukaryota,38C0Y@33154|Opisthokonta,3NV1F@4751|Fungi,1GST3@112252|Fungi incertae sedis	Ribosomal_L15e	rpl15	K02877	ko03010,map03010	COG1632	0.709710776860349	8.289778258127908
g2008	141.913734454783	1.07701140324134	0.30267209993383	3.55834384297991	0.0003732005616159	0.0048238133853078	Rp_R10_pos_vs_pIND	294M1@1|root,2RBIB@2759|Eukaryota,3AY0W@33154|Opisthokonta,3Q2NH@4751|Fungi,1GXV4@112252|Fungi incertae sedis	-	-	-	-		1.07701140324134	3.4280577113711357
g20086	936.252359428831	-1.01972456530061	0.274093555097674	-3.72035221673573	0.0001989451295513	0.0030257937336218	Rp_R10_pos_vs_pIND	KOG1414@1|root,KOG1414@2759|Eukaryota,39QGM@33154|Opisthokonta,3NVG8@4751|Fungi,1GX9P@112252|Fungi incertae sedis	basic region leucin zipper	SKO1	K09051	ko04011,map04011		1.01972456530061	3.701266688509984
g2009	531.41417314943	-1.17598423578329	0.301842678237796	-3.89601709953299	9.77874879705229e-05	0.0017464601897208	Rp_R10_pos_vs_pIND	KOG2588@1|root,KOG2588@2759|Eukaryota,3AAU7@33154|Opisthokonta,3P7WF@4751|Fungi,1GWAB@112252|Fungi incertae sedis	helix loop helix domain	-	-	-		1.17598423578329	4.009716710171314
g2010	3356.33978014996	-0.917279477544723	0.214697676878595	-4.27242386075476	1.93359586139812e-05	0.0005188642959245	Rp_R10_pos_vs_pIND	COG1928@1|root,KOG3358@2759|Eukaryota,3936Z@33154|Opisthokonta,3Q20H@4751|Fungi,1GWS1@112252|Fungi incertae sedis	Inositol 1,4,5-trisphosphate/ryanodine receptor	-	-	-	COG1928	0.917279477544723	4.713634292148339
g20162	98.3454501035123	1.30768851212035	0.363597353281834	3.59652923850281	0.0003224913497937	0.0043540378537708	Rp_R10_pos_vs_pIND	COG3325@1|root,KOG2806@2759|Eukaryota,3A1YI@33154|Opisthokonta,3P1Y1@4751|Fungi,3V0HE@5204|Basidiomycota,228AF@155619|Agaricomycetes,3W3RT@5338|Agaricales	Glycoside hydrolase family 18 protein	-	K01183	ko00520,ko01100,map00520,map01100	COG3325	1.30768851212035	3.4914819299814157
g20163	12.5417634076499	1.22542481904701	0.383969895950451	3.19146066389836	0.0014155538483682	0.0129966443561143	Rp_R10_pos_vs_pIND	COG3325@1|root,KOG2806@2759|Eukaryota,38WIS@33154|Opisthokonta,3Q0NH@4751|Fungi,1GV6J@112252|Fungi incertae sedis	Glyco_18	-	-	-	COG3325	1.22542481904701	2.849073605207847
g20167	1177.23931721926	0.972725422807793	0.227959775205241	4.26709239352431	1.98037155804261e-05	0.0005300942325949	Rp_R10_pos_vs_pIND	COG0579@1|root,KOG2665@2759|Eukaryota,397NY@33154|Opisthokonta,3Q154@4751|Fungi,1GVDQ@112252|Fungi incertae sedis	FAD dependent oxidoreductase	-	-	-	COG0579	0.972725422807793	4.703253319602647
g2017	99.61438489616	1.30393326258056	0.322768791036516	4.03983687020423	5.34883914289898e-05	0.0011005006423932	Rp_R10_pos_vs_pIND	-	-	-	-	-	-	1.30393326258056	4.271740462565216
g20175	149.573952816379	1.0921424849588	0.30765594832151	3.54988255847886	0.0003854030426756	0.0049458908058566	Rp_R10_pos_vs_pIND	KOG4339@1|root,KOG4339@2759|Eukaryota,394BM@33154|Opisthokonta,3Q1I7@4751|Fungi,1GXIF@112252|Fungi incertae sedis	negative regulation of integrin-mediated signaling pathway	-	-	-		1.0921424849588	3.4140848610038477
g2018	403.60296304198	1.43687800359245	0.330475219359049	4.34791451649311	1.37438148476115e-05	0.0003989410829858	Rp_R10_pos_vs_pIND	2C41K@1|root,2RAPG@2759|Eukaryota,3AX3Q@33154|Opisthokonta,3Q1XH@4751|Fungi,1GWDF@112252|Fungi incertae sedis	-	-	-	-		1.43687800359245	4.861892704153277
g20195	3463.58753493978	-0.682155631134569	0.19637867074441	-3.47367475576003	0.0005133829263072	0.0061696482850799	Rp_R10_pos_vs_pIND	COG3474@1|root,KOG3453@2759|Eukaryota,3A3GP@33154|Opisthokonta,3P3WW@4751|Fungi,1GTZ4@112252|Fungi incertae sedis	Electron carrier protein. The oxidized form of the cytochrome c heme group can accept an electron from the heme group of the cytochrome c1 subunit of cytochrome reductase. Cytochrome c then transfers this electron to the cytochrome oxidase complex, the final protein carrier in the mitochondrial electron-transport chain	CYC1	K08738	ko00920,ko01100,ko01120,ko01524,ko02020,ko04115,ko04210,ko04214,ko04215,ko04932,ko05010,ko05012,ko05014,ko05016,ko05134,ko05145,ko05152,ko05161,ko05164,ko05167,ko05168,ko05200,ko05210,ko05222,ko05416,map00920,map01100,map01120,map01524,map02020,map04115,map04210,map04214,map04215,map04932,map05010,map05012,map05014,map05016,map05134,map05145,map05152,map05161,map05164,map05167,map05168,map05200,m…	COG3474	0.682155631134569	3.2895585788548143
g20199	486.664804581284	0.620491875262003	0.20819170987246	2.98038704635319	0.0028788438610384	0.0220404122139481	Rp_R10_pos_vs_pIND	29MFB@1|root,2RURB@2759|Eukaryota,3AXAM@33154|Opisthokonta,3Q27A@4751|Fungi,1GX4N@112252|Fungi incertae sedis	-	-	-	-		0.620491875262003	2.5407818891782927
g2020	258.992574703913	1.581589836242	0.285930550564354	5.53137757794802	3.17725573549668e-08	3.75474049900983e-06	Rp_R10_pos_vs_pIND	KOG4569@1|root,KOG4569@2759|Eukaryota,37MDK@33090|Viridiplantae,3GFMI@35493|Streptophyta,44PK7@71274|asterids	Triacylglycerol lipase	-	-	-		1.581589836242	7.497947827651557
g20202	1.95596492497838	-3.6584628809805	1.18255105327057	-3.09370396386889	0.0019767462373183	0.0167288854790905	Rp_R10_pos_vs_pIND	2D3GR@1|root,2SRHM@2759|Eukaryota,3AN15@33154|Opisthokonta,3Q1W4@4751|Fungi,1GW9E@112252|Fungi incertae sedis	-	-	-	-		3.6584628809805	2.7040490791971887
g20207	1314.58822752436	0.898465493997992	0.196990663407659	4.5609547095066	5.09215644849449e-06	0.0001915879351888	Rp_R10_pos_vs_pIND	COG0365@1|root,KOG1175@2759|Eukaryota,38BR4@33154|Opisthokonta,3NUTI@4751|Fungi,1GVSG@112252|Fungi incertae sedis	AMP-binding enzyme C-terminal domain	ACS2	K01895	ko00010,ko00620,ko00640,ko00680,ko00720,ko01100,ko01110,ko01120,ko01130,ko01200,map00010,map00620,map00640,map00680,map00720,map01100,map01110,map01120,map01130,map01200	COG0365	0.898465493997992	5.293098261798802
g20211	10.1366899678908	0.992979199275577	0.351927547559418	2.82154439503752	0.004779302193007	0.0317426528952317	Rp_R10_pos_vs_pIND	-	-	-	-	-	-	0.992979199275577	2.320635508377265
g20214	429.844261033097	1.37169109525521	0.238606313425645	5.74876278654151	8.989883880327821e-09	1.38193779277525e-06	Rp_R10_pos_vs_pIND	2AUBY@1|root,2RZTS@2759|Eukaryota,3A2Z4@33154|Opisthokonta,3P2VF@4751|Fungi,1GW5E@112252|Fungi incertae sedis	-	-	-	-		1.37169109525521	8.046245917883963
g20244	110.222785422769	1.46705004686212	0.357552512403157	4.10303380894147	4.07767635104357e-05	0.0008982156883399	Rp_R10_pos_vs_pIND	KOG0583@1|root,KOG0583@2759|Eukaryota,38PW2@33154|Opisthokonta,3NURV@4751|Fungi	Belongs to the protein kinase superfamily	SKS1	-	-		1.46705004686212	4.389587247546072
g20266	356.547409000407	0.794019610922696	0.196279681982812	4.04534795910373	5.22454647137197e-05	0.0010838953621388	Rp_R10_pos_vs_pIND	2F8ZU@1|root,2TA4V@2759|Eukaryota,39508@33154|Opisthokonta,3Q23S@4751|Fungi,1GWYN@112252|Fungi incertae sedis	Tetraspanin family	-	-	-		0.794019610922696	4.281951403500026
g20271	357.380892509477	1.48617781518399	0.240629822192755	6.17619961499825	6.56629589494571e-10	1.5194973543562e-07	Rp_R10_pos_vs_pIND	KOG1055@1|root,KOG1055@2759|Eukaryota,38DIA@33154|Opisthokonta,3P399@4751|Fungi,1GVUV@112252|Fungi incertae sedis	Mortierella verticillata NRRL 6337	-	-	-		1.48617781518399	9.182679550688814
g20335	2717.03902135917	-0.743000275643681	0.214505601403797	-3.46378029655747	0.0005326413493576	0.0063366359754155	Rp_R10_pos_vs_pIND	COG0469@1|root,KOG2323@2759|Eukaryota,38BPM@33154|Opisthokonta,3NUBE@4751|Fungi,1GVDU@112252|Fungi incertae sedis	Mortierella verticillata NRRL 6337 pyruvate kinase	PYK1	K00873	ko00010,ko00230,ko00620,ko01100,ko01110,ko01120,ko01130,ko01200,ko01230,ko04922,ko04930,ko05165,ko05203,ko05230,map00010,map00230,map00620,map01100,map01110,map01120,map01130,map01200,map01230,map04922,map04930,map05165,map05203,map05230	COG0469	0.743000275643681	3.2735651219737223
g20364	227.349259027619	1.03185441652255	0.225741423426022	4.57095734075898	4.85501117569209e-06	0.0001849286646231	Rp_R10_pos_vs_pIND	COG5594@1|root,KOG1134@2759|Eukaryota,39YDV@33154|Opisthokonta,3NZX5@4751|Fungi,1GRXA@112252|Fungi incertae sedis	Cytosolic domain of 10TM putative phosphate transporter	-	-	-	COG5594	1.03185441652255	5.313809766057558
g2037	411.71861374317	-0.869111868122033	0.219343296203559	-3.96233613319764	7.42199466849209e-05	0.0014023595018491	Rp_R10_pos_vs_pIND	2BD1A@1|root,2S11B@2759|Eukaryota,3A3GN@33154|Opisthokonta,3P3WI@4751|Fungi,1GTZN@112252|Fungi incertae sedis	SET (Su(var)3-9, Enhancer-of-zeste, Trithorax) domain	-	-	-		0.869111868122033	4.1294793619577685
g20371	2092.19337632799	-0.758274790488958	0.19078842404661	-3.97442766393264	7.05486989400338e-05	0.0013568172921255	Rp_R10_pos_vs_pIND	COG0205@1|root,KOG2440@2759|Eukaryota,38C5Z@33154|Opisthokonta,3NUSX@4751|Fungi,1GV7Y@112252|Fungi incertae sedis	Catalyzes the phosphorylation of D-fructose 6-phosphate to fructose 1,6-bisphosphate by ATP, the first committing step of glycolysis	PFK1	K00850	ko00010,ko00030,ko00051,ko00052,ko00680,ko01100,ko01110,ko01120,ko01130,ko01200,ko01230,ko03018,ko04152,ko05230,map00010,map00030,map00051,map00052,map00680,map01100,map01110,map01120,map01130,map01200,map01230,map03018,map04152,map05230	COG0205	0.758274790488958	4.151510991099912
g20379	3875.27959051757	-1.52667279327009	0.351872698409342	-4.33870772063729	1.43322980916605e-05	0.0004118095957685	Rp_R10_pos_vs_pIND	KOG0660@1|root,KOG0660@2759|Eukaryota,38BZX@33154|Opisthokonta,3NVMG@4751|Fungi,1GT8A@112252|Fungi incertae sedis	Serine/Threonine protein kinases, catalytic domain	HOG1	K04441	ko01522,ko04010,ko04011,ko04013,ko04015,ko04068,ko04071,ko04139,ko04212,ko04218,ko04261,ko04370,ko04380,ko04550,ko04611,ko04620,ko04621,ko04622,ko04624,ko04657,ko04658,ko04659,ko04660,ko04664,ko04668,ko04670,ko04714,ko04722,ko04723,ko04728,ko04750,ko04912,ko04914,ko04917,ko04926,ko04933,ko05014,ko05120,ko05131,ko05132,ko05133,ko05140,ko05142,ko05145,ko05152,ko05160,ko05164,ko05167,ko05169,ko05205…		1.52667279327009	4.843684167697041
g20381	348.483821511678	1.15021879003346	0.226077033213589	5.08772949504682	3.62375742020912e-07	2.41445459567555e-05	Rp_R10_pos_vs_pIND	2DA0M@1|root,2TGZ0@2759|Eukaryota,3AX1T@33154|Opisthokonta,3Q1UV@4751|Fungi,1GW51@112252|Fungi incertae sedis	-	-	-	-		1.15021879003346	6.440840882350274
g20390	32.8277109079447	0.804394640316593	0.30326536190915	2.6524448267111	0.0079911186779458	0.0456606477923475	Rp_R10_pos_vs_pIND	KOG1075@1|root,KOG1075@2759|Eukaryota,39Y6T@33154|Opisthokonta	proximal promoter DNA-binding transcription repressor activity, RNA polymerase II-specific	-	-	-		0.804394640316593	2.097392419478099
g20402	3279.73958224667	-0.924651559118158	0.180624729659708	-5.11918584382203	3.06857465244227e-07	2.14411672387046e-05	Rp_R10_pos_vs_pIND	COG0474@1|root,KOG0204@2759|Eukaryota,38BS0@33154|Opisthokonta,3NX5D@4751|Fungi,1GSDH@112252|Fungi incertae sedis	This magnesium-dependent enzyme catalyzes the hydrolysis of ATP coupled with the transport of calcium	PMC1	K01537	-	COG0474	0.924651559118158	6.513063306712993
g20428	510.010629435955	0.762254044624858	0.140890386976072	5.41026297808603	6.29322656841894e-08	6.24131469949051e-06	Rp_R10_pos_vs_pIND	28PF8@1|root,2QW36@2759|Eukaryota,3A24J@33154|Opisthokonta,3P3H0@4751|Fungi,1GUDS@112252|Fungi incertae sedis	-	-	-	-		0.762254044624858	7.201126632523475
g2043	253.89035426039	-1.70276806981798	0.588605444737328	-2.89288535307018	0.0038172060374708	0.0271480803477893	Rp_R10_pos_vs_pIND	-	-	-	-	-	-	1.70276806981798	2.418254397944095
g20436	1833.39038039829	-0.713125050796185	0.196943370433503	-3.6209649973314	0.0002935062258591	0.0040752034361262	Rp_R10_pos_vs_pIND	293BD@1|root,2RA8A@2759|Eukaryota,3AWME@33154|Opisthokonta,3Q2U6@4751|Fungi,1GY1V@112252|Fungi incertae sedis	-	-	-	-		0.713125050796185	3.5323826820566566
g20437	1373.55760461151	-0.637215023962798	0.203079797576798	-3.13775684024811	0.0017024604586536	0.0147975167732976	Rp_R10_pos_vs_pIND	KOG4272@1|root,KOG4272@2759|Eukaryota,39QUC@33154|Opisthokonta,3Q6V2@4751|Fungi,1GUKY@112252|Fungi incertae sedis	Mortierella verticillata NRRL 6337	-	-	-		0.637215023962798	2.768922966221622
g20440	262.713571916009	-0.603624184056362	0.214198650994484	-2.81805782274467	0.004831510801915	0.0320132216650287	Rp_R10_pos_vs_pIND	-	-	-	-	-	-	0.603624184056362	2.3159170451618136
g20444	391.547768571688	-1.28559620469279	0.488340464518535	-2.63258177050777	0.0084738622198744	0.0475778734239286	Rp_R10_pos_vs_pIND	2BXC5@1|root,2RUQB@2759|Eukaryota,395AP@33154|Opisthokonta,3Q2E9@4751|Fungi,1GXH9@112252|Fungi incertae sedis	-	-	-	-		1.28559620469279	2.0719186016560958
g20445	1051.66671412141	-1.54948048996871	0.491214114672822	-3.15438918321952	0.0016083444687774	0.0141387725749569	Rp_R10_pos_vs_pIND	29PT8@1|root,2RX51@2759|Eukaryota,39JZW@33154|Opisthokonta,3Q4CK@4751|Fungi	Protein of unknown function (DUF3659)	-	-	-		1.54948048996871	2.7936209301723878
g20450	22.7337872381665	-1.53828636663901	0.337904214313221	-4.55243320881785	5.3028999045758e-06	0.0001977880569261	Rp_R10_pos_vs_pIND	COG2801@1|root,KOG0017@2759|Eukaryota,3AFVE@33154|Opisthokonta,3PCPI@4751|Fungi,1GXN4@112252|Fungi incertae sedis	Integrase core domain	-	-	-	COG2801	1.53828636663901	5.275486570373547
g20461	240.549828342564	1.31522923857864	0.310378387823525	4.23750264250504	2.26019760356895e-05	0.0005830007277957	Rp_R10_pos_vs_pIND	-	-	-	-	-	-	1.31522923857864	4.6458535898844335
g20481	1944.05817370081	-0.988536125820233	0.195760113885857	-5.04973207359609	4.42430150499551e-07	2.86644096237868e-05	Rp_R10_pos_vs_pIND	COG2706@1|root,2S3WY@2759|Eukaryota,3A77Q@33154|Opisthokonta,3P5U8@4751|Fungi,1GVTK@112252|Fungi incertae sedis	Lactonase, 7-bladed beta-propeller	-	-	-	COG2706	0.988536125820233	6.35415528462062
g20486	121.558911069861	0.781910348546954	0.192653213683327	4.05864160580377	4.93589989720128e-05	0.0010393884705251	Rp_R10_pos_vs_pIND	KOG3268@1|root,KOG3268@2759|Eukaryota,37HPI@33090|Viridiplantae,3GCV0@35493|Streptophyta	E3 ubiquitin-protein ligase	-	-	-		0.781910348546954	4.3066336566194545
g20500	8254.70560491377	-0.799510628742895	0.205697937960386	-3.88681887952064	0.0001015664780086	0.0017975429056121	Rp_R10_pos_vs_pIND	COG0126@1|root,KOG1367@2759|Eukaryota,38EF9@33154|Opisthokonta,3NVNN@4751|Fungi,1GT5N@112252|Fungi incertae sedis	Phosphoglycerate kinase	PGK1	K00927	ko00010,ko00710,ko01100,ko01110,ko01120,ko01130,ko01200,ko01230,map00010,map00710,map01100,map01110,map01120,map01130,map01200,map01230	COG0126	0.799510628742895	3.993249607191115
g20507	121.304579163634	3.10263655871054	0.467592802458459	6.63533857321548	3.23758517777402e-11	1.24421554662276e-08	Rp_R10_pos_vs_pIND	293H0@1|root,2RADY@2759|Eukaryota,3AWTA@33154|Opisthokonta,3Q2UV@4751|Fungi,1GY2N@112252|Fungi incertae sedis	-	-	-	-		3.10263655871054	10.489778796887334
g20511	170.733632488083	1.70314249607252	0.339804049877034	5.01213124648996	5.38304661180013e-07	3.24505731463727e-05	Rp_R10_pos_vs_pIND	29MFD@1|root,2RURE@2759|Eukaryota,38WI0@33154|Opisthokonta,3PZWJ@4751|Fungi,1GWCB@112252|Fungi incertae sedis	Diaphanous GTPase-binding Domain	-	-	-		1.70314249607252	6.268971859612151
g20524	1574.21117518922	1.40967356022725	0.268339027196006	5.25333036702696	1.49373251023127e-07	1.24118213716939e-05	Rp_R10_pos_vs_pIND	KOG1721@1|root,KOG1721@2759|Eukaryota,3A8Y9@33154|Opisthokonta,3P77V@4751|Fungi,1GW8V@112252|Fungi incertae sedis	Zinc finger, C2H2 type	-	-	-		1.40967356022725	6.825727166731732
g20553	514.131359598106	1.22211781663387	0.237328745665738	5.14947236250573	2.61220259877408e-07	1.89923013946679e-05	Rp_R10_pos_vs_pIND	COG1215@1|root,KOG2571@2759|Eukaryota,38B4U@33154|Opisthokonta,3NTYK@4751|Fungi,1GVNB@112252|Fungi incertae sedis	Glycosyltransferase like family 2	CHS3	K00698	ko00520,map00520	COG1215	1.22211781663387	6.582993142819077
g20567	28.9881894582027	5.00934736743884	1.40403604170233	3.56781964184141	0.0003599641301091	0.004698255807613	Rp_R10_pos_vs_pIND	COG0726@1|root,2QRIP@2759|Eukaryota,39UFN@33154|Opisthokonta,3NWJ2@4751|Fungi,1GWH8@112252|Fungi incertae sedis	Glycosyl hydrolase family 57	CDA2	K01452	ko00520,ko01100,map00520,map01100	COG0726	5.00934736743884	3.443740773876673
g20573	23.2059115644902	1.32237418083231	0.405876352006308	3.2580715143802	0.0011217213414484	0.0109829686029624	Rp_R10_pos_vs_pIND	COG1608@1|root,2QQ1X@2759|Eukaryota,3A6FM@33154|Opisthokonta,3P5HB@4751|Fungi,1GWND@112252|Fungi incertae sedis	Amino acid kinase family	-	-	-	COG1608	1.32237418083231	2.9501150173240265
g20576	2.31617718953964	-3.92432492051124	1.06664128880161	-3.6791421462039	0.0002340198118189	0.00343074957095	Rp_R10_pos_vs_pIND	2CS65@1|root,2RAJB@2759|Eukaryota,3AWYX@33154|Opisthokonta,3Q1RM@4751|Fungi,1GVPU@112252|Fungi incertae sedis	-	-	-	-		3.92432492051124	3.6307473742163285
g20577	10.7990508367021	-6.1833009650024	1.0724259841806	-5.76571349091921	8.131309606463491e-09	1.26807184087464e-06	Rp_R10_pos_vs_pIND	COG3335@1|root,2SDK0@2759|Eukaryota,3953V@33154|Opisthokonta,3Q27T@4751|Fungi,1GX5I@112252|Fungi incertae sedis	DDE superfamily endonuclease	-	-	-	COG3335	6.1833009650024	8.089839502492396
g20580	13.2762485025026	-1.79294256030379	0.662514058062773	-2.70627096660629	0.0068043500344428	0.0407082717032681	Rp_R10_pos_vs_pIND	-	-	-	-	-	-	1.79294256030379	2.1672133531845708
g20582	4.6028762221978	-3.10827163614851	1.09589141032132	-2.83629528151623	0.0045640227608	0.030805440872209	Rp_R10_pos_vs_pIND	-	-	-	-	-	-	3.10827163614851	2.3406521984200817
g20590	790.996560329836	-0.628276803533751	0.198872417350068	-3.15919528663354	0.0015820544171512	0.0139664804831671	Rp_R10_pos_vs_pIND	2933Y@1|root,2RAYV@2759|Eukaryota,3AXDM@33154|Opisthokonta,3Q2FS@4751|Fungi,1GXJN@112252|Fungi incertae sedis	-	-	-	-		0.628276803533751	2.8007785823667652
g20596	1183.7267263485	-0.715359295759692	0.182132867882264	-3.92767820590253	8.57698646874185e-05	0.0015709389429259	Rp_R10_pos_vs_pIND	COG1053@1|root,KOG2404@2759|Eukaryota,38FMG@33154|Opisthokonta,3NU5S@4751|Fungi,1GWMF@112252|Fungi incertae sedis	HI0933-like protein	-	K18561	-	COG1053	0.715359295759692	4.0666652750751275
g20606	39.6069748367569	1.15091815324303	0.318688223916033	3.61142353834281	0.0003045208697822	0.0041716063899324	Rp_R10_pos_vs_pIND	COG1100@1|root,KOG0395@2759|Eukaryota,38C7W@33154|Opisthokonta,3NUEZ@4751|Fungi,3QQ90@4890|Ascomycota,3MC4E@451866|Taphrinomycotina	Ras subfamily of RAS small GTPases	ras1	K07827	ko01521,ko01522,ko04010,ko04012,ko04013,ko04014,ko04015,ko04062,ko04068,ko04071,ko04072,ko04137,ko04138,ko04140,ko04150,ko04151,ko04210,ko04211,ko04213,ko04214,ko04218,ko04320,ko04360,ko04370,ko04371,ko04540,ko04550,ko04650,ko04660,ko04662,ko04664,ko04714,ko04720,ko04722,ko04725,ko04726,ko04730,ko04810,ko04910,ko04912,ko04914,ko04915,ko04916,ko04917,ko04919,ko04921,ko04926,ko04933,ko04960,ko05034…	COG1100	1.15091815324303	3.5163829384312333
g20629	309.05975230303	-0.734933302575398	0.178280785984028	-4.12233600227252	3.75049607779726e-05	0.0008425305437398	Rp_R10_pos_vs_pIND	COG3590@1|root,KOG3624@2759|Eukaryota,38BNF@33154|Opisthokonta,3NWJF@4751|Fungi,1GVFK@112252|Fungi incertae sedis	Peptidase family M13	-	-	-	COG3590	0.734933302575398	4.425911284378695
g20634	4.48078148290141	4.05645714010591	1.03414112498749	3.92253730375046	8.76213217439968e-05	0.0015939970120478	Rp_R10_pos_vs_pIND	KOG1721@1|root,KOG1721@2759|Eukaryota,3A8KZ@33154|Opisthokonta,3P0AA@4751|Fungi,1GXGD@112252|Fungi incertae sedis	Zinc finger, C2H2 type	USV1	K21544	-		4.05645714010591	4.0573901998933515
g20658	812.903581582253	-0.785378332088356	0.270560062148267	-2.90278737317102	0.0036985765434012	0.0265235140921486	Rp_R10_pos_vs_pIND	-	-	-	-	-	-	0.785378332088356	2.4319653889851143
g2066	308.777939985329	-0.808669648989308	0.146256464781416	-5.52912071406816	3.2183983340986e-08	3.75474049900983e-06	Rp_R10_pos_vs_pIND	COG2175@1|root,KOG3889@2759|Eukaryota,39K0H@33154|Opisthokonta,3Q4D9@4751|Fungi	Gamma-butyrobetaine	-	-	-	COG2175	0.808669648989308	7.492360205235444
g20665	21.0569166647294	0.939459307110813	0.321846352361844	2.91896832204766	0.003511919099826	0.0254993289296075	Rp_R10_pos_vs_pIND	-	-	-	-	-	-	0.939459307110813	2.4544554970096217
g20666	796.343682327538	-2.06001736549662	0.540833692340527	-3.8089664062563	0.0001395489140057	0.0022925436475713	Rp_R10_pos_vs_pIND	2944P@1|root,2RB1M@2759|Eukaryota,3AXGX@33154|Opisthokonta,3Q2H2@4751|Fungi,1GXMK@112252|Fungi incertae sedis	-	-	-	-		2.06001736549662	3.855273538918575
g20697	39.4746610690619	1.89002950926033	0.30788054285764	6.13884038178487	8.3126038726741e-10	1.78895547943819e-07	Rp_R10_pos_vs_pIND	KOG3105@1|root,KOG3105@2759|Eukaryota	DNA binding	-	-	-		1.89002950926033	9.080262914795927
g20711	6.79910778383947	2.83498204453879	0.683982615038951	4.14481593860006	3.40086769039048e-05	0.0007827815354534	Rp_R10_pos_vs_pIND	2CMYG@1|root,2QSRP@2759|Eukaryota,38EGN@33154|Opisthokonta,3NVJR@4751|Fungi,1GSIK@112252|Fungi incertae sedis	Phosphoesterase family	-	-	-		2.83498204453879	4.468410263818839
g20718	59.3928314624652	1.6150500379664	0.341993240978278	4.7224618631249	2.33006792048736e-06	0.0001063572240349	Rp_R10_pos_vs_pIND	2ETXX@1|root,2SW6D@2759|Eukaryota,3AUKF@33154|Opisthokonta,3PHJB@4751|Fungi	-	-	-	-		1.6150500379664	5.6326314192903135
g20726	268.207965446387	0.849910765745665	0.141912713584722	5.98896846009692	2.1117610660385603e-09	3.91786292260481e-07	Rp_R10_pos_vs_pIND	COG3145@1|root,KOG4176@2759|Eukaryota,3A55G@33154|Opisthokonta,3P4MW@4751|Fungi,1GUUK@112252|Fungi incertae sedis	2OG-Fe(II) oxygenase superfamily	-	-	-	COG3145	0.849910765745665	8.675355221351833
g20729	1643.51152295399	1.05611599659767	0.274833117534799	3.84275376297745	0.0001216615158823	0.0020423381305026	Rp_R10_pos_vs_pIND	-	-	-	-	-	-	1.05611599659767	3.9148467766022037
g20749	79.5952987401125	-2.07928423337831	0.618044808844226	-3.36429366224542	0.0007673984214949	0.0082896388914448	Rp_R10_pos_vs_pIND	COG0388@1|root,KOG0807@2759|Eukaryota,38BM9@33154|Opisthokonta,3NW7Z@4751|Fungi	Nitrilase	NIT2	K01431,K11206	ko00240,ko00410,ko00770,ko00983,ko01100,map00240,map00410,map00770,map00983,map01100	COG0388	2.07928423337831	3.114979098461601
g20758	290.949904425409	1.10799942531172	0.144763438967982	7.65386228187612	1.95031142572015e-14	2.0986326096461598e-11	Rp_R10_pos_vs_pIND	2DSYR@1|root,2S6GZ@2759|Eukaryota,393YG@33154|Opisthokonta,3Q1CS@4751|Fungi,1GUE2@112252|Fungi incertae sedis	Microtubule associated protein (MAP65/ASE1 family)	-	-	-		1.10799942531172	13.709896034959117
g2077	178.020973507749	-0.915771395592303	0.189836663478637	-4.82399647576696	1.40709904279795e-06	7.07563728246782e-05	Rp_R10_pos_vs_pIND	-	-	-	-	-	-	0.915771395592303	5.8516753323969795
g20825	3981.79217916222	-0.728782330529895	0.180020285475734	-4.04833448966024	5.15833920346673e-05	0.0010736229980445	Rp_R10_pos_vs_pIND	KOG0694@1|root,KOG0694@2759|Eukaryota,38B5Z@33154|Opisthokonta,3NVXF@4751|Fungi,1GW7E@112252|Fungi incertae sedis	Protein kinase C conserved region 1 (C1) domains (Cysteine-rich domains)	PKC1	K02677,K18050	ko01521,ko04010,ko04011,ko04012,ko04014,ko04015,ko04020,ko04022,ko04066,ko04070,ko04071,ko04072,ko04139,ko04150,ko04151,ko04261,ko04270,ko04310,ko04360,ko04370,ko04371,ko04510,ko04530,ko04540,ko04650,ko04664,ko04666,ko04670,ko04713,ko04720,ko04723,ko04724,ko04725,ko04726,ko04727,ko04728,ko04730,ko04745,ko04750,ko04911,ko04912,ko04916,ko04918,ko04919,ko04921,ko04925,ko04926,ko04930,ko04931,ko04933…		0.728782330529895	4.287490102804872
g20829	109.387304228593	4.59093168853756	0.898388244028069	5.11018673614136	3.21840545853717e-07	2.22711588016651e-05	Rp_R10_pos_vs_pIND	KOG0490@1|root,KOG0490@2759|Eukaryota,3A9IA@33154|Opisthokonta,3P6YR@4751|Fungi,1GWYM@112252|Fungi incertae sedis	Homeodomain	-	-	-		4.59093168853756	6.492359243856332
g20840	9.76065932058768	3.89781952669314	0.867034175059725	4.49557772786135	6.93813070157846e-06	0.0002400570913644	Rp_R10_pos_vs_pIND	28K5G@1|root,2QSK3@2759|Eukaryota,38FDK@33154|Opisthokonta,3NY8A@4751|Fungi,1GWET@112252|Fungi incertae sedis	Glycosyl hydrolase family 57	-	-	-		3.89781952669314	5.158757523110326
g20857	3271.60995791074	-1.782157776781	0.527458190755558	-3.37876595342684	0.000728119672142	0.0079826100174068	Rp_R10_pos_vs_pIND	2E835@1|root,2SEKR@2759|Eukaryota,3AC5S@33154|Opisthokonta,3P9IK@4751|Fungi,1GXQ6@112252|Fungi incertae sedis	-	-	-	-		1.782157776781	3.1377972351380694
g20860	6109.98894586281	-0.955516643313763	0.344726383232301	-2.77181176083604	0.0055745262632589	0.0355254307703865	Rp_R10_pos_vs_pIND	2E7BC@1|root,2SDY3@2759|Eukaryota,3ACN0@33154|Opisthokonta,3P9J5@4751|Fungi,1GUIQ@112252|Fungi incertae sedis	Pleckstrin homology domain.	-	-	-		0.955516643313763	2.2537920341084083
g20868	1352.49515958657	1.09749854341229	0.360442509529187	3.04486433868706	0.0023278528618384	0.0188763080028732	Rp_R10_pos_vs_pIND	COG1071@1|root,COG1960@1|root,COG5274@1|root,KOG0139@2759|Eukaryota,KOG0537@2759|Eukaryota,KOG1182@2759|Eukaryota,38F88@33154|Opisthokonta,3NVFK@4751|Fungi,1GT3E@112252|Fungi incertae sedis	Acyl-CoA dehydrogenase, N-terminal domain	-	-	-	COG1071,COG1960,COG5274	1.09749854341229	2.63304447389807
g2087	48.3111017357152	1.24311423354314	0.275048516991859	4.51961801917271	6.19513052563106e-06	0.0002200089175612	Rp_R10_pos_vs_pIND	-	-	-	-	-	-	1.24311423354314	5.20794953901122
g20871	145.859331075057	1.92830349260503	0.258702387017388	7.45375222407755	9.072230758570471e-14	8.488846876312829e-11	Rp_R10_pos_vs_pIND	2CMQJ@1|root,2QRF6@2759|Eukaryota,39RE5@33154|Opisthokonta,3NVPZ@4751|Fungi,1GVM0@112252|Fungi incertae sedis	Glycosyl hydrolase family 9	-	K01179	ko00500,ko01100,map00500,map01100		1.92830349260503	13.042285911725061
g20925	21.9905447707263	0.971037988378868	0.329037374069567	2.95114799990339	0.0031659517658423	0.0236331765357935	Rp_R10_pos_vs_pIND	2E39T@1|root,2SADP@2759|Eukaryota,3A8ZW@33154|Opisthokonta,3BWDX@33208|Metazoa	-	-	-	-		0.971037988378868	2.499495706020757
g20948	78.3103559074045	0.9215357544685	0.318188459885769	2.89619477337216	0.0037771788366588	0.0269524753792222	Rp_R10_pos_vs_pIND	2D6C5@1|root,2S56Q@2759|Eukaryota,3A6GY@33154|Opisthokonta,3P5NG@4751|Fungi,1GUWP@112252|Fungi incertae sedis	Ser-Thr-rich glycosyl-phosphatidyl-inositol-anchored membrane family	-	-	-		0.9215357544685	2.4228324523089864
g20950	258.599700587018	0.847637340981051	0.23498594142049	3.60718320362947	0.0003095391120818	0.0042295817340397	Rp_R10_pos_vs_pIND	COG5038@1|root,KOG1012@2759|Eukaryota,3AE96@33154|Opisthokonta,3P8UU@4751|Fungi,1GXBE@112252|Fungi incertae sedis	Protein kinase C conserved region 2 (CalB)	-	-	-	COG5038	0.847637340981051	3.5092844675223582
g20954	333.316215615689	-0.715884583581742	0.11490142791996	-6.230423733989	4.6517524572544004e-10	1.19179005514967e-07	Rp_R10_pos_vs_pIND	KOG2536@1|root,KOG2536@2759|Eukaryota,3A27E@33154|Opisthokonta,3P2ZN@4751|Fungi,1GTM3@112252|Fungi incertae sedis	Mitochondrial glycoprotein	MAM33	K15414	ko05168,map05168		0.715884583581742	9.332383404285135
g20963	397.126213123889	1.22967138490877	0.288422194229535	4.26344230614291	2.01301493485566e-05	0.0005348406717657	Rp_R10_pos_vs_pIND	2FIYY@1|root,2TKDW@2759|Eukaryota,3AXJY@33154|Opisthokonta,3Q2KK@4751|Fungi,1GXSB@112252|Fungi incertae sedis	-	-	-	-		1.22967138490877	4.696153003004371
g2102	155.369381861842	-1.12678109827356	0.426235051082363	-2.64356742931455	0.0082037423634543	0.0464964108585759	Rp_R10_pos_vs_pIND	COG0364@1|root,KOG0563@2759|Eukaryota,38E2A@33154|Opisthokonta,3NWH9@4751|Fungi,1GW2C@112252|Fungi incertae sedis	Catalyzes the rate-limiting step of the oxidative pentose-phosphate pathway, which represents a route for the dissimilation of carbohydrates besides glycolysis	ZWF1	K00036	ko00030,ko00480,ko01100,ko01110,ko01120,ko01130,ko01200,ko05230,map00030,map00480,map01100,map01110,map01120,map01130,map01200,map05230	COG0364	1.12678109827356	2.0859879870027274
g21042	39.3712635259577	0.799046837889912	0.271235623210445	2.94595093532368	0.0032196346685693	0.0238877268435315	Rp_R10_pos_vs_pIND	-	-	-	-	-	-	0.799046837889912	2.4921934048338965
g2107	672.362939274923	-1.48266604882264	0.557674317138212	-2.65865937027755	0.0078452236359465	0.045071291476029	Rp_R10_pos_vs_pIND	COG2124@1|root,KOG0157@2759|Eukaryota,38CHP@33154|Opisthokonta,3Q3T2@4751|Fungi	Belongs to the cytochrome P450 family	-	-	-	COG2124	1.48266604882264	2.105394671902003
g21091	352.073884382875	-0.908285499871357	0.331411206695549	-2.74066018746842	0.006131588526387	0.0378218926183608	Rp_R10_pos_vs_pIND	COG0654@1|root,KOG2614@2759|Eukaryota,39VBU@33154|Opisthokonta,3NY6Z@4751|Fungi,1GVKW@112252|Fungi incertae sedis	FAD binding domain	-	-	-	COG0654	0.908285499871357	2.2124269971176447
g21107	12.7565781118056	1.19742837238149	0.327972232029691	3.65100534569978	0.0002612158023489	0.0037155487655995	Rp_R10_pos_vs_pIND	KOG0490@1|root,KOG0490@2759|Eukaryota,3A985@33154|Opisthokonta,3P73R@4751|Fungi,1GXA3@112252|Fungi incertae sedis	Homeodomain	-	-	-		1.19742837238149	3.583000553793066
g21111	3032.12624589165	-0.708569665097174	0.237825073200138	-2.97937326608489	0.0028883868579215	0.0220742093641083	Rp_R10_pos_vs_pIND	28KJF@1|root,2QT0W@2759|Eukaryota,39Z2Z@33154|Opisthokonta,3PCJA@4751|Fungi,1GRS1@112252|Fungi incertae sedis	Mortierella verticillata NRRL 6337	-	-	-		0.708569665097174	2.5393446397004578
g21119	16.0567451842634	1.19544419186064	0.37185807743587	3.21478613589295	0.00130541739751	0.0123326987760373	Rp_R10_pos_vs_pIND	KOG3764@1|root,KOG3764@2759|Eukaryota,38CBP@33154|Opisthokonta,3BEZR@33208|Metazoa,3CTHD@33213|Bilateria	GO:0015222	-	-	-		1.19544419186064	2.8842506036882694
g21132	1343.99038669945	-0.719790010434262	0.148717763918929	-4.83997332575982	1.29856556901118e-06	6.65391181206893e-05	Rp_R10_pos_vs_pIND	2CGB8@1|root,2RAPT@2759|Eukaryota,3AX42@33154|Opisthokonta,3Q1XU@4751|Fungi,1GWER@112252|Fungi incertae sedis	-	-	-	-		0.719790010434262	5.886536116469183
g21180	31.4264094665609	1.06345219013369	0.352411555357702	3.01764279282577	0.0025474899148177	0.0201547260509407	Rp_R10_pos_vs_pIND	COG2801@1|root,KOG0017@2759|Eukaryota,3AFVE@33154|Opisthokonta,3PCPI@4751|Fungi,1GXN4@112252|Fungi incertae sedis	Integrase core domain	-	-	-	COG2801	1.06345219013369	2.593887526633682
g21237	751.950412248417	0.626861279496879	0.232619235293674	2.69479554734795	0.0070431833323087	0.0416876646024798	Rp_R10_pos_vs_pIND	2F9KD@1|root,2TAS1@2759|Eukaryota,395SU@33154|Opisthokonta,3Q2WH@4751|Fungi,1GY4F@112252|Fungi incertae sedis	-	-	-	-		0.626861279496879	2.1522310068832944
g21240	29.399053991448	1.1907542536846	0.297035400982449	4.00879575210956	6.1029172027649e-05	0.001219506788493	Rp_R10_pos_vs_pIND	COG0507@1|root,KOG0987@2759|Eukaryota,37Q72@33090|Viridiplantae,3GCCF@35493|Streptophyta,4JS2N@91835|fabids	Belongs to the helicase family	-	-	-	COG0507	1.1907542536846	4.214462522002483
g21255	172.176006569265	1.5111924526078	0.326597171049984	4.6270837182987	3.70850634459514e-06	0.0001477207035602	Rp_R10_pos_vs_pIND	-	-	-	-	-	-	1.5111924526078	5.430800973650892
g21257	71.5618761866969	1.15744234249941	0.275591539630791	4.19984715078709	2.67095226197426e-05	0.0006531995867039	Rp_R10_pos_vs_pIND	2E8CE@1|root,2SEV6@2759|Eukaryota,3ACUW@33154|Opisthokonta,3P8X5@4751|Fungi	-	-	-	-		1.15744234249941	4.57333387407014
g21270	694.052032418501	-1.92089348076739	0.336877826150202	-5.70204783947677	1.18376592921508e-08	1.69012151684931e-06	Rp_R10_pos_vs_pIND	COG0654@1|root,KOG3855@2759|Eukaryota,39U9U@33154|Opisthokonta,3NWY8@4751|Fungi,1GY8A@112252|Fungi incertae sedis	FAD binding domain	-	-	-	COG0654	1.92089348076739	7.9267341639137685
g21280	177.823337792717	0.851405977700977	0.238168272164079	3.57480855852381	0.0003504842543495	0.0046189660978915	Rp_R10_pos_vs_pIND	-	-	-	-	-	-	0.851405977700977	3.4553314881188046
g21297	652.708657527891	-0.667082419414834	0.16935523098201	-3.93895373379813	8.18377080891265e-05	0.0015079018114607	Rp_R10_pos_vs_pIND	COG1626@1|root,KOG0602@2759|Eukaryota,38CKH@33154|Opisthokonta,3NTZ8@4751|Fungi,1GV7E@112252|Fungi incertae sedis	Trehalase	-	K01194	ko00500,ko01100,map00500,map01100	COG1626	0.667082419414834	4.087046541785915
g21316	4078.64465198194	-0.73692118641998	0.182425887114793	-4.03956476832844	5.35504792070236e-05	0.0011007257526402	Rp_R10_pos_vs_pIND	COG5648@1|root,KOG0381@2759|Eukaryota,38DGI@33154|Opisthokonta,3P2G5@4751|Fungi,1GW22@112252|Fungi incertae sedis	high mobility group	-	-	-	COG5648	0.73692118641998	4.27123663844492
g21323	2763.56705333541	-0.752029463886538	0.191684457182388	-3.92326782745343	8.73559468143418e-05	0.001590513816744	Rp_R10_pos_vs_pIND	KOG1721@1|root,KOG1721@2759|Eukaryota,3A87F@33154|Opisthokonta,3P74P@4751|Fungi	Zinc finger, C2H2 type	-	K21545	-		0.752029463886538	4.058707524788169
g21324	1608.05166924987	-0.780108655691667	0.206223063616554	-3.7828390385189	0.0001550496867153	0.0024644197251121	Rp_R10_pos_vs_pIND	28HRH@1|root,2QQ2T@2759|Eukaryota,38BNI@33154|Opisthokonta,3NW8C@4751|Fungi,1GTT2@112252|Fungi incertae sedis	lysosomal cobalamin transporter	-	K14617	ko04977,map04977		0.780108655691667	3.809529106936838
g21344	20.1442599456917	2.91259715049395	0.606479708911403	4.80246429962496	1.56724768300066e-06	7.71824654138609e-05	Rp_R10_pos_vs_pIND	KOG1674@1|root,KOG1674@2759|Eukaryota,39JFS@33154|Opisthokonta,3Q3SW@4751|Fungi	Cyclin	-	-	-		2.91259715049395	5.80486236354405
g2135	194.54506963409	-1.35222462164004	0.427269232802142	-3.16480691289613	0.0015518589801791	0.0138167973574915	Rp_R10_pos_vs_pIND	2E231@1|root,2S9BW@2759|Eukaryota,3A9HE@33154|Opisthokonta,3P729@4751|Fungi,1GWH9@112252|Fungi incertae sedis	Putative DNA-binding (bihelical) motif predicted to be involved in chromosomal organisation	-	-	-		1.35222462164004	2.8091477462947414
g21370	17.890819103163	-1.46354664506647	0.49119508177502	-2.97956290559279	0.0028865995356448	0.0220742093641083	Rp_R10_pos_vs_pIND	29R3V@1|root,2RXA6@2759|Eukaryota,39U1P@33154|Opisthokonta,3P08U@4751|Fungi,1GVQ9@112252|Fungi incertae sedis	Fungal-type cellulose-binding domain	-	-	-		1.46354664506647	2.5396134625769244
g21381	18.3678014334182	2.35150849756587	0.838766297196589	2.80353240875954	0.0050546151970176	0.0330927551321934	Rp_R10_pos_vs_pIND	COG2124@1|root,KOG0157@2759|Eukaryota,38BG9@33154|Opisthokonta,3NXAM@4751|Fungi,1GT8J@112252|Fungi incertae sedis	Cytochrome P450	-	-	-	COG2124	2.35150849756587	2.296311901234795
g21382	286.645743580277	1.05233199845227	0.247416514396519	4.25328115634903	2.10660807650691e-05	0.0005522084337942	Rp_R10_pos_vs_pIND	COG0105@1|root,KOG0888@2759|Eukaryota,39M9U@33154|Opisthokonta,3CNWZ@33208|Metazoa,3E535@33213|Bilateria	NDK	-	-	-	COG0105	1.05233199845227	4.676416255109868
g21398	50.7086049992122	2.40791400398631	0.466089322253648	5.16620718179833	2.38891982363193e-07	1.76068299741037e-05	Rp_R10_pos_vs_pIND	2CZPH@1|root,2SB4K@2759|Eukaryota,3ASFX@33154|Opisthokonta,3P75C@4751|Fungi,1GW4X@112252|Fungi incertae sedis	Polysaccharide deacetylase	-	-	-		2.40791400398631	6.621798425695303
g21401	64.9833867607128	0.753256808900581	0.271480248379053	2.77462840629514	0.0055264812693255	0.0354079795764085	Rp_R10_pos_vs_pIND	2F9DJ@1|root,2TAJ1@2759|Eukaryota,395HY@33154|Opisthokonta,3Q2MP@4751|Fungi,1GXU1@112252|Fungi incertae sedis	-	-	-	-		0.753256808900581	2.2575512975752696
g21406	211.500589304991	1.31743930977581	0.24648183062957	5.34497535339935	9.04293574540124e-08	8.31679573405043e-06	Rp_R10_pos_vs_pIND	2F96Z@1|root,2TAC8@2759|Eukaryota,3959Y@33154|Opisthokonta,3Q2DR@4751|Fungi,1GXG8@112252|Fungi incertae sedis	-	-	-	-		1.31743930977581	7.043690555028187
g21409	516.034541813002	1.03384307732587	0.328826234506897	3.144040738952	0.0016663224020487	0.0145539465967904	Rp_R10_pos_vs_pIND	COG0726@1|root,2S2CW@2759|Eukaryota,39Z6D@33154|Opisthokonta,3NX9B@4751|Fungi,1GVC3@112252|Fungi incertae sedis	Glycosyl hydrolase family 57	-	K01452	ko00520,ko01100,map00520,map01100	COG0726	1.03384307732587	2.7782409669841766
g21410	358.825869113163	-1.05403700109125	0.222647992533931	-4.7340961357674	2.2003342342939e-06	0.0001016167232966	Rp_R10_pos_vs_pIND	COG0726@1|root,2S2CW@2759|Eukaryota,39Z6D@33154|Opisthokonta,3NX9B@4751|Fungi,1GVC3@112252|Fungi incertae sedis	Glycosyl hydrolase family 57	-	K01452	ko00520,ko01100,map00520,map01100	COG0726	1.05403700109125	5.657511344139511
g21438	173.577782322713	1.56392302999697	0.345410159027568	4.52772736737065	5.9621435128399e-06	0.0002142091661766	Rp_R10_pos_vs_pIND	KOG0490@1|root,KOG0490@2759|Eukaryota,3A9ZW@33154|Opisthokonta,3P719@4751|Fungi,1GUMH@112252|Fungi incertae sedis	Homeodomain	-	K09323,K12411	-		1.56392302999697	5.224597574414706
g2145	925.973714938613	-0.706565594965507	0.236626876110124	-2.98599046135689	0.0028266145984296	0.021764426752345	Rp_R10_pos_vs_pIND	COG5210@1|root,KOG2197@2759|Eukaryota,38DX3@33154|Opisthokonta,3NW9F@4751|Fungi,1GW9A@112252|Fungi incertae sedis	Domain in Tre-2, BUB2p, and Cdc16p. Probable Rab-GAPs.	GYP7	K20168	ko04137,map04137	COG5210	0.706565594965507	2.548733402400323
g21451	2362.58463830502	-0.72299776479181	0.178898231790518	-4.04139134051593	5.31350006644927e-05	0.0010963742562804	Rp_R10_pos_vs_pIND	KOG1414@1|root,KOG1414@2759|Eukaryota,39QGM@33154|Opisthokonta,3NVG8@4751|Fungi,1GU6R@112252|Fungi incertae sedis	Aft1 HRA domain	SKO1	K09051	ko04011,map04011		0.72299776479181	4.274619309654032
g21470	10.551244568785	1.60118723771696	0.60108094163588	2.66384629224681	0.007725285283596	0.0445726178520835	Rp_R10_pos_vs_pIND	-	-	-	-	-	-	1.60118723771696	2.112085473740821
g2148	2637.02727644285	-0.726596885475838	0.227873327276562	-3.18859997420405	0.0014296356469768	0.0130668166962189	Rp_R10_pos_vs_pIND	KOG1318@1|root,KOG1318@2759|Eukaryota,38KP9@33154|Opisthokonta,3P00W@4751|Fungi,1GY8T@112252|Fungi incertae sedis	helix loop helix domain	-	-	-		0.726596885475838	2.844774631534651
g21510	476.171467675297	-0.668021548113819	0.146426451605271	-4.56216442309645	5.06289733189794e-06	0.0001913428594942	Rp_R10_pos_vs_pIND	COG0062@1|root,KOG2585@2759|Eukaryota,392AZ@33154|Opisthokonta,3Q243@4751|Fungi,1GWZH@112252|Fungi incertae sedis	NADPHX epimerase activity	-	-	-	COG0062	0.668021548113819	5.295600879376399
g21520	8679.87446877556	-1.47746225015692	0.26963518631102	-5.47948608032444	4.26563003376536e-08	4.56719522172459e-06	Rp_R10_pos_vs_pIND	COG5038@1|root,KOG1012@2759|Eukaryota,3AE96@33154|Opisthokonta,3P8UU@4751|Fungi,1GWY8@112252|Fungi incertae sedis	Protein kinase C conserved region 2 (CalB)	-	-	-	COG5038	1.47746225015692	7.370016814442565
g21524	12.0547077314677	1.29737789542902	0.359007975611906	3.61378571943345	0.0003017584804399	0.004144316692755	Rp_R10_pos_vs_pIND	2EN9H@1|root,2SRRY@2759|Eukaryota	-	-	-	-		1.29737789542902	3.5203405159066707
g21528	119.208252187309	1.72968000741252	0.376694834786272	4.5917274347388	4.39592240501883e-06	0.0001707665091668	Rp_R10_pos_vs_pIND	2CS6D@1|root,2RAKF@2759|Eukaryota,3AWZZ@33154|Opisthokonta,3Q1SS@4751|Fungi,1GVUU@112252|Fungi incertae sedis	-	-	-	-		1.72968000741252	5.35694998216519
g21543	13155.0308071805	-1.13163141200539	0.245863711185195	-4.60267766459033	4.17093495967171e-06	0.0001635021698854	Rp_R10_pos_vs_pIND	COG3961@1|root,KOG1184@2759|Eukaryota,38SA8@33154|Opisthokonta,3NUUP@4751|Fungi,1GSI2@112252|Fungi incertae sedis	Thiamine pyrophosphate enzyme, C-terminal TPP binding domain	-	K01568	ko00010,ko01100,ko01110,ko01130,map00010,map01100,map01110,map01130	COG3961	1.13163141200539	5.379766582361292
g21544	2402.71752708846	-1.27677591323403	0.45562534896349	-2.80224951517423	0.005074760751932	0.033155411700768	Rp_R10_pos_vs_pIND	KOG1414@1|root,KOG1414@2759|Eukaryota,3A9HT@33154|Opisthokonta,3P7HQ@4751|Fungi,1GWWX@112252|Fungi incertae sedis	basic region leucin zipper	-	-	-		1.27677591323403	2.2945844276147422
g21549	943.021237944669	0.62072817968691	0.096742771157207	6.41627454188	1.39649511280594e-10	3.9401841651632e-08	Rp_R10_pos_vs_pIND	KOG0615@1|root,KOG0615@2759|Eukaryota,38DUI@33154|Opisthokonta,3NVP1@4751|Fungi,1GTDS@112252|Fungi incertae sedis	FHA domain	DUN1	K06641	ko04110,ko04111,ko04115,ko04218,ko05166,map04110,map04111,map04115,map04218,map05166		0.62072817968691	9.854960579823432
g21551	1681.31177503093	0.645863984274	0.201880605637511	3.19923740190124	0.0013779165180867	0.012792985930002	Rp_R10_pos_vs_pIND	KOG1826@1|root,KOG1826@2759|Eukaryota,38EMB@33154|Opisthokonta,3Q1U2@4751|Fungi,1GW1D@112252|Fungi incertae sedis	GTPase-activator protein for Ras-like GTPases	-	-	-		0.645863984274	2.8607770936276316
g21555	159.708086431526	1.35489814640752	0.264090266042948	5.13043576618298	2.89072192171571e-07	2.0599743866637e-05	Rp_R10_pos_vs_pIND	KOG1192@1|root,KOG1192@2759|Eukaryota,3AAJN@33154|Opisthokonta,3P76C@4751|Fungi,1GW5Q@112252|Fungi incertae sedis	UDP-glucoronosyl and UDP-glucosyl transferase	-	-	-		1.35489814640752	6.538993684072324
g2156	716.868283031102	1.30568588267563	0.270691445452544	4.82352104069183	1.41045880497128e-06	7.07563728246782e-05	Rp_R10_pos_vs_pIND	-	-	-	-	-	-	1.30568588267563	5.8506395936879265
g21585	34.972284672827	1.45339563015698	0.433803303794458	3.35035629614665	0.0008070767435316	0.0085604231629096	Rp_R10_pos_vs_pIND	-	-	-	-	-	-	1.45339563015698	3.0930851670032915
g21586	105.950438643699	1.27603198559686	0.418670435685507	3.04781966156164	0.0023050821519183	0.0187552638909015	Rp_R10_pos_vs_pIND	KOG1075@1|root,KOG1075@2759|Eukaryota,3ADGB@33154|Opisthokonta,3PE4J@4751|Fungi	Ribonuclease H protein	-	-	-		1.27603198559686	2.6373135919710737
g21589	1956.42651634409	-0.780485189342989	0.255119595492526	-3.05929141913308	0.0022186121977587	0.0182336927433077	Rp_R10_pos_vs_pIND	2DVB5@1|root,2S6N0@2759|Eukaryota,3A7FH@33154|Opisthokonta,3P5XH@4751|Fungi,1GXB8@112252|Fungi incertae sedis	Domain of unknown function (DUF4203)	-	-	-		0.780485189342989	2.653918603622938
g21629	85.1305271697316	2.41904571460624	0.473744392769529	5.10622553327629	3.28657401980491e-07	2.25255921911533e-05	Rp_R10_pos_vs_pIND	COG0639@1|root,COG5132@1|root,KOG0375@2759|Eukaryota,KOG3404@2759|Eukaryota,3A009@33154|Opisthokonta,3P1XY@4751|Fungi,1GTK6@112252|Fungi incertae sedis	G10 protein	BUD31	K12873	ko03040,map03040	COG0639,COG5132	2.41904571460624	6.483256582148006
g21633	601.155213181151	1.15682353286971	0.4362724268964	2.65160817312991	0.008010944726339	0.0457483770054189	Rp_R10_pos_vs_pIND	-	-	-	-	-	-	1.15682353286971	2.096316264784379
g21642	168.995098342878	1.10855845842163	0.288385561572764	3.84401511773301	0.0001210375445121	0.0020367072432151	Rp_R10_pos_vs_pIND	KOG3670@1|root,KOG3670@2759|Eukaryota,39135@33154|Opisthokonta,3Q18B@4751|Fungi,1GWRW@112252|Fungi incertae sedis	GDSL-like Lipase/Acylhydrolase	-	-	-		1.10855845842163	3.917079895424909
g21647	355.726937185754	1.56596225982524	0.251283509733942	6.23185445588242	4.60945636370011e-10	1.19179005514967e-07	Rp_R10_pos_vs_pIND	COG1620@1|root,2RZJX@2759|Eukaryota,3A39U@33154|Opisthokonta,3Q1ZS@4751|Fungi,1GWNH@112252|Fungi incertae sedis	L-lactate permease	-	-	-	COG1620	1.56596225982524	9.33635029200022
g21669	40.8494970076658	2.30804268558154	0.324420394562343	7.11435755663633	1.1243532154372899e-12	8.06573518314197e-10	Rp_R10_pos_vs_pIND	-	-	-	-	-	-	2.30804268558154	11.949097233769098
g21670	102.827069439641	0.932033508464611	0.164931964807787	5.65101803977664	1.59500349449414e-08	2.08036789121263e-06	Rp_R10_pos_vs_pIND	2E3DW@1|root,2SAGY@2759|Eukaryota,3AAJ6@33154|Opisthokonta,3P82J@4751|Fungi,1GWEU@112252|Fungi incertae sedis	-	-	-	-		0.932033508464611	7.797238361109709
g2175	133.556070587492	1.05247373293772	0.217294269483132	4.84354113636403	1.27545299733719e-06	6.56879415898523e-05	Rp_R10_pos_vs_pIND	293W9@1|root,2RAT5@2759|Eukaryota,3AX7H@33154|Opisthokonta,3Q22I@4751|Fungi,1GWW6@112252|Fungi incertae sedis	Putative transposase DNA-binding domain	-	-	-		1.05247373293772	5.894335541266826
g21769	14.5876587747275	1.02335171959556	0.372543787926035	2.74693003282272	0.0060155966095461	0.0373993694435188	Rp_R10_pos_vs_pIND	-	-	-	-	-	-	1.02335171959556	2.220721294112218
g21788	189.679904069359	0.955533962263049	0.301831104376014	3.16579023304592	0.0015466228315362	0.013778956385308	Rp_R10_pos_vs_pIND	COG1620@1|root,2RZJX@2759|Eukaryota,3A39U@33154|Opisthokonta,3Q1ZS@4751|Fungi,1GWNH@112252|Fungi incertae sedis	L-lactate permease	-	-	-	COG1620	0.955533962263049	2.810615582974085
g21792	169.028912838019	1.02941205475096	0.245171826225148	4.19873714937223	2.68407660793126e-05	0.0006543778826624	Rp_R10_pos_vs_pIND	KOG3670@1|root,KOG3670@2759|Eukaryota,39135@33154|Opisthokonta,3Q18B@4751|Fungi,1GWRW@112252|Fungi incertae sedis	GDSL-like Lipase/Acylhydrolase	-	-	-		1.02941205475096	4.5712050928521455
g21804	133.495152735985	1.91668331880847	0.443015285191405	4.32644963475777	1.51531947733447e-05	0.0004302267872257	Rp_R10_pos_vs_pIND	COG0639@1|root,COG5132@1|root,KOG0375@2759|Eukaryota,KOG3404@2759|Eukaryota,3A009@33154|Opisthokonta,3P1XY@4751|Fungi,1GTK6@112252|Fungi incertae sedis	G10 protein	BUD31	K12873	ko03040,map03040	COG0639,COG5132	1.91668331880847	4.81949579447767
g21812	494.439986939778	-2.15750868790818	0.314817653366361	-6.85320109859732	7.22154537860099e-12	3.3785843063667805e-09	Rp_R10_pos_vs_pIND	KOG1414@1|root,KOG1414@2759|Eukaryota,393TP@33154|Opisthokonta,3Q1BD@4751|Fungi,1GX9U@112252|Fungi incertae sedis	basic region leucin zipper	-	-	-		2.15750868790818	11.141369855396809
g2182	47.5297436237176	0.722060249231235	0.266706406912399	2.70732247339075	0.0067828336622126	0.040627153700105	Rp_R10_pos_vs_pIND	COG3119@1|root,KOG3731@2759|Eukaryota,38E91@33154|Opisthokonta,3NVCA@4751|Fungi,1GTCJ@112252|Fungi incertae sedis	Sulfatase	-	-	-	COG3119	0.722060249231235	2.168588833158916
g2183	13.9401155036349	1.30218870850154	0.39516223315375	3.29532682844943	0.0009830727270636	0.0099001909963208	Rp_R10_pos_vs_pIND	COG1253@1|root,KOG2118@2759|Eukaryota,38BRM@33154|Opisthokonta,3NX0I@4751|Fungi,1GVRU@112252|Fungi incertae sedis	Domain of unknown function DUF21	-	K16302	-	COG1253	1.30218870850154	3.0074143521637335
g21838	1776.52661345734	-0.768896426096334	0.274328601487302	-2.80282997080028	0.0050656367584015	0.0331199835729792	Rp_R10_pos_vs_pIND	2DVB5@1|root,2S6N0@2759|Eukaryota,3A7FH@33154|Opisthokonta,3P5XH@4751|Fungi,1GXB8@112252|Fungi incertae sedis	Domain of unknown function (DUF4203)	-	-	-		0.768896426096334	2.2953659553819725
g21852	26.2713543210442	0.875952684225402	0.281351664395911	3.11337303124243	0.0018496207511627	0.0158336070746908	Rp_R10_pos_vs_pIND	-	-	-	-	-	-	0.875952684225402	2.7329173108196323
g21865	6.74739391375211	1.29527248123355	0.491684096512487	2.6343591147668	0.0084296278678525	0.047428502312171	Rp_R10_pos_vs_pIND	2CZWY@1|root,2SBZF@2759|Eukaryota,3AX84@33154|Opisthokonta,3Q23N@4751|Fungi,1GWYG@112252|Fungi incertae sedis	function. Source PGD	-	-	-		1.29527248123355	2.0741915972027134
g21866	118.955392506348	1.16476793392569	0.339247817873851	3.43338371702897	0.0005960978331629	0.0068897000362514	Rp_R10_pos_vs_pIND	KOG1192@1|root,KOG1192@2759|Eukaryota,3AAJN@33154|Opisthokonta,3P76C@4751|Fungi,1GW5Q@112252|Fungi incertae sedis	UDP-glucoronosyl and UDP-glucosyl transferase	-	-	-		1.16476793392569	3.224682456843742
g21872	23.212089865645	1.91664243996953	0.524719107204526	3.65270182399221	0.0002594954956079	0.003695964633341	Rp_R10_pos_vs_pIND	-	-	-	-	-	-	1.91664243996953	3.5858701763496725
g21886	2376.42002584159	-0.6709158343406	0.216535323460477	-3.09841287610083	0.0019456016670335	0.0165172755330289	Rp_R10_pos_vs_pIND	KOG3780@1|root,KOG3780@2759|Eukaryota,39VG3@33154|Opisthokonta,3NZA3@4751|Fungi,1GW6J@112252|Fungi incertae sedis	Arrestin (or S-antigen), C-terminal domain	creD	K20062	-		0.6709158343406	2.7109460702943142
g21889	943.763530126532	-1.16942525186072	0.349447460787872	-3.34649806647359	0.0008183925031473	0.008654852609452	Rp_R10_pos_vs_pIND	COG0726@1|root,2S2CW@2759|Eukaryota,39Z6D@33154|Opisthokonta,3P1A4@4751|Fungi,1GVJC@112252|Fungi incertae sedis	Mortierella verticillata NRRL 6337	-	-	-	COG0726	1.16942525186072	3.0870383576153877
g21891	629.963917606517	0.839683384616086	0.281709147001267	2.98067490372369	0.0028761394305653	0.0220404122139481	Rp_R10_pos_vs_pIND	2CYJV@1|root,2S4UE@2759|Eukaryota,3A98U@33154|Opisthokonta,3Q2D2@4751|Fungi,1GXEJ@112252|Fungi incertae sedis	-	-	-	-		0.839683384616086	2.541190063888141
g21892	686.936052590857	0.777903081096236	0.26802236087903	2.90238127350627	0.0037033750724869	0.0265402380735902	Rp_R10_pos_vs_pIND	COG0507@1|root,KOG0987@2759|Eukaryota,37I5H@33090|Viridiplantae,3GMSB@35493|Streptophyta,3M24Q@4447|Liliopsida,3ITHF@38820|Poales	PIF1-like helicase	-	-	-	COG0507	0.777903081096236	2.4314023010041987
g21898	227.253092121087	1.01359062287613	0.264634463281386	3.83015352689862	0.0001280633334162	0.0021315166267996	Rp_R10_pos_vs_pIND	COG1026@1|root,KOG0961@2759|Eukaryota,38C6N@33154|Opisthokonta,3NV61@4751|Fungi,1GSIZ@112252|Fungi incertae sedis	Peptidase M16 inactive domain	-	-	-	COG1026	1.01359062287613	3.8925751979247813
g21900	876.820362960786	0.91673830560845	0.116190416444863	7.88996488400988	3.0227157826282304e-15	3.5187689688828998e-12	Rp_R10_pos_vs_pIND	28NHB@1|root,2QV2T@2759|Eukaryota,39JDP@33154|Opisthokonta,3Q3QC@4751|Fungi,1GVUK@112252|Fungi incertae sedis	STE like transcription factor	-	K11215	ko04011,map04011		0.91673830560845	14.51960268637796
g21901	230.485689063688	1.8629452785907	0.278147106390917	6.69769785766693	2.11728456671186e-11	8.76270791542424e-09	Rp_R10_pos_vs_pIND	KOG0578@1|root,KOG0578@2759|Eukaryota,38BIW@33154|Opisthokonta,3NVDQ@4751|Fungi,1GVJS@112252|Fungi incertae sedis	P21-Rho-binding domain	CLA4	K08286,K19833	ko04011,map04011		1.8629452785907	10.674220768127375
g21902	99.5453155235139	2.9742415022928	0.994712963383149	2.99005000616159	0.0027893177898563	0.0215388977952988	Rp_R10_pos_vs_pIND	KOG2204@1|root,KOG2204@2759|Eukaryota,38DVP@33154|Opisthokonta,3NUBI@4751|Fungi,1GW5T@112252|Fungi incertae sedis	Glycosyl hydrolase family 47	-	K01230	ko00510,ko00513,ko01100,ko04141,map00510,map00513,map01100,map04141		2.9742415022928	2.554502003296289
g21908	1230.36826789862	0.669230534464413	0.231547442065329	2.89025233228704	0.0038493271215871	0.0272741763137848	Rp_R10_pos_vs_pIND	2CP7F@1|root,2R0QU@2759|Eukaryota,395AU@33154|Opisthokonta,3Q2EF@4751|Fungi,1GXHN@112252|Fungi incertae sedis	-	-	-	-		0.669230534464413	2.4146151803412415
g21919	3159.95509708565	-0.77290650196549	0.179198137150069	-4.31313915567226	1.60952740132013e-05	0.0004498524571923	Rp_R10_pos_vs_pIND	2CWJX@1|root,2RUQZ@2759|Eukaryota,3992N@33154|Opisthokonta,3Q23B@4751|Fungi,1GWXV@112252|Fungi incertae sedis	helix loop helix domain	-	-	-		0.77290650196549	4.793301625290371
g21960	633.154239899994	0.69980979811443	0.170311280066197	4.10900439385122	3.97368516608845e-05	0.0008816255511277	Rp_R10_pos_vs_pIND	KOG3719@1|root,KOG3719@2759|Eukaryota,3AK4E@33154|Opisthokonta,3NUER@4751|Fungi,1GWQS@112252|Fungi incertae sedis	Choline/Carnitine o-acyltransferase	YAT1	K00624	ko04146,map04146		0.69980979811443	4.400806544887734
g21961	521.717323068568	0.643438560394934	0.244811761615395	2.62829921303288	0.0085812998217418	0.0479144301665575	Rp_R10_pos_vs_pIND	KOG3783@1|root,KOG3783@2759|Eukaryota,38B40@33154|Opisthokonta,3Q1RR@4751|Fungi,1GVQG@112252|Fungi incertae sedis|2E03W@1|root,2S7JK@2759|Eukaryota,3A8PE@33154|Opisthokonta,3P85H@4751|Fungi,1GURJ@112252|Fungi incertae sedis	Protein of unknown function (DUF3808)|Lytic transglycolase	-	-	-		0.643438560394934	2.0664469239631194
g21967	533.741614397573	1.05860110333853	0.36923596941566	2.86700427646266	0.0041437741320903	0.0287966296790318	Rp_R10_pos_vs_pIND	KOG2308@1|root,KOG2308@2759|Eukaryota,3AWWF@33154|Opisthokonta,3Q1NU@4751|Fungi,1GVWF@112252|Fungi incertae sedis	DDHD	-	-	-		1.05860110333853	2.382603925043758
g21972	358.676448972564	-0.701969077489255	0.161590275326609	-4.34412947233628	1.39829033648594e-05	0.000403386143854	Rp_R10_pos_vs_pIND	2CS0R@1|root,2R9XM@2759|Eukaryota,3AWC3@33154|Opisthokonta,3Q2ST@4751|Fungi,1GY08@112252|Fungi incertae sedis	-	-	-	-		0.701969077489255	4.854402643724662
g21973	94.2759958018602	1.38542462194831	0.205735037808698	6.7340237069222	1.65034270494242e-11	6.964122618248181e-09	Rp_R10_pos_vs_pIND	2DKYR@1|root,2S63V@2759|Eukaryota,3A7H5@33154|Opisthokonta,3P555@4751|Fungi	Spizellomyces punctatus DAOM BR117	-	-	-		1.38542462194831	10.782425862203636
g21979	1170.42685611378	1.00813036991233	0.21352602927475	4.72134649502209	2.34288418793708e-06	0.0001063572240349	Rp_R10_pos_vs_pIND	2CZ7S@1|root,2S8Y2@2759|Eukaryota,3APF4@33154|Opisthokonta,3PEUS@4751|Fungi,1GWZQ@112252|Fungi incertae sedis|2DKYR@1|root,2S63V@2759|Eukaryota,3A7H5@33154|Opisthokonta,3P555@4751|Fungi	DDE superfamily endonuclease|Spizellomyces punctatus DAOM BR117	-	-	-		1.00813036991233	5.6302491786599544
g22005	145.044701081435	-0.621437802106523	0.177911341262219	-3.49296339231461	0.0004776919901452	0.0058441963447306	Rp_R10_pos_vs_pIND	COG1881@1|root,KOG3346@2759|Eukaryota,38EN2@33154|Opisthokonta,3P6HV@4751|Fungi,1GU4F@112252|Fungi incertae sedis	Phosphatidylethanolamine-binding protein	-	-	-	COG1881	0.621437802106523	3.3208520408286515
g22027	200.895499954642	0.96375962600497	0.279581245209773	3.44715406529451	0.0005665254147509	0.006618997530323	Rp_R10_pos_vs_pIND	-	-	-	-	-	-	0.96375962600497	3.246780602590529
g22061	271.654353535212	1.2759021227405	0.232610275628184	5.48514943845375	4.13120035349659e-08	4.44537814038001e-06	Rp_R10_pos_vs_pIND	KOG0198@1|root,KOG0198@2759|Eukaryota,38DCY@33154|Opisthokonta,3NU2U@4751|Fungi,1GT37@112252|Fungi incertae sedis	Protein tyrosine kinase	CDC15	K06683	ko04111,ko04113,ko04392,map04111,map04113,map04392		1.2759021227405	7.383923742252168
g22064	328.346022527277	1.65043800872606	0.272502021261638	6.05660831829729	1.39021539892051e-09	2.79937059879961e-07	Rp_R10_pos_vs_pIND	KOG0490@1|root,KOG0490@2759|Eukaryota,395CU@33154|Opisthokonta,3Q2GD@4751|Fungi,1GXKN@112252|Fungi incertae sedis	Homeodomain	-	-	-		1.65043800872606	8.856917905274543
g22079	1144.4482439826	1.17107243452769	0.258273799975953	4.53422853822851	5.78144042490453e-06	0.0002113237597534	Rp_R10_pos_vs_pIND	2CYQ2@1|root,2S5JY@2759|Eukaryota,3A6RN@33154|Opisthokonta,3P56P@4751|Fungi,1GX9Y@112252|Fungi incertae sedis	-	-	-	-		1.17107243452769	5.237963945203677
g22090	1458.38348481837	-0.72195327766007	0.131203339591749	-5.50255260198782	3.74331488406854e-08	4.13127587795072e-06	Rp_R10_pos_vs_pIND	COG5258@1|root,KOG0463@2759|Eukaryota,38CTU@33154|Opisthokonta,3NUYB@4751|Fungi,1GSDZ@112252|Fungi incertae sedis	Elongation factor Tu domain 2	-	-	-	COG5258	0.72195327766007	7.426743638912427
g2210	11.3581271938329	1.62202277733766	0.382744225747022	4.23787654581039	2.2564377891254e-05	0.0005830007277957	Rp_R10_pos_vs_pIND	COG0484@1|root,KOG0716@2759|Eukaryota	ATP-dependent protein binding	CWC23	-	-	COG0484	1.62202277733766	4.646576635647933
g22133	299.921814190949	0.983312200360634	0.195321768109772	5.0343195736791	4.79549098719553e-07	3.00885602144125e-05	Rp_R10_pos_vs_pIND	KOG3128@1|root,KOG3128@2759|Eukaryota,39AX7@33154|Opisthokonta,3P3CG@4751|Fungi,1GWRX@112252|Fungi incertae sedis	Pyrimidine 5'-nucleotidase (UMPH-1)	-	-	-		0.983312200360634	6.319166920899286
g22144	6248.09142018597	1.37886088798562	0.232252890581579	5.93689441079873	2.9047160478628303e-09	5.20936617217134e-07	Rp_R10_pos_vs_pIND	COG0474@1|root,KOG0204@2759|Eukaryota,38BS0@33154|Opisthokonta,3NX5D@4751|Fungi,1GSDH@112252|Fungi incertae sedis	This magnesium-dependent enzyme catalyzes the hydrolysis of ATP coupled with the transport of calcium	PMC1	K01537	-	COG0474	1.37886088798562	8.536896315897971
g22156	17.5806557305454	1.08591896170237	0.36778576452084	2.95258562581161	0.0031512466003169	0.0235751229069208	Rp_R10_pos_vs_pIND	COG1215@1|root,KOG2571@2759|Eukaryota,38FKQ@33154|Opisthokonta,3NUPC@4751|Fungi,1GV42@112252|Fungi incertae sedis	Chitin synthase	-	-	-	COG1215	1.08591896170237	2.501517609848431
g22166	1076.95199486349	-0.958924582608012	0.19668139283945	-4.87552263467434	1.08520751563219e-06	5.78087894651494e-05	Rp_R10_pos_vs_pIND	2CGB8@1|root,2RAPT@2759|Eukaryota,3AX42@33154|Opisthokonta,3Q1XU@4751|Fungi,1GWER@112252|Fungi incertae sedis	-	-	-	-		0.958924582608012	5.964487207182571
g22177	135.773341186634	0.671844037327691	0.223726169443588	3.00297474809756	0.0026735461413713	0.0209111312011044	Rp_R10_pos_vs_pIND	KOG1674@1|root,KOG1674@2759|Eukaryota,39UTS@33154|Opisthokonta,3NYEI@4751|Fungi,1GXI1@112252|Fungi incertae sedis	Cyclin	PCL1	K06656,K06657	ko04111,map04111		0.671844037327691	2.5729123162316707
g22184	11.6291631164176	1.27040955114483	0.40242120426994	3.15691503744085	0.0015944779737879	0.0140461565591037	Rp_R10_pos_vs_pIND	KOG3764@1|root,KOG3764@2759|Eukaryota,39JDB@33154|Opisthokonta,3NY2M@4751|Fungi,1GVZN@112252|Fungi incertae sedis	MFS/sugar transport protein	-	-	-		1.27040955114483	2.797381475748989
g22186	5189.81436230934	-1.08708217176716	0.239514954505817	-4.53868182890752	5.66069723781923e-06	0.0002084113569524	Rp_R10_pos_vs_pIND	28KJF@1|root,2QT0W@2759|Eukaryota,39Z2Z@33154|Opisthokonta,3PCJA@4751|Fungi,1GRS1@112252|Fungi incertae sedis	Mortierella verticillata NRRL 6337	-	-	-		1.08708217176716	5.2471300727184245
g22191	1610.32879511149	0.899556007199549	0.170593941830911	5.27308295678617	1.34150886966386e-07	1.1411309242702e-05	Rp_R10_pos_vs_pIND	2CS8B@1|root,2RAU3@2759|Eukaryota,3AX8H@33154|Opisthokonta,3Q247@4751|Fungi,1GWZU@112252|Fungi incertae sedis	-	-	-	-		0.899556007199549	6.872406451554594
g22192	742.966214934319	0.784833783446936	0.15613001103948	5.02679643856861	4.98741271965303e-07	3.08431348102451e-05	Rp_R10_pos_vs_pIND	2CS8B@1|root,2RAU3@2759|Eukaryota,3AX8H@33154|Opisthokonta,3Q247@4751|Fungi,1GWZU@112252|Fungi incertae sedis	-	-	-	-		0.784833783446936	6.302124691446497
g2230	10835.0550380345	-0.995346577428408	0.274072796251684	-3.63168687677551	0.0002815746456394	0.0039528818974596	Rp_R10_pos_vs_pIND	COG0021@1|root,KOG0523@2759|Eukaryota,38B8B@33154|Opisthokonta,3NZ8A@4751|Fungi,1GWKW@112252|Fungi incertae sedis	Catalyzes the transfer of a two-carbon ketol group from a ketose donor to an aldose acceptor, via a covalent intermediate with the cofactor thiamine pyrophosphate	TKL1	K00615	ko00030,ko00710,ko01051,ko01100,ko01110,ko01120,ko01130,ko01200,ko01230,map00030,map00710,map01051,map01100,map01110,map01120,map01130,map01200,map01230	COG0021	0.995346577428408	3.550406453772254
g22306	1355.49497462042	0.978179874108556	0.210377010561327	4.64965193439426	3.32495671929651e-06	0.0001373443254433	Rp_R10_pos_vs_pIND	2F914@1|root,2RAWS@2759|Eukaryota,3AXB9@33154|Opisthokonta,3Q28S@4751|Fungi,1GX77@112252|Fungi incertae sedis	-	-	-	-		0.978179874108556	5.478214003501639
g2233	68.8143757358908	2.00817537382436	0.705323636167619	2.84716869086621	0.0044109981534971	0.0300028733443147	Rp_R10_pos_vs_pIND	COG5261@1|root,KOG2128@2759|Eukaryota,38DQ7@33154|Opisthokonta,3NVME@4751|Fungi,1GS1B@112252|Fungi incertae sedis	RasGAP C-terminus	IQG1	K05767	ko04810,map04810	COG5261	2.00817537382436	2.355463124023041
g22336	771.012337077724	-0.892274172791702	0.21458494062758	-4.15813975660237	3.20849717201545e-05	0.0007464872177183	Rp_R10_pos_vs_pIND	2C0JP@1|root,2SAMB@2759|Eukaryota,3AA4Z@33154|Opisthokonta,3P7X3@4751|Fungi	Expressed protein	-	-	-		0.892274172791702	4.493698339161828
g22347	1088.89591509619	-0.748304920627388	0.274886246147537	-2.72223485574378	0.0064842042896892	0.039308890286874	Rp_R10_pos_vs_pIND	COG0589@1|root,2QRPI@2759|Eukaryota,38FP1@33154|Opisthokonta,3NX2S@4751|Fungi,1GUKA@112252|Fungi incertae sedis	Universal stress protein family	-	-	-	COG0589	0.748304920627388	2.188143310836618
g22364	48.2910265414115	0.6688009958148	0.20907907335375	3.19879452824638	0.001380034876968	0.0128016080117365	Rp_R10_pos_vs_pIND	KOG4546@1|root,KOG4546@2759|Eukaryota,38GNP@33154|Opisthokonta,3NXIQ@4751|Fungi,1GSR1@112252|Fungi incertae sedis	Peroxisomal membrane protein (Pex16)	-	K13335	ko04146,map04146		0.6688009958148	2.860109937741266
g22382	75.044757366799	2.25547436223712	0.799243955733874	2.82200990830906	0.00477237027759	0.0317249439374296	Rp_R10_pos_vs_pIND	COG5019@1|root,KOG2655@2759|Eukaryota,38BV0@33154|Opisthokonta,3NUM5@4751|Fungi,1GSPH@112252|Fungi incertae sedis	Septin	CDC3	K16944	-	COG5019	2.25547436223712	2.3212658677520053
g22396	252.469998810114	0.686576333517806	0.232939755348361	2.94744163567542	0.0032041523105641	0.023810967498498	Rp_R10_pos_vs_pIND	KOG1721@1|root,KOG1721@2759|Eukaryota,38CM3@33154|Opisthokonta,3NX08@4751|Fungi,3V1R3@5204|Basidiomycota,2YEFP@29000|Pucciniomycotina	zinc finger	creA	K09467	-		0.686576333517806	2.4942868477484357
g22399	10.8227354085133	1.21765299667925	0.427565690434338	2.84787349387718	0.0044012416025107	0.0299837080325295	Rp_R10_pos_vs_pIND	-	-	-	-	-	-	1.21765299667925	2.356424790546978
g22403	73.9321650859294	1.24045257847002	0.297906772341164	4.16389519688209	3.12863766318044e-05	0.000733457637792	Rp_R10_pos_vs_pIND	COG0659@1|root,KOG0236@2759|Eukaryota,38EAT@33154|Opisthokonta,3NW17@4751|Fungi,1GRWT@112252|Fungi incertae sedis	Sulfate permease family	-	-	-	COG0659	1.24045257847002	4.504644730875279
g22410	455.258241401642	0.758459545407112	0.198345576542193	3.82392972220264	0.0001313413664585	0.0021759796363004	Rp_R10_pos_vs_pIND	COG4992@1|root,KOG1401@2759|Eukaryota,39JJC@33154|Opisthokonta,3NVGI@4751|Fungi,1GWCT@112252|Fungi incertae sedis	Aminotransferase class-III	-	K00823	ko00250,ko00410,ko00640,ko00650,ko01100,ko01120,map00250,map00410,map00640,map00650,map01100,map01120	COG4992	0.758459545407112	3.881598469681596
g22424	246.679111318784	-0.701947469673575	0.243188628938783	-2.88643211953085	0.0038963678646853	0.0275020442164297	Rp_R10_pos_vs_pIND	KOG1721@1|root,KOG1721@2759|Eukaryota,3A8KZ@33154|Opisthokonta,3P0AA@4751|Fungi,1GXGD@112252|Fungi incertae sedis	Zinc finger, C2H2 type	USV1	K21544	-		0.701947469673575	2.409340047157654
g22438	385.084342645851	-1.8231810705149	0.686614338207382	-2.65532041651632	0.0079233108715678	0.0454108051310283	Rp_R10_pos_vs_pIND	COG0814@1|root,KOG1304@2759|Eukaryota,38FV2@33154|Opisthokonta,3PAAD@4751|Fungi,1GVU2@112252|Fungi incertae sedis	Transmembrane amino acid transporter protein	-	-	-	COG0814	1.8231810705149	2.101093304169604
g22462	44.2630170201464	2.62389818488635	0.699570830126078	3.75072554756673	0.0001763236159861	0.0027507311148031	Rp_R10_pos_vs_pIND	COG1028@1|root,KOG0725@2759|Eukaryota,38FP8@33154|Opisthokonta,3NVM2@4751|Fungi,1GU91@112252|Fungi incertae sedis	KR domain	-	-	-	COG1028	2.62389818488635	3.7536895163701245
g22464	1425.94003386298	-0.737902793221048	0.174174868710813	-4.23656293633387	2.26967323386066e-05	0.0005830007277957	Rp_R10_pos_vs_pIND	COG1183@1|root,2QPJG@2759|Eukaryota,38B3T@33154|Opisthokonta,3NU2S@4751|Fungi,1GU3N@112252|Fungi incertae sedis	Belongs to the CDP-alcohol phosphatidyltransferase class-I family	CHO1	K17103	ko00260,ko00564,ko01100,ko01110,map00260,map00564,map01100,map01110	COG1183	0.737902793221048	4.644036663928607
g22487	32.3312145822088	2.39593287487093	0.467767420556699	5.12206017259493	3.02215410653737e-07	2.12035857252923e-05	Rp_R10_pos_vs_pIND	-	-	-	-	-	-	2.39593287487093	6.519683393765233
g22499	148.726224051261	1.27254188813716	0.222883386113428	5.70945152228416	1.13340834167632e-08	1.67069047405589e-06	Rp_R10_pos_vs_pIND	2AN22@1|root,2RZDB@2759|Eukaryota,3A9V7@33154|Opisthokonta,3P895@4751|Fungi,1GX8J@112252|Fungi incertae sedis	-	-	-	-		1.27254188813716	7.9456135953554865
g22517	877.359883397264	0.667049985659533	0.149640399299349	4.4576864856203	8.28489530088819e-06	0.0002734650794024	Rp_R10_pos_vs_pIND	-	-	-	-	-	-	0.667049985659533	5.081712975540822
g22519	2562.10557559041	-0.731904158327172	0.203306898393579	-3.59999667552002	0.0003182212488508	0.0043126193303016	Rp_R10_pos_vs_pIND	COG5069@1|root,KOG0046@2759|Eukaryota,38BRY@33154|Opisthokonta,3NW26@4751|Fungi,1GT4X@112252|Fungi incertae sedis	Calponin homology domain	fim1	K17275	-	COG5069	0.731904158327172	3.497270824216341
g22527	7237.81958077248	-1.03813297736223	0.27616853296325	-3.75905598738279	0.0001705556718293	0.002671418204832	Rp_R10_pos_vs_pIND	COG1028@1|root,KOG0725@2759|Eukaryota,39V6R@33154|Opisthokonta,3P0K4@4751|Fungi,1GVA5@112252|Fungi incertae sedis	KR domain	-	K17742	ko00051,map00051	COG1028	1.03813297736223	3.7681338335523376
g22542	827.089388321131	-1.30443913603666	0.284177752261789	-4.59022258306482	4.42773587140476e-06	0.0001716924390783	Rp_R10_pos_vs_pIND	KOG1325@1|root,KOG1325@2759|Eukaryota,38CVD@33154|Opisthokonta,3NU1G@4751|Fungi,1GV08@112252|Fungi incertae sedis	Cytoplasmic phospholipase A2, catalytic subunit	-	K16342	ko00564,ko00565,ko00590,ko00591,ko00592,ko01100,ko01110,ko04010,ko04014,ko04072,ko04217,ko04270,ko04370,ko04611,ko04664,ko04724,ko04726,ko04730,ko04750,ko04912,ko04913,ko04921,ko05231,map00564,map00565,map00590,map00591,map00592,map01100,map01110,map04010,map04014,map04072,map04217,map04270,map04370,map04611,map04664,map04724,map04726,map04730,map04750,map04912,map04913,map04921,map05231		1.30443913603666	5.353818294074425
g22555	2977.48052518593	-0.65829885979537	0.219996825898624	-2.99231071678607	0.0027687430348174	0.0214107505757481	Rp_R10_pos_vs_pIND	293MM@1|root,2RAIE@2759|Eukaryota,3AWY3@33154|Opisthokonta,3Q1QI@4751|Fungi,1GVJP@112252|Fungi incertae sedis	Diaphanous GTPase-binding Domain	-	-	-		0.65829885979537	2.5577173489634824
g22561	197.97983800969	-1.65473512175964	0.412717866389621	-4.00936149489955	6.0883151390377e-05	0.0012177196106619	Rp_R10_pos_vs_pIND	28MZH@1|root,2QUID@2759|Eukaryota,37IWC@33090|Viridiplantae,3GA15@35493|Streptophyta,4JG7X@91835|fabids	Thaumatin-like protein	-	-	-		1.65473512175964	4.215502876013611
g22562	499.723162471819	-0.736135981750792	0.141188434649917	-5.21385468700799	1.84956373741342e-07	1.44743495246815e-05	Rp_R10_pos_vs_pIND	COG0655@1|root,KOG3135@2759|Eukaryota,38HWI@33154|Opisthokonta,3NU10@4751|Fungi,1GWRK@112252|Fungi incertae sedis	Flavodoxin-like fold	-	K03809	ko00130,ko01110,map00130,map01110	COG0655	0.736135981750792	6.732930697963087
g22578	11.8729865819449	1.09105328420448	0.403565014612778	2.70353783082843	0.0068605637949523	0.0409218939665103	Rp_R10_pos_vs_pIND	COG0507@1|root,KOG0987@2759|Eukaryota,38G2J@33154|Opisthokonta,3NTVV@4751|Fungi	Belongs to the helicase family	-	-	-	COG0507	1.09105328420448	2.163640192897398
g22588	3043.27910430781	-0.802833933424015	0.276466737914779	-2.90390786059583	0.0036853660110858	0.0264814986249385	Rp_R10_pos_vs_pIND	COG2202@1|root,2QU3S@2759|Eukaryota,3978Y@33154|Opisthokonta,3NW67@4751|Fungi,1GWNQ@112252|Fungi incertae sedis	Motif C-terminal to PAS motifs (likely to contribute to PAS structural domain)	-	K14858	-	COG2202	0.802833933424015	2.433519373829013
g22598	704.494016114976	-0.732329450047352	0.220282213340516	-3.32450559190317	0.0008857545715263	0.0091557752804127	Rp_R10_pos_vs_pIND	COG0661@1|root,KOG1235@2759|Eukaryota,38HCG@33154|Opisthokonta,3NWUW@4751|Fungi,1GS72@112252|Fungi incertae sedis	ABC1 family	-	K08869	-	COG0661	0.732329450047352	3.0526865975231257
g22599	1187.34166990837	-0.742234200706962	0.227804596741418	-3.25820554687699	0.0011211916403538	0.0109827789221913	Rp_R10_pos_vs_pIND	28IEC@1|root,2QQR2@2759|Eukaryota,39TJ0@33154|Opisthokonta,3P0YE@4751|Fungi,1GTR7@112252|Fungi incertae sedis	-	-	-	-		0.742234200706962	2.950320149015346
g22601	239.496997909934	0.803832343305557	0.170102087053879	4.7255877763037	2.29450693608503e-06	0.0001050640080244	Rp_R10_pos_vs_pIND	COG0571@1|root,KOG0701@2759|Eukaryota,38MG2@33154|Opisthokonta,3NUDM@4751|Fungi,1GT65@112252|Fungi incertae sedis	Mortierella verticillata NRRL 6337	dcl1	K11592	ko05206,map05206	COG0571	0.803832343305557	5.63931062513476
g22613	11.7406463149398	1.92930874724426	0.677343507736961	2.84834611272821	0.0043947101246287	0.0299583644574392	Rp_R10_pos_vs_pIND	2F9FX@1|root,2TAMF@2759|Eukaryota,395M3@33154|Opisthokonta,3Q2QJ@4751|Fungi,1GXXJ@112252|Fungi incertae sedis	-	-	-	-		1.92930874724426	2.357069765738333
g2262	48.3520983098307	0.609386817450717	0.19088545265817	3.19242147038822	0.0014108530228375	0.0129700845384398	Rp_R10_pos_vs_pIND	KOG1645@1|root,KOG1645@2759|Eukaryota,39MKS@33154|Opisthokonta,3BE0K@33208|Metazoa,3CV8T@33213|Bilateria,41VDD@6656|Arthropoda,3SGZQ@50557|Insecta,44XFI@7147|Diptera,45S6K@7214|Drosophilidae	Zinc ion binding	-	-	-		0.609386817450717	2.850518226993615
g22621	3748.68707765731	-0.828198164296138	0.282400167302287	-2.93271130894769	0.00336016176547	0.0247133046098899	Rp_R10_pos_vs_pIND	COG2124@1|root,KOG0157@2759|Eukaryota,38BG9@33154|Opisthokonta,3NXAM@4751|Fungi,1GT8J@112252|Fungi incertae sedis	Cytochrome P450	-	-	-	COG2124	0.828198164296138	2.473639814229242
g22641	403.650429901577	1.06390172425843	0.225462565671806	4.71875107554258	2.37296967995273e-06	0.0001070622232332	Rp_R10_pos_vs_pIND	COG2273@1|root,2QVQI@2759|Eukaryota,38GRK@33154|Opisthokonta,3NUVW@4751|Fungi	Cell wall	UTR2	-	-	COG2273	1.06390172425843	5.624707810840118
g22642	64.1460210086931	1.14532932592159	0.395805520136029	2.89366688349362	0.0038077188750058	0.0271074819414489	Rp_R10_pos_vs_pIND	2E512@1|root,2T9XS@2759|Eukaryota,394QY@33154|Opisthokonta,3Q1TI@4751|Fungi,1GVY7@112252|Fungi incertae sedis	-	-	-	-		1.14532932592159	2.4193351231921336
g22657	10.1493565908629	1.36550773790749	0.47780264834333	2.85789068487181	0.0042646728208742	0.0293133260230066	Rp_R10_pos_vs_pIND	2DKYR@1|root,2S63V@2759|Eukaryota,3A7H5@33154|Opisthokonta,3P555@4751|Fungi	Spizellomyces punctatus DAOM BR117	-	-	-		1.36550773790749	2.370114281621741
g22663	345.713490091147	2.12994392162341	0.191675601179075	11.1122329003862	1.0938942847885898e-28	3.9236164838225504e-25	Rp_R10_pos_vs_pIND	COG0323@1|root,KOG1977@2759|Eukaryota,397QP@33154|Opisthokonta,3Q1XG@4751|Fungi,1GWDE@112252|Fungi incertae sedis	mismatched DNA binding	-	-	-	COG0323	2.12994392162341	27.96102464669671
g22665	456.662710098674	0.918003145698021	0.25959901273553	3.53623511901892	0.0004058732910776	0.0051516040142277	Rp_R10_pos_vs_pIND	KOG3783@1|root,KOG3783@2759|Eukaryota,38B40@33154|Opisthokonta	tetratricopeptide repeat	-	-	-		0.918003145698021	3.3916095269514197
g22675	472.358405722077	-0.730975132351693	0.112779817978071	-6.48143564563853	9.08539197747808e-11	2.79323886781865e-08	Rp_R10_pos_vs_pIND	KOG1721@1|root,KOG1721@2759|Eukaryota,39VED@33154|Opisthokonta,3NWGK@4751|Fungi,1GXHV@112252|Fungi incertae sedis	Zinc finger, C2H2 type	-	-	-		0.730975132351693	10.041656330878407
g22713	111.313926853525	0.64509917909251	0.218049181109024	2.9585031038019	0.0030913712857774	0.0232620284759496	Rp_R10_pos_vs_pIND	COG2801@1|root,KOG0017@2759|Eukaryota,3AFVE@33154|Opisthokonta,3PCPI@4751|Fungi,1GXN4@112252|Fungi incertae sedis	Integrase core domain	-	-	-	COG2801	0.64509917909251	2.509848831338919
g22714	18.7225897980145	0.987326334317559	0.304908277992096	3.23810931214913	0.0012032469687115	0.0115654658390541	Rp_R10_pos_vs_pIND	COG2801@1|root,KOG0017@2759|Eukaryota,3AFVE@33154|Opisthokonta,3PCPI@4751|Fungi,1GXN4@112252|Fungi incertae sedis	Integrase core domain	-	-	-	COG2801	0.987326334317559	2.919645223748694
g2274	249.988636114661	1.2598339474589	0.304541004927364	4.13682862759116	3.52138900245558e-05	0.0008036459461489	Rp_R10_pos_vs_pIND	2CS9K@1|root,2RAYJ@2759|Eukaryota,3AXDC@33154|Opisthokonta,3Q2BN@4751|Fungi,1GXCG@112252|Fungi incertae sedis	-	-	-	-		1.2598339474589	4.453285996432741
g22745	12.8428083755699	-1.15051594008623	0.416095333706224	-2.76502966240552	0.0056917619865794	0.036028001170339	Rp_R10_pos_vs_pIND	COG2801@1|root,KOG0017@2759|Eukaryota,38F42@33154|Opisthokonta	retrotransposable element Tf2 155 kDa protein type 1-like	-	-	-	COG2801	1.15051594008623	2.2447532691774286
g22764	3.17749447055933	4.25763002541018	1.52167752630781	2.79798442955314	0.0051422591481467	0.0335161678554365	Rp_R10_pos_vs_pIND	28N8N@1|root,2QUTZ@2759|Eukaryota	-	-	-	-		4.25763002541018	2.2888460405336635
g22791	659.25042206475	0.779997915598961	0.157726983312418	4.9452408156059	7.60497927035754e-07	4.31838413924445e-05	Rp_R10_pos_vs_pIND	COG0077@1|root,KOG2797@2759|Eukaryota,38WZ2@33154|Opisthokonta,3NTX5@4751|Fungi,1GS5N@112252|Fungi incertae sedis	Chorismate mutase type II	PHA2	K04518	ko00400,ko01100,ko01110,ko01130,ko01230,map00400,map01100,map01110,map01130,map01230	COG0077	0.779997915598961	6.118901965408695
g22795	414.363805428265	2.28940642162254	0.531145630151038	4.31031772015431	1.63020156295167e-05	0.0004529095060242	Rp_R10_pos_vs_pIND	2CXNI@1|root,2RYQD@2759|Eukaryota,3A277@33154|Opisthokonta,3P2ZB@4751|Fungi,1GXSF@112252|Fungi incertae sedis	Velvet factor	vosA	-	-		2.28940642162254	4.787758694819518
g2281	1000.62525197215	0.665364841959036	0.149031627787264	4.4645881672098	8.02229090869224e-06	0.0002676708878232	Rp_R10_pos_vs_pIND	-	-	-	-	-	-	0.665364841959036	5.095701593445241
g22812	9155.46310517593	-0.716152188531295	0.251486715533154	-2.84767402927445	0.0044040007941464	0.0299837080325295	Rp_R10_pos_vs_pIND	KOG0767@1|root,KOG0767@2759|Eukaryota,38DBA@33154|Opisthokonta,3NWEF@4751|Fungi,1GV9G@112252|Fungi incertae sedis	Mitochondrial carrier protein	PIC2	K15102	-		0.716152188531295	2.356152611386624
g2284	216.628383070994	-0.737756613934826	0.201622949243449	-3.65909047905069	0.0002531119710059	0.0036212083994103	Rp_R10_pos_vs_pIND	KOG0490@1|root,KOG0490@2759|Eukaryota,3944C@33154|Opisthokonta,3Q1F7@4751|Fungi,1GW13@112252|Fungi incertae sedis	Homeodomain	-	-	-		0.737756613934826	3.596687314269401
g2285	263.607488298095	-1.54870936442596	0.303462569776987	-5.10346091633013	3.33497413494306e-07	2.27126513791486e-05	Rp_R10_pos_vs_pIND	KOG3780@1|root,KOG3780@2759|Eukaryota,397M4@33154|Opisthokonta,3Q1MK@4751|Fungi,1GV61@112252|Fungi incertae sedis	ubiquitin-dependent endocytosis	-	-	-		1.54870936442596	6.476907529991829
g22858	328.774514686884	1.42411520709839	0.294335510586024	4.83840772138901	1.30883437712411e-06	6.69059967460524e-05	Rp_R10_pos_vs_pIND	2FIYY@1|root,2TKDW@2759|Eukaryota,3AXJY@33154|Opisthokonta,3Q2KK@4751|Fungi,1GXSB@112252|Fungi incertae sedis	-	-	-	-		1.42411520709839	5.883115306582873
g22863	40.7096773007253	0.9351433463827	0.331395727546278	2.82183283805949	0.0047750059414309	0.031726737531811	Rp_R10_pos_vs_pIND	2BXC6@1|root,2RM30@2759|Eukaryota,38QS3@33154|Opisthokonta,3Q2TC@4751|Fungi,1GY10@112252|Fungi incertae sedis	-	-	-	-		0.9351433463827	2.321026083697188
g22866	380.747660667166	-0.618704881831546	0.229418701384938	-2.69683717193321	0.007000149011803	0.0415128704555011	Rp_R10_pos_vs_pIND	2EX3U@1|root,2SYUG@2759|Eukaryota,3AIKQ@33154|Opisthokonta,3PC4W@4751|Fungi,1GWP4@112252|Fungi incertae sedis	CotH kinase protein	-	-	-		0.618704881831546	2.1548927150836024
g22879	67.2189872032362	0.952672815397366	0.212172135686226	4.49009391509469	7.11917776291333e-06	0.0002443569770903	Rp_R10_pos_vs_pIND	2F8Y4@1|root,2TA32@2759|Eukaryota,394XU@33154|Opisthokonta,3Q20Y@4751|Fungi,1GWSY@112252|Fungi incertae sedis	-	-	-	-		0.952672815397366	5.147570162774686
g2288	8189.15156779825	0.602141277389724	0.201051449845062	2.99496112986878	0.0027447981734504	0.02128677531201	Rp_R10_pos_vs_pIND	KOG4366@1|root,KOG4366@2759|Eukaryota,3A0UF@33154|Opisthokonta,3P9SM@4751|Fungi,1GWBS@112252|Fungi incertae sedis	Mortierella verticillata NRRL 6337	-	-	-		0.602141277389724	2.5614895839567926
g2290	31.431181879805	1.57304605655994	0.396687137295301	3.96545768356723	7.32552481820977e-05	0.0013902965900372	Rp_R10_pos_vs_pIND	2DKYR@1|root,2S63V@2759|Eukaryota,3A7H5@33154|Opisthokonta,3P555@4751|Fungi	Spizellomyces punctatus DAOM BR117	-	-	-		1.57304605655994	4.135161255958462
g2293	4220.07088243776	-0.808086302737713	0.155848573196813	-5.18507347332093	2.15929721768453e-07	1.64205778875579e-05	Rp_R10_pos_vs_pIND	2BY57@1|root,2RWWQ@2759|Eukaryota,3AX3S@33154|Opisthokonta,3Q1XK@4751|Fungi,1GWDW@112252|Fungi incertae sedis	-	-	-	-		0.808086302737713	6.665687574842118
g22933	7.37650752672099	2.58609124507304	0.843613996718388	3.06549115487982	0.0021731280521733	0.0179945705312897	Rp_R10_pos_vs_pIND	2CDQ5@1|root,2S3EW@2759|Eukaryota,3AMU6@33154|Opisthokonta	Transposase	-	-	-		2.58609124507304	2.66291468200265
g22949	81.1024441400361	-1.24157013203855	0.392159409562817	-3.16598327558343	0.0015455967986932	0.013778956385308	Rp_R10_pos_vs_pIND	2F63P@1|root,2T75H@2759|Eukaryota,391C7@33154|Opisthokonta,3PGBY@4751|Fungi,1GXNG@112252|Fungi incertae sedis	-	-	-	-		1.24157013203855	2.810903790457126
g22969	157.836383639481	0.703680817358433	0.1368479321386	5.1420639417901	2.71736595494428e-07	1.96851014729618e-05	Rp_R10_pos_vs_pIND	2CG5Y@1|root,2S3K8@2759|Eukaryota,3A842@33154|Opisthokonta,3P6D5@4751|Fungi	WRKY DNA -binding domain	-	-	-		0.703680817358433	6.565851870043452
g23003	9.90621886766322	1.52299622434805	0.53354308699967	2.85449528155725	0.0043105272014967	0.0295341788931584	Rp_R10_pos_vs_pIND	2D437@1|root,2STPU@2759|Eukaryota,3AQR2@33154|Opisthokonta,3PFCW@4751|Fungi,1GVBR@112252|Fungi incertae sedis	ubiE/COQ5 methyltransferase family	-	-	-		1.52299622434805	2.3654696099555763
g23012	74.2338681715292	1.1517356324795	0.356946559842696	3.22663323324103	0.0012525590212452	0.0119275764142561	Rp_R10_pos_vs_pIND	KOG3629@1|root,KOG2378@2759|Eukaryota,39DVR@33154|Opisthokonta,3Q629@4751|Fungi	Guanine nucleotide exchange factor for Ras-like small GTPases	-	-	-		1.1517356324795	2.9022018007923056
g23018	1091.66209205657	0.81892092443077	0.181362934762385	4.5153709356528	6.3206032164199e-06	0.0002239003371214	Rp_R10_pos_vs_pIND	COG1748@1|root,KOG0172@2759|Eukaryota,38BKM@33154|Opisthokonta,3NY2F@4751|Fungi,1GUZQ@112252|Fungi incertae sedis	Saccharopine dehydrogenase NADP binding domain	-	K14157	ko00310,ko01100,ko01110,ko01130,map00310,map01100,map01110,map01130	COG1748	0.81892092443077	5.199241472182609
g23037	3343.08049186325	-1.18902665359625	0.1945946644818	-6.11027366429902	9.94604404276864e-10	2.11929518657846e-07	Rp_R10_pos_vs_pIND	2D8HP@1|root,2TAAR@2759|Eukaryota,3957W@33154|Opisthokonta,3Q2BX@4751|Fungi,1GXCV@112252|Fungi incertae sedis	Life-span regulatory factor	-	-	-		1.18902665359625	9.002349621969968
g23040	191.953376943925	2.14933779829979	0.329389309433346	6.52522026897998	6.790167179874039e-11	2.31954266473126e-08	Rp_R10_pos_vs_pIND	COG0515@1|root,KOG1152@2759|Eukaryota,38BA6@33154|Opisthokonta,3NXGP@4751|Fungi,1GWK7@112252|Fungi incertae sedis	Lipopolysaccharide kinase (Kdo/WaaP) family	-	K08801	-	COG0515	2.14933779829979	10.168119532876645
g23048	1054.83524027017	1.00665248403514	0.179824511364095	5.59797146895591	2.16874432072799e-08	2.72944716528579e-06	Rp_R10_pos_vs_pIND	2F92D@1|root,2TA7K@2759|Eukaryota,3953P@33154|Opisthokonta,3Q27J@4751|Fungi,1GX58@112252|Fungi incertae sedis	domain present in cyclins, TFIIB and Retinoblastoma	-	-	-		1.00665248403514	7.663791645146769
g23051	528.147877015882	1.07640178312894	0.186390217593807	5.77499075340266	7.69573111707272e-09	1.21779286301854e-06	Rp_R10_pos_vs_pIND	-	-	-	-	-	-	1.07640178312894	8.113750114620396
g23052	628.834152219426	1.24748230038893	0.201980756297329	6.17624333752149	6.5644786677607e-10	1.5194973543562e-07	Rp_R10_pos_vs_pIND	-	-	-	-	-	-	1.24748230038893	9.18279975863848
g23058	96.874922131072	1.39779103239837	0.3479655062282	4.01703906674497	5.89339570846471e-05	0.0011895075829839	Rp_R10_pos_vs_pIND	KOG4341@1|root,KOG4341@2759|Eukaryota,3AWUJ@33154|Opisthokonta,3Q1KK@4751|Fungi,1GV31@112252|Fungi incertae sedis	A Receptor for Ubiquitination Targets	-	-	-		1.39779103239837	4.229634397487403
g2307	481.036763113333	1.38323895822252	0.383948368118801	3.6026691948187	0.0003149662574995	0.0042765860111345	Rp_R10_pos_vs_pIND	-	-	-	-	-	-	1.38323895822252	3.5017359699142085
g23077	3413.29193001808	-0.832814397532822	0.247901175947402	-3.35946126253764	0.0007809459901005	0.0083740601160711	Rp_R10_pos_vs_pIND	KOG3719@1|root,KOG3719@2759|Eukaryota,3AK4E@33154|Opisthokonta,3NUER@4751|Fungi,1GVXS@112252|Fungi incertae sedis	Choline/Carnitine o-acyltransferase	YAT1	K00624	ko04146,map04146		0.832814397532822	3.107379000709656
g23080	806.532471816463	1.11121858922442	0.210607333128359	5.27625782406713	1.31848555163449e-07	1.13141130400554e-05	Rp_R10_pos_vs_pIND	COG5019@1|root,KOG2655@2759|Eukaryota,38F6F@33154|Opisthokonta,3NUW2@4751|Fungi,1GT5C@112252|Fungi incertae sedis	Septin	CDC11	K16945,K16946	-	COG5019	1.11121858922442	6.879924624975434
g23084	17272.8179985118	-0.895580049532052	0.207706667288349	-4.31175398086168	1.61964588851258e-05	0.0004515077612264	Rp_R10_pos_vs_pIND	COG0449@1|root,KOG1268@2759|Eukaryota,38DW1@33154|Opisthokonta,3NUR2@4751|Fungi,1GRUT@112252|Fungi incertae sedis	SIS domain	GFA1	K00820	ko00250,ko00520,ko01100,ko01130,ko04931,map00250,map00520,map01100,map01130,map04931	COG0449	0.895580049532052	4.790579927108938
g2310	125.293621407067	1.42702566223388	0.256357017076273	5.56655588565107	2.59823477471185e-08	3.14138261722325e-06	Rp_R10_pos_vs_pIND	-	-	-	-	-	-	1.42702566223388	7.585321608938461
g23104	213.58535916602	0.995914176623675	0.218510060756635	4.55774975840986	5.1704588371804e-06	0.0001941944932547	Rp_R10_pos_vs_pIND	-	-	-	-	-	-	0.995914176623675	5.286470915007906
g23114	510.678369956809	-0.821195593855225	0.181266024296952	-4.53033378450412	5.88905711437296e-06	0.0002130057111906	Rp_R10_pos_vs_pIND	KOG2588@1|root,KOG2588@2759|Eukaryota,39IEW@33154|Opisthokonta,3P67T@4751|Fungi,1GWDH@112252|Fungi incertae sedis	helix loop helix domain	-	-	-		0.821195593855225	5.229954233702622
g23120	1370.19632568007	0.648391726539137	0.15185009973507	4.26994600379173	1.95520296690949e-05	0.0005240090043693	Rp_R10_pos_vs_pIND	2F967@1|root,2TABG@2759|Eukaryota,3958T@33154|Opisthokonta,3Q2CP@4751|Fungi,1GXDZ@112252|Fungi incertae sedis	-	-	-	-		0.648391726539137	4.708808152419822
g23143	274.777261188346	0.796977358419811	0.229849072485998	3.46739427660019	0.0005255304269614	0.0062693682475813	Rp_R10_pos_vs_pIND	2CKGY@1|root,2TAIC@2759|Eukaryota,395H9@33154|Opisthokonta,3Q2KX@4751|Fungi,1GXSU@112252|Fungi incertae sedis	-	-	-	-		0.796977358419811	3.279402134290558
g23167	413.937027445874	0.828291220746679	0.177269205902364	4.67250482976093	2.9754851768166e-06	0.0001280708329805	Rp_R10_pos_vs_pIND	2F914@1|root,2RAWS@2759|Eukaryota,3AXB9@33154|Opisthokonta,3Q28S@4751|Fungi,1GX77@112252|Fungi incertae sedis	-	-	-	-		0.828291220746679	5.526442208949108
g23174	44.3125718559871	1.03300886125644	0.256882386726384	4.02133005077043	5.78704528082699e-05	0.0011760434512623	Rp_R10_pos_vs_pIND	2D8DZ@1|root,2T9V9@2759|Eukaryota,394MJ@33154|Opisthokonta,3Q1QR@4751|Fungi,1GVKZ@112252|Fungi incertae sedis	-	-	-	-		1.03300886125644	4.237543119479142
g23211	5360.25659745336	-1.29007845951769	0.363465890316141	-3.54937971867344	0.0003861398269043	0.0049523928574544	Rp_R10_pos_vs_pIND	COG1877@1|root,KOG1050@2759|Eukaryota,38CEK@33154|Opisthokonta,3NU3V@4751|Fungi,1GSY9@112252|Fungi incertae sedis	Trehalose-phosphatase	-	-	-	COG1877	1.29007845951769	3.4132554024351522
g23216	40.2935921444758	0.955843317807393	0.259523886417329	3.68306490397706	0.0002304464554548	0.003406230911998	Rp_R10_pos_vs_pIND	2DKYR@1|root,2S63V@2759|Eukaryota,3A7H5@33154|Opisthokonta,3P555@4751|Fungi	Spizellomyces punctatus DAOM BR117	-	-	-		0.955843317807393	3.6374299674624804
g2323	156.910752088207	0.655161781163288	0.18686854270275	3.50600358780261	0.0004548890881732	0.0056359631931934	Rp_R10_pos_vs_pIND	2F9B4@1|root,2TAGG@2759|Eukaryota,395F4@33154|Opisthokonta,3Q2IP@4751|Fungi,1GXPW@112252|Fungi incertae sedis	-	-	-	-		0.655161781163288	3.342094480850865
g23232	1941.97123946291	0.63044656921662	0.200375997226094	3.14631781223405	0.0016534023506086	0.014462268019202	Rp_R10_pos_vs_pIND	2ETXX@1|root,2SW6D@2759|Eukaryota,3AUKF@33154|Opisthokonta,3PHJB@4751|Fungi,1GXFD@112252|Fungi incertae sedis	-	-	-	-		0.63044656921662	2.7816214492801485
g23245	286.992664605668	0.927995024879911	0.1992058608298	4.65847250183458	3.18564349383575e-06	0.0001333575804949	Rp_R10_pos_vs_pIND	KOG3508@1|root,KOG3508@2759|Eukaryota,38FII@33154|Opisthokonta,3NUJW@4751|Fungi,1GUA2@112252|Fungi incertae sedis	Gtpase activating protein	-	K17633	ko04014,map04014		0.927995024879911	5.496802827820209
g23279	76.3328914569523	-0.850254238647571	0.312230572375893	-2.72316138736073	0.0064660462301029	0.0392351763481623	Rp_R10_pos_vs_pIND	292TD@1|root,2R9Q1@2759|Eukaryota,3AW4N@33154|Opisthokonta,3Q2WK@4751|Fungi,1GY4I@112252|Fungi incertae sedis	-	-	-	-		0.850254238647571	2.189361194650721
g233	7.97909382040558	1.77782679644779	0.660705438297657	2.69080091277659	0.007128071866396	0.0420282834621122	Rp_R10_pos_vs_pIND	-	-	-	-	-	-	1.77782679644779	2.147027930320525
g23302	2377.82933716007	-1.12928734906249	0.296959350120169	-3.80283479407369	0.0001430497544816	0.0023411207347532	Rp_R10_pos_vs_pIND	COG0438@1|root,KOG3742@2759|Eukaryota,38BSH@33154|Opisthokonta,3NU8X@4751|Fungi,1GVAS@112252|Fungi incertae sedis	Transfers the glycosyl residue from UDP-Glc to the non- reducing end of alpha-1,4-glucan	GSY1	K00693	ko00500,ko01100,ko04151,ko04152,ko04910,ko04922,ko04931,map00500,map01100,map04151,map04152,map04910,map04922,map04931	COG0438	1.12928734906249	3.844512883244093
g2334	2212.92866915481	0.824405363231964	0.112458013019519	7.33078365068456	2.28810790925579e-13	1.96969481260375e-10	Rp_R10_pos_vs_pIND	KOG1721@1|root,KOG1721@2759|Eukaryota,3A8AT@33154|Opisthokonta,3P6RV@4751|Fungi,1GXEU@112252|Fungi incertae sedis	Zinc finger, C2H2 type	-	-	-		0.824405363231964	12.64052349767218
g23360	16.5917292920265	1.43501584636806	0.392191882343804	3.6589636628687	0.0002532372399569	0.0036212083994103	Rp_R10_pos_vs_pIND	2F8TW@1|root,2T9YN@2759|Eukaryota,394S8@33154|Opisthokonta,3Q1UT@4751|Fungi,1GW4S@112252|Fungi incertae sedis	-	-	-	-		1.43501584636806	3.596472428518203
g23371	114.643659859868	0.770305347774693	0.214257240004588	3.59523602450119	0.0003240976112498	0.0043593154323172	Rp_R10_pos_vs_pIND	KOG0254@1|root,KOG0254@2759|Eukaryota,38BTE@33154|Opisthokonta,3NUAW@4751|Fungi,1GVEG@112252|Fungi incertae sedis	Fungal trichothecene efflux pump (TRI12)	-	-	-		0.770305347774693	3.489324169908406
g23390	279.256649643553	0.964031521937753	0.252225604815428	3.82210014975761	0.0001323199261684	0.0021888217763813	Rp_R10_pos_vs_pIND	COG3387@1|root,2QS7A@2759|Eukaryota,38D5C@33154|Opisthokonta,3NWWY@4751|Fungi,1GVHM@112252|Fungi incertae sedis	Glycosyl hydrolases family 15	-	-	-	COG3387	0.964031521937753	3.8783747501182018
g23391	23.522989467865	1.59037251522029	0.522528859196496	3.04360704146722	0.0023376026285325	0.0189410941900031	Rp_R10_pos_vs_pIND	2F9C5@1|root,2RW84@2759|Eukaryota,39IUN@33154|Opisthokonta,3Q1QM@4751|Fungi,1GVJZ@112252|Fungi incertae sedis	-	-	-	-		1.59037251522029	2.631229313064245
g23395	85.9497189924838	1.40286268067513	0.370650938057312	3.78486208082444	0.0001537938448727	0.0024517017300049	Rp_R10_pos_vs_pIND	KOG1721@1|root,KOG1721@2759|Eukaryota,38EKG@33154|Opisthokonta	Zinc finger protein	-	-	-		1.40286268067513	3.8130610454924105
g234	6536.71866379311	-0.944330617908417	0.231155108711284	-4.08526821307635	4.40259307071868e-05	0.0009522432711048	Rp_R10_pos_vs_pIND	2EF1R@1|root,2SKB3@2759|Eukaryota,3AIMF@33154|Opisthokonta,3PCXP@4751|Fungi,1GWD1@112252|Fungi incertae sedis	CotH kinase protein	-	-	-		0.944330617908417	4.356291454288043
g23414	37.9536452382105	-0.955955737277189	0.28862512870945	-3.31210155384467	0.0009259792569893	0.0094895236141277	Rp_R10_pos_vs_pIND	28MZH@1|root,2QUID@2759|Eukaryota,39KQ3@33154|Opisthokonta,3Q53C@4751|Fungi,1GW98@112252|Fungi incertae sedis	Thaumatin family	-	-	-		0.955955737277189	3.033398741909843
g23415	40.7128602171296	-1.03560504891766	0.394526949327031	-2.62492853956912	0.0086667154475985	0.0481657425282029	Rp_R10_pos_vs_pIND	KOG3836@1|root,KOG3836@2759|Eukaryota,39JZT@33154|Opisthokonta,3Q0XP@4751|Fungi,1GW8P@112252|Fungi incertae sedis	IPT/TIG domain	-	-	-		1.03560504891766	2.0621454622992412
g23456	515.393478750382	1.43860037767149	0.339596313083625	4.23620729155925	2.27326926909374e-05	0.0005830007277957	Rp_R10_pos_vs_pIND	2AN4V@1|root,31D2M@2|Bacteria,1QA4C@1224|Proteobacteria,434U8@68525|delta/epsilon subdivisions,2WZ57@28221|Deltaproteobacteria,2Z1CR@29|Myxococcales	-	-	-	-		1.43860037767149	4.643349118980097
g23461	744.429257783187	0.64297413085557	0.228857121967972	2.80950020399868	0.0049618487702142	0.0326756264944248	Rp_R10_pos_vs_pIND	COG5379@1|root,2QQCH@2759|Eukaryota,39SDN@33154|Opisthokonta,3NWCM@4751|Fungi,1GRTC@112252|Fungi incertae sedis	Protein of unknown function (DUF3419)	-	K13621	ko00564,map00564	COG5379	0.64297413085557	2.304356476513296
g23464	492.212186951797	1.83006572585999	0.362442581588072	5.04925695496761	4.43531824948702e-07	2.86644096237868e-05	Rp_R10_pos_vs_pIND	2AN4V@1|root,31D2M@2|Bacteria,1QA4C@1224|Proteobacteria,434U8@68525|delta/epsilon subdivisions,2WZ57@28221|Deltaproteobacteria,2Z1CR@29|Myxococcales	-	-	-	-		1.83006572585999	6.353075212576946
g23466	22.8531724884007	1.29333814418374	0.312679845626295	4.1363015949851	3.52948245961815e-05	0.0008037882752745	Rp_R10_pos_vs_pIND	2CZ7S@1|root,2S8Y2@2759|Eukaryota,3APF4@33154|Opisthokonta,3PEUS@4751|Fungi,1GWZQ@112252|Fungi incertae sedis	DDE superfamily endonuclease	-	-	-		1.29333814418374	4.4522889720655
g23467	3134.33072035663	1.22856994241049	0.247824134867454	4.95742653582781	7.14330389342002e-07	4.1104556976014e-05	Rp_R10_pos_vs_pIND	2DKYR@1|root,2S63V@2759|Eukaryota,3A7H5@33154|Opisthokonta,3P555@4751|Fungi	Spizellomyces punctatus DAOM BR117	-	-	-		1.22856994241049	6.1461008735450635
g23470	474.128855927186	0.64637340191294	0.178164250634368	3.62796352024312	0.0002856656112332	0.0039972754352091	Rp_R10_pos_vs_pIND	COG2801@1|root,KOG0017@2759|Eukaryota,3AFVE@33154|Opisthokonta,3PCPI@4751|Fungi,1GXN4@112252|Fungi incertae sedis	Integrase core domain	-	-	-	COG2801	0.64637340191294	3.544142037358112
g23490	66.2489121903886	-1.05592122442659	0.340758111144162	-3.09874127685804	0.0019434465319186	0.0165063236024555	Rp_R10_pos_vs_pIND	COG5036@1|root,COG5264@1|root,KOG1161@2759|Eukaryota,KOG4580@2759|Eukaryota,38D0A@33154|Opisthokonta,3NU6V@4751|Fungi	Vacuolar transporter chaperone	-	-	-	COG5036,COG5264	1.05592122442659	2.7114274031737664
g23491	2563.87765134084	-0.820953689175732	0.197884701849146	-4.14864656794729	3.34446690516097e-05	0.0007714498635152	Rp_R10_pos_vs_pIND	COG5036@1|root,KOG1161@2759|Eukaryota,38D0A@33154|Opisthokonta,3NU6V@4751|Fungi,1GW8F@112252|Fungi incertae sedis	VTC domain	-	-	-	COG5036	0.820953689175732	4.475673097207859
g235	564.51196951068	-1.54010987691234	0.356159505165279	-4.32421388332073	1.53076729547468e-05	0.0004334689863935	Rp_R10_pos_vs_pIND	2EF1R@1|root,2SKB3@2759|Eukaryota,3AIMF@33154|Opisthokonta,3PCXP@4751|Fungi,1GWKI@112252|Fungi incertae sedis	Mortierella verticillata NRRL 6337	-	-	-		1.54010987691234	4.815090824959823
g23507	62.2267055322221	1.1671710322172	0.373796181765023	3.12247981428262	0.0017933440284005	0.0154501828803879	Rp_R10_pos_vs_pIND	KOG1075@1|root,KOG1075@2759|Eukaryota,39URR@33154|Opisthokonta	Reverse transcriptase (RNA-dependent DNA polymerase)	-	-	-		1.1671710322172	2.746336389018996
g23510	23.0891521055736	1.11446416736931	0.365959739465399	3.04531905339462	0.0023243359362136	0.0188620036513024	Rp_R10_pos_vs_pIND	-	-	-	-	-	-	1.11446416736931	2.633701103174903
g23573	6504.75316389192	-0.947806726545749	0.284549466716412	-3.3309031905175	0.000865647017806	0.0090259638906024	Rp_R10_pos_vs_pIND	COG0814@1|root,KOG1303@2759|Eukaryota,39JAJ@33154|Opisthokonta,3NV48@4751|Fungi,1GVJ0@112252|Fungi incertae sedis	Transmembrane amino acid transporter protein	-	K15015	ko04721,ko04723,ko04727,ko05032,ko05033,map04721,map04723,map04727,map05032,map05033	COG0814	0.947806726545749	3.0626591627976487
g23576	996.013790746926	1.49990486402085	0.266949148037557	5.61869133146596	1.92409243990472e-08	2.45200066041248e-06	Rp_R10_pos_vs_pIND	COG5019@1|root,KOG1547@2759|Eukaryota,38CPR@33154|Opisthokonta,3NUHB@4751|Fungi,1GT8X@112252|Fungi incertae sedis	Septin	CDC10	K16938	ko05100,map05100	COG5019	1.49990486402085	7.7157740668220445
g23585	69.1795127788639	0.661901798316794	0.200004699526363	3.30943122778746	0.000934857293531	0.0095668396643279	Rp_R10_pos_vs_pIND	2CIDU@1|root,2RYET@2759|Eukaryota,3A0SA@33154|Opisthokonta,3P25N@4751|Fungi,1GVSS@112252|Fungi incertae sedis	Glycosyl hydrolases family 8	-	-	-		0.661901798316794	3.0292546793543926
g23589	86.7532938516821	1.29918795035047	0.246803751220793	5.26405268932969	1.40914036249773e-07	1.18461366177006e-05	Rp_R10_pos_vs_pIND	KOG0590@1|root,KOG0590@2759|Eukaryota,38GAY@33154|Opisthokonta,3NV7I@4751|Fungi,1GVZC@112252|Fungi incertae sedis	Protein tyrosine kinase	-	K08286	-		1.29918795035047	6.851045745270966
g23591	1025.5173961494	-0.884328463830522	0.172446590138297	-5.12812960303429	2.92634966523064e-07	2.06485151296487e-05	Rp_R10_pos_vs_pIND	KOG3870@1|root,KOG3870@2759|Eukaryota,38G0A@33154|Opisthokonta,3NVVV@4751|Fungi,1GSVX@112252|Fungi incertae sedis	Protein of unknown function DUF89	HRT2	-	-		0.884328463830522	6.533673781899296
g23593	83.4771559800243	2.11191078139306	0.486296596531481	4.34284507943568	1.40649317814709e-05	0.0004052093666252	Rp_R10_pos_vs_pIND	COG2133@1|root,2S0Y3@2759|Eukaryota,3A99P@33154|Opisthokonta,3Q3YD@4751|Fungi,1GVTR@112252|Fungi incertae sedis	Glucose sorbosone	-	-	-	COG2133	2.11191078139306	4.851862369933377
g23607	591.0809840156	0.621242060467895	0.131005578828268	4.74210385560959	2.11510139596971e-06	9.85261842914809e-05	Rp_R10_pos_vs_pIND	KOG4299@1|root,KOG4299@2759|Eukaryota,38CTP@33154|Opisthokonta,3NXE4@4751|Fungi,1GTYX@112252|Fungi incertae sedis	PHD-finger	-	-	-		0.621242060467895	5.674668808121279
g23608	165.782205245109	0.868584864137976	0.224161215289275	3.87482224798382	0.0001067025573925	0.0018699883857048	Rp_R10_pos_vs_pIND	COG0814@1|root,KOG1303@2759|Eukaryota,39T29@33154|Opisthokonta,3Q1KM@4751|Fungi,1GV35@112252|Fungi incertae sedis	Transmembrane amino acid transporter protein	-	-	-	COG0814	0.868584864137976	3.9718251715020454
g23624	14.7170204184293	1.24558406642997	0.364044662617508	3.42151443032877	0.0006227342024982	0.0071429564837217	Rp_R10_pos_vs_pIND	-	-	-	-	-	-	1.24558406642997	3.2056972808205697
g23625	1101.18716103463	-0.892892482501105	0.184379075662659	-4.84269963547679	1.28086838311649e-06	6.57889462363961e-05	Rp_R10_pos_vs_pIND	COG0673@1|root,KOG2742@2759|Eukaryota,38F59@33154|Opisthokonta,3NWJK@4751|Fungi,1GS41@112252|Fungi incertae sedis	Oxidoreductase family, C-terminal alpha/beta domain	-	-	-	COG0673	0.892892482501105	5.8924954943169245
g23679	438.002667670347	-1.69122057754524	0.570914013983015	-2.96230349251079	0.0030534664723243	0.0230195105673645	Rp_R10_pos_vs_pIND	2FFUC@1|root,2TH6K@2759|Eukaryota,38UXZ@33154|Opisthokonta,3Q2XM@4751|Fungi,1GY63@112252|Fungi incertae sedis	-	-	-	-		1.69122057754524	2.5152068442826523
g23697	463.386785433109	0.689622714535706	0.139632957499726	4.93882480815506	7.85947812856412e-07	4.45115338960075e-05	Rp_R10_pos_vs_pIND	KOG3661@1|root,KOG3661@2759|Eukaryota	DNA-binding transcription factor activity	-	-	-		0.689622714535706	6.104606290272217
g23704	4093.71764416041	-0.756723111573877	0.158702476481634	-4.76818716601091	1.85891046652852e-06	8.89013603336893e-05	Rp_R10_pos_vs_pIND	COG2017@1|root,KOG1604@2759|Eukaryota,39TA3@33154|Opisthokonta,3NU4U@4751|Fungi,1GTQG@112252|Fungi incertae sedis	Aldose 1-epimerase	-	K01785	ko00010,ko00052,ko01100,ko01110,ko01120,ko01130,map00010,map00052,map01100,map01110,map01120,map01130	COG2017	0.756723111573877	5.730741527295883
g23710	594.145907468699	1.09578857548274	0.374817027169966	2.92352933845195	0.00346087609105	0.0252308652965742	Rp_R10_pos_vs_pIND	KOG0490@1|root,KOG0490@2759|Eukaryota,3A9IA@33154|Opisthokonta,3P6YR@4751|Fungi	Homeodomain	-	-	-		1.09578857548274	2.460813949372893
g23711	799.420882150068	0.691392609431106	0.142491568825155	4.85216504479281	1.22120926054849e-06	6.36359430902275e-05	Rp_R10_pos_vs_pIND	KOG0198@1|root,KOG0198@2759|Eukaryota,38DCY@33154|Opisthokonta,3NU2U@4751|Fungi,1GT37@112252|Fungi incertae sedis	Protein tyrosine kinase	CDC15	K06683	ko04111,ko04113,ko04392,map04111,map04113,map04392		0.691392609431106	5.913209911063632
g23717	45.4276619978979	1.69557432997573	0.473590747114357	3.58025223319304	0.000343262694672	0.0045516675613286	Rp_R10_pos_vs_pIND	2CKGM@1|root,2RURP@2759|Eukaryota,3AWQV@33154|Opisthokonta,3Q2QA@4751|Fungi,1GXXA@112252|Fungi incertae sedis	-	-	-	-		1.69557432997573	3.4643733925499056
g23719	240.373860449017	-1.04725916301402	0.276253627573925	-3.79093361492157	0.0001500820680749	0.002407342712758	Rp_R10_pos_vs_pIND	28RBR@1|root,2QY0U@2759|Eukaryota,39T18@33154|Opisthokonta,3NW3C@4751|Fungi,1GV72@112252|Fungi incertae sedis	Ribosomal protein L24e	-	-	-		1.04725916301402	3.8236711945078605
g23721	28.6051319131272	2.44959671847599	0.405763914671716	6.03699991522864	1.57005805651436e-09	3.12863142909682e-07	Rp_R10_pos_vs_pIND	2F91I@1|root,2TA6R@2759|Eukaryota,3952I@33154|Opisthokonta,3Q269@4751|Fungi,1GX31@112252|Fungi incertae sedis	-	-	-	-		2.44959671847599	8.804084288254682
g2373	791.771389094716	0.743574932037421	0.147519358929256	5.0405244263162	4.64257863940425e-07	2.9560039910834e-05	Rp_R10_pos_vs_pIND	-	-	-	-	-	-	0.743574932037421	6.333240731127208
g23763	2794.43582635597	-0.672851256433595	0.173211601744706	-3.88456229060972	0.0001025144082143	0.0018128287421379	Rp_R10_pos_vs_pIND	COG5641@1|root,KOG1601@2759|Eukaryota,39UCT@33154|Opisthokonta,3NXAH@4751|Fungi,1GVF9@112252|Fungi incertae sedis	PAS fold	-	-	-	COG5641	0.672851256433595	3.9892150910159314
g23812	54.7926996745893	1.21603353428399	0.334413753604887	3.63631435960838	0.0002765667909083	0.0039003891920956	Rp_R10_pos_vs_pIND	KOG4701@1|root,KOG4701@2759|Eukaryota,38GWD@33154|Opisthokonta,3NVBP@4751|Fungi,1GWE8@112252|Fungi incertae sedis	Glycosyl hydrolases family 18	-	K01183	ko00520,ko01100,map00520,map01100		1.21603353428399	3.5581999695309046
g23820	570.409214518151	-0.662620006944022	0.2298056142216	-2.88339346794662	0.0039341569264343	0.027714236076528	Rp_R10_pos_vs_pIND	28JVN@1|root,2S70P@2759|Eukaryota,3A8GI@33154|Opisthokonta,3PDYV@4751|Fungi,1GY9C@112252|Fungi incertae sedis	Interferon-inducible GTPase (IIGP)	-	-	-		0.662620006944022	2.405148320846467
g23847	4459.03781618666	1.57671833801394	0.345670714066268	4.56133040449493	5.08305229312688e-06	0.0001915803299481	Rp_R10_pos_vs_pIND	-	-	-	-	-	-	1.57671833801394	5.293875422365047
g23857	1345.52743897669	-0.934516731514917	0.183753220226359	-5.08571621419053	3.66241332184363e-07	2.43267892282088e-05	Rp_R10_pos_vs_pIND	COG0631@1|root,KOG1379@2759|Eukaryota,39SIA@33154|Opisthokonta,3NY5Q@4751|Fungi,1GS5K@112252|Fungi incertae sedis	Protein phosphatase 2C	-	K17508	-	COG0631	0.934516731514917	6.4362326449423986
g23865	1229.49539107339	-0.824842860178211	0.248097548387136	-3.32467154770555	0.0008852275502814	0.0091547387779171	Rp_R10_pos_vs_pIND	COG0057@1|root,KOG0657@2759|Eukaryota,38DPH@33154|Opisthokonta,3NUCI@4751|Fungi	Glyceraldehyde-3-phosphate dehydrogenase	GPD	K00134	ko00010,ko00710,ko01100,ko01110,ko01120,ko01130,ko01200,ko01230,ko04066,ko05010,map00010,map00710,map01100,map01110,map01120,map01130,map01200,map01230,map04066,map05010	COG0057	0.824842860178211	3.0529450783089493
g23879	21.7610380072681	2.38927704933423	0.711825840866289	3.35654722288037	0.0007892224194062	0.0084253603698043	Rp_R10_pos_vs_pIND	COG1404@1|root,KOG4266@2759|Eukaryota,38HI5@33154|Opisthokonta,3NWUG@4751|Fungi,1GRYX@112252|Fungi incertae sedis	Mortierella verticillata NRRL 6337	-	-	-	COG1404	2.38927704933423	3.1028005862605648
g23908	89.3248686689961	0.772668961063292	0.268521631135762	2.87749243066618	0.0040084952688467	0.0280368363554829	Rp_R10_pos_vs_pIND	COG1515@1|root,KOG4417@2759|Eukaryota,39TPM@33154|Opisthokonta,3P2YT@4751|Fungi,1GTXY@112252|Fungi incertae sedis	Endonuclease V	-	K21813	-	COG1515	0.772668961063292	2.397018624656086
g23910	509.607298444349	0.908961568081284	0.317138520261364	2.86613422845065	0.0041551802244684	0.0288334237556164	Rp_R10_pos_vs_pIND	29MEP@1|root,2RUQP@2759|Eukaryota,394ZX@33154|Opisthokonta,3Q23E@4751|Fungi,1GWXY@112252|Fungi incertae sedis	-	-	-	-		0.908961568081284	2.381410134624834
g23911	8.60329787148849	1.53842613705049	0.531446049948261	2.89479268347231	0.0037940902116956	0.0270283401012588	Rp_R10_pos_vs_pIND	2BJVN@1|root,2S1HA@2759|Eukaryota,3A5KS@33154|Opisthokonta,3P58N@4751|Fungi,1GXBF@112252|Fungi incertae sedis	FAM72 protein	-	-	-		1.53842613705049	2.420892347149036
g2398	20.6502433688823	1.07022203619898	0.30723589611824	3.48338865907487	0.0004951090166849	0.0060165110943404	Rp_R10_pos_vs_pIND	2CZWY@1|root,2SBZF@2759|Eukaryota,3AX84@33154|Opisthokonta,3Q23N@4751|Fungi,1GWYG@112252|Fungi incertae sedis	function. Source PGD	-	-	-		1.07022203619898	3.3052991644363616
g23992	597.847923991555	-1.04683676305266	0.236685014758238	-4.42291103271558	9.73798484029454e-06	0.0003086341092914	Rp_R10_pos_vs_pIND	2F9G7@1|root,2TAMR@2759|Eukaryota,395MI@33154|Opisthokonta,3Q2R1@4751|Fungi,1GXY5@112252|Fungi incertae sedis	-	-	-	-		1.04683676305266	5.011530905881884
g24001	16.6947549946774	1.42449471795216	0.427872096793737	3.32925359850905	0.0008707907658399	0.0090631449130193	Rp_R10_pos_vs_pIND	-	-	-	-	-	-	1.42449471795216	3.060086185012248
g24026	1352.83269015373	0.703171949570331	0.147569683125499	4.76501632772584	1.88838357275263e-06	9.01106493774045e-05	Rp_R10_pos_vs_pIND	KOG0588@1|root,KOG0588@2759|Eukaryota,38BGN@33154|Opisthokonta,3NW2V@4751|Fungi,1GWNP@112252|Fungi incertae sedis	Serine/Threonine protein kinases, catalytic domain	GIN4	K02515,K06668,K18679,K18680	ko04011,ko04111,map04011,map04111		0.703171949570331	5.723909786197739
g24042	111.80352169033	0.844254004427312	0.262994610699672	3.21015705295731	0.0013266246697614	0.0124581370297332	Rp_R10_pos_vs_pIND	2C5MZ@1|root,2RB1R@2759|Eukaryota,3AXH0@33154|Opisthokonta,3Q2H7@4751|Fungi,1GXMW@112252|Fungi incertae sedis	Src homology 3 domains	-	-	-		0.844254004427312	2.8772519308717843
g24062	62.9660801401377	0.726222474480027	0.182160770994101	3.98671168614863	6.69953546916384e-05	0.0013103593986813	Rp_R10_pos_vs_pIND	COG5078@1|root,KOG0423@2759|Eukaryota,38F8H@33154|Opisthokonta,3P325@4751|Fungi,1GTUA@112252|Fungi incertae sedis	Ubiquitin-conjugating enzyme E2, catalytic domain homologues	-	K10583	ko04120,map04120	COG5078	0.726222474480027	4.173955309265273
g24064	82.6225074643384	0.896644995642314	0.210211260138461	4.26544703196069	1.99502342225359e-05	0.0005317288920281	Rp_R10_pos_vs_pIND	2CS5F@1|root,2RAGZ@2759|Eukaryota,3AWWR@33154|Opisthokonta,3Q1P3@4751|Fungi,1GVCQ@112252|Fungi incertae sedis	-	-	-	-		0.896644995642314	4.700052001182358
g24079	16.4677599783896	1.56605764619696	0.455337612014023	3.43933293643385	0.0005831495836085	0.0067764374669757	Rp_R10_pos_vs_pIND	2CWJA@1|root,2RUPX@2759|Eukaryota,39PS2@33154|Opisthokonta,3Q60Z@4751|Fungi,1GV0X@112252|Fungi incertae sedis	-	-	-	-		1.56605764619696	3.2342200301412007
g24089	7.14005910410114	2.56640678952796	0.716109880973156	3.58381703383333	0.0003386093219939	0.0045066241302602	Rp_R10_pos_vs_pIND	KOG2242@1|root,KOG2242@2759|Eukaryota,38GI4@33154|Opisthokonta,3P33Q@4751|Fungi,1GTQB@112252|Fungi incertae sedis	SPRY domain	-	-	-		2.56640678952796	3.4703010898337503
g24100	129.53333679942	1.03217972367159	0.245897546576232	4.19760074080933	2.69757670218536e-05	0.0006567256584584	Rp_R10_pos_vs_pIND	2E512@1|root,2TA33@2759|Eukaryota,394XV@33154|Opisthokonta,3Q211@4751|Fungi,1GWT9@112252|Fungi incertae sedis	-	-	-	-		1.03217972367159	4.569026197854592
g24109	4.21317772508699	3.88074397541389	0.870801290287924	4.45652069960846	8.33005610765614e-06	0.0002745346669109	Rp_R10_pos_vs_pIND	2DDWP@1|root,2S5NV@2759|Eukaryota,3A3HG@33154|Opisthokonta,3P4WK@4751|Fungi	GAL4-like Zn(II)2Cys6 (or C6 zinc) binuclear cluster DNA-binding domain	-	-	-		3.88074397541389	5.079352073363514
g2412	7.52288185072131	1.68062695104087	0.551704939416161	3.0462423497955	0.0023172097997941	0.0188254707819443	Rp_R10_pos_vs_pIND	COG2801@1|root,KOG0017@2759|Eukaryota,3AFVE@33154|Opisthokonta	Integrase core domain	-	-	-	COG2801	1.68062695104087	2.6350346434789094
g24173	77.6700784852672	0.67322669800683	0.230322448369153	2.92297473725968	0.0034670464486161	0.0252501883657086	Rp_R10_pos_vs_pIND	COG1404@1|root,KOG1153@2759|Eukaryota,39IW6@33154|Opisthokonta,3Q1RG@4751|Fungi,1GVPH@112252|Fungi incertae sedis	Subtilase family	-	-	-	COG1404	0.67322669800683	2.460040339986944
g24193	403.589348121079	0.805065903088083	0.13965947858458	5.7644916853998	8.19043155659507e-09	1.26810271603944e-06	Rp_R10_pos_vs_pIND	KOG3417@1|root,KOG3417@2759|Eukaryota,38GRG@33154|Opisthokonta,3NUVS@4751|Fungi,1GVFN@112252|Fungi incertae sedis	Guanine nucleotide exchange factor for Ras-like GTPases; N-terminal motif	-	K03099	ko01521,ko01522,ko04010,ko04012,ko04013,ko04014,ko04062,ko04068,ko04072,ko04150,ko04151,ko04320,ko04510,ko04540,ko04630,ko04650,ko04660,ko04662,ko04664,ko04714,ko04722,ko04810,ko04910,ko04912,ko04915,ko04917,ko04926,ko05034,ko05160,ko05165,ko05200,ko05205,ko05206,ko05210,ko05211,ko05213,ko05214,ko05215,ko05220,ko05221,ko05223,ko05224,ko05225,ko05226,ko05231,map01521,map01522,map04010,map04012,map…		0.805065903088083	8.086693214514295
g24208	22.7130805055576	1.91892918348569	0.404484476886526	4.74413554323873	2.09398610532447e-06	9.77541756457437e-05	Rp_R10_pos_vs_pIND	-	-	-	-	-	-	1.91892918348569	5.679026204415023
g24211	95.4560733814096	-1.03195426359679	0.388984565539129	-2.65294398549338	0.0079793111280323	0.0456345348887548	Rp_R10_pos_vs_pIND	2E12J@1|root,2S8F3@2759|Eukaryota,3A9DU@33154|Opisthokonta,3P7Z0@4751|Fungi,1GTS3@112252|Fungi incertae sedis	Serine/threonine phosphatases, family 2C, catalytic domain	-	-	-		1.03195426359679	2.0980346006552972
g24222	77.1827706968862	0.814336255715425	0.21448746378859	3.79666131218781	0.0001466579422246	0.0023718434882559	Rp_R10_pos_vs_pIND	-	-	-	-	-	-	0.814336255715425	3.833694412936282
g24235	3.1993658322616	1.95269429504942	0.662038239995273	2.94951889042445	0.0031826911553125	0.0237087907073317	Rp_R10_pos_vs_pIND	2CS91@1|root,2RAWN@2759|Eukaryota,3AXB5@33154|Opisthokonta,3Q28C@4751|Fungi,1GX6J@112252|Fungi incertae sedis	-	-	-	-		1.95269429504942	2.49720550277115
g24236	6.70324640722198	1.97256194114269	0.522443540676186	3.77564614654753	0.0001595934181921	0.0025254484947884	Rp_R10_pos_vs_pIND	2CS91@1|root,2RAWN@2759|Eukaryota,3AXB5@33154|Opisthokonta,3Q28C@4751|Fungi,1GX6J@112252|Fungi incertae sedis	-	-	-	-		1.97256194114269	3.796985023397531
g24254	2345.03446772062	-1.09490218687943	0.242210581452401	-4.52045563126892	6.17066773668016e-06	0.0002195023807621	Rp_R10_pos_vs_pIND	2C559@1|root,2QQ16@2759|Eukaryota,38DG6@33154|Opisthokonta,3Q35B@4751|Fungi,1GVRQ@112252|Fungi incertae sedis	Mannosyltransferase putative	-	K05535	ko00513,ko01100,map00513,map01100		1.09490218687943	5.209667837803932
g24256	1643.28325391292	1.22541918214809	0.234191403638904	5.23255406948047	1.67183726677313e-07	1.35552972969252e-05	Rp_R10_pos_vs_pIND	KOG0123@1|root,KOG0123@2759|Eukaryota,3A81B@33154|Opisthokonta,3P6GF@4751|Fungi,1GWQN@112252|Fungi incertae sedis	Poly-adenylate binding protein, unique domain	-	K13126	ko03013,ko03015,ko03018,map03013,map03015,map03018		1.22541918214809	6.77680599817809
g24262	2789.61035299283	-0.623130246707565	0.23899204514715	-2.60732630796936	0.0091252353562173	0.0499832502166338	Rp_R10_pos_vs_pIND	KOG2398@1|root,KOG2398@2759|Eukaryota,39SSY@33154|Opisthokonta,3NVT9@4751|Fungi,1GVGU@112252|Fungi incertae sedis	Fes/CIP4, and EFC/F-BAR homology domain	HOF1	K20121	-		0.623130246707565	2.0397559254919475
g2482	236.254132278379	1.55845490120222	0.311725035174778	4.99945376645296	5.74929555816625e-07	3.41797209136176e-05	Rp_R10_pos_vs_pIND	-	-	-	-	-	-	1.55845490120222	6.240385364691771
g2488	279.623718224656	1.21451615940115	0.314059155608386	3.86715731005653	0.0001101114027845	0.0019141417603606	Rp_R10_pos_vs_pIND	-	-	-	-	-	-	1.21451615940115	3.958167704552657
g2501	24.0344580654547	2.18881043218904	0.79167418155167	2.76478693279981	0.00569599874226	0.0360347237725646	Rp_R10_pos_vs_pIND	KOG0583@1|root,KOG0583@2759|Eukaryota	protein serine/threonine kinase activity	-	-	-		2.18881043218904	2.244430115268251
g2529	1193.9688312044	-0.755397332847039	0.217465476705481	-3.4736425491118	0.000513444546191	0.0061696482850799	Rp_R10_pos_vs_pIND	KOG0379@1|root,KOG0379@2759|Eukaryota,391BB@33154|Opisthokonta,3PG9Z@4751|Fungi,1GVCT@112252|Fungi incertae sedis	Kelch motif	-	-	-		0.755397332847039	3.2895064548588
g2537	1107.84313306656	-0.820493676226702	0.242590469124611	-3.38221727831048	0.0007190324842193	0.0078955443973777	Rp_R10_pos_vs_pIND	COG0454@1|root,KOG3396@2759|Eukaryota,3A46N@33154|Opisthokonta,3P4F6@4751|Fungi,1GTMT@112252|Fungi incertae sedis	Acetyltransferase (GNAT) domain	GNA1	K00621	ko00520,map00520	COG0454	0.820493676226702	3.1432514887568823
g2539	817.490289319767	-0.693924684917809	0.194277314448536	-3.57182559830798	0.0003545014617574	0.0046519670478555	Rp_R10_pos_vs_pIND	COG2202@1|root,2QU3S@2759|Eukaryota,3978Y@33154|Opisthokonta,3NW67@4751|Fungi	white collar 1	-	K14858	-	COG2202	0.693924684917809	3.4503819696999165
g2547	9665.74900449728	-0.753326762293468	0.14950325651001	-5.03886523865135	4.68300060009427e-07	2.9642016445479e-05	Rp_R10_pos_vs_pIND	2CF16@1|root,2RUQ2@2759|Eukaryota,395B4@33154|Opisthokonta,3Q2EX@4751|Fungi,1GXIC@112252|Fungi incertae sedis	-	-	-	-		0.753326762293468	6.3294757865660705
g2550	249.600370457276	1.42867576691302	0.317443251366137	4.5005706083359	6.77712873752405e-06	0.0002371554269272	Rp_R10_pos_vs_pIND	2F9XG@1|root,2TB3G@2759|Eukaryota,394M4@33154|Opisthokonta,3Q1Q9@4751|Fungi,1GVIC@112252|Fungi incertae sedis	-	-	-	-		1.42867576691302	5.168954264475767
g2551	108.170980195459	3.78577481276249	0.765161270268807	4.94768222055007	7.51023863327704e-07	4.27586893192474e-05	Rp_R10_pos_vs_pIND	2F9XG@1|root,2TB3G@2759|Eukaryota,394M4@33154|Opisthokonta,3Q1Q9@4751|Fungi,1GVIC@112252|Fungi incertae sedis	-	-	-	-		3.78577481276249	6.124346263332863
g2554	169.940883262086	-0.701364508261165	0.20851361552744	-3.36363889948888	0.0007692211730967	0.0082896388914448	Rp_R10_pos_vs_pIND	-	-	-	-	-	-	0.701364508261165	3.1139487701531268
g2569	10.7290355863112	5.50460407667905	0.962358180292184	5.71991197186872	1.0657925592444e-08	1.58220573855836e-06	Rp_R10_pos_vs_pIND	28KX1@1|root,2QTDM@2759|Eukaryota,396V3@33154|Opisthokonta,3NXFH@4751|Fungi,1GWHE@112252|Fungi incertae sedis	regulator medusa	-	-	-		5.50460407667905	7.9723273160808255
g2580	1056.28792604522	-1.98327775653141	0.686962545418432	-2.88702458344856	0.0038890384296319	0.0274683282061402	Rp_R10_pos_vs_pIND	2F8MY@1|root,2T9SH@2759|Eukaryota,394HU@33154|Opisthokonta,3Q1MG@4751|Fungi,1GV5D@112252|Fungi incertae sedis	-	-	-	-		1.98327775653141	2.4101577653393966
g2615	252.37095383489	1.82334022540078	0.669574097792873	2.72313434974723	0.0064665754614995	0.0392351763481623	Rp_R10_pos_vs_pIND	2D8D2@1|root,2T9S1@2759|Eukaryota,394H4@33154|Opisthokonta,3Q1KS@4751|Fungi,1GV3F@112252|Fungi incertae sedis	CotH kinase protein	-	-	-		1.82334022540078	2.189325650075027
g2619	45.1646546459517	1.15774824955547	0.257241075282625	4.50063524374358	6.77506810507921e-06	0.0002371554269272	Rp_R10_pos_vs_pIND	COG0507@1|root,KOG0987@2759|Eukaryota,395BN@33154|Opisthokonta,3Q2FI@4751|Fungi,1GXJ8@112252|Fungi incertae sedis	G-quadruplex DNA unwinding	-	-	-	COG0507	1.15774824955547	5.169086334769213
g2645	144.536854507879	-0.666257599954121	0.173043348240924	-3.85023525450113	0.0001180044239752	0.0020059819971335	Rp_R10_pos_vs_pIND	-	-	-	-	-	-	0.666257599954121	3.9281017107277547
g2678	427.900548598407	-1.18051319148464	0.273361247489292	-4.31850967292241	1.5708633858932e-05	0.0004419156984027	Rp_R10_pos_vs_pIND	2D1PC@1|root,2SISD@2759|Eukaryota,39QS4@33154|Opisthokonta,3Q6TI@4751|Fungi,1GW6U@112252|Fungi incertae sedis	Putative methyltransferase	-	-	-		1.18051319148464	4.803861582835636
g2688	59.2691901600094	0.932078782357173	0.276999135162506	3.3649158572656	0.0007656700497109	0.0082803945426279	Rp_R10_pos_vs_pIND	-	-	-	-	-	-	0.932078782357173	3.115958340629299
g2689	92.2870405061863	0.899512670865045	0.290896223962937	3.09221157501051	0.0019867119347197	0.0167914723287461	Rp_R10_pos_vs_pIND	-	-	-	-	-	-	0.899512670865045	2.701865099287315
g2701	50.494308000098	-0.843606436990803	0.266296043747935	-3.16792703758425	0.0015353004623522	0.0137214290906494	Rp_R10_pos_vs_pIND	COG5151@1|root,KOG2807@2759|Eukaryota,38CIQ@33154|Opisthokonta,3NTXZ@4751|Fungi,1GRWE@112252|Fungi incertae sedis	von Willebrand factor type A domain	-	K03142	ko03022,ko03420,ko05203,map03022,map03420,map05203	COG5151	0.843606436990803	2.813806619292845
g2713	152.48425934292	1.01963290250441	0.246037579436899	4.1442161186841	3.40978061110945e-05	0.0007839945355949	Rp_R10_pos_vs_pIND	-	-	-	-	-	-	1.01963290250441	4.467273563074857
g2745	103.354827910781	2.12188650571118	0.326733898804964	6.4942343401527	8.345675596675529e-11	2.72132249266749e-08	Rp_R10_pos_vs_pIND	COG0367@1|root,KOG0571@2759|Eukaryota,39W47@33154|Opisthokonta,3NU53@4751|Fungi,1GX4T@112252|Fungi incertae sedis	Asparagine synthase	-	K01953	ko00250,ko01100,ko01110,map00250,map01100,map01110	COG0367	2.12188650571118	10.078538500682527
g2768	436.81805513015	0.609358903701449	0.185442948507504	3.28596427421876	0.0010163389944378	0.0101685874008819	Rp_R10_pos_vs_pIND	KOG0580@1|root,KOG0580@2759|Eukaryota,38BIB@33154|Opisthokonta,3NVY8@4751|Fungi,1GVUM@112252|Fungi incertae sedis	Kinase-like	-	-	-		0.609358903701449	2.992961411286144
g2769	1.56962433496404	2.30696447385651	0.815778655238693	2.82792943777317	0.0046850131829146	0.0312930380848869	Rp_R10_pos_vs_pIND	-	-	-	-	-	-	2.30696447385651	2.329289182735859
g2775	95.9561947286536	0.73215555575036	0.250845265598508	2.91875373451224	0.003514337367765	0.0254996812176911	Rp_R10_pos_vs_pIND	KOG1075@1|root,KOG1075@2759|Eukaryota,39URR@33154|Opisthokonta	Reverse transcriptase (RNA-dependent DNA polymerase)	-	-	-		0.73215555575036	2.454156549634733
g2788	103.052889223422	3.05081514216524	0.763040326192585	3.99823579100751	6.38163624723257e-05	0.0012644330674963	Rp_R10_pos_vs_pIND	KOG0916@1|root,KOG0916@2759|Eukaryota,39S3J@33154|Opisthokonta,3NUI9@4751|Fungi,1GV79@112252|Fungi incertae sedis	1,3-beta-glucan synthase subunit FKS1	-	-	-		3.05081514216524	4.195067954188558
g2827	857.788187040412	-1.74928662868884	0.644516832937734	-2.71410541865217	0.006645501510197	0.0399938025729729	Rp_R10_pos_vs_pIND	2EAQT@1|root,2SY0W@2759|Eukaryota,3AUD3@33154|Opisthokonta,3PHC3@4751|Fungi,1GX1V@112252|Fungi incertae sedis	MAPEG family	-	-	-		1.74928662868884	2.1774722389661565
g2842	257.798722609542	0.967947483674388	0.248992990697783	3.88744872280056	0.0001013033789548	0.0017943621551328	Rp_R10_pos_vs_pIND	COG2126@1|root,KOG3475@2759|Eukaryota,3A5MM@33154|Opisthokonta,3P54H@4751|Fungi,1GX4H@112252|Fungi incertae sedis	Binds to the 23S rRNA	RPL37B	K02922	ko03010,map03010	COG2126	0.967947483674388	3.9943760685888754
g2844	74.0164741998596	0.61129492405002	0.221945611542985	2.75425551242146	0.0058825822706693	0.0368770908963224	Rp_R10_pos_vs_pIND	2CZWY@1|root,2SBZF@2759|Eukaryota,3AX84@33154|Opisthokonta,3Q23N@4751|Fungi,1GWYG@112252|Fungi incertae sedis	function. Source PGD	-	-	-		0.61129492405002	2.230431990297653
g2849	85.8003047593372	-0.783833109696564	0.299627048779613	-2.6160292032683	0.0088958948766611	0.049040770348192	Rp_R10_pos_vs_pIND	COG2340@1|root,KOG3017@2759|Eukaryota,3A626@33154|Opisthokonta,3NZQD@4751|Fungi,3QW5K@4890|Ascomycota,3RXCF@4891|Saccharomycetes,47BPU@766764|Debaryomycetaceae	Belongs to the CRISP family	-	-	-	COG2340	0.783833109696564	2.0508103578163968
g2858	878.15812293429	-0.612111832705787	0.125186987798501	-4.88958032675914	1.01051181747809e-06	5.45043228670327e-05	Rp_R10_pos_vs_pIND	COG1061@1|root,KOG1123@2759|Eukaryota,38CR5@33154|Opisthokonta,3NTVF@4751|Fungi,1GV4H@112252|Fungi incertae sedis	ERCC3/RAD25/XPB C-terminal helicase	-	-	-	COG1061	0.612111832705787	5.995458603241686
g2865	55.6713127890488	-0.706363358268588	0.207768861247631	-3.39975564204832	0.0006744609866822	0.0075599348408274	Rp_R10_pos_vs_pIND	-	-	-	-	-	-	0.706363358268588	3.1710431664645196
g2867	43.6327983244191	-1.04888104607016	0.341885691435994	-3.06792905448788	0.0021554778466655	0.0178621635495146	Rp_R10_pos_vs_pIND	-	-	-	-	-	-	1.04888104607016	2.6664564363314898
g2878	632.93422039173	-0.616006568158757	0.181804431282464	-3.3882923744674	0.0007032925241043	0.0077810668169528	Rp_R10_pos_vs_pIND	2944M@1|root,2RB1J@2759|Eukaryota,3AXGU@33154|Opisthokonta,3Q2GU@4751|Fungi,1GXM9@112252|Fungi incertae sedis	-	-	-	-		0.616006568158757	3.1528639990482827
g2883	94.7733832828156	1.3492578621743	0.266060951073529	5.07123595826513	3.95240355869047e-07	2.59328283495664e-05	Rp_R10_pos_vs_pIND	COG0666@1|root,KOG4177@2759|Eukaryota,39JFV@33154|Opisthokonta,3Q3SZ@4751|Fungi	DIL and Ankyrin domain-containing protein	-	-	-	COG0666	1.3492578621743	6.403138718344406
g2910	39.1699836701297	0.947870600533458	0.274814620431167	3.44912726639619	0.0005624015704298	0.0065815357244272	Rp_R10_pos_vs_pIND	-	-	-	-	-	-	0.947870600533458	3.249953475278339
g2911	450.517050055655	0.732215307430983	0.173069216848509	4.23076570613887	2.32897157132837e-05	0.0005931573631545	Rp_R10_pos_vs_pIND	2ETXX@1|root,2SW6D@2759|Eukaryota,3AUKF@33154|Opisthokonta,3PHJB@4751|Fungi,1GXFD@112252|Fungi incertae sedis	-	-	-	-		0.732215307430983	4.632835812663503
g2912	225.450352407219	0.915003770337047	0.222979605778429	4.10353120476081	4.06891542635538e-05	0.0008972041894528	Rp_R10_pos_vs_pIND	2ETXX@1|root,2SW6D@2759|Eukaryota,3AUKF@33154|Opisthokonta,3PHJB@4751|Fungi,1GXFD@112252|Fungi incertae sedis	-	-	-	-		0.915003770337047	4.390521336995791
g2939	93.5830478246347	1.86309690549973	0.299884247936608	6.21272013558233	5.20751504370495e-10	1.31333839243054e-07	Rp_R10_pos_vs_pIND	COG3325@1|root,KOG2806@2759|Eukaryota,39TWI@33154|Opisthokonta,3P0A2@4751|Fungi,1GVIB@112252|Fungi incertae sedis	LysM domain	-	-	-	COG3325	1.86309690549973	9.283369466768866
g2961	18.4945473445015	1.04419013600827	0.315356815024627	3.31113864124586	0.0009291716086585	0.0095177068966876	Rp_R10_pos_vs_pIND	2F9AB@1|root,2TAFP@2759|Eukaryota,395EC@33154|Opisthokonta,3P9F6@4751|Fungi,1GXNY@112252|Fungi incertae sedis	-	-	-	-		1.04419013600827	3.031904068772064
g2964	80.6926185888186	1.89890410095786	0.516551468328767	3.67611790380058	0.0002368101087412	0.0034551798984541	Rp_R10_pos_vs_pIND	KOG2437@1|root,KOG2437@2759|Eukaryota,38E9J@33154|Opisthokonta,3NU0I@4751|Fungi,1GTGY@112252|Fungi incertae sedis	Kelch motif	-	-	-		1.89890410095786	3.625599762773362
g2980	28.505994783956	0.725069222679337	0.261220231395593	2.77570086668092	0.0055082862061628	0.0353229521581737	Rp_R10_pos_vs_pIND	COG0031@1|root,KOG1252@2759|Eukaryota,39V5A@33154|Opisthokonta,3P16Q@4751|Fungi,1GT41@112252|Fungi incertae sedis	Pyridoxal-phosphate dependent enzyme	-	-	-	COG0031	0.725069222679337	2.2589835022335727
g2981	8.53951985760648	1.31694789460179	0.421595092354949	3.12372681390945	0.0017857617198933	0.0154152912657144	Rp_R10_pos_vs_pIND	COG0652@1|root,KOG0865@2759|Eukaryota,38FFS@33154|Opisthokonta,3P1SD@4751|Fungi,3V0JZ@5204|Basidiomycota,22773@155619|Agaricomycetes,3H22F@355688|Agaricomycetes incertae sedis	PPIases accelerate the folding of proteins. It catalyzes the cis-trans isomerization of proline imidic peptide bonds in oligopeptides	-	K01802	-	COG0652	1.31694789460179	2.7481764909341853
g2982	289.644130968262	0.925574790903678	0.224610602783558	4.1207974130927	3.77563319447182e-05	0.0008472930341838	Rp_R10_pos_vs_pIND	-	-	-	-	-	-	0.925574790903678	4.42301020435138
g2989	74.4098393164168	2.53701929439667	0.461437940986689	5.49807258798829	3.83964882484072e-08	4.19457270859884e-06	Rp_R10_pos_vs_pIND	KOG1721@1|root,KOG1721@2759|Eukaryota,3A8Y9@33154|Opisthokonta,3P77V@4751|Fungi,1GW8V@112252|Fungi incertae sedis	Zinc finger, C2H2 type	-	-	-		2.53701929439667	7.4157084944887455
g2992	21.3396152369462	0.769076134650551	0.290995979320895	2.64290983141886	0.0082196921774979	0.0465209969724893	Rp_R10_pos_vs_pIND	-	-	-	-	-	-	0.769076134650551	2.0851444462211735
g2999	644.22727131203	1.02088190098549	0.187650883316505	5.44032558196703	5.31832859116115e-08	5.39885611369713e-06	Rp_R10_pos_vs_pIND	-	-	-	-	-	-	1.02088190098549	7.274224833435535
g3010	108.455791262487	1.11715675246055	0.389031644535202	2.87163465531264	0.004083547660742	0.028431584990886	Rp_R10_pos_vs_pIND	2F9M6@1|root,2TASU@2759|Eukaryota,395TN@33154|Opisthokonta,3Q2XG@4751|Fungi,1GY5U@112252|Fungi incertae sedis	-	-	-	-		1.11715675246055	2.3889623712187475
g3011	34.1542511569856	1.37969184006133	0.296482419699666	4.6535367643685	3.26289394228492e-06	0.0001350398856382	Rp_R10_pos_vs_pIND	2E2XI@1|root,2SA3I@2759|Eukaryota,3AAV6@33154|Opisthokonta,3P886@4751|Fungi,3V2MA@5204|Basidiomycota,3N40A@452284|Ustilaginomycotina	-	-	-	-		1.37969184006133	5.486397042371792
g3027	87.9967322908142	1.06459944216208	0.362170815504368	2.93949538888022	0.0032874716230102	0.0242976235753366	Rp_R10_pos_vs_pIND	2F9AB@1|root,2TAFP@2759|Eukaryota,395EC@33154|Opisthokonta,3P9F6@4751|Fungi,1GXNY@112252|Fungi incertae sedis	-	-	-	-		1.06459944216208	2.483137987254512
g3036	36.3814467948322	1.48172560227245	0.329381184699659	4.49851318503072	6.84303532096191e-06	0.0002382762592725	Rp_R10_pos_vs_pIND	2F8WG@1|root,2TA1C@2759|Eukaryota,394VW@33154|Opisthokonta,3Q1YY@4751|Fungi,1GWIJ@112252|Fungi incertae sedis	-	-	-	-		1.48172560227245	5.164751218346629
g3038	109.680579383809	1.17347476036295	0.275200731849636	4.26406845823403	2.00737897521475e-05	0.000534002508351	Rp_R10_pos_vs_pIND	COG5265@1|root,KOG0056@2759|Eukaryota,38D03@33154|Opisthokonta,3NV8N@4751|Fungi,1GW9X@112252|Fungi incertae sedis	ABC transporter	hmt1	K05661	ko02010,map02010	COG5265	1.17347476036295	4.697370628854167
g3045	223.500061295709	0.674618783194705	0.212502001909878	3.17464671923801	0.0015001902684014	0.0135199308066443	Rp_R10_pos_vs_pIND	2F95H@1|root,2TAAS@2759|Eukaryota,3957Y@33154|Opisthokonta,3Q2BY@4751|Fungi,1GXCX@112252|Fungi incertae sedis	-	-	-	-		0.674618783194705	2.823853656093341
g3058	25.0920940980413	1.31573349210307	0.35299984879522	3.72729194245731	0.000193548219605	0.0029562464401141	Rp_R10_pos_vs_pIND	2ESHE@1|root,2SV2F@2759|Eukaryota	-	-	-	-		1.31573349210307	3.713210819278017
g3076	85.0083749745225	0.74712345103549	0.209280455232341	3.56996285298616	0.0003570318537257	0.0046766174826736	Rp_R10_pos_vs_pIND	KOG4324@1|root,KOG4324@2759|Eukaryota,392XP@33154|Opisthokonta,3Q1QK@4751|Fungi,1GVJV@112252|Fungi incertae sedis	GDP/GTP exchange factor Sec2p	-	-	-		0.74712345103549	3.4472930352038746
g3118	256.157755656283	-1.84891430940433	0.511314581777339	-3.61600152879948	0.0002991886082214	0.0041169041160701	Rp_R10_pos_vs_pIND	COG0436@1|root,KOG0257@2759|Eukaryota,38EX1@33154|Opisthokonta,3NX3X@4751|Fungi,1GW5P@112252|Fungi incertae sedis	Aminotransferase class I and II	-	-	-	COG0436	1.84891430940433	3.524054946505341
g3160	49.0021392855981	1.5243978379511	0.327441195259783	4.65548580941894	3.23217669335736e-06	0.000134026348011	Rp_R10_pos_vs_pIND	-	-	-	-	-	-	1.5243978379511	5.490504905678217
g3161	190.054593705016	1.19814583389562	0.351424663675852	3.4093959751236	0.0006510690265456	0.0073552002731171	Rp_R10_pos_vs_pIND	2F8PD@1|root,2T9TY@2759|Eukaryota,394JP@33154|Opisthokonta,3Q1P4@4751|Fungi,1GVCV@112252|Fungi incertae sedis	-	-	-	-		1.19814583389562	3.186372964951513
g3171	201.080352238502	0.864457637382131	0.243215932472702	3.55428046425025	0.0003790147935822	0.00488353575798	Rp_R10_pos_vs_pIND	COG5641@1|root,KOG1601@2759|Eukaryota,3A1BM@33154|Opisthokonta,3P2PM@4751|Fungi,1GXDX@112252|Fungi incertae sedis	zinc finger binding to DNA consensus sequence [AT]GATA[AG]	-	-	-	COG5641	0.864457637382131	3.421343838460079
g3192	1623.07839417114	0.703178883412253	0.165105029464908	4.25897918247069	2.05362592588945e-05	0.0005420859765558	Rp_R10_pos_vs_pIND	29MF8@1|root,2RUR7@2759|Eukaryota,38WHR@33154|Opisthokonta,3Q0N3@4751|Fungi,1GWFS@112252|Fungi incertae sedis	Asx homology domain	-	-	-		0.703178883412253	4.6874786615748025
g3197	2.0703911716613	3.07873305251893	1.06993953345971	2.87748321866721	0.0040086123073194	0.0280368363554829	Rp_R10_pos_vs_pIND	-	-	-	-	-	-	3.07873305251893	2.3970059444812515
g3220	838.150676274152	0.685449029913166	0.13622762367687	5.03164491468368	4.86289323108492e-07	3.02469148052539e-05	Rp_R10_pos_vs_pIND	COG5202@1|root,KOG2704@2759|Eukaryota,38FKU@33154|Opisthokonta,3NUVY@4751|Fungi,1GVG2@112252|Fungi incertae sedis	MBOAT, membrane-bound O-acyltransferase family	ale1	K13519	ko00561,ko00564,ko00565,ko01100,ko01110,map00561,map00564,map00565,map01100,map01110	COG5202	0.685449029913166	6.31310526562814
g3299	295.563911655665	-1.18325903812462	0.31325861466931	-3.7772593720167	0.0001585635784347	0.0025109983601877	Rp_R10_pos_vs_pIND	2CYG4@1|root,2S45T@2759|Eukaryota,3A8KU@33154|Opisthokonta,3P7NU@4751|Fungi,1GV2R@112252|Fungi incertae sedis	Domain of unknown function (DUF4112)	-	-	-		1.18325903812462	3.7997965616674043
g33	17.0614745161261	-1.49647308495455	0.491126328451063	-3.04702272768432	0.0023112023386563	0.0187979537151258	Rp_R10_pos_vs_pIND	COG3751@1|root,KOG3844@2759|Eukaryota,38GJE@33154|Opisthokonta,3NVPI@4751|Fungi,1GVUA@112252|Fungi incertae sedis	Oxoglutarate and iron-dependent oxygenase degradation C-term	NUA3	-	-	COG3751	1.49647308495455	2.6361620317103234
g3304	187.743286309399	1.02113299165937	0.314517133132137	3.24666889046826	0.0011676414604514	0.0112786408753926	Rp_R10_pos_vs_pIND	2F97R@1|root,2TAD1@2759|Eukaryota,395AV@33154|Opisthokonta,3Q2EG@4751|Fungi,1GXHP@112252|Fungi incertae sedis	-	-	-	-		1.02113299165937	2.93269049254187
g3335	75.8425273760622	0.791248279037108	0.215089378504832	3.6786952686245	0.0002344301687268	0.0034320895654225	Rp_R10_pos_vs_pIND	COG5347@1|root,KOG0521@2759|Eukaryota,38GBR@33154|Opisthokonta,3NW20@4751|Fungi,1GT30@112252|Fungi incertae sedis	Putative GTP-ase activating proteins for the small GTPase, ARF	-	K12488	ko04144,ko04666,map04144,map04666	COG5347	0.791248279037108	3.629986499870302
g3336	1644.76730088031	0.662797170587328	0.142158585469897	4.6623787680251	3.12575222043126e-06	0.000132159751544	Rp_R10_pos_vs_pIND	COG0258@1|root,KOG2520@2759|Eukaryota,38B6Q@33154|Opisthokonta,3NU64@4751|Fungi,1GSFV@112252|Fungi incertae sedis	Helix-hairpin-helix class 2 (Pol1 family) motifs	RAD2	K10846	ko03420,map03420	COG0258	0.662797170587328	5.505045451641347
g3349	135.46942248238	1.26352266140689	0.190644665765367	6.62763186336383	3.41114880877467e-11	1.28791813181824e-08	Rp_R10_pos_vs_pIND	COG0010@1|root,KOG2964@2759|Eukaryota,38BX2@33154|Opisthokonta,3NUEG@4751|Fungi,1GVGT@112252|Fungi incertae sedis	Arginase family	-	K01480	ko00330,ko01100,map00330,map01100	COG0010	1.26352266140689	10.467099334412588
g3361	176.634669538512	-0.8774899457668	0.32473582660802	-2.70216549535815	0.0068889463550668	0.0410570519267223	Rp_R10_pos_vs_pIND	2CDWJ@1|root,2RAPC@2759|Eukaryota,3AX3G@33154|Opisthokonta,3Q2VZ@4751|Fungi,1GY3X@112252|Fungi incertae sedis	-	-	-	-		0.8774899457668	2.161847197130445
g3412	467.108271210769	-0.74278756729179	0.228303918066573	-3.25350337209366	0.0011399137238346	0.0110854420472867	Rp_R10_pos_vs_pIND	-	-	-	-	-	-	0.74278756729179	2.94312801768149
g3424	38.2429653045085	3.91896771822002	1.17130786035962	3.34580501920034	0.0008204406634765	0.0086565879068894	Rp_R10_pos_vs_pIND	COG5020@1|root,KOG4472@2759|Eukaryota,38CI7@33154|Opisthokonta,3NUKP@4751|Fungi	glycosyltransferase family 15 protein	-	K10967	ko00514,map00514	COG5020	3.91896771822002	3.0859528228455866
g3425	7.90382846308623	1.60312305626117	0.456010965425012	3.51553619936973	0.0004388669259788	0.0054745999362807	Rp_R10_pos_vs_pIND	-	-	-	-	-	-	1.60312305626117	3.357667147353101
g3448	874.992806902426	-0.685691017010363	0.20577751489393	-3.3321960242537	0.0008616354195065	0.008993297346655	Rp_R10_pos_vs_pIND	2EASX@1|root,2SGZS@2759|Eukaryota,3ADUQ@33154|Opisthokonta,3P6FF@4751|Fungi,1GWX9@112252|Fungi incertae sedis	Universal stress protein family	-	-	-		0.685691017010363	3.064676456669158
g3449	14.3879285630576	2.14777532320858	0.645481712203318	3.32739918514075	0.000876607014464	0.0090951725816322	Rp_R10_pos_vs_pIND	28JGC@1|root,2QRVH@2759|Eukaryota,38T07@33154|Opisthokonta,3NWFG@4751|Fungi,1GW8B@112252|Fungi incertae sedis	Chitin synthase III catalytic subunit	CHS7	-	-		2.14777532320858	3.057195058515712
g3478	793.02031333986	0.912409080318601	0.147465906457436	6.18725441179826	6.12211181925473e-10	1.49720418707024e-07	Rp_R10_pos_vs_pIND	2F98X@1|root,2TAE8@2759|Eukaryota,395CG@33154|Opisthokonta,3Q2G5@4751|Fungi,1GXK7@112252|Fungi incertae sedis	-	-	-	-		0.912409080318601	9.213098742356815
g3485	139.081321825038	0.907817483300397	0.207098984062535	4.38349558984931	1.16790014283748e-05	0.0003545046399718	Rp_R10_pos_vs_pIND	COG0526@1|root,COG0526@2|Bacteria,4NQ6I@976|Bacteroidetes,47R81@768503|Cytophagia	Thioredoxin	-	-	-	COG0526	0.907817483300397	4.932594288446733
g3517	1099.99692326681	0.949605390740438	0.243547830644916	3.89905091014722	9.65704705029531e-05	0.0017304688556986	Rp_R10_pos_vs_pIND	2D0C8@1|root,2SDNC@2759|Eukaryota,3ADRP@33154|Opisthokonta,3Q20Z@4751|Fungi,1GWT6@112252|Fungi incertae sedis	Ricin-type beta-trefoil lectin domain-like	-	-	-		0.949605390740438	4.015155652654593
g3522	1172.94647972785	-0.83989905802679	0.269197078242124	-3.12001550503961	0.0018084152067935	0.0155364884891831	Rp_R10_pos_vs_pIND	2F9E3@1|root,2TAJK@2759|Eukaryota,3AVYR@33154|Opisthokonta,3Q2PX@4751|Fungi,1GXWR@112252|Fungi incertae sedis	-	-	-	-		0.83989905802679	2.74270184968091
g3526	183.741569016525	2.12589739698293	0.37027050922525	5.74147101650394	9.385762482625661e-09	1.43256024389069e-06	Rp_R10_pos_vs_pIND	2EX3U@1|root,2SYUG@2759|Eukaryota,3AIKQ@33154|Opisthokonta,3PC4W@4751|Fungi,1GWJN@112252|Fungi incertae sedis	CotH kinase protein	-	-	-		2.12589739698293	8.02753044029934
g3529	55.6458166743382	1.21911091931639	0.261410042865132	4.66359634065536	3.10730611519089e-06	0.0001316384545374	Rp_R10_pos_vs_pIND	2D8DA@1|root,2T9SQ@2759|Eukaryota,394HZ@33154|Opisthokonta,3Q1MQ@4751|Fungi,1GV6I@112252|Fungi incertae sedis	-	-	-	-		1.21911091931639	5.507615960266254
g3536	190.63041017931	1.6036746942374	0.241684427635394	6.63540762608302	3.2360697864254e-11	1.24421554662276e-08	Rp_R10_pos_vs_pIND	COG5036@1|root,COG5264@1|root,KOG1161@2759|Eukaryota,KOG4580@2759|Eukaryota,38D0A@33154|Opisthokonta,3NU6V@4751|Fungi,1GVEV@112252|Fungi incertae sedis	VTC domain	-	-	-	COG5036,COG5264	1.6036746942374	10.489982121320375
g3564	6.03857867276094	2.10122051702162	0.611485488431905	3.43625573586381	0.0005898139409343	0.006829382254126	Rp_R10_pos_vs_pIND	2EN9H@1|root,2SRRY@2759|Eukaryota	-	-	-	-		2.10122051702162	3.2292849666107952
g3566	25.6977556737964	1.47339879230646	0.459513158323708	3.20643438738812	0.0013439094877095	0.0125531888037767	Rp_R10_pos_vs_pIND	COG2132@1|root,KOG1263@2759|Eukaryota,38CZM@33154|Opisthokonta,3NVC3@4751|Fungi,1GVQT@112252|Fungi incertae sedis	Multicopper oxidase	-	K00423	ko00053,ko01100,map00053,map01100	COG2132	1.47339879230646	2.8716299800262477
g3588	182.868302515333	0.791417650659281	0.299603936198777	2.64154623834516	0.008252854125611	0.0466467002389849	Rp_R10_pos_vs_pIND	KOG2483@1|root,KOG2483@2759|Eukaryota,3A752@33154|Opisthokonta,3P5ZT@4751|Fungi,1GWNE@112252|Fungi incertae sedis	helix loop helix domain	-	-	-		0.791417650659281	2.0833958312510186
g3592	34.9516028947925	-0.806587651056213	0.297130723826292	-2.7145885173684	0.006635816396928	0.0399615346082836	Rp_R10_pos_vs_pIND	-	-	-	-	-	-	0.806587651056213	2.1781056387574016
g3598	33.976339669413	1.29671703898233	0.46382448579729	2.79570630419249	0.0051786437730649	0.0336807472469418	Rp_R10_pos_vs_pIND	KOG0032@1|root,KOG0032@2759|Eukaryota,39R57@33154|Opisthokonta,3NUAK@4751|Fungi,3QK4Y@4890|Ascomycota,20B7G@147545|Eurotiomycetes,3MPX6@451870|Chaetothyriomycetidae	CAMK CAMK1 CAMK1-RCK protein kinase	srk1	K08286	-		1.29671703898233	2.2857839620682383
g3616	108.180433512331	-1.58729105569387	0.398812744354895	-3.98004095446201	6.89033966989454e-05	0.0013347164719694	Rp_R10_pos_vs_pIND	2CYG4@1|root,2S45T@2759|Eukaryota,3A2H5@33154|Opisthokonta,3P2CC@4751|Fungi,3QVD9@4890|Ascomycota,20XM1@147548|Leotiomycetes	Domain of unknown function (DUF4112)	-	-	-		1.58729105569387	4.161759368350027
g3625	160.745161572311	1.30533768789933	0.30957117337346	4.21659960672305	2.48013764621332e-05	0.0006203883550965	Rp_R10_pos_vs_pIND	-	-	-	-	-	-	1.30533768789933	4.605524215410873
g3640	679.071784484248	-0.771448158136212	0.203206840443266	-3.79636904177738	0.0001468308709757	0.0023723327134151	Rp_R10_pos_vs_pIND	2F9IE@1|root,2TAPY@2759|Eukaryota,395Q8@33154|Opisthokonta,3Q2TW@4751|Fungi,1GY1K@112252|Fungi incertae sedis	-	-	-	-		0.771448158136212	3.833182625040604
g3641	1182.22278570531	-0.708082007407907	0.236114468263533	-2.99889292094375	0.0027096251877604	0.0210899977091472	Rp_R10_pos_vs_pIND	COG0006@1|root,KOG2737@2759|Eukaryota,38EA1@33154|Opisthokonta,3NUNG@4751|Fungi,1GS1C@112252|Fungi incertae sedis	Aminopeptidase P, N-terminal domain	PEPP	K14213	-	COG0006	0.708082007407907	2.567090779289869
[truncated: 517 more rows]
