# Supplementary material for: Induced endosymbiosis between a fungus and bacterium reveals a shift from antagonism to commensalism
Source: Nat Commun. 2025 Nov 28;16:10717. doi: 10.1038/s41467-025-65741-9 (PMC12663227; doi:10.1038/s41467-025-65741-9)
Supplement: Supplementary file 12 — Source Data [file 41467_2025_65741_MOESM12_ESM.zip › Source_Data/Figure_4/nDEG_rp_R20.csv]

Geneid	baseMean	log2FoldChange	lfcSE	stat	pvalue	padj	contrast	COG	Description	Name	KO	KEGG_Pathway	COG_root	abs_log2FoldChange	-log10(pvalue)
g1010	310.715777059027	-0.611435803300258	0.165437635629318	-3.69586884492383	0.000219136083494	0.0054911043465293	Rp_R20_pos_vs_pIND	COG1643@1|root,KOG0922@2759|Eukaryota,38GIR@33154|Opisthokonta,3NWVV@4751|Fungi,1GRWX@112252|Fungi incertae sedis	Helicase associated domain (HA2) Add an annotation	prh1	K12818,K14781,K17820	ko03040,ko04621,map03040,map04621	COG1643	0.611435803300258	3.6592861045385208
g1013	4163.95274676797	0.619988162828319	0.0963327026956344	6.43590541404394	1.22739452496578e-10	5.66656653712108e-08	Rp_R20_pos_vs_pIND	COG1717@1|root,KOG0878@2759|Eukaryota,3A0DJ@33154|Opisthokonta,3P2W4@4751|Fungi,1GTVT@112252|Fungi incertae sedis	Ribosomal_L32e	RPL32	K02912	ko03010,map03010	COG1717	0.619988162828319	9.911015818303555
g10134	25.9255937413668	-0.988227965232991	0.339919224398897	-2.90724352816627	0.0036462920945077	0.0334038720166903	Rp_R20_pos_vs_pIND	KOG2483@1|root,KOG2483@2759|Eukaryota,3A963@33154|Opisthokonta,3P6Y3@4751|Fungi,1GX9S@112252|Fungi incertae sedis	helix loop helix domain	-	-	-		0.988227965232991	2.4381485441418906
g10163	194.010369881533	0.60071734635256	0.176436801679525	3.40471682004124	0.0006623269761569	0.0112572903515992	Rp_R20_pos_vs_pIND	28N8N@1|root,2QUTZ@2759|Eukaryota,3A515@33154|Opisthokonta,3Q6T9@4751|Fungi	Transposase	-	-	-		0.60071734635256	3.178927556054581
g1019	850.345668026561	-0.611715100630753	0.145876250622049	-4.19338376207411	2.74823929023368e-05	0.0013404925402879	Rp_R20_pos_vs_pIND	COG5068@1|root,KOG0014@2759|Eukaryota,38EKQ@33154|Opisthokonta,3NUMI@4751|Fungi,1GWT7@112252|Fungi incertae sedis	MADS	-	K09265	ko04011,map04011	COG5068	0.611715100630753	4.560945455781466
g10262	4.26499195997875	-3.48080506693666	1.04473125023738	-3.3317707938245	0.0008629529817089	0.0132492982156889	Rp_R20_pos_vs_pIND	-	-	-	-	-	-	3.48080506693666	3.064012866324944
g10296	91.2127498162489	-0.905783635710641	0.305039639036453	-2.96939649735948	0.0029838531306999	0.0294118432724209	Rp_R20_pos_vs_pIND	2EX3U@1|root,2SYUG@2759|Eukaryota,3AIKQ@33154|Opisthokonta,3PC4W@4751|Fungi,1GWP4@112252|Fungi incertae sedis	CotH kinase protein	-	-	-		0.905783635710641	2.5252225572370195
g10356	294.919252133506	-0.729472435584008	0.192146556658215	-3.79643772061747	0.0001467902182551	0.0041689261985725	Rp_R20_pos_vs_pIND	2EX3U@1|root,2SYUG@2759|Eukaryota,3AIKQ@33154|Opisthokonta,3PC4W@4751|Fungi,1GWP4@112252|Fungi incertae sedis	CotH kinase protein	-	-	-		0.729472435584008	3.8333028837889795
g10361	31.0813942517352	1.04169872071039	0.297008807260138	3.50729909432622	0.0004526800335338	0.0087248582773931	Rp_R20_pos_vs_pIND	-	-	-	-	-	-	1.04169872071039	3.3442086606126007
g10387	150.158801848568	-0.647891273050876	0.179409123044767	-3.61125043172533	0.0003047242331204	0.0067365094386486	Rp_R20_pos_vs_pIND	2CJ2D@1|root,2QS3W@2759|Eukaryota,3A2KF@33154|Opisthokonta,3P3RG@4751|Fungi,1GTJX@112252|Fungi incertae sedis	Sucrase/ferredoxin-like	-	-	-		0.647891273050876	3.516093007241106
g10388	123.71558105426	-0.793321171956448	0.240584369416941	-3.29747594941048	0.000975580293375	0.0142931512797647	Rp_R20_pos_vs_pIND	KOG4197@1|root,KOG4197@2759|Eukaryota,3A8X8@33154|Opisthokonta,3P7KM@4751|Fungi,1GVAH@112252|Fungi incertae sedis	PPR repeat family	-	-	-		0.793321171956448	3.0107369809750906
g10389	342.465985180856	-1.37331603645614	0.177588477143835	-7.73313707366186	1.04928210141141e-14	1.09633411985365e-11	Rp_R20_pos_vs_pIND	2AHMD@1|root,2RZ2P@2759|Eukaryota,3A2WV@33154|Opisthokonta,3P3A6@4751|Fungi	-	-	-	-		1.37331603645614	13.979107735242444
g10409	8.12850565184225	1.55492646944019	0.472485681385343	3.29094939952697	0.0009984987211725	0.0144429187079906	Rp_R20_pos_vs_pIND	2ESKY@1|root,2SV4Z@2759|Eukaryota,3AB87@33154|Opisthokonta,3P7E0@4751|Fungi,3V3ZG@5204|Basidiomycota,22AVS@155619|Agaricomycetes,3W9QW@5338|Agaricales	Transposase family tnp2	-	-	-		1.55492646944019	3.0006524870156945
g1042	75.4753897008688	1.21496876093901	0.26884005621596	4.51929960899511	6.20445414073861e-06	0.0004701176473356	Rp_R20_pos_vs_pIND	-	-	-	-	-	-	1.21496876093901	5.207296421110147
g10429	300.899566841476	-1.24283131213139	0.364588197112933	-3.40886326538547	0.0006523416787636	0.0111169746593362	Rp_R20_pos_vs_pIND	KOG1325@1|root,KOG1325@2759|Eukaryota,38CVD@33154|Opisthokonta,3NU1G@4751|Fungi,1GV08@112252|Fungi incertae sedis	Cytoplasmic phospholipase A2, catalytic subunit	-	K16342	ko00564,ko00565,ko00590,ko00591,ko00592,ko01100,ko01110,ko04010,ko04014,ko04072,ko04217,ko04270,ko04370,ko04611,ko04664,ko04724,ko04726,ko04730,ko04750,ko04912,ko04913,ko04921,ko05231,map00564,map00565,map00590,map00591,map00592,map01100,map01110,map04010,map04014,map04072,map04217,map04270,map04370,map04611,map04664,map04724,map04726,map04730,map04750,map04912,map04913,map04921,map05231		1.24283131213139	3.18552487308139
g10430	20.631834661481	-1.37201118353417	0.319069351781992	-4.30004065220157	1.70766781346361e-05	0.0009658296704524	Rp_R20_pos_vs_pIND	2941H@1|root,2RAUT@2759|Eukaryota,3AX97@33154|Opisthokonta,3Q25F@4751|Fungi,1GX1Z@112252|Fungi incertae sedis	-	-	-	-		1.37201118353417	4.767596607189554
g10456	2677.33999462368	-0.950420474165922	0.18946796028962	-5.01625959720638	5.26871288919858e-07	6.79184988807599e-05	Rp_R20_pos_vs_pIND	KOG1721@1|root,KOG1721@2759|Eukaryota,39RGS@33154|Opisthokonta,3NW34@4751|Fungi,1GVRM@112252|Fungi incertae sedis	zinc finger	pacC	-	-		0.950420474165922	6.278295467024878
g10509	2791.57766401733	-1.10316046691329	0.182205353778453	-6.05448986013133	1.4086334701054402e-09	4.99360565152379e-07	Rp_R20_pos_vs_pIND	COG2124@1|root,KOG0157@2759|Eukaryota,38BG9@33154|Opisthokonta,3NXAM@4751|Fungi,1GT8J@112252|Fungi incertae sedis	Cytochrome P450	-	-	-	COG2124	1.10316046691329	8.85120199668385
g1052	516.035556059726	-0.720483817127172	0.220803228238139	-3.26301305862304	0.0011023444032436	0.0153140245578674	Rp_R20_pos_vs_pIND	COG0513@1|root,KOG0342@2759|Eukaryota,38D7H@33154|Opisthokonta,3NUXT@4751|Fungi,1GVPY@112252|Fungi incertae sedis	DUF4217	HAS1	K13179	-	COG0513	0.720483817127172	2.957682698532777
g10533	1897.16962911817	-0.892960018392445	0.289347472258271	-3.08611653463967	0.0020278932753957	0.0230175742156409	Rp_R20_pos_vs_pIND	COG0814@1|root,KOG1303@2759|Eukaryota,39JAJ@33154|Opisthokonta,3P0IK@4751|Fungi,1GVJU@112252|Fungi incertae sedis	Mortierella verticillata NRRL 6337	-	-	-	COG0814	0.892960018392445	2.692954904923696
g10632	13.6789873832559	-3.83374334786437	0.593088444198745	-6.46403312248599	1.01948541710853e-10	4.93629865864355e-08	Rp_R20_pos_vs_pIND	COG2801@1|root,KOG0017@2759|Eukaryota,3AFVE@33154|Opisthokonta,3PCPI@4751|Fungi,1GXN4@112252|Fungi incertae sedis	Integrase core domain	-	-	-	COG2801	3.83374334786437	9.99161898206298
g10699	975.881683986259	0.726080155616106	0.203911798140988	3.5607559848699	0.0003697886113114	0.0076230981430479	Rp_R20_pos_vs_pIND	KOG1721@1|root,KOG1721@2759|Eukaryota,3A8AT@33154|Opisthokonta,3P6RV@4751|Fungi,1GXRW@112252|Fungi incertae sedis	Zinc finger, C2H2 type	-	-	-		0.726080155616106	3.432046468300637
g10731	273.182405682009	0.625814047132039	0.142884790840442	4.37985067165671	1.187606640179e-05	0.0007413951893343	Rp_R20_pos_vs_pIND	2F9C5@1|root,2RW84@2759|Eukaryota,39IUN@33154|Opisthokonta,3Q1QM@4751|Fungi,1GVJZ@112252|Fungi incertae sedis	-	-	-	-		0.625814047132039	4.92532738282992
g10733	57.8014674690025	1.82308535447542	0.524351101039674	3.47684090080222	0.0005073587856508	0.0094483265084636	Rp_R20_pos_vs_pIND	COG0225@1|root,KOG1635@2759|Eukaryota,39U04@33154|Opisthokonta,3P2RD@4751|Fungi,1GV8P@112252|Fungi incertae sedis	Peptide methionine sulfoxide reductase	mxr1	K07304	-	COG0225	1.82308535447542	3.2946848147875554
g10737	16.2735955707818	1.27312030749361	0.34657418152522	3.67344244135786	0.0002393046010835	0.0057864493796727	Rp_R20_pos_vs_pIND	2D6BR@1|root,2T1FK@2759|Eukaryota,3AUGA@33154|Opisthokonta,3PH7P@4751|Fungi,1GWUK@112252|Fungi incertae sedis	-	-	-	-		1.27312030749361	3.621048951173588
g10756	156.595738932418	-1.2353573024584	0.200160440158767	-6.17183546098579	6.750172905401151e-10	2.62753789251027e-07	Rp_R20_pos_vs_pIND	293W9@1|root,2RAT5@2759|Eukaryota,3AX7H@33154|Opisthokonta,3Q22I@4751|Fungi,1GWW6@112252|Fungi incertae sedis	Putative transposase DNA-binding domain	-	-	-		1.2353573024584	9.170685102591218
g10773	266.468083516907	-0.925279561721723	0.199289884657644	-4.64288271986931	3.43581399085652e-06	0.0002978505648318	Rp_R20_pos_vs_pIND	2CS71@1|root,2RAP4@2759|Eukaryota,3AX38@33154|Opisthokonta,3Q1WY@4751|Fungi,1GWCI@112252|Fungi incertae sedis	GAL4-like Zn(II)2Cys6 (or C6 zinc) binuclear cluster DNA-binding domain	-	-	-		0.925279561721723	5.4639703561712025
g10864	90.1770359977308	1.43650218163732	0.173785702852654	8.26593993670049	1.38598326279399e-16	1.96532426664187e-13	Rp_R20_pos_vs_pIND	2AIEU@1|root,2RZ4M@2759|Eukaryota,3A416@33154|Opisthokonta,3Q356@4751|Fungi	Transposase	-	-	-		1.43650218163732	15.85824201425531
g10907	249.359300261662	-0.738581210706812	0.168443664329339	-4.3847372570971	1.16125854942345e-05	0.0007272335874812	Rp_R20_pos_vs_pIND	2EN9H@1|root,2SRRY@2759|Eukaryota	-	-	-	-		0.738581210706812	4.935071075621544
g10911	462.503123562555	-0.6159330809135	0.22331453853039	-2.75814143121577	0.005813104106226	0.0447120273989927	Rp_R20_pos_vs_pIND	KOG0650@1|root,KOG0650@2759|Eukaryota,38DR5@33154|Opisthokonta,3NU5U@4751|Fungi,1GSKE@112252|Fungi incertae sedis	Component of the NOP7 complex, which is required for maturation of the 25S and 5.8S ribosomal RNAs and formation of the 60S ribosome	ERB1	K14824	-		0.6159330809135	2.235591899243057
g10917	1737.46836049028	-0.842898402091305	0.298473335824175	-2.82403250449093	0.0047423575161314	0.039317649411971	Rp_R20_pos_vs_pIND	2EX3U@1|root,2SYUG@2759|Eukaryota,3AIKQ@33154|Opisthokonta,3PC4W@4751|Fungi,1GWP4@112252|Fungi incertae sedis	CotH kinase protein	-	-	-		0.842898402091305	2.3240057085969115
g10952	1411.35133938078	-0.723448852047558	0.246553975409034	-2.93424127859773	0.0033436417784285	0.0316192245857553	Rp_R20_pos_vs_pIND	COG0281@1|root,KOG1257@2759|Eukaryota,38DJY@33154|Opisthokonta,3NWPS@4751|Fungi,1GV8G@112252|Fungi incertae sedis	Malic enzyme, NAD binding domain	-	K00029	ko00620,ko00710,ko01100,ko01120,ko01200,map00620,map00710,map01100,map01120,map01200	COG0281	0.723448852047558	2.475780256946301
g11018	2011.42611152833	-0.775930304188495	0.178127885926886	-4.35602937828039	1.32443008200066e-05	0.0008016032313377	Rp_R20_pos_vs_pIND	29MGJ@1|root,2RUSM@2759|Eukaryota,394S5@33154|Opisthokonta,3Q1UQ@4751|Fungi,1GW4B@112252|Fungi incertae sedis	-	-	-	-		0.775930304188495	4.8779709636051685
g11095	620.554185201858	-0.684001911395	0.189313458432357	-3.61306542629877	0.0003025983110881	0.0067029753897021	Rp_R20_pos_vs_pIND	KOG1721@1|root,KOG1721@2759|Eukaryota,39USC@33154|Opisthokonta,3NWZK@4751|Fungi,1GV6M@112252|Fungi incertae sedis	Zinc finger, C2H2 type	-	-	-		0.684001911395	3.5191335002624866
g11123	836.305930455999	0.798838786200606	0.256981684286296	3.10854366302092	0.0018801186288395	0.0217760297664654	Rp_R20_pos_vs_pIND	2CI61@1|root,2TAKG@2759|Eukaryota,395JX@33154|Opisthokonta,3Q2PA@4751|Fungi,1GXW2@112252|Fungi incertae sedis	-	-	-	-		0.798838786200606	2.7258147474251526
g11224	78.6082438473633	0.678430243412451	0.180201645666785	3.76483933263825	0.0001666562065477	0.0045383525547138	Rp_R20_pos_vs_pIND	COG2801@1|root,KOG0017@2759|Eukaryota,39PDK@33154|Opisthokonta	Reverse transcriptase (RNA-dependent DNA polymerase)	-	-	-	COG2801	0.678430243412451	3.778178507870686
g11250	184.62110326871	-1.12151854275998	0.217159815072188	-5.16448470168003	2.41102193863844e-07	3.56341968606893e-05	Rp_R20_pos_vs_pIND	COG0484@1|root,KOG0714@2759|Eukaryota,38BTN@33154|Opisthokonta,3NW97@4751|Fungi,3QNCB@4890|Ascomycota,3RS1Q@4891|Saccharomycetes,3RY8S@4893|Saccharomycetaceae	to Saccharomyces cerevisiae SIS1 (YNL007C)	SIS1	K09510	-	COG0484	1.12151854275998	6.617798837824012
g11251	423.575876911664	-0.722001270087237	0.24804159954677	-2.91080718478878	0.0036049640723852	0.0331603274677118	Rp_R20_pos_vs_pIND	COG5169@1|root,KOG0627@2759|Eukaryota,39VVJ@33154|Opisthokonta,3NY3V@4751|Fungi,1GUKM@112252|Fungi incertae sedis	heat shock factor	SFL1	-	-	COG5169	0.722001270087237	2.4430990591671895
g11255	104.552019890354	-1.01810583737413	0.30130366395785	-3.37900251195269	0.0007274934342829	0.0119258461250081	Rp_R20_pos_vs_pIND	2E2K3@1|root,2S9TD@2759|Eukaryota,3A05B@33154|Opisthokonta,3P1YM@4751|Fungi,1GUT3@112252|Fungi incertae sedis	RTA1 like protein	-	-	-		1.01810583737413	3.1381709218851115
g11262	2933.84399706776	-0.68100645077344	0.129258951148052	-5.26854383951656	1.37510204427269e-07	2.41677258042154e-05	Rp_R20_pos_vs_pIND	KOG4351@1|root,KOG4351@2759|Eukaryota,39JVV@33154|Opisthokonta,3Q484@4751|Fungi	zz type zinc finger domain-containing protein	-	K17987	ko04137,map04137		0.68100645077344	6.861665072291799
g11276	86.1884149050211	1.00629652740363	0.307758240118802	3.26976306796912	0.0010763759962825	0.0151012129174565	Rp_R20_pos_vs_pIND	-	-	-	-	-	-	1.00629652740363	2.968035995782208
g11277	862.353509124589	0.70764391272274	0.254587824820353	2.77956698527151	0.0054431426070218	0.042948039361923	Rp_R20_pos_vs_pIND	2CZWY@1|root,2SBZF@2759|Eukaryota,3AX84@33154|Opisthokonta,3Q23N@4751|Fungi,1GWYG@112252|Fungi incertae sedis	function. Source PGD	-	-	-		0.70764391272274	2.264150287282902
g11320	334.67206740312	-0.831633288101426	0.285430396024045	-2.91361151329996	0.0035727420916332	0.0330042233611465	Rp_R20_pos_vs_pIND	COG5638@1|root,KOG2318@2759|Eukaryota,38GAF@33154|Opisthokonta,3NU82@4751|Fungi,1GS21@112252|Fungi incertae sedis	Pre-rRNA processing protein Esf1	ESF1	-	-	COG5638	0.831633288101426	2.446998333426234
g11345	6.78919897264624	3.55219155296253	0.671931785842811	5.28653596660408	1.24654316281661e-07	2.27030962093902e-05	Rp_R20_pos_vs_pIND	2E07X@1|root,2S7P8@2759|Eukaryota,3AEFE@33154|Opisthokonta,3PBGG@4751|Fungi,3V4K1@5204|Basidiomycota,2294H@155619|Agaricomycetes,3W7U0@5338|Agaricales	-	-	-	-		3.55219155296253	6.904292679014572
g11349	355.427188713588	0.757519735531943	0.258906551193469	2.92584228572062	0.0034352504194579	0.0321682034561691	Rp_R20_pos_vs_pIND	COG1215@1|root,COG5022@1|root,KOG2571@2759|Eukaryota,KOG4229@2759|Eukaryota,38H3K@33154|Opisthokonta,3NU7V@4751|Fungi,1GV5B@112252|Fungi incertae sedis	DEK C terminal domain	-	K00698	ko00520,map00520	COG1215,COG5022	0.757519735531943	2.464041598684592
g11351	190.678447092601	0.896313416760935	0.207710633937461	4.31520235517072	1.59456769240006e-05	0.0009202138903931	Rp_R20_pos_vs_pIND	KOG2504@1|root,KOG2504@2759|Eukaryota,38CM9@33154|Opisthokonta,3Q1KA@4751|Fungi,1GV27@112252|Fungi incertae sedis	Major Facilitator Superfamily	-	-	-		0.896313416760935	4.7973570394114295
g1138	166.073355963291	-1.5603614669975	0.278934646506554	-5.59400378023975	2.21892119589637e-08	5.37195409523593e-06	Rp_R20_pos_vs_pIND	2D437@1|root,2STPU@2759|Eukaryota,3AQR2@33154|Opisthokonta,3PFCW@4751|Fungi	Methyltransferase	-	-	-		1.5603614669975	7.653858121289884
g11381	346.655251986509	-0.659564281282008	0.238751375054102	-2.76255699525311	0.0057350547815014	0.0443350107174329	Rp_R20_pos_vs_pIND	COG5154@1|root,KOG2971@2759|Eukaryota,38EW3@33154|Opisthokonta,3NUGV@4751|Fungi,1GS0K@112252|Fungi incertae sedis	Brix	BRX1	K14820	-	COG5154	0.659564281282008	2.2414624293424623
g11395	570.063607689892	1.31859724130454	0.258733768311233	5.09634768554209	3.46268918677347e-07	4.84093702364978e-05	Rp_R20_pos_vs_pIND	COG3387@1|root,2QPM2@2759|Eukaryota,38CT8@33154|Opisthokonta,3NVQU@4751|Fungi,1GTDI@112252|Fungi incertae sedis	Glycosyl hydrolases family 15	-	K01178	ko00500,ko01100,map00500,map01100	COG3387	1.31859724130454	6.460586489255376
g11437	2228.14453082939	0.644192830743685	0.17495062994727	3.68214067555998	0.0002312837215753	0.0056614604694375	Rp_R20_pos_vs_pIND	-	-	-	-	-	-	0.644192830743685	3.6358549330694414
g11477	1650.842560575	0.939880033630666	0.134247821850631	7.00108218274418	2.5399289142210198e-12	1.86750625204132e-09	Rp_R20_pos_vs_pIND	COG2801@1|root,KOG0017@2759|Eukaryota,38F42@33154|Opisthokonta	retrotransposable element Tf2 155 kDa protein type 1-like	-	-	-	COG2801	0.939880033630666	11.595178437944456
g11480	50.6964758691216	3.18311718969305	0.50647051532825	6.28490127925814	3.28062093549978e-10	1.38567844279876e-07	Rp_R20_pos_vs_pIND	28J4G@1|root,2QRGH@2759|Eukaryota,38E3P@33154|Opisthokonta,3NU5P@4751|Fungi,1GSGY@112252|Fungi incertae sedis	Catalyzes the first step of the methylation pathway of phosphatidylcholine biosynthesis, the SAM-dependent methylation of phosphatidylethanolamine (PE) to phosphatidylmonomethylethanolamine (PMME)	CHO2	K16369	ko00564,ko01100,ko01110,map00564,map01100,map01110		3.18311718969305	9.484043947953278
g11482	171.748640725319	4.99046549897549	0.945196128722526	5.27982007895052	1.29310800859531e-07	2.31268289969677e-05	Rp_R20_pos_vs_pIND	2EWYC@1|root,2SYPQ@2759|Eukaryota,3AX4Y@33154|Opisthokonta,3Q1YN@4751|Fungi,1GWH3@112252|Fungi incertae sedis	Methyltransferase domain	-	-	-		4.99046549897549	6.888365198570589
g11484	9.46274627727083	6.21241074964163	0.914681440519685	6.79188455612698	1.1067810224926898e-11	7.08768285758864e-09	Rp_R20_pos_vs_pIND	COG0666@1|root,KOG0511@2759|Eukaryota,39SEX@33154|Opisthokonta,3NUPP@4751|Fungi	btb poz domain-containing protein	-	K06867	-	COG0666	6.21241074964163	10.955938296131523
g11486	10.1857715552576	7.03200309595647	0.812999024616328	8.64946067958081	5.1743380792466294e-18	8.56007996243368e-15	Rp_R20_pos_vs_pIND	COG2940@1|root,KOG4443@2759|Eukaryota,38GDD@33154|Opisthokonta,3P2QW@4751|Fungi,1GVC9@112252|Fungi incertae sedis	F/Y-rich N-terminus	-	-	-	COG2940	7.03200309595647	17.286145198898463
g11491	12.6865273720252	6.36573225458819	1.29766482010444	4.90552888231636	9.31759278921384e-07	0.0001056987726008	Rp_R20_pos_vs_pIND	COG0239@1|root,2QT5F@2759|Eukaryota,39VE3@33154|Opisthokonta,3NX99@4751|Fungi,1GTRX@112252|Fungi incertae sedis	CrcB-like protein, Camphor Resistance (CrcB)	-	K06199	-	COG0239	6.36573225458819	6.030696273632572
g11492	14.3151865951939	5.01654352687602	0.815217325317037	6.15362722440313	7.57305720251742e-10	2.83661002989388e-07	Rp_R20_pos_vs_pIND	COG1247@1|root,2S6VZ@2759|Eukaryota,3A8DA@33154|Opisthokonta,3P75P@4751|Fungi,1GUBM@112252|Fungi incertae sedis	Acetyltransferase (GNAT) domain	-	-	-	COG1247	5.01654352687602	9.120728762752327
g11493	31.3272210216815	7.4405497620709	0.781767263584732	9.51760211594541	1.77221030269936e-21	5.02598841845539e-18	Rp_R20_pos_vs_pIND	2E59X@1|root,2SC3X@2759|Eukaryota,39PT0@33154|Opisthokonta,3P8UG@4751|Fungi,1GU12@112252|Fungi incertae sedis	AIG1 family	-	-	-		7.4405497620709	20.751484743011876
g11495	17.9536895576563	4.68894223702434	0.762424687796167	6.15003988207412	7.74634658540844e-10	2.84778652617645e-07	Rp_R20_pos_vs_pIND	2C6GG@1|root,2S7V6@2759|Eukaryota,3A958@33154|Opisthokonta,3P88S@4751|Fungi,1GUSC@112252|Fungi incertae sedis	Pleckstrin homology domain.	-	-	-		4.68894223702434	9.110903075802934
g11496	25.7423704241234	5.45547369029034	0.685794876628997	7.95496419732173	1.7918331696271902e-15	2.2232170052149398e-12	Rp_R20_pos_vs_pIND	COG0681@1|root,KOG3342@2759|Eukaryota,38Y2A@33154|Opisthokonta,3P0U2@4751|Fungi,1GU1B@112252|Fungi incertae sedis	Peptidase S24-like	SEC11	K13280	ko03060,map03060	COG0681	5.45547369029034	14.746702428202436
g11497	17.747391284967	5.87623853800453	0.938672942099581	6.26015545399745	3.84593896403759e-10	1.55815470028723e-07	Rp_R20_pos_vs_pIND	2E7D7@1|root,2SDZQ@2759|Eukaryota,3ACT1@33154|Opisthokonta,3Q1Z4@4751|Fungi,1GWJC@112252|Fungi incertae sedis	Domain of unknown function (DUF4499)	-	-	-		5.87623853800453	9.414997612399155
g11498	74.8181424070549	4.16855909588051	0.848837800255774	4.91090181731354	9.06584759895352e-07	0.0001034340267439	Rp_R20_pos_vs_pIND	COG0446@1|root,KOG1336@2759|Eukaryota,38M1G@33154|Opisthokonta,3NY9Q@4751|Fungi,1GT73@112252|Fungi incertae sedis	Pyridine nucleotide-disulphide oxidoreductase	-	-	-	COG0446	4.16855909588051	6.042591585904932
g11499	54.8397907807584	7.38116895530659	0.703596187211616	10.4906323960602	9.538779458129539e-26	6.3121283267595895e-22	Rp_R20_pos_vs_pIND	KOG1933@1|root,KOG3780@1|root,KOG1933@2759|Eukaryota,KOG3780@2759|Eukaryota,39VG3@33154|Opisthokonta,3NZA3@4751|Fungi,1GWFY@112252|Fungi incertae sedis	Arrestin (or S-antigen), C-terminal domain	creD	K20062	-		7.38116895530659	25.020507192225768
g11500	108.413836622141	6.73960050226528	0.704279661704351	9.56949471741879	1.07429414292443e-21	3.5544812208893e-18	Rp_R20_pos_vs_pIND	KOG3780@1|root,KOG3780@2759|Eukaryota,39VG3@33154|Opisthokonta,3NZA3@4751|Fungi,1GWFY@112252|Fungi incertae sedis	Arrestin (or S-antigen), C-terminal domain	creD	K20062	-		6.73960050226528	20.968876792045158
g11501	102.877711316877	8.11972452782154	0.914893199514847	8.87505178979065	6.99008793050944e-19	1.6554831478334902e-15	Rp_R20_pos_vs_pIND	KOG0647@1|root,KOG0647@2759|Eukaryota,38DJV@33154|Opisthokonta,3NU7G@4751|Fungi,1GV28@112252|Fungi incertae sedis	WD domain, G-beta repeat	GLE2	K14298	ko03013,ko05164,map03013,map05164		8.11972452782154	18.155517361093395
g11502	360.446384436735	3.17856375588999	0.484476735126885	6.56081814755775	5.3513350215065395e-11	2.87120818505264e-08	Rp_R20_pos_vs_pIND	COG5020@1|root,KOG4472@2759|Eukaryota,3AGH2@33154|Opisthokonta,3PBG1@4751|Fungi,1GVWS@112252|Fungi incertae sedis	Glycolipid 2-alpha-mannosyltransferase	-	-	-	COG5020	3.17856375588999	10.271537859073018
g11504	38.7587958544956	4.82843657481164	0.620008014967438	7.78770025265757	6.823983466310241e-15	7.52609554295505e-12	Rp_R20_pos_vs_pIND	COG5147@1|root,KOG0048@2759|Eukaryota	RNA polymerase II transcription regulator recruiting activity	-	-	-	COG5147	4.82843657481164	14.165962034082463
g11505	380.51905826455	4.33606039034583	0.540372523528161	8.0242058978779	1.02184787922978e-15	1.35238160656463e-12	Rp_R20_pos_vs_pIND	COG2233@1|root,2QQD4@2759|Eukaryota,39J71@33154|Opisthokonta,3NWNX@4751|Fungi	permease	-	K03458	-	COG2233	4.33606039034583	14.990613752076408
g11506	7.94660618466632	4.50571109105902	0.722047223413173	6.24018893080175	4.37042698416623e-10	1.73523432979336e-07	Rp_R20_pos_vs_pIND	2C103@1|root,2RNPV@2759|Eukaryota,38SDI@33154|Opisthokonta,3PU4R@4751|Fungi,3RDG4@4890|Ascomycota,21J9G@147550|Sordariomycetes,3TPXH@5125|Hypocreales,3U2FD@5129|Hypocreaceae	-	-	-	-		4.50571109105902	9.359476131036784
g11507	19.8435864795597	6.69016805112406	0.754490408194627	8.86713466262951	7.505212739523191e-19	1.6554831478334902e-15	Rp_R20_pos_vs_pIND	-	-	-	-	-	-	6.69016805112406	18.12463699292217
g11508	20.2499867914778	3.69280937944557	0.497405994148241	7.42413525950595	1.13519107798276e-13	1.0731339657197001e-10	Rp_R20_pos_vs_pIND	2C60A@1|root,2TAN0@2759|Eukaryota,395MY@33154|Opisthokonta,3Q2RF@4751|Fungi,1GXYJ@112252|Fungi incertae sedis	-	-	-	-		3.69280937944557	12.944931030868132
g11509	231.584171824411	2.40753159082661	0.382506500634875	6.29409326856052	3.0920187960008e-10	1.33440776387409e-07	Rp_R20_pos_vs_pIND	2BPZ3@1|root,2TA11@2759|Eukaryota,394VC@33154|Opisthokonta,3Q1YB@4751|Fungi,1GWVG@112252|Fungi incertae sedis	-	-	-	-		2.40753159082661	9.509757874723112
g11510	230.74767608004	1.73517755028387	0.427193186913494	4.06180998068034	4.86937058452741e-05	0.0020041195812057	Rp_R20_pos_vs_pIND	COG1230@1|root,KOG1483@2759|Eukaryota,38CHY@33154|Opisthokonta,3NV9V@4751|Fungi,1GTBZ@112252|Fungi incertae sedis	Cation efflux family	ZRC1	K14688	ko04978,map04978	COG1230	1.73517755028387	4.312527172118537
g11566	158.947201536717	1.02962027551694	0.298067221827896	3.45432238138362	0.0005516774781135	0.0099393232499203	Rp_R20_pos_vs_pIND	-	-	-	-	-	-	1.02962027551694	3.2583147454797814
g11601	284.00216099	0.602538098018079	0.178017065139379	3.38472099596922	0.0007125063703601	0.0117774158737635	Rp_R20_pos_vs_pIND	2E0J9@1|root,2S7ZI@2759|Eukaryota,3A8FR@33154|Opisthokonta,3P6XY@4751|Fungi,1GWWA@112252|Fungi incertae sedis	basic region leucin zipper	-	-	-		0.602538098018079	3.1472112483722645
g11614	222.274627594474	2.15177128218748	0.512166160081199	4.20131482690372	2.65369254028044e-05	0.0013072234320011	Rp_R20_pos_vs_pIND	KOG1911@1|root,KOG1911@2759|Eukaryota,3AXIN@33154|Opisthokonta,3Q2JK@4751|Fungi,1GXR4@112252|Fungi incertae sedis	Chromo shadow domain	-	-	-		2.15177128218748	4.5761493963904485
g11615	6.48900847192669	2.544989906657	0.660716231878952	3.85186526963251	0.0001172215153633	0.0036232527695768	Rp_R20_pos_vs_pIND	2D8J6@1|root,2TAFI@2759|Eukaryota,395E3@33154|Opisthokonta,3Q2HQ@4751|Fungi,1GXNM@112252|Fungi incertae sedis	-	-	-	-		2.544989906657	3.930992668642291
g11616	676.517420986812	1.56888572846154	0.180416885089306	8.69589189329448	3.44115962093582e-18	6.831390079481781e-15	Rp_R20_pos_vs_pIND	2AWAH@1|root,2RZY9@2759|Eukaryota,3A1V6@33154|Opisthokonta,3P30K@4751|Fungi,1GTQ4@112252|Fungi incertae sedis	-	-	-	-		1.56888572846154	17.463295181815628
g11621	1014.94164220495	-0.741825792869923	0.196647094447292	-3.77237098241874	0.000161703586068	0.0044709465050463	Rp_R20_pos_vs_pIND	2DC7C@1|root,2S5JI@2759|Eukaryota,3A7XD@33154|Opisthokonta,3P630@4751|Fungi,1GVTS@112252|Fungi incertae sedis	GAL4-like Zn(II)2Cys6 (or C6 zinc) binuclear cluster DNA-binding domain	-	-	-		0.741825792869923	3.791280348725171
g11662	19.6034356368386	1.10230546455037	0.310718472369363	3.54760196954114	0.0003887552342264	0.0079073451945331	Rp_R20_pos_vs_pIND	2CZ7S@1|root,2S8Y2@2759|Eukaryota,3APF4@33154|Opisthokonta,3PEUS@4751|Fungi,1GWZQ@112252|Fungi incertae sedis	DDE superfamily endonuclease	-	-	-		1.10230546455037	3.4103237505558734
g11681	116.579475142912	-1.23049668465061	0.261903139600424	-4.69828917105742	2.62349812215017e-06	0.0002422403940508	Rp_R20_pos_vs_pIND	2F8ZQ@1|root,2TA4R@2759|Eukaryota,39504@33154|Opisthokonta,3Q23K@4751|Fungi,1GWYD@112252|Fungi incertae sedis	-	-	-	-		1.23049668465061	5.581119242325223
g11689	553.667780653632	-0.702841657237081	0.255009804391112	-2.75613582354317	0.0058488703816074	0.0448654462193475	Rp_R20_pos_vs_pIND	COG0101@1|root,KOG2553@2759|Eukaryota,391Z2@33154|Opisthokonta,3Q11Y@4751|Fungi,1GW94@112252|Fungi incertae sedis	pseudouridine synthase activity	-	-	-	COG0101	0.702841657237081	2.232928003047075
g11700	17.9731616951892	-1.06931127665164	0.363985493982433	-2.93778541818274	0.0033056573559156	0.0314290755889065	Rp_R20_pos_vs_pIND	KOG4781@1|root,KOG4781@2759|Eukaryota,39S54@33154|Opisthokonta,3P2HS@4751|Fungi,1GW3F@112252|Fungi incertae sedis	Thioesterase superfamily	-	-	-		1.06931127665164	2.4807421647231704
g11725	28.5222129113491	0.751603595787552	0.26467615588173	2.83971026133311	0.0045154526143444	0.038064019235654	Rp_R20_pos_vs_pIND	2CKG3@1|root,2RAUH@2759|Eukaryota,3AX90@33154|Opisthokonta,3Q254@4751|Fungi,1GX1A@112252|Fungi incertae sedis	-	-	-	-		0.751603595787552	2.345298710896387
g1174	28.3277548004391	1.18377567076045	0.27929832742063	4.23839154961232	2.25126887206433e-05	0.0011499091917132	Rp_R20_pos_vs_pIND	COG2801@1|root,KOG0017@2759|Eukaryota,38F42@33154|Opisthokonta	retrotransposable element Tf2 155 kDa protein type 1-like	-	-	-	COG2801	1.18377567076045	4.647572633528747
g11821	320.082439665455	-1.05537898045922	0.37312250478066	-2.82850529500929	0.0046765927454333	0.0390422218498394	Rp_R20_pos_vs_pIND	2CMGE@1|root,2QQ9X@2759|Eukaryota	Universal stress protein family	-	-	-		1.05537898045922	2.3300704483750097
g11822	7.10471067126366	1.39522676656136	0.516601062323987	2.70078183789399	0.0069176698312125	0.0498836111475595	Rp_R20_pos_vs_pIND	2CZ7S@1|root,2S8Y2@2759|Eukaryota,3APF4@33154|Opisthokonta,3PEUS@4751|Fungi,1GWZQ@112252|Fungi incertae sedis	DDE superfamily endonuclease	-	-	-		1.39522676656136	2.1600401699747867
g11823	37.1201130179375	0.818155580153137	0.259049812683109	3.15829442870114	0.0015869519029957	0.0193670703787445	Rp_R20_pos_vs_pIND	2DKYR@1|root,2S63V@2759|Eukaryota,3A7H5@33154|Opisthokonta,3P555@4751|Fungi	Spizellomyces punctatus DAOM BR117	-	-	-		0.818155580153137	2.799436235551452
g11827	581.876081587087	0.847406839180149	0.181029322282641	4.68104740433759	2.85412926112806e-06	0.0002623156207959	Rp_R20_pos_vs_pIND	-	-	-	-	-	-	0.847406839180149	5.54452636194197
g11849	1077.0428592759	-0.620808161904439	0.152853605343599	-4.06145579954706	4.87676523260293e-05	0.0020041195812057	Rp_R20_pos_vs_pIND	COG5036@1|root,COG5264@1|root,KOG1161@2759|Eukaryota,KOG4580@2759|Eukaryota,38D0A@33154|Opisthokonta,3NU6V@4751|Fungi,1GVEV@112252|Fungi incertae sedis	VTC domain	-	-	-	COG5036,COG5264	0.620808161904439	4.3118681508343455
g11851	172.815625314537	0.700627129497586	0.245713442538726	2.8513992651711	0.0043527275700201	0.037149762562356	Rp_R20_pos_vs_pIND	COG5036@1|root,COG5264@1|root,KOG1161@2759|Eukaryota,KOG4580@2759|Eukaryota,38D0A@33154|Opisthokonta,3NU6V@4751|Fungi	Vacuolar transporter chaperone	-	-	-	COG5036,COG5264	0.700627129497586	2.3612385137613847
g1187	129.391158301472	-1.03819547154341	0.349604997034887	-2.96962423406039	0.0029816422235656	0.0294118432724209	Rp_R20_pos_vs_pIND	2DFRS@1|root,2S5SW@2759|Eukaryota,3AD0J@33154|Opisthokonta,3Q1YJ@4751|Fungi,1GWGQ@112252|Fungi incertae sedis	Endonuclease/Exonuclease/phosphatase family	-	-	-		1.03819547154341	2.5255444700893035
g1189	142.834418647114	0.677530548206121	0.153290704636563	4.41990628076556	9.87437150125182e-06	0.0006494066750965	Rp_R20_pos_vs_pIND	-	-	-	-	-	-	0.677530548206121	5.005490537445777
g11893	341.082939756081	0.965740948240046	0.176630009118884	5.46759269875844	4.56188647008359e-08	1.02644778805791e-05	Rp_R20_pos_vs_pIND	2F9JI@1|root,2RAK1@2759|Eukaryota,3AWZH@33154|Opisthokonta,3Q2VN@4751|Fungi,1GY3K@112252|Fungi incertae sedis	-	-	-	-		0.965740948240046	7.340855527044847
g11927	8.24902477892632	1.4304979247049	0.429016694587507	3.33436423978861	0.0008549462335727	0.0131681949461995	Rp_R20_pos_vs_pIND	-	-	-	-	-	-	1.4304979247049	3.0680611966132454
g11933	99.7424193800382	0.607740687826811	0.173932429237489	3.49411947209107	0.0004756281189099	0.0090011147918016	Rp_R20_pos_vs_pIND	2CS6E@1|root,2RAKH@2759|Eukaryota,3AX02@33154|Opisthokonta,3Q1SW@4751|Fungi,1GVV4@112252|Fungi incertae sedis	-	-	-	-		0.607740687826811	3.3227324780095717
g11954	35.6237950097537	1.05739543753541	0.391600069092531	2.70019216285061	0.0069299436118314	0.0499358405016617	Rp_R20_pos_vs_pIND	-	-	-	-	-	-	1.05739543753541	2.1592702991789725
g11965	901.675418026486	-0.66201064492673	0.241274742225633	-2.74380417452747	0.0060731754542454	0.0458667818168833	Rp_R20_pos_vs_pIND	2C75C@1|root,2T08A@2759|Eukaryota,3AUSC@33154|Opisthokonta,3PI21@4751|Fungi,1GUZ9@112252|Fungi incertae sedis	-	-	-	-		0.66201064492673	2.2165841719138437
g1203	4203.48938954376	-0.705088920946057	0.178238456497445	-3.95587425296271	7.62552662191465e-05	0.0027674945977742	Rp_R20_pos_vs_pIND	COG2008@1|root,KOG1368@2759|Eukaryota,38EQY@33154|Opisthokonta,3NWDM@4751|Fungi,1GVK2@112252|Fungi incertae sedis	Beta-eliminating lyase	GLY1	K01620	ko00260,ko01100,ko01110,ko01120,ko01130,ko01230,map00260,map01100,map01110,map01120,map01130,map01230	COG2008	0.705088920946057	4.117730158395074
g12063	150.730236455888	-0.694126128492905	0.177476049279744	-3.91109747658851	9.18776793428668e-05	0.0030914503225671	Rp_R20_pos_vs_pIND	-	-	-	-	-	-	0.694126128492905	4.036789982799121
g12064	431.737038800509	0.686508824998366	0.215245413884919	3.18942370296171	0.0014255676450517	0.0180027791918362	Rp_R20_pos_vs_pIND	2C3JM@1|root,2RY0X@2759|Eukaryota,39ZYY@33154|Opisthokonta,3P1X5@4751|Fungi,1GV1H@112252|Fungi incertae sedis	Mortierella verticillata NRRL 6337	-	-	-		0.686508824998366	2.846012170023647
g12115	148.51919713016	0.67140438171338	0.18540915745934	3.62120399506491	0.0002932351790428	0.0066151190617721	Rp_R20_pos_vs_pIND	2D4RA@1|root,2SW0F@2759|Eukaryota,3AT66@33154|Opisthokonta,3PGYX@4751|Fungi	-	-	-	-		0.67140438171338	3.5327839291615875
g12116	327.332787849428	0.768008489121153	0.171243569750501	4.48488950703451	7.29517280864245e-06	0.0005228814770629	Rp_R20_pos_vs_pIND	2E8CE@1|root,2SEV6@2759|Eukaryota,3ACUW@33154|Opisthokonta,3P8X5@4751|Fungi	-	-	-	-		0.768008489121153	5.136964416045932
g12144	78.8956528206302	1.26783345997267	0.205816544171956	6.16001723803804	7.27370261692864e-10	2.77687585290899e-07	Rp_R20_pos_vs_pIND	KOG1075@1|root,KOG1075@2759|Eukaryota,39XVS@33154|Opisthokonta,3P0R9@4751|Fungi	Encoded by	-	-	-		1.26783345997267	9.138244458913288
g12197	345.693778402544	0.93011464088267	0.302958930955168	3.07010140929071	0.0021398610026437	0.0238201752474714	Rp_R20_pos_vs_pIND	COG0515@1|root,KOG1152@2759|Eukaryota,38BA6@33154|Opisthokonta,3NXGP@4751|Fungi,1GSJJ@112252|Fungi incertae sedis	Mortierella verticillata NRRL 6337 CAMK CAMKL PASK protein kinase	-	K08801	-	COG0515	0.93011464088267	2.6696144358776155
g12219	19.4847857102847	0.837286786474054	0.270823742845439	3.09162992017246	0.0019906085138547	0.0226899576901672	Rp_R20_pos_vs_pIND	-	-	-	-	-	-	0.837286786474054	2.701014142780326
g12232	239.702258402998	-0.645358799066423	0.197100806655699	-3.27425752342939	0.0010594001602134	0.0149369403270998	Rp_R20_pos_vs_pIND	COG2519@1|root,KOG2915@2759|Eukaryota,38CWM@33154|Opisthokonta,3NW0U@4751|Fungi,1GT97@112252|Fungi incertae sedis	Catalytic subunit of tRNA (adenine-N(1)-)- methyltransferase, which catalyzes the formation of N(1)- methyladenine at position 58 (m1A58) in initiator methionyl-tRNA	TRM61	K07442	-	COG2519	0.645358799066423	2.974939965721933
g12262	1370.86122852076	-0.663336150145322	0.184126058431727	-3.60261961720797	0.0003150263557003	0.0068659285842505	Rp_R20_pos_vs_pIND	KOG1507@1|root,KOG1507@2759|Eukaryota,38C77@33154|Opisthokonta,3NVG5@4751|Fungi,1GVHB@112252|Fungi incertae sedis	Nucleosome assembly protein (NAP)	NAP1	K11279	-		0.663336150145322	3.5016531107932853
g12296	172.960136483357	0.915144641407842	0.319407375432842	2.86513309270862	0.004168340083142	0.0361052589203767	Rp_R20_pos_vs_pIND	-	-	-	-	-	-	0.915144641407842	2.380036855397895
g12299	5491.7792211532	-0.878342634380529	0.270637525041253	-3.24545768088385	0.0011726199204143	0.0158354033564906	Rp_R20_pos_vs_pIND	COG0814@1|root,KOG1303@2759|Eukaryota,39T29@33154|Opisthokonta,3Q1YE@4751|Fungi,1GWFZ@112252|Fungi incertae sedis	Transmembrane amino acid transporter protein	-	-	-	COG0814	0.878342634380529	2.9308427323134905
g12304	435.972296849673	-0.731338671299798	0.153392591584645	-4.76775744998239	1.86287865116773e-06	0.0001786563622366	Rp_R20_pos_vs_pIND	KOG0268@1|root,KOG0268@2759|Eukaryota,38DW3@33154|Opisthokonta,3NV6T@4751|Fungi,1GW8M@112252|Fungi incertae sedis	WD domain, G-beta repeat	sof1	K11806	-		0.731338671299798	5.729815434338697
g12326	106.620212698171	0.674117828194485	0.207759965686944	3.24469551179198	0.0011757627271212	0.0158354033564906	Rp_R20_pos_vs_pIND	COG5069@1|root,KOG0998@1|root,KOG0998@2759|Eukaryota,KOG1700@2759|Eukaryota	sulfur oxidation	-	-	-	COG5069	0.674117828194485	2.9296803115071715
g12341	342.822525820666	0.701971466963485	0.248824955382873	2.82114575639466	0.0047852455256369	0.039512444768582	Rp_R20_pos_vs_pIND	COG5036@1|root,COG5264@1|root,KOG1161@2759|Eukaryota,KOG4580@2759|Eukaryota,38D0A@33154|Opisthokonta,3NU6V@4751|Fungi,1GVEV@112252|Fungi incertae sedis	VTC domain	-	-	-	COG5036,COG5264	0.701971466963485	2.3200957741476014
g12349	16.4790382363762	1.01153970597225	0.311051020621646	3.25200574475099	0.0011459370570552	0.0156724915969497	Rp_R20_pos_vs_pIND	28N8N@1|root,2QUTZ@2759|Eukaryota,39XUZ@33154|Opisthokonta,3BIC8@33208|Metazoa,3D1M8@33213|Bilateria,48DCS@7711|Chordata,49178@7742|Vertebrata,4A57R@7898|Actinopterygii	Transposase	-	-	-		1.01153970597225	2.9408392362292957
g1238	7.98487305113922	1.84609343212686	0.464296505083191	3.97610882682842	7.00520775768771e-05	0.002604555132982	Rp_R20_pos_vs_pIND	2CZWY@1|root,2SBZF@2759|Eukaryota,3AX84@33154|Opisthokonta,3Q23N@4751|Fungi,1GWYG@112252|Fungi incertae sedis	function. Source PGD	-	-	-		1.84609343212686	4.154578980052817
g12407	6815.2821288207	-0.647547704310011	0.143117346289241	-4.52459272827288	6.05119180588904e-06	0.0004638156746351	Rp_R20_pos_vs_pIND	COG0318@1|root,KOG1176@2759|Eukaryota,38GCS@33154|Opisthokonta,3NVCQ@4751|Fungi,1GVNQ@112252|Fungi incertae sedis	AMP-binding enzyme C-terminal domain	-	K22133	ko00630,ko01100,map00630,map01100	COG0318	0.647547704310011	5.218159080926604
g12426	142.83775258238	-0.963292022294759	0.244761113844299	-3.93564160239744	8.29747226277006e-05	0.0029102724268641	Rp_R20_pos_vs_pIND	2CYG4@1|root,2S45T@2759|Eukaryota,3A2H5@33154|Opisthokonta,3P2CC@4751|Fungi,3QVD9@4890|Ascomycota,20XM1@147548|Leotiomycetes	Domain of unknown function (DUF4112)	-	-	-		0.963292022294759	4.081054190699538
g12444	48.8395859151057	0.961632625609953	0.177492216446953	5.41788617472899	6.03077882907284e-08	1.30133718820385e-05	Rp_R20_pos_vs_pIND	COG0526@1|root,KOG0907@2759|Eukaryota,3A886@33154|Opisthokonta,3P5A0@4751|Fungi,3QX8W@4890|Ascomycota,3RWEQ@4891|Saccharomycetes	Thioredoxin	TRX3	K03671	ko04621,ko05418,map04621,map05418	COG0526	0.961632625609953	7.219626598419201
g12445	48.8643143080684	0.785931360863513	0.288448495227702	2.724685251844	0.0064362811781058	0.0477299417062969	Rp_R20_pos_vs_pIND	COG0526@1|root,KOG0907@2759|Eukaryota,3AIXI@33154|Opisthokonta,3BZ60@33208|Metazoa,3D3B7@33213|Bilateria,488P6@7711|Chordata,498IJ@7742|Vertebrata,3J9T0@40674|Mammalia,35010@311790|Afrotheria	Thioredoxin domain-containing protein	-	-	-	COG0526	0.785931360863513	2.1913649913858766
g12449	576.704495978329	0.902810175972482	0.205256808966912	4.39844203228366	1.09030739081848e-05	0.0007027526728093	Rp_R20_pos_vs_pIND	2F98X@1|root,2TAE8@2759|Eukaryota,395CG@33154|Opisthokonta,3Q2G5@4751|Fungi,1GXK7@112252|Fungi incertae sedis	-	-	-	-		0.902810175972482	4.962451043971402
g12452	72.3495118950785	0.856584527260792	0.194870927563031	4.39565069029463	1.10441415191189e-05	0.0007072525723791	Rp_R20_pos_vs_pIND	COG1748@1|root,KOG0172@2759|Eukaryota,38BKM@33154|Opisthokonta,3NUXI@4751|Fungi,1GSCI@112252|Fungi incertae sedis	Saccharopine dehydrogenase C-terminal domain	LYS9	K00293,K00797	ko00270,ko00300,ko00310,ko00330,ko00410,ko00480,ko01100,ko01110,ko01130,ko01230,map00270,map00300,map00310,map00330,map00410,map00480,map01100,map01110,map01130,map01230	COG1748	0.856584527260792	4.956868036967704
g12516	620.269253445118	-0.718270321213424	0.249944368864426	-2.87372075825011	0.0040566745996071	0.0355127037416829	Rp_R20_pos_vs_pIND	-	-	-	-	-	-	0.718270321213424	2.3918298272137832
g12549	11.2699770766949	-1.43738712886416	0.467114503958806	-3.07716227323766	0.0020898150046636	0.0235109056049921	Rp_R20_pos_vs_pIND	2CZ7S@1|root,2S8Y2@2759|Eukaryota,3APF4@33154|Opisthokonta,3PEUS@4751|Fungi,3R4PK@4890|Ascomycota,3RWFE@4891|Saccharomycetes	DDE superfamily endonuclease	-	-	-		1.43738712886416	2.679892156955799
g12566	244.287463971582	-1.00205829434303	0.300830432101819	-3.33097382250168	0.000865427403833	0.0132770207271197	Rp_R20_pos_vs_pIND	2CDWJ@1|root,2RAPC@2759|Eukaryota,3AX3G@33154|Opisthokonta,3Q2VZ@4751|Fungi,1GY3X@112252|Fungi incertae sedis	-	-	-	-		1.00205829434303	3.0627693569475274
g12578	44.6771471145503	0.746652568203122	0.273798557604586	2.72701424994876	0.0063910278994252	0.0474606713993634	Rp_R20_pos_vs_pIND	2DKYR@1|root,2S63V@2759|Eukaryota,3A7H5@33154|Opisthokonta,3P555@4751|Fungi	Spizellomyces punctatus DAOM BR117	-	-	-		0.746652568203122	2.194429286576
g12607	104.619699574506	1.15310428594316	0.197692495318167	5.83281770047645	5.44991018103893e-09	1.63926692293916e-06	Rp_R20_pos_vs_pIND	COG1723@1|root,KOG2861@2759|Eukaryota	positive regulation of mitochondrial translation	-	-	-	COG1723	1.15310428594316	8.263610655191357
g12620	64.976619923346	0.662616657257098	0.236701065314939	2.79938181256371	0.0051200556003809	0.041291325353682	Rp_R20_pos_vs_pIND	COG2801@1|root,KOG0017@2759|Eukaryota,3AFVE@33154|Opisthokonta	Integrase core domain	-	-	-	COG2801	0.662616657257098	2.2907253228508284
g12648	43.3104511514388	-2.56112344540104	0.353196972367138	-7.25126104064909	4.12908999020136e-13	3.41544560356156e-10	Rp_R20_pos_vs_pIND	2AIEU@1|root,2RZ4M@2759|Eukaryota,3A416@33154|Opisthokonta	Transposase	-	-	-		2.56112344540104	12.384145651922587
g12705	373.845002908561	1.05336134419356	0.271623844783168	3.87801499914131	0.0001053122259198	0.0034022992645425	Rp_R20_pos_vs_pIND	KOG4091@1|root,KOG4091@2759|Eukaryota,38EMI@33154|Opisthokonta,3NX1W@4751|Fungi	cp2 transcription factor	-	-	-		1.05336134419356	3.97752120771965
g12714	345.659552788595	0.686558020138778	0.208285781217612	3.29623086187279	0.0009799145460997	0.0143038702714495	Rp_R20_pos_vs_pIND	28N8N@1|root,2QUTZ@2759|Eukaryota,39XUZ@33154|Opisthokonta,3PDMC@4751|Fungi,1GXH4@112252|Fungi incertae sedis	-	-	-	-		0.686558020138778	3.008811795506997
g12739	503.870430168868	-0.678675470240993	0.200172872662835	-3.39044677339538	0.0006977880311189	0.0116309722869642	Rp_R20_pos_vs_pIND	COG5593@1|root,KOG2038@2759|Eukaryota,38CDC@33154|Opisthokonta,3NUH0@4751|Fungi,1GWAQ@112252|Fungi incertae sedis	CBF/Mak21 family	MAK21	K14832	-	COG5593	0.678675470240993	3.1562764841048696
g12823	385.954152030667	-0.899205127118755	0.254629305294586	-3.53142827012173	0.0004133219463666	0.0082207330871071	Rp_R20_pos_vs_pIND	2E216@1|root,2S9A6@2759|Eukaryota,3A2QU@33154|Opisthokonta,3P33J@4751|Fungi,1GUZ5@112252|Fungi incertae sedis	Acetyltransferase (GNAT) domain	-	-	-		0.899205127118755	3.38371153415002
g12858	26.425926716868	0.934705071964704	0.335258199638759	2.78801554435313	0.005303199914357	0.0422439429520588	Rp_R20_pos_vs_pIND	-	-	-	-	-	-	0.934705071964704	2.275462001004081
g12867	72.2449289509995	-0.783711876237903	0.229940967744723	-3.40831772573893	0.0006536473792628	0.0111288231330407	Rp_R20_pos_vs_pIND	COG0633@1|root,KOG3309@2759|Eukaryota,3A01K@33154|Opisthokonta,3P2DF@4751|Fungi,1GTWS@112252|Fungi incertae sedis	Mortierella verticillata NRRL 6337 cytochrome c oxidase subunit XV assembly protein	YAH1	K22071	-	COG0633	0.783711876237903	3.184656475743339
g12872	603.246767043495	-1.04238376743159	0.237359154703318	-4.39158864015377	1.12525443127735e-05	0.0007170657972847	Rp_R20_pos_vs_pIND	COG0474@1|root,KOG0204@2759|Eukaryota,38BS0@33154|Opisthokonta,3NX5D@4751|Fungi,1GS33@112252|Fungi incertae sedis	This magnesium-dependent enzyme catalyzes the hydrolysis of ATP coupled with the transport of calcium	PMC1	K01537	-	COG0474	1.04238376743159	4.948749268124643
g1290	452.896860388726	0.778601088042905	0.277764088131349	2.8031020614685	0.0050613649605782	0.0410115172234286	Rp_R20_pos_vs_pIND	COG1215@1|root,KOG2571@2759|Eukaryota,38B4U@33154|Opisthokonta,3NTYK@4751|Fungi,1GVNB@112252|Fungi incertae sedis	Glycosyltransferase like family 2	CHS3	K00698	ko00520,map00520	COG1215	0.778601088042905	2.295732345826841
g12933	287.048267089931	-0.974664892189803	0.249144941163341	-3.91203966509922	9.15198752946632e-05	0.0030898853135198	Rp_R20_pos_vs_pIND	KOG0616@1|root,KOG0616@2759|Eukaryota,38C4N@33154|Opisthokonta,3NU4K@4751|Fungi,1GWHQ@112252|Fungi incertae sedis	Extension to Ser/Thr-type protein kinases	TPK2	K04345	ko01522,ko04010,ko04014,ko04020,ko04024,ko04062,ko04113,ko04114,ko04138,ko04140,ko04211,ko04213,ko04261,ko04270,ko04310,ko04340,ko04341,ko04371,ko04530,ko04540,ko04611,ko04713,ko04714,ko04720,ko04723,ko04724,ko04725,ko04726,ko04727,ko04728,ko04740,ko04742,ko04750,ko04910,ko04911,ko04912,ko04913,ko04914,ko04915,ko04916,ko04918,ko04919,ko04921,ko04922,ko04923,ko04924,ko04925,ko04926,ko04927,ko04934…		0.974664892189803	4.038484580321992
g12934	45.8892266652332	-1.77289657033398	0.528453524965708	-3.35487698837664	0.0007940028340536	0.0126606358262599	Rp_R20_pos_vs_pIND	2CN98@1|root,2QUM3@2759|Eukaryota,39HXV@33154|Opisthokonta,3Q0NE@4751|Fungi,1GWFT@112252|Fungi incertae sedis	Glycosyl hydrolases family 16	-	-	-		1.77289657033398	3.1001779474322952
g12946	22.7226998404424	0.832674234332015	0.285149771028191	2.92012941595416	0.0034988605362234	0.0325184360323534	Rp_R20_pos_vs_pIND	2DA7S@1|root,2TI1D@2759|Eukaryota,3AX88@33154|Opisthokonta,3Q23V@4751|Fungi,1GWZ1@112252|Fungi incertae sedis	-	-	-	-		0.832674234332015	2.456073368050305
g12974	559.488630210492	0.893487191317945	0.25301358451066	3.53138031321911	0.0004133968991632	0.0082207330871071	Rp_R20_pos_vs_pIND	KOG1721@1|root,KOG1721@2759|Eukaryota,3A8Y9@33154|Opisthokonta,3P77V@4751|Fungi,1GWPG@112252|Fungi incertae sedis	Zinc finger, C2H2 type	-	-	-		0.893487191317945	3.383632785283385
g12992	186.562065693107	0.847915980238308	0.239675076730448	3.53777285400401	0.0004035170278054	0.0080991495157475	Rp_R20_pos_vs_pIND	KOG0598@1|root,KOG0598@2759|Eukaryota,39TUW@33154|Opisthokonta,3NX4Y@4751|Fungi,1GVH1@112252|Fungi incertae sedis	Serine/Threonine protein kinases, catalytic domain	-	K13303	ko04068,ko04151,map04068,map04151		0.847915980238308	3.394138133988029
g13	26.2899709051936	0.871516766192215	0.267847722565718	3.2537770261548	0.0011388162772851	0.0156347031373895	Rp_R20_pos_vs_pIND	2E05M@1|root,2S7M4@2759|Eukaryota,3A8FF@33154|Opisthokonta,3P73Y@4751|Fungi,3QZ5I@4890|Ascomycota,3RVFJ@4891|Saccharomycetes,47DQ0@766764|Debaryomycetaceae	Mature-T-Cell Proliferation I type	CMC4	-	-		0.871516766192215	2.9435463340395023
g13009	2074.40860080057	-0.644727201045031	0.237226709707829	-2.71776817137954	0.0065723870523189	0.0483555990420554	Rp_R20_pos_vs_pIND	COG0308@1|root,KOG1046@2759|Eukaryota,38CFG@33154|Opisthokonta,3NWST@4751|Fungi,1GUZS@112252|Fungi incertae sedis	ERAP1-like C-terminal domain	-	-	-	COG0308	0.644727201045031	2.1822768685880707
g13112	247.655731682779	-3.02596952309353	0.771061752298895	-3.9244191714499	8.69392428512852e-05	0.0029879945839104	Rp_R20_pos_vs_pIND	COG2124@1|root,KOG0684@2759|Eukaryota,39KV2@33154|Opisthokonta	Cytochrome P450	-	-	-	COG2124	3.02596952309353	4.0607841463736225
g13113	170.562136634041	-0.625968329843186	0.192421133106126	-3.25311632739397	0.0011414675748993	0.0156378089914278	Rp_R20_pos_vs_pIND	2CR34@1|root,2R6PG@2759|Eukaryota,394CI@33154|Opisthokonta,3Q1IK@4751|Fungi,1GUXF@112252|Fungi incertae sedis	-	-	-	-		0.625968329843186	2.9425364207855007
g13148	63.4422893165023	0.732954366614178	0.246776602615319	2.97011288285188	0.0029769033800991	0.0294118432724209	Rp_R20_pos_vs_pIND	2F63C@1|root,2T756@2759|Eukaryota,391BN@33154|Opisthokonta,3Q2SW@4751|Fungi,1GY0E@112252|Fungi incertae sedis	FAM72 protein	-	-	-		0.732954366614178	2.526235260808686
g13192	45.1566997471793	-0.918616890032789	0.250569919314885	-3.66611001250467	0.0002462680152561	0.0059259547137769	Rp_R20_pos_vs_pIND	293XA@1|root,2RAU6@2759|Eukaryota,3AX8M@33154|Opisthokonta,3Q24D@4751|Fungi,1GX05@112252|Fungi incertae sedis	-	-	-	-		0.918616890032789	3.6085919897028975
g13198	10.1681774067099	1.3636945241229	0.399804411255264	3.41090414645832	0.00064747849198	0.0110712687534785	Rp_R20_pos_vs_pIND	2CXRQ@1|root,2RZ9T@2759|Eukaryota	-	-	-	-		1.3636945241229	3.188774653454499
g13219	1680.12380934079	0.764794142538335	0.245310956588476	3.11765178846587	0.0018229804705566	0.0213006523257748	Rp_R20_pos_vs_pIND	KOG1721@1|root,KOG1721@2759|Eukaryota,3A3IM@33154|Opisthokonta,3P3UX@4751|Fungi,1GWAY@112252|Fungi incertae sedis	C2H2-type zinc finger	-	-	-		0.764794142538335	2.7392179838820145
g13233	328.195807033697	0.938686296214734	0.294365328647515	3.18884802271927	0.0014284095294994	0.0180157471280962	Rp_R20_pos_vs_pIND	2F91I@1|root,2TA4D@2759|Eukaryota,394ZT@33154|Opisthokonta,3Q236@4751|Fungi,1GWXQ@112252|Fungi incertae sedis	-	-	-	-		0.938686296214734	2.845147261114932
g1329	184.499876955765	0.671169981080528	0.164272334731289	4.0857152373125	4.39412442623597e-05	0.0018719347233827	Rp_R20_pos_vs_pIND	KOG3780@1|root,KOG3780@2759|Eukaryota,39VG3@33154|Opisthokonta,3NZA3@4751|Fungi,1GWFY@112252|Fungi incertae sedis	Arrestin (or S-antigen), C-terminal domain	creD	K20062	-		0.671169981080528	4.357127649540542
g13385	18.2763126493239	3.14736703890308	0.425941224512307	7.38920503059252	1.47709254086687e-13	1.27492352701257e-10	Rp_R20_pos_vs_pIND	-	-	-	-	-	-	3.14736703890308	12.830592294986737
g13386	31.5481504290394	2.5378590552622	0.352871511534719	7.19202024619237	6.383956054898269e-13	4.87439598468617e-10	Rp_R20_pos_vs_pIND	2CNE1@1|root,2QVJ3@2759|Eukaryota,39SZA@33154|Opisthokonta,3PN9N@4751|Fungi,3R28N@4890|Ascomycota,217X0@147550|Sordariomycetes	MULE transposase domain protein	-	-	-		2.5378590552622	12.194910111190673
g13387	127.735457091857	2.71888448734338	0.268372243117845	10.1310197200591	4.02430504616585e-24	1.5978100755296902e-20	Rp_R20_pos_vs_pIND	-	-	-	-	-	-	2.71888448734338	23.39530910676789
g13401	74.2390570450025	-4.24454407265465	0.802200344575956	-5.29112721199132	1.21564769466709e-07	2.25542411537673e-05	Rp_R20_pos_vs_pIND	2C4CW@1|root,2S2VN@2759|Eukaryota	Centromere DNA-binding protein complex CBF3 subunit, domain 2	-	-	-		4.24454407265465	6.91519226916762
g13412	377.670805620685	-9.11552898180175	0.74226888299333	-12.2806292849591	1.15099480441403e-34	2.28495488572273e-30	Rp_R20_pos_vs_pIND	28N8N@1|root,2QUTZ@2759|Eukaryota,3A4Z3@33154|Opisthokonta,3P6JZ@4751|Fungi,1GX6M@112252|Fungi incertae sedis	Transposase	-	-	-		9.11552898180175	33.938926636769345
g1342	96.1017360998227	0.987731404196033	0.252131398439254	3.91752637834993	8.94622588676599e-05	0.0030463203482689	Rp_R20_pos_vs_pIND	COG1100@1|root,KOG0395@2759|Eukaryota,38C7W@33154|Opisthokonta,3NUEZ@4751|Fungi,3V05M@5204|Basidiomycota,226R6@155619|Agaricomycetes,3H1XC@355688|Agaricomycetes incertae sedis	Ras subfamily of RAS small GTPases	ras1	K07827	ko01521,ko01522,ko04010,ko04012,ko04013,ko04014,ko04015,ko04062,ko04068,ko04071,ko04072,ko04137,ko04138,ko04140,ko04150,ko04151,ko04210,ko04211,ko04213,ko04214,ko04218,ko04320,ko04360,ko04370,ko04371,ko04540,ko04550,ko04650,ko04660,ko04662,ko04664,ko04714,ko04720,ko04722,ko04725,ko04726,ko04730,ko04810,ko04910,ko04912,ko04914,ko04915,ko04916,ko04917,ko04919,ko04921,ko04926,ko04933,ko04960,ko05034…	COG1100	0.987731404196033	4.048360140353224
g1348	5047.29318294198	-0.704471683383036	0.24855835340256	-2.83423056895653	0.004593617548939	0.0385984582257067	Rp_R20_pos_vs_pIND	COG2252@1|root,2QQ5E@2759|Eukaryota,38FZQ@33154|Opisthokonta,3NUXY@4751|Fungi,1GWR5@112252|Fungi incertae sedis	Permease family	-	K06901	-	COG2252	0.704471683383036	2.3378451657146857
g13504	2694.14566573294	-0.605687597319234	0.0918536748773523	-6.59404861185988	4.2799146749230396e-11	2.42756760361635e-08	Rp_R20_pos_vs_pIND	COG0699@1|root,KOG0448@2759|Eukaryota,38HRY@33154|Opisthokonta,3NU0P@4751|Fungi,1GSZ1@112252|Fungi incertae sedis	Dynamin family	FZO1	K06030	ko04137,ko04214,ko04621,map04137,map04214,map04621	COG0699	0.605687597319234	10.368564889066143
g13517	132.159489875482	1.06909777384229	0.281191929543925	3.80202154299485	0.0001435202442445	0.0041232473064286	Rp_R20_pos_vs_pIND	-	-	-	-	-	-	1.06909777384229	3.8430868352117145
g13518	330.049784361316	0.73991170581559	0.171711799232572	4.30903239685602	1.63970350351665e-05	0.0009402534310464	Rp_R20_pos_vs_pIND	2F8YC@1|root,2TA3A@2759|Eukaryota,394Y6@33154|Opisthokonta,3Q21F@4751|Fungi,1GWU6@112252|Fungi incertae sedis	-	-	-	-		0.73991170581559	4.785234675383969
g13521	850.224810291239	-1.66766959762255	0.161149924016524	-10.3485596273167	4.24828894835652e-25	2.10842580506934e-21	Rp_R20_pos_vs_pIND	2E0J9@1|root,2S7ZI@2759|Eukaryota,3A8FR@33154|Opisthokonta,3P6XY@4751|Fungi,1GXEQ@112252|Fungi incertae sedis	basic region leucin zipper	-	-	-		1.66766959762255	24.371785952282256
g13568	8.93169859480045	1.16794873749188	0.357333099635543	3.26851539553184	0.0010811329555832	0.0151465430022861	Rp_R20_pos_vs_pIND	-	-	-	-	-	-	1.16794873749188	2.9661208940897184
g13569	74.3586849825515	0.72240858927068	0.184643310143337	3.91245471449727	9.13626747198502e-05	0.0030898327402699	Rp_R20_pos_vs_pIND	2F9AB@1|root,2TAFP@2759|Eukaryota,395EC@33154|Opisthokonta,3P9F6@4751|Fungi,1GXNY@112252|Fungi incertae sedis	-	-	-	-		0.72240858927068	4.039231194572529
g13579	44.6386273319846	1.34165732595179	0.26845314677606	4.99773365320611	5.8008030797534e-07	7.28845207210535e-05	Rp_R20_pos_vs_pIND	2CZTT@1|root,2SBMP@2759|Eukaryota,3A9VE@33154|Opisthokonta,3P7GG@4751|Fungi	Peptidase inhibitor I78 family	-	-	-		1.34165732595179	6.236511877305728
g13612	50.6555451603503	0.753306094910122	0.235335393440093	3.20098937902378	0.0013695658028961	0.0174958946712313	Rp_R20_pos_vs_pIND	COG2801@1|root,KOG0017@2759|Eukaryota,38F42@33154|Opisthokonta	retrotransposable element Tf2 155 kDa protein type 1-like	-	-	-	COG2801	0.753306094910122	2.8634170965621735
g13620	249.493179361116	-0.60190374186873	0.19027090767514	-3.16340395504074	0.0015593579513094	0.0191443253243012	Rp_R20_pos_vs_pIND	COG5261@1|root,KOG2128@2759|Eukaryota,38EV1@33154|Opisthokonta,3NU3K@4751|Fungi,1GVUT@112252|Fungi incertae sedis	GTPase-activator protein for Ras-like GTPases	gap1	K05767	ko04810,map04810	COG5261	0.60190374186873	2.8070541808762206
g13645	658.391679360897	0.74977689634132	0.231953397563463	3.2324462767836	0.0012273521161663	0.016276148436964	Rp_R20_pos_vs_pIND	COG5019@1|root,KOG2655@2759|Eukaryota,38CSA@33154|Opisthokonta,3NU9N@4751|Fungi,1GW2Q@112252|Fungi incertae sedis	Septin	spn4	K16948	-	COG5019	0.74977689634132	2.911030824257565
g13653	240.114810555396	0.721368869860205	0.232892073847422	3.09743847415265	0.0019520091155188	0.0223963975613829	Rp_R20_pos_vs_pIND	2CWJV@1|root,2RUQW@2759|Eukaryota,38WHH@33154|Opisthokonta,3Q2DF@4751|Fungi,1GXFN@112252|Fungi incertae sedis	-	-	-	-		0.721368869860205	2.7095181585902948
g13655	6852.90936321855	-0.743546066198062	0.146150991178146	-5.0875198327717	3.62776458808692e-07	5.03625053165745e-05	Rp_R20_pos_vs_pIND	2CKHG@1|root,2S3VS@2759|Eukaryota,3A7RY@33154|Opisthokonta,3P6J9@4751|Fungi,1GUGF@112252|Fungi incertae sedis	-	-	-	-		0.743546066198062	6.440360902817002
g13662	28.856157404053	1.06194589374284	0.359218045486465	2.95627100889299	0.0031138335554768	0.0302748031272426	Rp_R20_pos_vs_pIND	-	-	-	-	-	-	1.06194589374284	2.5067046055989497
g13686	30.0271438095205	0.904607678381759	0.207858902010643	4.35202759964277	1.34884276945989e-05	0.0008114311108884	Rp_R20_pos_vs_pIND	28N8N@1|root,2QUTZ@2759|Eukaryota,39XUZ@33154|Opisthokonta,3P1DR@4751|Fungi	Encoded by	-	-	-		0.904607678381759	4.8700386717778015
g13689	696.900287073851	0.93694484875801	0.273144477527314	3.43021706768469	0.0006030985706758	0.0104973127134213	Rp_R20_pos_vs_pIND	28KK3@1|root,2QT1I@2759|Eukaryota,39RTW@33154|Opisthokonta,3NZZ1@4751|Fungi,1GSX9@112252|Fungi incertae sedis	Domain of unknown function (DUF2828)	-	-	-		0.93694484875801	3.219611700791771
g1377	1170.94818024263	0.602280840924998	0.137666724286678	4.37491953154057	1.21477281349643e-05	0.0007512669748763	Rp_R20_pos_vs_pIND	COG0199@1|root,KOG3506@2759|Eukaryota,3A8G0@33154|Opisthokonta,3P6KV@4751|Fungi,1GUIP@112252|Fungi incertae sedis	Ribosomal protein S14p/S29e	RPS29	K02980	ko03010,map03010	COG0199	0.602280840924998	4.915504936115479
g138	31.6254505888548	-2.37513174151713	0.619704583908853	-3.83268383547485	0.0001267528130525	0.0037669114441895	Rp_R20_pos_vs_pIND	2C4CW@1|root,2S2VN@2759|Eukaryota	Centromere DNA-binding protein complex CBF3 subunit, domain 2	-	-	-		2.37513174151713	3.897042393496628
g13813	4.38675167747145	2.18070204617924	0.627703820418077	3.47409395202789	0.000512581520868	0.0095189601050266	Rp_R20_pos_vs_pIND	COG0323@1|root,KOG1979@2759|Eukaryota,38E16@33154|Opisthokonta,3BA7K@33208|Metazoa,3CV1P@33213|Bilateria,41WBB@6656|Arthropoda,3SGNH@50557|Insecta,3E7GR@33342|Paraneoptera	DNA mismatch repair protein Mlh1 C-terminus	-	-	-	COG0323	2.18070204617924	3.2902370546670268
g13878	100.012772375302	-0.996664900249792	0.316495977145818	-3.14906024789883	0.001637964226261	0.0197670916837292	Rp_R20_pos_vs_pIND	2F9BH@1|root,2TAGV@2759|Eukaryota,395FN@33154|Opisthokonta,3Q2J4@4751|Fungi,1GXQH@112252|Fungi incertae sedis	-	-	-	-		0.996664900249792	2.785695587622672
g13879	442.023047031762	0.719237821994915	0.142709095168917	5.03988776008699	4.65804946832763e-07	6.20614751981477e-05	Rp_R20_pos_vs_pIND	2CRUN@1|root,2R97I@2759|Eukaryota,395NK@33154|Opisthokonta,3Q2S4@4751|Fungi,1GXZC@112252|Fungi incertae sedis	-	-	-	-		0.719237821994915	6.331795903584155
g139	50.0307897149427	-1.58996198140839	0.363333081389794	-4.37604518511386	1.2085197221476e-05	0.0007512669748763	Rp_R20_pos_vs_pIND	28N8N@1|root,2QUTZ@2759|Eukaryota,3A4Z3@33154|Opisthokonta,3P6JZ@4751|Fungi,1GX6M@112252|Fungi incertae sedis	Transposase	-	-	-		1.58996198140839	4.917746257833919
g13904	177.212570456429	0.884794575184825	0.200869237726085	4.40482865968443	1.05867521526248e-05	0.000689076077816	Rp_R20_pos_vs_pIND	2CZ7S@1|root,2S8Y2@2759|Eukaryota,3APF4@33154|Opisthokonta,3PEUS@4751|Fungi,1GWZQ@112252|Fungi incertae sedis	DDE superfamily endonuclease	-	-	-		0.884794575184825	4.975237254107236
g13922	436.694686198397	-0.795673814727097	0.221572259063147	-3.59103534933195	0.0003293669554683	0.0070763991341525	Rp_R20_pos_vs_pIND	COG0513@1|root,KOG0342@2759|Eukaryota,38D7H@33154|Opisthokonta,3NUXT@4751|Fungi,1GVPY@112252|Fungi incertae sedis	DUF4217	HAS1	K13179	-	COG0513	0.795673814727097	3.482319974618761
g13949	4137.23675152222	0.625372715108844	0.0970864243429065	6.4414022798908	1.18374654891179e-10	5.59517535452306e-08	Rp_R20_pos_vs_pIND	COG1717@1|root,KOG0878@2759|Eukaryota,3A0DJ@33154|Opisthokonta,3P2W4@4751|Fungi,1GTVT@112252|Fungi incertae sedis	Ribosomal_L32e	RPL32	K02912	ko03010,map03010	COG1717	0.625372715108844	9.92674127412658
g1400	38.0422179520592	0.743643032977775	0.258721009378936	2.87430477626422	0.0040491801260807	0.0355107125182635	Rp_R20_pos_vs_pIND	2CS81@1|root,2RASR@2759|Eukaryota,3AX70@33154|Opisthokonta,3Q21X@4751|Fungi,1GWUX@112252|Fungi incertae sedis	-	-	-	-		0.743643032977775	2.3926329033938725
g14011	29.68509671414	1.00416757448318	0.28221113530787	3.55821386490549	0.0003733852473251	0.0076892571886927	Rp_R20_pos_vs_pIND	2CS91@1|root,2RAWN@2759|Eukaryota,3AXB5@33154|Opisthokonta,3Q28C@4751|Fungi,1GX6J@112252|Fungi incertae sedis	-	-	-	-		1.00416757448318	3.427842845283226
g14025	362.859166612225	-0.642953002107012	0.218190442873093	-2.94675144172549	0.0032113121849764	0.0308124550488891	Rp_R20_pos_vs_pIND	KOG4183@1|root,KOG4183@2759|Eukaryota,39WDZ@33154|Opisthokonta,3P0GY@4751|Fungi,1GTND@112252|Fungi incertae sedis	A49-like RNA polymerase I associated factor	RPA49	K03005	ko00230,ko00240,ko01100,ko03020,map00230,map00240,map01100,map03020		0.642953002107012	2.4933174728133753
g14027	96.0183253170709	1.13258996326355	0.304689570057938	3.71719308622274	0.0002014484826687	0.0052344964370935	Rp_R20_pos_vs_pIND	-	-	-	-	-	-	1.13258996326355	3.695835999415303
g14138	85.6146979931705	0.818758196488353	0.224567315659069	3.64593660517973	0.000266419654996	0.0062004255462857	Rp_R20_pos_vs_pIND	2D8HI@1|root,2TAA2@2759|Eukaryota,3956Z@33154|Opisthokonta,3Q2B3@4751|Fungi,1GXBD@112252|Fungi incertae sedis	-	-	-	-		0.818758196488353	3.5744337384303217
g14139	108.753439429126	1.15354403930869	0.17837285587461	6.46703801232847	9.9942515696184e-11	4.93629865864355e-08	Rp_R20_pos_vs_pIND	2CS8X@1|root,2RAWD@2759|Eukaryota,3AXAX@33154|Opisthokonta,3Q27R@4751|Fungi,1GX5G@112252|Fungi incertae sedis	-	-	-	-		1.15354403930869	10.00024972294206
g14147	525.027486251759	0.6074695656622	0.147990524470257	4.10478689657114	4.04687758448615e-05	0.0017610671757713	Rp_R20_pos_vs_pIND	COG1073@1|root,KOG1552@2759|Eukaryota,39JAU@33154|Opisthokonta,3Q13S@4751|Fungi,1GX8M@112252|Fungi incertae sedis	Alpha/beta hydrolase family	-	-	-	COG1073	0.6074695656622	4.39287993254598
g14186	546.759843807762	-0.64983060891008	0.146493177479107	-4.43591039591424	9.16839812613003e-06	0.000616986574915	Rp_R20_pos_vs_pIND	COG0688@1|root,KOG2420@2759|Eukaryota,3AWNM@33154|Opisthokonta,3Q10N@4751|Fungi,1GSBB@112252|Fungi incertae sedis	Catalyzes the formation of phosphatidylethanolamine (PtdEtn) from phosphatidylserine (PtdSer). Plays a central role in phospholipid metabolism and in the interorganelle trafficking of phosphatidylserine	PSD1	-	-	COG0688	0.64983060891008	5.037706536276854
g14228	813.331100286686	-0.622402328868644	0.213017439584844	-2.92183743303677	0.0034797311469922	0.032446981085059	Rp_R20_pos_vs_pIND	COG0513@1|root,KOG0331@2759|Eukaryota,38HSV@33154|Opisthokonta,3NZ49@4751|Fungi,1GSMZ@112252|Fungi incertae sedis	GUCT (NUC152) domain	-	-	-	COG0513	0.622402328868644	2.4584543094695848
g14244	78.5648643560601	0.77615509714694	0.206438197880155	3.75974555637968	0.0001700862584129	0.0046127765054839	Rp_R20_pos_vs_pIND	COG3325@1|root,KOG2806@2759|Eukaryota,39TWI@33154|Opisthokonta,3P0A2@4751|Fungi,1GVIB@112252|Fungi incertae sedis	LysM domain	-	-	-	COG3325	0.77615509714694	3.7693307724340057
g14336	17.0867548400825	1.19626776071789	0.370359315352258	3.23001936532928	0.0012378183360158	0.0163385436214005	Rp_R20_pos_vs_pIND	2D437@1|root,2STPU@2759|Eukaryota,3AQR2@33154|Opisthokonta,3PFCW@4751|Fungi,1GVBR@112252|Fungi incertae sedis	ubiE/COQ5 methyltransferase family	-	-	-		1.19626776071789	2.9073430883167375
g14338	11.0275617455131	1.25174389358142	0.389474117630331	3.21393344748396	0.0013093001670082	0.0169648970565366	Rp_R20_pos_vs_pIND	COG0507@1|root,KOG0987@2759|Eukaryota,38G2J@33154|Opisthokonta,3NTVV@4751|Fungi,3V02A@5204|Basidiomycota,2281G@155619|Agaricomycetes,3W7SG@5338|Agaricales	Helitron helicase-like domain at N-terminus	-	-	-	COG0507	1.25174389358142	2.8829607767257466
g1434	27.5148840202947	1.07543272054847	0.390982782676767	2.75058843559757	0.0059488331732258	0.0453025039557466	Rp_R20_pos_vs_pIND	2CZ7S@1|root,2S8Y2@2759|Eukaryota,3APF4@33154|Opisthokonta,3PEUS@4751|Fungi,1GWZQ@112252|Fungi incertae sedis	DDE superfamily endonuclease	-	-	-		1.07543272054847	2.2255682100905614
g14359	230.828942254603	0.696388036022256	0.188756587148186	3.68934428484631	0.0002248327902537	0.0055792256901479	Rp_R20_pos_vs_pIND	-	-	-	-	-	-	0.696388036022256	3.648140349741122
g14368	18.7064437172435	1.30533143586763	0.370410149127865	3.52401638816066	0.0004250579586852	0.0083879230574744	Rp_R20_pos_vs_pIND	COG2340@1|root,KOG3017@2759|Eukaryota,3A626@33154|Opisthokonta,3NZQD@4751|Fungi,3QW5K@4890|Ascomycota,3RXCF@4891|Saccharomycetes,47BPU@766764|Debaryomycetaceae	Belongs to the CRISP family	-	-	-	COG2340	1.30533143586763	3.3715518477826762
g14437	46.3902127582667	1.09826055046974	0.24026258670091	4.57108435212555	4.852069072393e-06	0.0003946898277178	Rp_R20_pos_vs_pIND	-	-	-	-	-	-	1.09826055046974	5.314073025294003
g14450	791.856128863255	-0.709491860365267	0.210498326355023	-3.37053444866184	0.0007502252529493	0.0121678690535539	Rp_R20_pos_vs_pIND	KOG2992@1|root,KOG2992@2759|Eukaryota,38DH8@33154|Opisthokonta,3NUEP@4751|Fungi,1GTTM@112252|Fungi incertae sedis	SRP40, C-terminal domain	SRP40	K11294	ko05130,map05130		0.709491860365267	3.1248083213743794
g14466	1007.79593598528	-0.677958857856404	0.166286431128099	-4.07705459343305	4.56097868067419e-05	0.0019142610733349	Rp_R20_pos_vs_pIND	2F9IX@1|root,2TAQF@2759|Eukaryota,395QZ@33154|Opisthokonta,3Q2UH@4751|Fungi,1GY29@112252|Fungi incertae sedis	-	-	-	-		0.677958857856404	4.340941957771602
g1451	43.6263362566755	-0.816763785771961	0.299249446268269	-2.7293744264434	0.0063454610871573	0.0471798103004676	Rp_R20_pos_vs_pIND	-	-	-	-	-	-	0.816763785771961	2.1975368148092276
g14516	270.555772480163	-0.635207894610717	0.232608164347884	-2.73080653205582	0.0063179548362963	0.0470822835195902	Rp_R20_pos_vs_pIND	2F9B5@1|root,2TAGH@2759|Eukaryota,395F6@33154|Opisthokonta,3Q2IS@4751|Fungi,1GXQ1@112252|Fungi incertae sedis	Life-span regulatory factor	-	-	-		0.635207894610717	2.199423482960374
g1452	352.37572253214	-0.653716359763754	0.13524282618605	-4.83364906072322	1.34052818366897e-06	0.000137176110836	Rp_R20_pos_vs_pIND	2C8J0@1|root,2SZ2H@2759|Eukaryota,3AS7Q@33154|Opisthokonta,3PHCX@4751|Fungi	-	-	-	-		0.653716359763754	5.8727240508469025
g14543	466.294955375358	0.738386952996746	0.26662338502338	2.76940056451536	0.0056159543598495	0.0437849733498319	Rp_R20_pos_vs_pIND	KOG0583@1|root,KOG0583@2759|Eukaryota,38PW2@33154|Opisthokonta,3NURV@4751|Fungi,1GVX3@112252|Fungi incertae sedis	Protein tyrosine kinase	SKS1	-	-		0.738386952996746	2.250576430320213
g14612	122.993580240554	0.778232613896274	0.244808469385192	3.17894481286008	0.0014781223072311	0.0184184057497149	Rp_R20_pos_vs_pIND	2CS5F@1|root,2RAGZ@2759|Eukaryota,3AWWR@33154|Opisthokonta,3Q1P3@4751|Fungi,1GVCQ@112252|Fungi incertae sedis	-	-	-	-		0.778232613896274	2.8302896287572246
g14643	123.390572961916	1.3588497315674	0.335932992645397	4.04500231092743	5.23226079953075e-05	0.0021030428941751	Rp_R20_pos_vs_pIND	2C609@1|root,2SZR0@2759|Eukaryota,3AT9C@33154|Opisthokonta,3PHF4@4751|Fungi,1GUW6@112252|Fungi incertae sedis	Life-span regulatory factor	-	-	-		1.3588497315674	4.2813106169440625
g14658	144.274596891651	-0.809683755336792	0.191413410632796	-4.23002626963309	2.33664023619875e-05	0.0011743539738991	Rp_R20_pos_vs_pIND	COG1078@1|root,KOG2681@2759|Eukaryota,38FGQ@33154|Opisthokonta,3NZMQ@4751|Fungi,1GSPZ@112252|Fungi incertae sedis	HD domain	-	-	-	COG1078	0.809683755336792	4.631408149165823
g14661	299.80057521221	0.803655473795834	0.206522277367652	3.89137425772795	9.96780426419281e-05	0.0032626562398838	Rp_R20_pos_vs_pIND	COG0625@1|root,COG0625@2|Bacteria,1NX28@1224|Proteobacteria,1RQUP@1236|Gammaproteobacteria	Glutathione S-transferase	-	-	-	COG0625	0.803655473795834	4.001400498756294
g1472	7728.96634384768	-1.0191775655809	0.195860653939769	-5.20358502374	1.95480254167496e-07	3.1045392045865e-05	Rp_R20_pos_vs_pIND	COG0372@1|root,KOG2617@2759|Eukaryota,38CK5@33154|Opisthokonta,3NU5Z@4751|Fungi,1GSDT@112252|Fungi incertae sedis	Citrate synthase, C-terminal domain	CIT1	K01647	ko00020,ko00630,ko01100,ko01110,ko01120,ko01130,ko01200,ko01210,ko01230,map00020,map00630,map01100,map01110,map01120,map01130,map01200,map01210,map01230	COG0372	1.0191775655809	6.708897104964772
g14723	340.740542285068	1.09839408810743	0.211305980148428	5.19812116692524	2.01312896129862e-07	3.17179651902383e-05	Rp_R20_pos_vs_pIND	2DA5R@1|root,2THNX@2759|Eukaryota,3AX68@33154|Opisthokonta,3Q20I@4751|Fungi,1GWS3@112252|Fungi incertae sedis	-	-	-	-		1.09839408810743	6.696128403260169
g14736	147.234045590511	-0.885721387360528	0.31086326494279	-2.8492314378913	0.0043824987833854	0.0373236232723161	Rp_R20_pos_vs_pIND	COG5129@1|root,KOG3064@2759|Eukaryota,38DJW@33154|Opisthokonta,3NVUZ@4751|Fungi,1GT63@112252|Fungi incertae sedis	Mak16 protein C-terminal region	mak16	K14831	-	COG5129	0.885721387360528	2.358278195797563
g14776	5029.26887315588	-0.693913426162958	0.250983984262373	-2.76477173713824	0.0056962640715093	0.0441727477920325	Rp_R20_pos_vs_pIND	2D8G3@1|root,2TA2Y@2759|Eukaryota,394XN@33154|Opisthokonta,3Q20T@4751|Fungi,1GWSP@112252|Fungi incertae sedis	-	-	-	-		0.693913426162958	2.2444098855683636
g14790	46.0492551283543	0.676196286498296	0.220475736438783	3.06698731307356	0.0021622803442276	0.0240076003319949	Rp_R20_pos_vs_pIND	2ESHE@1|root,2SV2F@2759|Eukaryota	-	-	-	-		0.676196286498296	2.665087999532551
g1481	462.518071763444	-0.88307894565619	0.283079693401328	-3.11954183306335	0.0018113253849632	0.0211992959051724	Rp_R20_pos_vs_pIND	COG1161@1|root,KOG2423@2759|Eukaryota,38BQU@33154|Opisthokonta,3NUVV@4751|Fungi,1GT6D@112252|Fungi incertae sedis	GTPase that associates with pre-60S ribosomal subunits in the nucleolus and is required for their nuclear export and maturation	NOG2	K14537	ko03008,map03008	COG1161	0.88307894565619	2.742003526383574
g14855	794.447083071942	-0.637869210043783	0.132829504331256	-4.80216510070713	1.56959191864642e-06	0.0001588086683864	Rp_R20_pos_vs_pIND	KOG0755@1|root,KOG0755@2759|Eukaryota,38FT2@33154|Opisthokonta,3NV90@4751|Fungi,1GSTA@112252|Fungi incertae sedis	Mitochondrial carrier protein	OAC1	K15117	-		0.637869210043783	5.804213246009171
g14858	245.804438529117	-0.617788494129433	0.189794506970977	-3.25503885222508	0.0011337685455591	0.0155761752016882	Rp_R20_pos_vs_pIND	KOG3152@1|root,KOG3152@2759|Eukaryota,39U4I@33154|Opisthokonta,3NZ3E@4751|Fungi,1GTG6@112252|Fungi incertae sedis	pre-rrna-processing protein esf2	ESF2	K14785	-		0.617788494129433	2.9454755959246977
g14869	542.43829147493	-0.655856690719438	0.21000112734545	-3.12311033283435	0.0017895065064404	0.0210084465794534	Rp_R20_pos_vs_pIND	28HC7@1|root,2QPQM@2759|Eukaryota,38GPS@33154|Opisthokonta,3NUF8@4751|Fungi,1GT8G@112252|Fungi incertae sedis	PAP2 superfamily	AUR1	-	-		0.655856690719438	2.747266718226184
g15110	131.81127808135	-1.15932399351839	0.421741729599886	-2.74889562059288	0.005979642483492	0.0454819396866992	Rp_R20_pos_vs_pIND	2C4SS@1|root,2S48N@2759|Eukaryota,38DXY@33154|Opisthokonta,3NU9H@4751|Fungi,1GU2S@112252|Fungi incertae sedis	zinc finger	-	K21455	-		1.15932399351839	2.223324781243723
g15166	103.939423303782	0.704087038223723	0.180324257323307	3.90456086538236	9.43966334670032e-05	0.0031318363162717	Rp_R20_pos_vs_pIND	KOG1034@1|root,KOG1034@2759|Eukaryota,38M2V@33154|Opisthokonta,3P1D9@4751|Fungi,1GTDH@112252|Fungi incertae sedis	WD domain, G-beta repeat	-	-	-		0.704087038223723	4.025043493972849
g15185	91.6913237539347	0.649715379477373	0.195271655841571	3.32723854200582	0.0008771125528027	0.0134085633188388	Rp_R20_pos_vs_pIND	2CWJA@1|root,2RUPX@2759|Eukaryota,39PS2@33154|Opisthokonta,3Q60Z@4751|Fungi,1GV0X@112252|Fungi incertae sedis	-	-	-	-		0.649715379477373	3.05694467353847
g15192	1127.24783512593	0.780958650658016	0.241630516580536	3.23203650643905	0.0012291135239637	0.0162777596249016	Rp_R20_pos_vs_pIND	2CZ7S@1|root,2S8Y2@2759|Eukaryota,3APF4@33154|Opisthokonta,3PEUS@4751|Fungi,1GWZQ@112252|Fungi incertae sedis|2DKYR@1|root,2S63V@2759|Eukaryota,3A7H5@33154|Opisthokonta,3P555@4751|Fungi	DDE superfamily endonuclease|Spizellomyces punctatus DAOM BR117	-	-	-		0.780958650658016	2.9104080027489707
g15234	334.065978485105	-1.26166145082352	0.449868882932126	-2.80450926634522	0.0050393239073127	0.0409164246249375	Rp_R20_pos_vs_pIND	COG0654@1|root,COG0654@2|Bacteria,1MUN4@1224|Proteobacteria,1RRWV@1236|Gammaproteobacteria,1XTPI@135623|Vibrionales	FAD binding domain	-	-	-	COG0654	1.26166145082352	2.2976277260582876
g15247	36.4544829782785	1.00196925527913	0.202556616652748	4.94661330662354	7.55157790881151e-07	8.87064642874119e-05	Rp_R20_pos_vs_pIND	2F9CE@1|root,2TAHU@2759|Eukaryota,395GF@33154|Opisthokonta,3Q2NF@4751|Fungi,1GXV2@112252|Fungi incertae sedis	Life-span regulatory factor	-	-	-		1.00196925527913	6.1219622926767485
g15253	526.574616751525	-0.659790936663567	0.121924050925636	-5.41149126570593	6.25020435492324e-08	1.33023507022504e-05	Rp_R20_pos_vs_pIND	COG5019@1|root,KOG2655@2759|Eukaryota,38CSA@33154|Opisthokonta,3NU9N@4751|Fungi,1GVRJ@112252|Fungi incertae sedis	Septin	spn4	K16948	-	COG5019	0.659790936663567	7.204105782853586
g15261	225.706897415816	-1.08769519587212	0.233391643404754	-4.66038620751217	3.15616612184831e-06	0.0002797152225488	Rp_R20_pos_vs_pIND	COG2008@1|root,KOG1368@2759|Eukaryota,38EQY@33154|Opisthokonta,3NWDM@4751|Fungi,1GSYS@112252|Fungi incertae sedis	Beta-eliminating lyase	GLY1	K01620	ko00260,ko01100,ko01110,ko01120,ko01130,ko01230,map00260,map01100,map01110,map01120,map01130,map01230	COG2008	1.08769519587212	5.500840146177652
g1528	497.390431324804	0.612778019196121	0.16717899053182	3.66540088109629	0.000246951444781	0.0059299795457907	Rp_R20_pos_vs_pIND	-	-	-	-	-	-	0.612778019196121	3.6073884286699553
g15325	67.6113366564385	0.649410034202943	0.206188041051352	3.14960087351141	0.0016349365534464	0.0197545711862562	Rp_R20_pos_vs_pIND	2CS6D@1|root,2RAKF@2759|Eukaryota,3AWZZ@33154|Opisthokonta,3Q1SS@4751|Fungi,1GVUU@112252|Fungi incertae sedis	-	-	-	-		0.649410034202943	2.786499096228629
g15330	309.561843298548	0.635485205369869	0.113339856176866	5.60689969800385	2.05982949694408e-08	5.04836236707826e-06	Rp_R20_pos_vs_pIND	2CS2B@1|root,2RA3Z@2759|Eukaryota,3AWHN@33154|Opisthokonta,3Q2TS@4751|Fungi,1GY1H@112252|Fungi incertae sedis	-	-	-	-		0.635485205369869	7.686168727009946
g15334	82.3248773034298	-0.804360675521404	0.232065998425516	-3.46608585910345	0.0005280946095591	0.00966586358559	Rp_R20_pos_vs_pIND	KOG4781@1|root,KOG4781@2759|Eukaryota,39S54@33154|Opisthokonta,3P2HS@4751|Fungi,1GW3F@112252|Fungi incertae sedis	Thioesterase superfamily	-	-	-		0.804360675521404	3.2772882654800446
g15335	3815.37664993741	-0.695020472224351	0.206724878831532	-3.36205528890768	0.0007736463140509	0.0124460507508427	Rp_R20_pos_vs_pIND	28MA4@1|root,2QTTH@2759|Eukaryota,39SFD@33154|Opisthokonta,3P155@4751|Fungi	Glycosyl transferase family group 2	-	-	-		0.695020472224351	3.1114575392680335
g15345	1040.47180800015	0.648193444367306	0.130283449830416	4.97525545425015	6.51616500364136e-07	7.88773827148099e-05	Rp_R20_pos_vs_pIND	2CZ7S@1|root,2S8Y2@2759|Eukaryota,3APF4@33154|Opisthokonta,3PEUS@4751|Fungi,1GWZQ@112252|Fungi incertae sedis	DDE superfamily endonuclease	-	-	-		0.648193444367306	6.186007926932032
g15346	1650.92802113689	0.753042398776213	0.141317350994264	5.32873276691112	9.89003885790062e-08	1.94393120204993e-05	Rp_R20_pos_vs_pIND	-	-	-	-	-	-	0.753042398776213	7.004802002059174
g15359	108.139670781079	-0.748358633782753	0.230824438694556	-3.24211178857467	0.0011864747251178	0.0159147947588111	Rp_R20_pos_vs_pIND	2F8ZQ@1|root,2TA4R@2759|Eukaryota,39504@33154|Opisthokonta,3Q23K@4751|Fungi,1GWYD@112252|Fungi incertae sedis	-	-	-	-		0.748358633782753	2.9257415089079024
g15413	1229.15797486997	-0.642865737068907	0.176900600394188	-3.63405062298494	0.000279006082054	0.0064106814131215	Rp_R20_pos_vs_pIND	2DC7C@1|root,2S5JI@2759|Eukaryota,3A7XD@33154|Opisthokonta,3P630@4751|Fungi,1GVTS@112252|Fungi incertae sedis	GAL4-like Zn(II)2Cys6 (or C6 zinc) binuclear cluster DNA-binding domain	-	-	-		0.642865737068907	3.5543863294371527
g15457	81.385910800763	0.882860658085475	0.312052712529971	2.82920360130079	0.0046664001872436	0.0389887948304552	Rp_R20_pos_vs_pIND	-	-	-	-	-	-	0.882860658085475	2.331018019151575
g15468	13.1471768509067	-1.30608557917351	0.412146446150451	-3.16898420785299	0.0015297270660822	0.0188504914437394	Rp_R20_pos_vs_pIND	-	-	-	-	-	-	1.30608557917351	2.815386049096249
g1547	701.566095769029	-0.749170103237118	0.266457252191269	-2.81159584539792	0.0049296401297836	0.0403776696719915	Rp_R20_pos_vs_pIND	COG0085@1|root,KOG0216@2759|Eukaryota,38EVW@33154|Opisthokonta,3NV92@4751|Fungi,1GSQE@112252|Fungi incertae sedis	DNA-dependent RNA polymerase catalyzes the transcription of DNA into RNA using the four ribonucleoside triphosphates as substrates	RPA135	K03002	ko00230,ko00240,ko01100,ko03020,map00230,map00240,map01100,map03020	COG0085	0.749170103237118	2.307184783634275
g15538	43.0386748228749	0.600017630523499	0.210297472335956	2.85318517554483	0.0043283391673727	0.0370211930851715	Rp_R20_pos_vs_pIND	2C60A@1|root,2TAN0@2759|Eukaryota,395MY@33154|Opisthokonta,3Q2RF@4751|Fungi,1GXYJ@112252|Fungi incertae sedis	-	-	-	-		0.600017630523499	2.3636787153813574
g15549	567.961626336602	-0.958337767991864	0.208574733993361	-4.59469730414407	4.33377900384967e-06	0.0003599756518176	Rp_R20_pos_vs_pIND	COG0446@1|root,KOG1336@2759|Eukaryota,38M1G@33154|Opisthokonta,3NY9Q@4751|Fungi,1GT73@112252|Fungi incertae sedis	Pyridine nucleotide-disulphide oxidoreductase	-	-	-	COG0446	0.958337767991864	5.363133238806625
g15572	102.146249889137	0.766895927774379	0.172058149703482	4.45719036904685	8.30408543654873e-06	0.0005657018649575	Rp_R20_pos_vs_pIND	2D8G5@1|root,2TA37@2759|Eukaryota,394Y0@33154|Opisthokonta,3Q216@4751|Fungi,1GWTK@112252|Fungi incertae sedis	-	-	-	-		0.766895927774379	5.080708191235647
g15579	13.8884220341176	1.02626782696051	0.370893239489567	2.76701680616471	0.0056571838682032	0.0440072155766342	Rp_R20_pos_vs_pIND	COG2801@1|root,KOG0017@2759|Eukaryota,3AMXZ@33154|Opisthokonta,3PGWW@4751|Fungi,1GXTH@112252|Fungi incertae sedis	Integrase core domain	-	-	-	COG2801	1.02626782696051	2.247399705712772
g15585	47.2216604547776	0.754700293175347	0.265835842596346	2.83897117034481	0.0045259245825734	0.0381361013638571	Rp_R20_pos_vs_pIND	-	-	-	-	-	-	0.754700293175347	2.344292687156611
g15681	3682.98379160628	-1.1533938953308	0.299459583215735	-3.85158452083961	0.0001173560110234	0.0036232527695768	Rp_R20_pos_vs_pIND	KOG1339@1|root,KOG1339@2759|Eukaryota,38H0T@33154|Opisthokonta,3P617@4751|Fungi,1GWEZ@112252|Fungi incertae sedis	Xylanase inhibitor N-terminal	-	-	-		1.1533938953308	3.9304946607527746
g15719	103.444055683819	-0.605100706500504	0.167313056895096	-3.61657791525439	0.0002985234886833	0.0066662410543768	Rp_R20_pos_vs_pIND	KOG2548@1|root,KOG2548@2759|Eukaryota,3990A@33154|Opisthokonta,3P2QM@4751|Fungi,1GU5H@112252|Fungi incertae sedis	Alternative splicing regulator	-	-	-		0.605100706500504	3.525021491656181
g15753	15.8159362174364	1.23983474161277	0.373418341773375	3.32022989477367	0.0008994334786725	0.0136142413746156	Rp_R20_pos_vs_pIND	2CBJV@1|root,2R6GY@2759|Eukaryota,38JXX@33154|Opisthokonta,3Q2XY@4751|Fungi,1GY6F@112252|Fungi incertae sedis	-	-	-	-		1.23983474161277	3.0460309511775403
g15773	533.462323360243	0.624601323634367	0.18025695193738	3.46506094173472	0.0005301113385851	0.0096766645197129	Rp_R20_pos_vs_pIND	-	-	-	-	-	-	0.624601323634367	3.275632906521964
g15795	190.255653170057	1.07431007754031	0.385346346090128	2.78790778332446	0.0053049642242334	0.0422439429520588	Rp_R20_pos_vs_pIND	KOG0255@1|root,KOG0255@2759|Eukaryota,3AX2V@33154|Opisthokonta,3Q1WE@4751|Fungi,1GWB1@112252|Fungi incertae sedis	Sugar (and other) transporter	-	-	-		1.07431007754031	2.2753175405600787
g15846	378.028955045892	0.896056079629779	0.317169316767457	2.82516634573057	0.0047256075784263	0.0392850760665493	Rp_R20_pos_vs_pIND	COG1584@1|root,2QUJS@2759|Eukaryota,39ZTU@33154|Opisthokonta,3NXGJ@4751|Fungi,1GVXZ@112252|Fungi incertae sedis	GPR1/FUN34/yaaH family	-	K07034	-	COG1584	0.896056079629779	2.3255423456744664
g15850	348.738751464267	-1.05367877836852	0.276875319196497	-3.80560745329826	0.0001414565841802	0.0040995563637186	Rp_R20_pos_vs_pIND	29MGB@1|root,2RUSD@2759|Eukaryota,3ANIG@33154|Opisthokonta,3Q2EV@4751|Fungi,1GXI9@112252|Fungi incertae sedis	LysM domain	-	-	-		1.05367877836852	3.849376833243542
g15865	1650.58648477053	-0.626992409497974	0.154393290422926	-4.06100814213149	4.88612672427751e-05	0.0020041195812057	Rp_R20_pos_vs_pIND	KOG1076@1|root,KOG1076@2759|Eukaryota,38EZF@33154|Opisthokonta,3NVTJ@4751|Fungi,1GSVV@112252|Fungi incertae sedis	Component of the eukaryotic translation initiation factor 3 (eIF-3) complex, which is involved in protein synthesis of a specialized repertoire of mRNAs and, together with other initiation factors, stimulates binding of mRNA and methionyl-tRNAi to the 40S ribosome. The eIF-3 complex specifically targets and initiates translation of a subset of mRNAs involved in cell proliferation	NIP1	K03252	ko03013,map03013		0.626992409497974	4.311035273559727
g15884	133.591077496137	-1.75897626773852	0.562342422400407	-3.12794517658863	0.0017603301285001	0.0207843551023701	Rp_R20_pos_vs_pIND	2C8J6@1|root,2R9X2@2759|Eukaryota,395GZ@33154|Opisthokonta,3Q2KM@4751|Fungi,1GXSC@112252|Fungi incertae sedis	-	-	-	-		1.75897626773852	2.7544058779011102
g1590	27.7486848292823	1.13118342935571	0.351370526305833	3.21934637275503	0.0012848318562076	0.0167373244110472	Rp_R20_pos_vs_pIND	2F67Q@1|root,2T79K@2759|Eukaryota,391H9@33154|Opisthokonta,3PGNU@4751|Fungi,1GUUF@112252|Fungi incertae sedis	Retinol binding protein receptor	-	-	-		1.13118342935571	2.8911537040052595
g15921	1016.41272667083	0.644636211814378	0.14404066230911	4.47537661574338	7.62767380236685e-06	0.0005369665968956	Rp_R20_pos_vs_pIND	2D8F7@1|root,2T9ZP@2759|Eukaryota,394TF@33154|Opisthokonta,3Q1W7@4751|Fungi,1GW9W@112252|Fungi incertae sedis	-	-	-	-		0.644636211814378	5.117607887841713
g15936	304.482076217651	-0.637522605855066	0.200142884270888	-3.18533735624692	0.001445853509805	0.0181566149493252	Rp_R20_pos_vs_pIND	-	-	-	-	-	-	0.637522605855066	2.839875706423324
g15976	135.481771110898	0.784539353762174	0.246017464434144	3.18895796916964	0.0014278663682671	0.0180157471280962	Rp_R20_pos_vs_pIND	KOG3764@1|root,KOG3764@2759|Eukaryota,39JDB@33154|Opisthokonta,3NY2M@4751|Fungi,1GVZN@112252|Fungi incertae sedis	MFS/sugar transport protein	-	-	-		0.784539353762174	2.8453124355849475
g15994	2714.85283737746	-0.874772815171674	0.256069063230036	-3.41615970370398	0.0006351098781197	0.0109067485297871	Rp_R20_pos_vs_pIND	2D0AW@1|root,2SDGP@2759|Eukaryota,39PSQ@33154|Opisthokonta,3Q61Q@4751|Fungi,1GWAX@112252|Fungi incertae sedis	NmrA-like family	-	-	-		0.874772815171674	3.197151132451423
g1600	179.639662968121	-0.863193575221261	0.3047246853319	-2.83269986572006	0.0046156701223941	0.038711568766273	Rp_R20_pos_vs_pIND	2CYVH@1|root,2S6PS@2759|Eukaryota,39RW6@33154|Opisthokonta,3NZFC@4751|Fungi,1GV8K@112252|Fungi incertae sedis	Methyltransferase domain	-	-	-		0.863193575221261	2.335765237361705
g16034	52.7830993781436	-0.721015441787091	0.265122128140773	-2.71955964914498	0.0065368903819716	0.0481961691325648	Rp_R20_pos_vs_pIND	KOG4362@1|root,KOG4362@2759|Eukaryota,392AD@33154|Opisthokonta,3Q1TS@4751|Fungi,1GVZ7@112252|Fungi incertae sedis	twin BRCT domain	-	-	-		0.721015441787091	2.1846287977178833
g16042	322.319734085999	1.12744818267032	0.308434730394376	3.65538660717204	0.0002567946955585	0.0060187583190427	Rp_R20_pos_vs_pIND	2D8EP@1|root,2T9XQ@2759|Eukaryota,394QW@33154|Opisthokonta,3Q1TG@4751|Fungi,1GVY3@112252|Fungi incertae sedis	FR47-like protein	-	-	-		1.12744818267032	3.5904139514500137
g16052	1570.57581993599	-0.638400133075069	0.214834513331143	-2.97159019366245	0.0029626184002947	0.029304384894196	Rp_R20_pos_vs_pIND	COG5026@1|root,KOG1369@2759|Eukaryota,38DFC@33154|Opisthokonta,3NW32@4751|Fungi,1GVDK@112252|Fungi incertae sedis	Mortierella verticillata NRRL 6337	-	-	-	COG5026	0.638400133075069	2.5283242841659326
g16070	969.951059352356	0.790423067942757	0.1415399507288	5.58445204956487	2.34438187067981e-08	5.6073095056308e-06	Rp_R20_pos_vs_pIND	COG2801@1|root,KOG0017@2759|Eukaryota,38F42@33154|Opisthokonta,3NVKU@4751|Fungi	retrotransposable element tf2 155 kda protein type 1-like	-	-	-	COG2801	0.790423067942757	7.629971645716524
g16075	69.318017261961	-0.669581645525031	0.218672013984966	-3.06203630415671	0.0021983678809129	0.0243250835581872	Rp_R20_pos_vs_pIND	COG0722@1|root,2QPSU@2759|Eukaryota,38CAA@33154|Opisthokonta,3NVDJ@4751|Fungi,1GVMJ@112252|Fungi incertae sedis	Stereospecific condensation of phosphoenolpyruvate (PEP) and D-erythrose-4-phosphate (E4P) giving rise to 3-deoxy-D- arabino-heptulosonate-7-phosphate (DAHP)	ARO4	K01626	ko00400,ko01100,ko01110,ko01130,ko01230,ko02024,map00400,map01100,map01110,map01130,map01230,map02024	COG0722	0.669581645525031	2.657899629800762
g1609	310.161162168183	0.980676741860046	0.305876196169396	3.20612311170806	0.0013453641531342	0.0172533392558271	Rp_R20_pos_vs_pIND	2943T@1|root,2RB0Q@2759|Eukaryota,3AXFR@33154|Opisthokonta,3Q2FT@4751|Fungi,1GXJP@112252|Fungi incertae sedis	-	-	-	-		0.980676741860046	2.8711601481586517
g16102	106.468160688284	0.717811038588043	0.198300104877886	3.61982177987285	0.0002948059955146	0.0066401982734885	Rp_R20_pos_vs_pIND	COG0657@1|root,KOG1515@2759|Eukaryota,3A6FR@33154|Opisthokonta,3P5EK@4751|Fungi,1GVUP@112252|Fungi incertae sedis	Mortierella verticillata NRRL 6337	-	-	-	COG0657	0.717811038588043	3.5304636884099003
g16104	51.8161927301476	0.891722027953801	0.25496175979173	3.4974736159737	0.0004696871691741	0.0089458909348968	Rp_R20_pos_vs_pIND	COG1215@1|root,COG5022@1|root,KOG2571@2759|Eukaryota,KOG4229@2759|Eukaryota,38CW9@33154|Opisthokonta,3NXHC@4751|Fungi,1GT0I@112252|Fungi incertae sedis	Myosin. Large ATPases.	-	K00698	ko00520,map00520	COG1215,COG5022	0.891722027953801	3.3281913036298194
g16125	13126.0793785863	-1.07927634233001	0.257059336605576	-4.19854947336934	2.68630168848059e-05	0.0013167521264127	Rp_R20_pos_vs_pIND	COG3961@1|root,KOG1184@2759|Eukaryota,38SA8@33154|Opisthokonta,3NUUP@4751|Fungi,1GSI2@112252|Fungi incertae sedis	Thiamine pyrophosphate enzyme, C-terminal TPP binding domain	-	K01568	ko00010,ko01100,ko01110,ko01130,map00010,map01100,map01110,map01130	COG3961	1.07927634233001	4.570845214941754
g16145	116.504901863666	-0.761845298523931	0.265079639001507	-2.8740242041736	0.0040527790274088	0.0355107125182635	Rp_R20_pos_vs_pIND	2CS6D@1|root,2RAKF@2759|Eukaryota,3AWZZ@33154|Opisthokonta,3Q1SS@4751|Fungi,1GVUU@112252|Fungi incertae sedis	-	-	-	-		0.761845298523931	2.392247074963761
g16146	712.914445692561	-0.861395486739876	0.212353807257254	-4.05641649596773	4.98313666565132e-05	0.0020313188724129	Rp_R20_pos_vs_pIND	2D338@1|root,2SQ2K@2759|Eukaryota	Methyltransferase domain	-	-	-		0.861395486739876	4.302497201866807
g16151	4037.9846689954	-1.11266590656135	0.23145170326099	-4.80733514113171	1.52955458148716e-06	0.000155716500265	Rp_R20_pos_vs_pIND	292YM@1|root,2R9VF@2759|Eukaryota,3AWA0@33154|Opisthokonta,3Q2SF@4751|Fungi,1GXZU@112252|Fungi incertae sedis	-	-	-	-		1.11266590656135	5.815435020793888
g16165	695.36630295417	-0.692185732040568	0.217534188612194	-3.18196296617334	0.0014628052191522	0.0182869075633571	Rp_R20_pos_vs_pIND	COG5193@1|root,KOG2590@2759|Eukaryota,38EPU@33154|Opisthokonta,3NZRJ@4751|Fungi,1GSYJ@112252|Fungi incertae sedis	Domain in the RNA-binding Lupus La protein; unknown function	-	K18757	-	COG5193	0.692185732040568	2.834813498809139
g16185	380.896044437466	-0.830779940899864	0.265124040364446	-3.13355190181114	0.0017270437234588	0.0205361222659333	Rp_R20_pos_vs_pIND	2CGB4@1|root,2RAAW@2759|Eukaryota,3AWQ5@33154|Opisthokonta,3Q2M5@4751|Fungi,1GXT5@112252|Fungi incertae sedis	-	-	-	-		0.830779940899864	2.7626966672869044
g16217	3071.79227799855	-1.25721140250077	0.346836428595816	-3.62479629833189	0.0002891892994033	0.0065495883024485	Rp_R20_pos_vs_pIND	COG2124@1|root,KOG0158@2759|Eukaryota,38BTY@33154|Opisthokonta,3Q626@4751|Fungi,1GY9D@112252|Fungi incertae sedis	Cytochrome P450	-	-	-	COG2124	1.25721140250077	3.5388177808660166
g16234	768.524541111375	-0.946813032029437	0.317372161264587	-2.9832894865662	0.0028516813213012	0.0286350923573456	Rp_R20_pos_vs_pIND	COG1889@1|root,KOG1596@2759|Eukaryota,38EYU@33154|Opisthokonta,3NV08@4751|Fungi,1GSV8@112252|Fungi incertae sedis	Fibrillarin	NOP1	K14563	ko03008,map03008	COG1889	0.946813032029437	2.54489900902119
g16240	78.965184115391	1.01288714197805	0.366480846338125	2.76382013439123	0.0057129020934214	0.0442479404083129	Rp_R20_pos_vs_pIND	KOG0490@1|root,KOG0490@2759|Eukaryota,3A9ZW@33154|Opisthokonta,3P719@4751|Fungi,1GUMH@112252|Fungi incertae sedis	Homeodomain	-	K09323,K12411	-		1.01288714197805	2.2431432187280347
g16247	425.646016428793	-0.846886491373821	0.285861573181336	-2.96257549396679	0.00305076987099	0.0298491293636738	Rp_R20_pos_vs_pIND	KOG2823@1|root,KOG2823@2759|Eukaryota,39TJW@33154|Opisthokonta,3NZY5@4751|Fungi,1GU20@112252|Fungi incertae sedis	Nop53 (60S ribosomal biogenesis)	-	K14840,K18327	ko05168,map05168		0.846886491373821	2.5155905512984673
g16301	1008.31099674009	1.07866833276867	0.349652766665753	3.08497010635643	0.0020357261288558	0.0230857005045528	Rp_R20_pos_vs_pIND	COG2124@1|root,KOG0157@2759|Eukaryota,38BG9@33154|Opisthokonta,3NXAM@4751|Fungi,1GT8J@112252|Fungi incertae sedis	Cytochrome P450	-	-	-	COG2124	1.07866833276867	2.691280649089214
g16363	219.028561394426	0.606391443207475	0.181661771255219	3.33802450024307	0.0008437630917346	0.0131078924925106	Rp_R20_pos_vs_pIND	KOG0580@1|root,KOG0580@2759|Eukaryota,38BIB@33154|Opisthokonta,3NVY8@4751|Fungi,1GVUM@112252|Fungi incertae sedis	Kinase-like	-	-	-		0.606391443207475	3.073779475643602
g16422	312.496759262334	-0.748001738254146	0.200360664899616	-3.73327638251205	0.0001890049996198	0.0049895309208163	Rp_R20_pos_vs_pIND	29J9I@1|root,2RSHR@2759|Eukaryota,3971Q@33154|Opisthokonta,3NXNJ@4751|Fungi,1GTT1@112252|Fungi incertae sedis	Leucine-rich repeats, outliers	-	-	-		0.748001738254146	3.7235267075803407
g1647	330.345099274033	-0.82462871549137	0.182364110234316	-4.52188050835124	6.12926586687568e-06	0.0004679930230354	Rp_R20_pos_vs_pIND	KOG2580@1|root,KOG2580@2759|Eukaryota,38HHZ@33154|Opisthokonta,3NVA0@4751|Fungi,1GS2K@112252|Fungi incertae sedis	Essential component of the PAM complex, a complex required for the translocation of transit peptide-containing proteins from the inner membrane into the mitochondrial matrix in an ATP-dependent manner	TIM44	K17804	-		0.82462871549137	5.212591540009815
g16568	49.980596202811	1.26827650043155	0.322206872444842	3.93621802914419	8.27757751943558e-05	0.0029089240220775	Rp_R20_pos_vs_pIND	-	-	-	-	-	-	1.26827650043155	4.082096743393113
g16573	37.9268453037966	0.880568040856408	0.254267425220686	3.46315710749082	0.0005338765717774	0.0097144983528195	Rp_R20_pos_vs_pIND	2CZ7S@1|root,2S8Y2@2759|Eukaryota,3APF4@33154|Opisthokonta,3PEUS@4751|Fungi,1GWZQ@112252|Fungi incertae sedis	DDE superfamily endonuclease	-	-	-		0.880568040856408	3.2725591369638614
g16596	791.881880794763	-0.850875712806871	0.281811879422028	-3.01930392200621	0.002533562324963	0.0265456229236853	Rp_R20_pos_vs_pIND	2C41J@1|root,2RASZ@2759|Eukaryota,3AX7B@33154|Opisthokonta,3Q22A@4751|Fungi,1GWVR@112252|Fungi incertae sedis	-	-	-	-		0.850875712806871	2.5962684077125293
g16656	1580.66645710127	-0.655287301208747	0.163964048613617	-3.99653037814977	6.42776365914812e-05	0.002465838148407	Rp_R20_pos_vs_pIND	COG0018@1|root,KOG1195@2759|Eukaryota,38DX4@33154|Opisthokonta,3NVK0@4751|Fungi,1GS9K@112252|Fungi incertae sedis	Arginyl tRNA synthetase N terminal dom	SYR1	K01887	ko00970,map00970	COG0018	0.655287301208747	4.191940100081499
g16694	1743.50753083836	0.724963791373068	0.171233991541065	4.23376097729527	2.29815203758611e-05	0.0011608884033119	Rp_R20_pos_vs_pIND	28UGT@1|root,2R17J@2759|Eukaryota,3932X@33154|Opisthokonta,3NURA@4751|Fungi,1GWF0@112252|Fungi incertae sedis	Ras association (RalGDS/AF-6) domain	BUD14	-	-		0.724963791373068	4.638621243315046
g16771	42.2667834833151	-0.999393129077742	0.333024856428191	-3.00095656461378	0.0026913295198273	0.0276830433303691	Rp_R20_pos_vs_pIND	KOG3765@1|root,KOG3765@2759|Eukaryota,38GQG@33154|Opisthokonta,3NTVX@4751|Fungi	Glycosyl-transferase for dystroglycan	-	-	-		0.999393129077742	2.5700331250228006
g16798	86.8573311882255	0.670488503189374	0.213976641514487	3.13346587012387	0.0017275500797959	0.0205361222659333	Rp_R20_pos_vs_pIND	KOG1453@1|root,KOG1453@2759|Eukaryota	GTPase activator activity	-	K20643	-		0.670488503189374	2.762569354047098
g16841	1623.10329548353	-0.665116373315592	0.204216929956087	-3.25691103797619	0.0011263172679699	0.0155244014935255	Rp_R20_pos_vs_pIND	KOG4197@1|root,KOG4197@2759|Eukaryota,38BX0@33154|Opisthokonta,3NXQT@4751|Fungi,1GVAT@112252|Fungi incertae sedis	Pentacotripeptide-repeat region of PRORP	-	-	-		0.665116373315592	2.9483392575127874
g16875	25.927746470246	1.12710912172062	0.293783538331518	3.83652919466419	0.0001247853679026	0.0037306672920053	Rp_R20_pos_vs_pIND	KOG0756@1|root,KOG0756@2759|Eukaryota,394VN@33154|Opisthokonta,3Q1YS@4751|Fungi,1GWHM@112252|Fungi incertae sedis	Mitochondrial carrier protein	-	-	-		1.12710912172062	3.9038363362217954
g16879	21.0113063113385	1.42592545117995	0.400908715527477	3.55673348059758	0.0003754947606013	0.0077087093975782	Rp_R20_pos_vs_pIND	KOG1075@1|root,KOG1075@2759|Eukaryota,39Y6T@33154|Opisthokonta	proximal promoter DNA-binding transcription repressor activity, RNA polymerase II-specific	-	-	-		1.42592545117995	3.425396118467586
g16881	277.773167738343	0.830237872360662	0.248956989116855	3.33486469010503	0.0008534091447325	0.0131681949461995	Rp_R20_pos_vs_pIND	2F914@1|root,2TA69@2759|Eukaryota,3951Z@33154|Opisthokonta,3Q25P@4751|Fungi,1GX28@112252|Fungi incertae sedis	-	-	-	-		0.830237872360662	3.068842707755609
g16949	28.6622525153416	0.842717389652077	0.278404228904824	3.02695613844347	0.0024702980033069	0.0260991782659128	Rp_R20_pos_vs_pIND	2CZ7S@1|root,2S8Y2@2759|Eukaryota,3APF4@33154|Opisthokonta,3PEUS@4751|Fungi,1GWZQ@112252|Fungi incertae sedis	DDE superfamily endonuclease	-	-	-		0.842717389652077	2.6072506526572865
g16999	30.6384633885501	2.117300394773	0.497979777988225	4.25177986810353	2.12078267335064e-05	0.0011115636897727	Rp_R20_pos_vs_pIND	2ETXX@1|root,2SW6D@2759|Eukaryota,3AUKF@33154|Opisthokonta,3PHJB@4751|Fungi,1GXFD@112252|Fungi incertae sedis	-	-	-	-		2.117300394773	4.673503833416676
g17039	35.0212430084908	1.15906771218234	0.389075588930701	2.97902964143243	0.0028916280395716	0.0288755532402299	Rp_R20_pos_vs_pIND	28JZM@1|root,2QSE1@2759|Eukaryota,38I4B@33154|Opisthokonta,3NUI1@4751|Fungi,1GSWA@112252|Fungi incertae sedis	Indoleamine 2,3-dioxygenase	-	K00463	ko00380,ko01100,ko05143,map00380,map01100,map05143		1.15906771218234	2.538857572632988
g17053	86.9346826803574	0.71309678728806	0.175395493690346	4.06565056082344	4.78986595728046e-05	0.001993467903227	Rp_R20_pos_vs_pIND	2F9AB@1|root,2TAFP@2759|Eukaryota,395EC@33154|Opisthokonta,3P9F6@4751|Fungi,1GXNY@112252|Fungi incertae sedis	-	-	-	-		0.71309678728806	4.3196766399942
g17064	40177.6734393993	-0.64394047979812	0.157006094317778	-4.10137251420823	4.10706762426883e-05	0.0017802075649996	Rp_R20_pos_vs_pIND	28K5G@1|root,2QSK3@2759|Eukaryota,38FDK@33154|Opisthokonta,3NY8A@4751|Fungi,1GWA6@112252|Fungi incertae sedis	Polysaccharide deacetylase	-	-	-		0.64394047979812	4.38646814628075
g17106	385.215022941893	-0.74367581915004	0.249357679268642	-2.98236581817419	0.0028602999987987	0.0287057171265507	Rp_R20_pos_vs_pIND	KOG2409@1|root,KOG2409@2759|Eukaryota,38D56@33154|Opisthokonta,3P00B@4751|Fungi,1GT8C@112252|Fungi incertae sedis	KRI1-like family	kri1	K14786	-		0.74367581915004	2.5435884140772225
g17111	9525.39609494399	-0.774859982488106	0.203752427783087	-3.802948465051	0.0001429841082846	0.0041197685307199	Rp_R20_pos_vs_pIND	28K5G@1|root,2QSK3@2759|Eukaryota,38FDK@33154|Opisthokonta,3NY8A@4751|Fungi,1GWAZ@112252|Fungi incertae sedis	Polysaccharide deacetylase	-	-	-		0.774859982488106	3.844712228743538
g17186	207.502999750652	0.636947869126222	0.189291488928535	3.36490495548216	0.0007657003022252	0.0123582783738018	Rp_R20_pos_vs_pIND	293SQ@1|root,2RAPN@2759|Eukaryota,3AX3W@33154|Opisthokonta,3Q1XP@4751|Fungi,1GWEA@112252|Fungi incertae sedis	Arrestin (or S-antigen), N-terminal domain	-	-	-		0.636947869126222	3.1159411814881293
g17213	2448.83562173407	0.775217199700241	0.268779090889612	2.8842169126118	0.0039238837217452	0.0348064967131757	Rp_R20_pos_vs_pIND	2C4U9@1|root,2SGTQ@2759|Eukaryota,3ACMH@33154|Opisthokonta,3P9XW@4751|Fungi,1GX0F@112252|Fungi incertae sedis	Ser-Thr-rich glycosyl-phosphatidyl-inositol-anchored membrane family	-	-	-		0.775217199700241	2.4062838707499505
g17263	1343.28227244289	0.788615224862552	0.238843639486546	3.30180542616867	0.0009606468382248	0.0142001199050185	Rp_R20_pos_vs_pIND	2C3JM@1|root,2RY0X@2759|Eukaryota,39ZYY@33154|Opisthokonta,3P1X5@4751|Fungi,1GVIS@112252|Fungi incertae sedis	-	-	-	-		0.788615224862552	3.0174362422997345
g17293	65.487455728228	-0.807616144482766	0.262544928465353	-3.07610643710965	0.0020972296551116	0.0235278344118248	Rp_R20_pos_vs_pIND	KOG4484@1|root,KOG4484@2759|Eukaryota,3A0EI@33154|Opisthokonta,3P6NT@4751|Fungi,1GY13@112252|Fungi incertae sedis	rRNA-processing protein Efg1	EFG1	-	-		0.807616144482766	2.6783540099320544
g17310	4.9654315186357	1.62516198432972	0.559715106043438	2.90355212282513	0.0036895554994364	0.0335678532423519	Rp_R20_pos_vs_pIND	2CZJV@1|root,2SAQE@2759|Eukaryota	-	-	-	-		1.62516198432972	2.4330259524778066
g17325	100.2762160992	0.61059189182011	0.17071324024377	3.57671081017626	0.0003479447337877	0.0073718237514996	Rp_R20_pos_vs_pIND	2EN9H@1|root,2SRRY@2759|Eukaryota	-	-	-	-		0.61059189182011	3.4584897322520245
g17376	1402.23092664072	-0.785866901555615	0.17283940352676	-4.54680405926037	5.44666615669511e-06	0.0004281257172924	Rp_R20_pos_vs_pIND	KOG2171@1|root,KOG2171@2759|Eukaryota,38EQR@33154|Opisthokonta,3NUCV@4751|Fungi,1GRYP@112252|Fungi incertae sedis	HEAT-like repeat	PSE1	K20222	-		0.785866901555615	5.263869243186273
g17413	874.312043932227	-0.66114780374583	0.150768718980544	-4.38517889000003	1.15890498882745e-05	0.0007272335874812	Rp_R20_pos_vs_pIND	KOG1721@1|root,KOG1721@2759|Eukaryota,39T3J@33154|Opisthokonta,3NUFJ@4751|Fungi,1GU2R@112252|Fungi incertae sedis	Zinc finger, C2H2 type	CRZ1	K21543	-		0.66114780374583	4.935952167590631
g17463	4058.84182811696	0.633842716887227	0.225747663766758	2.80774873286004	0.0049889136026732	0.0406954283966354	Rp_R20_pos_vs_pIND	KOG0766@1|root,KOG0766@2759|Eukaryota,39TKN@33154|Opisthokonta,3NYKI@4751|Fungi,1GWHB@112252|Fungi incertae sedis	Mitochondrial carrier protein	-	K15118	-		0.633842716887227	2.3019940170484268
g1749	181.998019780164	-0.629683632265033	0.204563660577232	-3.07817933296759	0.0020826954060298	0.0234918575002862	Rp_R20_pos_vs_pIND	KOG4771@1|root,KOG4771@2759|Eukaryota,39S6E@33154|Opisthokonta,3P548@4751|Fungi,1GTV7@112252|Fungi incertae sedis	Ribosome biogenesis protein Nop16	NOP16	K14839	-		0.629683632265033	2.6813742409275445
g17525	636.760017016741	-0.695957670209492	0.229034045834134	-3.03866470015337	0.0023762917243384	0.025527133826605	Rp_R20_pos_vs_pIND	COG0639@1|root,KOG0374@2759|Eukaryota,38BGF@33154|Opisthokonta,3NUEW@4751|Fungi,1GWG5@112252|Fungi incertae sedis	Serine-threonine protein phosphatase N-terminal domain	-	-	-	COG0639	0.695957670209492	2.6241002444596555
g17535	131.392651706984	0.665565620830693	0.158812926244743	4.19087813925805	2.7787688329032e-05	0.0013487559626111	Rp_R20_pos_vs_pIND	293X8@1|root,2RAU4@2759|Eukaryota,3AX8I@33154|Opisthokonta,3Q24B@4751|Fungi,1GX02@112252|Fungi incertae sedis	-	-	-	-		0.665565620830693	4.556147580883787
g17542	187.63026572152	1.14885372306326	0.167123149647115	6.87429434814446	6.22974576229183e-12	4.26458320251784e-09	Rp_R20_pos_vs_pIND	293X8@1|root,2RAU4@2759|Eukaryota,3AX8I@33154|Opisthokonta,3Q24B@4751|Fungi,1GX02@112252|Fungi incertae sedis	-	-	-	-		1.14885372306326	11.205529676661333
g17548	68.1423255891164	0.95559559910429	0.26442129580481	3.61391315399077	0.0003016101247032	0.0066933587508397	Rp_R20_pos_vs_pIND	-	-	-	-	-	-	0.95559559910429	3.520554083793885
g1755	15.8967259430508	-1.64642075240173	0.555073419598611	-2.96613149588807	0.0030157151931719	0.0296082977323691	Rp_R20_pos_vs_pIND	COG0366@1|root,KOG0471@2759|Eukaryota,38EYC@33154|Opisthokonta,3NV3E@4751|Fungi	Alpha--amylase	-	K01176	ko00500,ko01100,ko04973,map00500,map01100,map04973	COG0366	1.64642075240173	2.5206096760232075
g17551	2186.79081879131	-0.870418772824276	0.230900374799138	-3.76967241210181	0.000163461956937	0.0044883081177239	Rp_R20_pos_vs_pIND	COG0281@1|root,KOG1257@2759|Eukaryota,38DJY@33154|Opisthokonta,3NWPS@4751|Fungi,1GSE5@112252|Fungi incertae sedis	Malic enzyme, NAD binding domain	-	-	-	COG0281	0.870418772824276	3.7865833060910643
g17553	630.52744050834	0.731080237362954	0.114189078760325	6.40236566666274	1.52987717563359e-10	6.90252765697228e-08	Rp_R20_pos_vs_pIND	293BV@1|root,2RA8R@2759|Eukaryota,3AWMV@33154|Opisthokonta,3Q2U9@4751|Fungi,1GY1Z@112252|Fungi incertae sedis	-	-	-	-		0.731080237362954	9.815343434597933
g17591	1470.30387664065	-0.717457146573032	0.144565425526044	-4.96285431985105	6.94646852393594e-07	8.30730681549255e-05	Rp_R20_pos_vs_pIND	2D8D8@1|root,2T9SM@2759|Eukaryota,394HW@33154|Opisthokonta,3Q1MN@4751|Fungi,1GV68@112252|Fungi incertae sedis	-	-	-	-		0.717457146573032	6.158235927835245
g17598	292.196160493956	-0.63522909761488	0.165280294286214	-3.84334442504599	0.0001213689484977	0.0036939255127512	Rp_R20_pos_vs_pIND	COG2078@1|root,KOG3274@2759|Eukaryota,38FC2@33154|Opisthokonta,3NUD2@4751|Fungi,1GTVC@112252|Fungi incertae sedis	AMMECR1	-	-	-	COG2078	0.63522909761488	3.9158924106334747
g17621	88.2174773317759	-0.796502422288602	0.246179476976251	-3.23545419818014	0.0012144936852708	0.0161379709772397	Rp_R20_pos_vs_pIND	KOG2169@1|root,KOG2169@2759|Eukaryota,3AX4T@33154|Opisthokonta,3Q1YF@4751|Fungi,1GWG6@112252|Fungi incertae sedis	MIZ/SP-RING zinc finger	-	-	-		0.796502422288602	2.915604738956155
g17623	376.112544579152	-0.608182785781747	0.180142070973432	-3.37612853285918	0.0007351356730493	0.0120235210703192	Rp_R20_pos_vs_pIND	KOG3336@1|root,KOG3336@2759|Eukaryota,38H4Y@33154|Opisthokonta,3P1RF@4751|Fungi,1GX0I@112252|Fungi incertae sedis	PRELI-like family	UPS2	-	-		0.608182785781747	3.1336325022503138
g17628	19373.0605366547	-0.699300127378789	0.213327534693493	-3.27805844840206	0.0010452375039207	0.0148108885994544	Rp_R20_pos_vs_pIND	COG0474@1|root,KOG0205@2759|Eukaryota,38CYC@33154|Opisthokonta,3NUFA@4751|Fungi,1GW2F@112252|Fungi incertae sedis	haloacid dehalogenase-like hydrolase	-	-	-	COG0474	0.699300127378789	2.980785015847125
g17634	508.40175115747	-1.01049025953258	0.234898923831561	-4.30180880801808	1.69409462084506e-05	0.0009617213158052	Rp_R20_pos_vs_pIND	KOG4208@1|root,KOG4208@2759|Eukaryota,3A02H@33154|Opisthokonta,3P21Q@4751|Fungi,1GTHV@112252|Fungi incertae sedis	RNA recognition motif	NOP15	K14838	-		1.01049025953258	4.771062336529951
g17648	235.221229729839	0.665934702569012	0.125165493032896	5.32043366292651	1.03520191494406e-07	1.97604119379513e-05	Rp_R20_pos_vs_pIND	2D8J6@1|root,2TAFI@2759|Eukaryota,395E3@33154|Opisthokonta,3Q2HQ@4751|Fungi,1GXNM@112252|Fungi incertae sedis	-	-	-	-		0.665934702569012	6.984974933305138
g17660	75.5412728487318	1.37249685786868	0.254334784245523	5.39641819714182	6.79843857235116e-08	1.42065897408753e-05	Rp_R20_pos_vs_pIND	2EN9H@1|root,2SRRY@2759|Eukaryota	-	-	-	-		1.37249685786868	7.167590822187759
g17661	16.7222558320379	1.45834206813855	0.312342040396933	4.66905468852433	3.02588828879651e-06	0.000270585289681	Rp_R20_pos_vs_pIND	-	-	-	-	-	-	1.45834206813855	5.519147109510054
g17662	37.4697342185301	1.45397178845769	0.314475726282718	4.6234785929091	3.77357701505234e-06	0.0003257089169687	Rp_R20_pos_vs_pIND	2EN9H@1|root,2SRRY@2759|Eukaryota	-	-	-	-		1.45397178845769	5.423246782052352
g17678	1254.98432981587	0.794581770262373	0.16584099407493	4.79122652812469	1.65764843753823e-06	0.0001629090929802	Rp_R20_pos_vs_pIND	KOG1318@1|root,KOG1318@2759|Eukaryota,3A9HI@33154|Opisthokonta,3P88J@4751|Fungi,1GUH6@112252|Fungi incertae sedis	helix loop helix domain	-	-	-		0.794581770262373	5.78050757138936
g17723	692.519884467138	-0.60973789857153	0.12699278314001	-4.8013586559426	1.57592724522119e-06	0.0001588086683864	Rp_R20_pos_vs_pIND	COG0153@1|root,KOG0631@2759|Eukaryota,38R1A@33154|Opisthokonta,3NVAQ@4751|Fungi,1GSVZ@112252|Fungi incertae sedis	galactokinase activity	-	K12446	ko00520,ko01100,map00520,map01100	COG0153	0.60973789857153	5.802463836166462
g1775	30.5589045545641	0.662803219920277	0.231019345576592	2.86903773476639	0.0041172267572064	0.0359117687100448	Rp_R20_pos_vs_pIND	-	-	-	-	-	-	0.662803219920277	2.385395213475787
g17784	977.189033685392	-0.913530777353216	0.306994694863837	-2.97572170671679	0.0029229998145156	0.0290491954330239	Rp_R20_pos_vs_pIND	KOG1043@1|root,KOG1043@2759|Eukaryota,38BQV@33154|Opisthokonta,3NUF6@4751|Fungi,1GSPQ@112252|Fungi incertae sedis	LETM1-like protein	YLH47	K17800	ko04139,map04139		0.913530777353216	2.5341712122015285
g17795	128.168610175473	0.64444950566909	0.210174504272811	3.06625919208822	0.0021675532783622	0.0240392556882948	Rp_R20_pos_vs_pIND	COG5235@1|root,KOG3108@2759|Eukaryota,38Y78@33154|Opisthokonta,3Q2PN@4751|Fungi,1GXWG@112252|Fungi incertae sedis	DNA metabolic process	-	-	-	COG5235	0.64444950566909	2.6640302187817015
g17797	404.019102275512	0.780320421481165	0.183004034482522	4.26395201443327	2.00842594068846e-05	0.0010799181125766	Rp_R20_pos_vs_pIND	2DA5R@1|root,2THNX@2759|Eukaryota,3AX68@33154|Opisthokonta,3Q20I@4751|Fungi,1GWS3@112252|Fungi incertae sedis	-	-	-	-		0.780320421481165	4.697144177944424
g17853	1243.65584204977	-0.769654710421503	0.263738129462893	-2.91825346600022	0.0035199809672682	0.0326688462656427	Rp_R20_pos_vs_pIND	2F4GT@1|root,2T5GQ@2759|Eukaryota,394Q8@33154|Opisthokonta,3Q1T6@4751|Fungi,1GVWE@112252|Fungi incertae sedis	MYND finger	-	-	-		0.769654710421503	2.4534596847698076
g17860	7.36216073784136	1.73485801068836	0.514556252832437	3.37156142042512	0.0007474337036964	0.0121385046941655	Rp_R20_pos_vs_pIND	COG0604@1|root,KOG1198@2759|Eukaryota,38G7C@33154|Opisthokonta,3NUXG@4751|Fungi,1GSWI@112252|Fungi incertae sedis	Mortierella verticillata NRRL 6337	-	-	-	COG0604	1.73485801068836	3.1264273225964376
g17875	75.3212034360129	0.685422782398103	0.208267300697955	3.29107248281934	0.0009980619328347	0.0144429187079906	Rp_R20_pos_vs_pIND	COG1902@1|root,KOG0134@2759|Eukaryota,38EN0@33154|Opisthokonta,3NUI7@4751|Fungi,1GWC0@112252|Fungi incertae sedis	NADH:flavin oxidoreductase / NADH oxidase family	-	K00354	-	COG1902	0.685422782398103	3.000842508558503
g17898	477.67276659309	-0.843188845617684	0.261812517534395	-3.22058262744031	0.0012793030869917	0.0166973865108225	Rp_R20_pos_vs_pIND	COG5177@1|root,KOG1980@2759|Eukaryota,38BVP@33154|Opisthokonta,3NVCU@4751|Fungi,1GSFB@112252|Fungi incertae sedis	Protein of unknown function (DUF663)	TSR1	K14799	-	COG5177	0.843188845617684	2.8930265521481555
g17924	4747.59529000142	-0.666500383040512	0.117964211000972	-5.65002196331409	1.60427338225061e-08	4.11098758602353e-06	Rp_R20_pos_vs_pIND	28PCT@1|root,2QW08@2759|Eukaryota,39SWT@33154|Opisthokonta,3NYYJ@4751|Fungi,1GT23@112252|Fungi incertae sedis	Polysaccharide deacetylase	-	-	-		0.666500383040512	7.794721622157756
g17937	172.226473188894	-0.674208919941524	0.192147289694643	-3.50881306217207	0.0004501111530387	0.0086922243289163	Rp_R20_pos_vs_pIND	COG0491@1|root,KOG0814@2759|Eukaryota	sulfur dioxygenase activity	-	-	-	COG0491	0.674208919941524	3.3466802258014594
g17949	34.2020385435151	-2.01066170013268	0.689850911393733	-2.91463222984001	0.0035610791552711	0.0329578290864532	Rp_R20_pos_vs_pIND	COG3673@1|root,2QSYI@2759|Eukaryota,38DN9@33154|Opisthokonta,3NVDD@4751|Fungi,1GUNU@112252|Fungi incertae sedis	Uncharacterized alpha/beta hydrolase domain (DUF2235)	-	-	-	COG3673	2.01066170013268	2.448418372769052
g17964	931.578295263141	0.750328788136997	0.216616549984438	3.46385716230317	0.0005324891784667	0.0097070479071829	Rp_R20_pos_vs_pIND	KOG0254@1|root,KOG0254@2759|Eukaryota,38BTE@33154|Opisthokonta,3NUAW@4751|Fungi,1GW0E@112252|Fungi incertae sedis	Mortierella verticillata NRRL 6337	-	-	-		0.750328788136997	3.2736892137670703
g1802	49.6275639298235	-1.359061952929	0.48115715393262	-2.8245697727261	0.0047344139068046	0.0393172137710584	Rp_R20_pos_vs_pIND	KOG0254@1|root,KOG0254@2759|Eukaryota,38CRV@33154|Opisthokonta,3NW0J@4751|Fungi,1GVI0@112252|Fungi incertae sedis	Major Facilitator Superfamily	-	-	-		1.359061952929	2.324733776490719
g18028	86.4895808680114	-0.989964368209596	0.354865102304362	-2.78969208801073	0.0052758189991996	0.0421810546806728	Rp_R20_pos_vs_pIND	KOG2483@1|root,KOG2483@2759|Eukaryota,3A963@33154|Opisthokonta,3P6Y3@4751|Fungi,1GX72@112252|Fungi incertae sedis	helix loop helix domain	-	-	-		0.989964368209596	2.2777101124807215
g18045	283.453359645492	-0.907035599453176	0.157864018856614	-5.74567660206995	9.15541440510015e-09	2.55990544746547e-06	Rp_R20_pos_vs_pIND	COG5025@1|root,KOG2294@2759|Eukaryota,390FB@33154|Opisthokonta,3NTY1@4751|Fungi	Transcription factor	-	-	-	COG5025	0.907035599453176	8.03832199327653
g18052	810.181608177811	-1.03229987198387	0.193490059405416	-5.33515714014492	9.54618486006363e-08	1.914251129717e-05	Rp_R20_pos_vs_pIND	COG1167@1|root,KOG0634@2759|Eukaryota,38FH8@33154|Opisthokonta,3NU3Z@4751|Fungi,1GW66@112252|Fungi incertae sedis	Alanine-glyoxylate amino-transferase	-	K14265	ko00380,ko01100,map00380,map01100	COG1167	1.03229987198387	7.020170159857873
g18093	1389.93795491137	-0.652755519385954	0.181162884241239	-3.60314157129854	0.0003143941787062	0.0068659285842505	Rp_R20_pos_vs_pIND	COG0545@1|root,KOG0552@2759|Eukaryota,38CQE@33154|Opisthokonta,3NVTP@4751|Fungi,1GSR0@112252|Fungi incertae sedis	FKBP-type peptidyl-prolyl cis-trans isomerase	FPR3	K14826	-	COG0545	0.652755519385954	3.5025255039150096
g18095	255.988287763124	-1.25984096155769	0.167133471306883	-7.5379333158493	4.77477896030318e-14	4.7394455959969296e-11	Rp_R20_pos_vs_pIND	-	-	-	-	-	-	1.25984096155769	13.321046728487055
g18156	56.993806099806	0.778047812097561	0.249741343133306	3.11541454184563	0.0018368656519001	0.0214225977494583	Rp_R20_pos_vs_pIND	2CS8N@1|root,2RAVC@2759|Eukaryota,3AX9Q@33154|Opisthokonta,3Q262@4751|Fungi,1GX2T@112252|Fungi incertae sedis	-	-	-	-		0.778047812097561	2.7359226067710134
g18163	193.818354993596	-0.813359448912453	0.233814568341893	-3.47865171396474	0.0005039430880134	0.0094113623548859	Rp_R20_pos_vs_pIND	KOG3100@1|root,KOG3100@2759|Eukaryota,38EI3@33154|Opisthokonta,3P2SY@4751|Fungi,1GU2A@112252|Fungi incertae sedis	Fcf2 pre-rRNA processing	fcf2	-	-		0.813359448912453	3.297618507120634
g18198	26.3242348738128	1.5067350230034	0.289525159124149	5.20415920869009	1.94876885366679e-07	3.1045392045865e-05	Rp_R20_pos_vs_pIND	2CZ7S@1|root,2S8Y2@2759|Eukaryota,3APF4@33154|Opisthokonta,3PEUS@4751|Fungi,1GWZQ@112252|Fungi incertae sedis	DDE superfamily endonuclease	-	-	-		1.5067350230034	6.710239670133395
g18212	1414.9216494478	1.73355058904719	0.370906813820918	4.67381704635977	2.95652725482222e-06	0.0002655790907815	Rp_R20_pos_vs_pIND	COG3387@1|root,2QPM2@2759|Eukaryota,38CT8@33154|Opisthokonta,3NVQU@4751|Fungi,1GTDI@112252|Fungi incertae sedis	Glycosyl hydrolases family 15	-	K01178	ko00500,ko01100,map00500,map01100	COG3387	1.73355058904719	5.529218113091618
g18252	41.4295833297602	1.29728982647376	0.421285771537299	3.07935827440804	0.0020744704520984	0.0234123862507443	Rp_R20_pos_vs_pIND	KOG2504@1|root,KOG2504@2759|Eukaryota,38CM9@33154|Opisthokonta,3Q1KA@4751|Fungi,1GV27@112252|Fungi incertae sedis	Major Facilitator Superfamily	-	-	-		1.29728982647376	2.6830927467024495
g18254	369.052522325474	0.834729676440847	0.252091451456494	3.31121770142573	0.000928909116077	0.0138905473588537	Rp_R20_pos_vs_pIND	COG1215@1|root,COG5022@1|root,KOG2571@2759|Eukaryota,KOG4229@2759|Eukaryota,38H3K@33154|Opisthokonta,3NU7V@4751|Fungi,1GV5B@112252|Fungi incertae sedis	DEK C terminal domain	-	K00698	ko00520,map00520	COG1215,COG5022	0.834729676440847	3.032026775045184
g1826	845.379077057787	-0.644439909029421	0.154523343247381	-4.1705019803883	3.0392941388871e-05	0.0014331607421659	Rp_R20_pos_vs_pIND	COG5036@1|root,COG5264@1|root,KOG1161@2759|Eukaryota,KOG4580@2759|Eukaryota,38I0W@33154|Opisthokonta,3NVNK@4751|Fungi,1GVBJ@112252|Fungi incertae sedis	Domain of unknown function (DUF202)	VTC2	-	-	COG5036,COG5264	0.644439909029421	4.517227267437666
g18282	508.971096960984	-0.793257501803799	0.209553998792703	-3.78545628512921	0.000153426804331	0.0043203247086241	Rp_R20_pos_vs_pIND	COG5638@1|root,KOG2318@2759|Eukaryota,38GAF@33154|Opisthokonta,3NU82@4751|Fungi,1GS21@112252|Fungi incertae sedis	Pre-rRNA processing protein Esf1	ESF1	-	-	COG5638	0.793257501803799	3.8140987606209307
g1832	1282.67485442962	-0.829590032469562	0.252679962298687	-3.2831650951765	0.0010264853107328	0.0146497385971731	Rp_R20_pos_vs_pIND	KOG0254@1|root,KOG0254@2759|Eukaryota,38CRV@33154|Opisthokonta,3NUD0@4751|Fungi,1GVS5@112252|Fungi incertae sedis	Mortierella verticillata NRRL 6337	-	-	-		0.829590032469562	2.988647261113978
g18320	408.286484057488	0.990777999599469	0.272825379404721	3.63154630907598	0.0002817280893229	0.0064417383971311	Rp_R20_pos_vs_pIND	2CZWY@1|root,2SBZF@2759|Eukaryota,3AX84@33154|Opisthokonta,3Q23N@4751|Fungi,1GWYG@112252|Fungi incertae sedis	function. Source PGD	-	-	-		0.990777999599469	3.5501698501041403
g18321	405.884936023276	0.943447373834386	0.269758446100814	3.49737844160698	0.0004698547859311	0.0089458909348968	Rp_R20_pos_vs_pIND	-	-	-	-	-	-	0.943447373834386	3.328036345071521
g18340	744.263208600256	-0.763111748846636	0.239376066227263	-3.18791999916207	0.0014330017780895	0.0180507305194376	Rp_R20_pos_vs_pIND	2E2K3@1|root,2S9TD@2759|Eukaryota,3A05B@33154|Opisthokonta,3P1YM@4751|Fungi,1GUT3@112252|Fungi incertae sedis	RTA1 like protein	-	-	-		0.763111748846636	2.8437532707233957
g18346	432.425992797617	-0.606297099486664	0.191921840086379	-3.15908340194	0.0015826619170761	0.0193347719247975	Rp_R20_pos_vs_pIND	COG0061@1|root,KOG2178@2759|Eukaryota,38FKK@33154|Opisthokonta,3NTZV@4751|Fungi,1GS3T@112252|Fungi incertae sedis	ATP-NAD kinase	POS5	K19386	-	COG0061	0.606297099486664	2.8006118477589723
g18372	48.8598198735697	0.778889666903839	0.281853783105572	2.76345294472097	0.0057193338246892	0.0442479404083129	Rp_R20_pos_vs_pIND	2CYJV@1|root,2S4UE@2759|Eukaryota,3AUYA@33154|Opisthokonta,3P9KH@4751|Fungi	-	-	-	-		0.778889666903839	2.2426545539185607
g18381	48.3108645959608	0.866975047731216	0.294811064685917	2.94078191622443	0.0032738493876222	0.0312013720802101	Rp_R20_pos_vs_pIND	2DBXR@1|root,2S5IV@2759|Eukaryota	DDE superfamily endonuclease	-	-	-		0.866975047731216	2.484941304041105
g18405	311.628672895084	0.689502154487839	0.172486791688068	3.99742002120813	6.40366167232137e-05	0.0024636723162582	Rp_R20_pos_vs_pIND	COG0389@1|root,KOG2095@2759|Eukaryota,38BYF@33154|Opisthokonta,3NW7V@4751|Fungi,1GU3Y@112252|Fungi incertae sedis	impB/mucB/samB family	eso1	K03509	ko01524,ko03460,map01524,map03460	COG0389	0.689502154487839	4.193571621431899
g18432	63.7707572801133	1.05264838921295	0.288298806564323	3.65124088357297	0.0002609763185721	0.0061023579226092	Rp_R20_pos_vs_pIND	KOG0254@1|root,KOG0254@2759|Eukaryota,38BKC@33154|Opisthokonta,3NWXF@4751|Fungi,1GWCZ@112252|Fungi incertae sedis	Reduced folate carrier	-	-	-		1.05264838921295	3.5833988994819204
g18443	32.7359152295435	0.753472759494264	0.262941120335667	2.86555696778195	0.0041627636664311	0.0361052589203767	Rp_R20_pos_vs_pIND	2CZ7S@1|root,2S8Y2@2759|Eukaryota,3APF4@33154|Opisthokonta,3PEUS@4751|Fungi,1GWZQ@112252|Fungi incertae sedis	DDE superfamily endonuclease	-	-	-		0.753472759494264	2.380618244716961
g1847	96.561213936332	0.801204865198855	0.217958252545981	3.67595562838269	0.0002369607100174	0.0057493020895492	Rp_R20_pos_vs_pIND	2D8J6@1|root,2TAFI@2759|Eukaryota,395E3@33154|Opisthokonta,3Q2HQ@4751|Fungi,1GXNM@112252|Fungi incertae sedis	-	-	-	-		0.801204865198855	3.6253236575223227
g18516	31.9281099572259	1.0173406571849	0.369564898896597	2.75280650360019	0.0059086807682123	0.0451497808354698	Rp_R20_pos_vs_pIND	2CSAN@1|root,2RB2F@2759|Eukaryota,3AXHS@33154|Opisthokonta,3Q2I5@4751|Fungi,1GXP9@112252|Fungi incertae sedis	-	-	-	-		1.0173406571849	2.2285094732711355
g18573	1921.4738673086	-0.719904682877456	0.172113889045522	-4.18272277077563	2.88038547413905e-05	0.0013811935370195	Rp_R20_pos_vs_pIND	29MGJ@1|root,2RUSM@2759|Eukaryota,394S5@33154|Opisthokonta,3Q1UQ@4751|Fungi,1GW4B@112252|Fungi incertae sedis	-	-	-	-		0.719904682877456	4.540549387904297
g18616	284.774396694777	-0.664334169837535	0.215362318814902	-3.08472797606025	0.002037384005842	0.0230857005045528	Rp_R20_pos_vs_pIND	COG0042@1|root,KOG2335@2759|Eukaryota,38C8P@33154|Opisthokonta,3NV6J@4751|Fungi,1GSQW@112252|Fungi incertae sedis	Dihydrouridine synthase (Dus)	DUS1	K05542	-	COG0042	0.664334169837535	2.6909271075238093
g1865	384.585849643196	0.865362580893917	0.298997534172877	2.89421310208389	0.0038011009383218	0.0341126229253353	Rp_R20_pos_vs_pIND	KOG1721@1|root,KOG1721@2759|Eukaryota,3A87F@33154|Opisthokonta,3P74P@4751|Fungi,1GXC9@112252|Fungi incertae sedis	Zinc finger, C2H2 type	-	K21545	-		0.865362580893917	2.4200905975439313
g18677	504.441231008701	0.646805685420111	0.180673784618483	3.57996422550138	0.0003436412505481	0.0073040322332782	Rp_R20_pos_vs_pIND	COG0666@1|root,KOG0504@2759|Eukaryota	protein ubiquitination	-	-	-	COG0666	0.646805685420111	3.4638947091885113
g18695	60.0163663410985	-0.622565942207743	0.210421283180471	-2.95866431759086	0.0030897546759861	0.0301118359487858	Rp_R20_pos_vs_pIND	2F93P@1|root,2TA8Y@2759|Eukaryota,39557@33154|Opisthokonta,3Q295@4751|Fungi,1GX88@112252|Fungi incertae sedis	-	-	-	-		0.622565942207743	2.5100760018357193
g18807	77.0276228286207	0.940146773892967	0.237615196440805	3.95659363531985	7.60260962988456e-05	0.0027642308859426	Rp_R20_pos_vs_pIND	2CRUN@1|root,2R97I@2759|Eukaryota,395NK@33154|Opisthokonta,3Q2S4@4751|Fungi,1GXZC@112252|Fungi incertae sedis	-	-	-	-		0.940146773892967	4.119037308597756
g18850	55.0866829565204	1.90635553104842	0.665243315267651	2.86565154026602	0.0041615204134115	0.0361052589203767	Rp_R20_pos_vs_pIND	COG0225@1|root,KOG1635@2759|Eukaryota,39U04@33154|Opisthokonta,3P2RD@4751|Fungi,1GV8P@112252|Fungi incertae sedis	Peptide methionine sulfoxide reductase	mxr1	K07304	-	COG0225	1.90635553104842	2.3807479706909564
g18883	105.183884607958	0.779096373099118	0.189171554477444	4.1184647197685	3.81404946973777e-05	0.0016901006712775	Rp_R20_pos_vs_pIND	2CS91@1|root,2RAWN@2759|Eukaryota,3AXB5@33154|Opisthokonta,3Q28C@4751|Fungi,1GX6J@112252|Fungi incertae sedis	-	-	-	-		0.779096373099118	4.418613678281412
g18886	567.299967157937	0.670796688337094	0.174213706931932	3.85042428721861	0.0001179133780198	0.0036291726828686	Rp_R20_pos_vs_pIND	KOG1721@1|root,KOG1721@2759|Eukaryota,3A8AT@33154|Opisthokonta,3P6RV@4751|Fungi,1GXRW@112252|Fungi incertae sedis	Zinc finger, C2H2 type	-	-	-		0.670796688337094	3.928436918648975
g18909	24.5143243768944	5.86944856581067	1.42065701998122	4.13150287737166	3.60399179456244e-05	0.0016077852832731	Rp_R20_pos_vs_pIND	2CUMQ@1|root,2RN4M@2759|Eukaryota,37U2D@33090|Viridiplantae,3GX5D@35493|Streptophyta,4JTXP@91835|fabids	-	-	-	-		5.86944856581067	4.443216206477745
g18943	12998.9420955827	-0.727660005565948	0.17178109545249	-4.23597255361083	2.27564574751028e-05	0.0011553994726233	Rp_R20_pos_vs_pIND	COG0443@1|root,KOG0101@2759|Eukaryota,38BSZ@33154|Opisthokonta,3NVJE@4751|Fungi,1GVGC@112252|Fungi incertae sedis	MreB/Mbl protein	SSA2	K03283	ko03040,ko04010,ko04141,ko04144,ko04213,ko04612,ko04915,ko05134,ko05145,ko05162,ko05164,ko05169,map03040,map04010,map04141,map04144,map04213,map04612,map04915,map05134,map05145,map05162,map05164,map05169	COG0443	0.727660005565948	4.642895344155641
g1895	104.682041386686	1.10220374568355	0.242609052545078	4.54312703553696	5.54258265653029e-06	0.0004331942948718	Rp_R20_pos_vs_pIND	2CS91@1|root,2RAWN@2759|Eukaryota,3AXB5@33154|Opisthokonta,3Q28C@4751|Fungi,1GX6J@112252|Fungi incertae sedis	-	-	-	-		1.10220374568355	5.256287821531953
g18975	57.1867473248995	-0.904941553366189	0.330284875471764	-2.73988190368575	0.006146126401591	0.0461122076055881	Rp_R20_pos_vs_pIND	COG5434@1|root,2QPPR@2759|Eukaryota,38GAC@33154|Opisthokonta,3NVKJ@4751|Fungi,1GVQE@112252|Fungi incertae sedis	Specific in hydrolyzing the terminal glycosidic bond of polygalacturonic acid and oligogalacturonates	-	K01213	ko00040,ko01100,map00040,map01100	COG5434	0.904941553366189	2.2113985122623645
g1898	131.754542425541	-0.783376387622742	0.185143436451241	-4.231186385206	2.32461942104691e-05	0.0011712777854472	Rp_R20_pos_vs_pIND	COG2008@1|root,KOG1368@2759|Eukaryota,38EQY@33154|Opisthokonta,3NWDM@4751|Fungi,1GV5I@112252|Fungi incertae sedis	Beta-eliminating lyase	GLY1	K01620	ko00260,ko01100,ko01110,ko01120,ko01130,ko01230,map00260,map01100,map01110,map01120,map01130,map01230	COG2008	0.783376387622742	4.633648138201269
g18991	331.771486915745	0.799020071473099	0.236924737321193	3.37246367984735	0.0007449891152933	0.0121126322004938	Rp_R20_pos_vs_pIND	2D5F3@1|root,2SYBP@2759|Eukaryota,3AWZ1@33154|Opisthokonta,3Q1RT@4751|Fungi,1GVQV@112252|Fungi incertae sedis	-	-	-	-		0.799020071473099	3.127850072490083
g18995	5828.15221089527	-1.15687723929446	0.404568284308779	-2.85953517407087	0.0042426236555664	0.0365558006989167	Rp_R20_pos_vs_pIND	COG1064@1|root,KOG0023@2759|Eukaryota,38EJ7@33154|Opisthokonta,3PG5D@4751|Fungi,1GVXP@112252|Fungi incertae sedis	Alcohol dehydrogenase GroES-like domain	-	-	-	COG1064	1.15687723929446	2.37236549087298
g19037	603.802936004652	-0.619763369488264	0.145427564615855	-4.26166367514551	2.02910659834618e-05	0.0010828447363002	Rp_R20_pos_vs_pIND	2CGB3@1|root,2T9SC@2759|Eukaryota,394HN@33154|Opisthokonta,3Q1MB@4751|Fungi,1GV4Q@112252|Fungi incertae sedis	-	-	-	-		0.619763369488264	4.692695136871308
g19043	658.857642664683	-0.883542605695989	0.224056365509625	-3.9433943493921	8.03363914718794e-05	0.0028632639919205	Rp_R20_pos_vs_pIND	COG1499@1|root,KOG2613@2759|Eukaryota,38ESW@33154|Opisthokonta,3NTWS@4751|Fungi,1GT2A@112252|Fungi incertae sedis	Acts as an adapter for the XPO1 CRM1-mediated export of the 60S ribosomal subunit	NMD3	K07562	ko03008,ko03013,map03008,map03013	COG1499	0.883542605695989	4.095087679687329
g1907	1854.86238074368	1.191056734915	0.369685958259329	3.2218068019762	0.0012738499906395	0.0166810488220161	Rp_R20_pos_vs_pIND	COG0620@1|root,KOG2263@2759|Eukaryota,38GZS@33154|Opisthokonta,3NW49@4751|Fungi,1GSUJ@112252|Fungi incertae sedis	Cobalamin-independent synthase, N-terminal domain	MET6	K00549	ko00270,ko00450,ko01100,ko01110,ko01230,map00270,map00450,map01100,map01110,map01230	COG0620	1.191056734915	2.8948817117756267
g19111	1988.40592525265	-1.45106391861901	0.354820033302983	-4.08957720090155	4.32160214629298e-05	0.0018523832823504	Rp_R20_pos_vs_pIND	28JWX@1|root,2QSB5@2759|Eukaryota,38J5S@33154|Opisthokonta,3NU2X@4751|Fungi,1GRRS@112252|Fungi incertae sedis	Alternative oxidase	AOX2	-	-		1.45106391861901	4.364355217467304
g19115	21.438391269791	-1.15838872497258	0.423119281977392	-2.73773560864208	0.006186378880626	0.0463441485049764	Rp_R20_pos_vs_pIND	COG2124@1|root,KOG0684@2759|Eukaryota,38DPK@33154|Opisthokonta,3NW9W@4751|Fungi,1GWCV@112252|Fungi incertae sedis	Cytochrome P450	ERG11	K05917	ko00100,ko01100,ko01110,ko01130,map00100,map01100,map01110,map01130	COG2124	1.15838872497258	2.2085634854440066
g19135	791.388423809496	-0.685622810684448	0.166759543741189	-4.11144570980919	3.93189336007438e-05	0.0017230893373994	Rp_R20_pos_vs_pIND	COG1063@1|root,KOG0024@2759|Eukaryota,38BYX@33154|Opisthokonta,3NU8H@4751|Fungi,1GWPB@112252|Fungi incertae sedis	Alcohol dehydrogenase GroES-like domain	-	K00008,K05351	ko00040,ko00051,ko01100,map00040,map00051,map01100	COG1063	0.685622810684448	4.405398269517239
g19142	300.402711001906	-0.653653638954188	0.204397931738643	-3.19794644394932	0.0013840998295522	0.0176361680463877	Rp_R20_pos_vs_pIND	2CMH5@1|root,2QQBW@2759|Eukaryota,38HKE@33154|Opisthokonta,3NTVQ@4751|Fungi,1GRXS@112252|Fungi incertae sedis	Zinc-finger of mitochondrial splicing suppressor 51	MSS51	K17656	-		0.653653638954188	2.858832584835845
g19148	162.292330613914	0.693660687717902	0.188291504086647	3.6839723124135	0.0002296271947504	0.0056278507039333	Rp_R20_pos_vs_pIND	2CZ7S@1|root,2S8Y2@2759|Eukaryota,3APF4@33154|Opisthokonta,3PEUS@4751|Fungi,1GWZQ@112252|Fungi incertae sedis	DDE superfamily endonuclease	-	-	-		0.693660687717902	3.638976679729433
g19152	665.509744879401	-0.649932650610165	0.199172285367514	-3.26316811302791	0.0011017414377896	0.0153140245578674	Rp_R20_pos_vs_pIND	COG0144@1|root,KOG1122@2759|Eukaryota,38DFV@33154|Opisthokonta,3NVWP@4751|Fungi,1GSH6@112252|Fungi incertae sedis	N-terminal domain of 16S rRNA methyltransferase RsmF	NOP2	K14835	-	COG0144	0.649932650610165	2.9579203159350653
g19158	541.590712270254	-0.609302963088803	0.192973385810358	-3.15744557483997	0.0015915794387117	0.0193959699308196	Rp_R20_pos_vs_pIND	KOG0118@1|root,KOG0118@2759|Eukaryota,39J7Z@33154|Opisthokonta,3P414@4751|Fungi,1GV0Y@112252|Fungi incertae sedis	Domain in the RNA-binding Lupus La protein; unknown function	-	K11090	ko05322,map05322		0.609302963088803	2.798171680050737
g19183	137.434809216059	0.628016027324095	0.216118002748197	2.90589409183004	0.0036620537534917	0.0334465535983542	Rp_R20_pos_vs_pIND	KOG2997@1|root,KOG2997@2759|Eukaryota	SCF-dependent proteasomal ubiquitin-dependent protein catabolic process	-	K10295	-		0.628016027324095	2.4362752851917517
g19217	1145.21926323723	-0.66212760266392	0.211047694328141	-3.13733634841056	0.0017049042104128	0.0203890110753712	Rp_R20_pos_vs_pIND	COG0494@1|root,KOG2839@2759|Eukaryota,39RM5@33154|Opisthokonta,3Q387@4751|Fungi,1GVBN@112252|Fungi incertae sedis	NUDIX domain	-	K07766	-	COG0494	0.66212760266392	2.768300016705378
g19218	61.3857375928766	0.718256845973963	0.260405910025042	2.75822021821584	0.005811703120712	0.0447120273989927	Rp_R20_pos_vs_pIND	-	-	-	-	-	-	0.718256845973963	2.23569657887671
g19219	715.221922664809	0.806261988140135	0.225184453470634	3.58045138424832	0.0003430011596982	0.0072982411814901	Rp_R20_pos_vs_pIND	COG1131@1|root,KOG0065@2759|Eukaryota,38F6P@33154|Opisthokonta,3NTZE@4751|Fungi	Belongs to the ABC transporter superfamily. ABCG family. PDR (TC 3.A.1.205) subfamily	SNQ2	K08712	ko02010,map02010	COG1131	0.806261988140135	3.464704411590823
g19262	20.7949676518546	1.03170751599471	0.310528962942045	3.32241961013879	0.0008924038179737	0.0135754793826932	Rp_R20_pos_vs_pIND	2CH1U@1|root,2RAAG@2759|Eukaryota,3AWPS@33154|Opisthokonta,3Q2UI@4751|Fungi,1GY2A@112252|Fungi incertae sedis	-	-	-	-		1.03170751599471	3.049438580340953
g19287	826.563572718539	-0.602100149833708	0.198166158551085	-3.03836010263324	0.0023786952127131	0.0255376848928288	Rp_R20_pos_vs_pIND	COG5391@1|root,KOG2273@2759|Eukaryota,38EWR@33154|Opisthokonta,3NUW9@4751|Fungi,1GWHS@112252|Fungi incertae sedis	PX-associated	-	-	-	COG5391	0.602100149833708	2.623661201475451
g19327	502.722191080136	-0.696558317672522	0.155392384939517	-4.48257691613165	7.37470486818088e-06	0.0005266282051911	Rp_R20_pos_vs_pIND	COG5604@1|root,KOG2256@2759|Eukaryota,38F9K@33154|Opisthokonta,3NWMH@4751|Fungi,1GSEJ@112252|Fungi incertae sedis	Noc2p family	NOC2	K14833	-	COG5604	0.696558317672522	5.132255355239314
g19336	3071.34007225019	-0.808785474267867	0.204859311111118	-3.94800446160426	7.88053363407753e-05	0.0028241838389282	Rp_R20_pos_vs_pIND	COG0427@1|root,KOG2828@2759|Eukaryota,38R8D@33154|Opisthokonta,3NUMA@4751|Fungi,1GVG3@112252|Fungi incertae sedis	Acetyl-CoA hydrolase/transferase C-terminal domain	ACH1	K01067	ko00620,map00620	COG0427	0.808785474267867	4.103444373057606
g19345	1764.19906890666	-0.635950979495721	0.190961132542643	-3.33026397062088	0.0008676368769353	0.0133006388269661	Rp_R20_pos_vs_pIND	COG0656@1|root,KOG1577@2759|Eukaryota,38HH0@33154|Opisthokonta,3NU9F@4751|Fungi,1GWP7@112252|Fungi incertae sedis	Aldo/keto reductase family	-	K18097	ko00561,ko01100,map00561,map01100	COG0656	0.635950979495721	3.0616619975647654
g19359	206.83588800782	0.608464553389123	0.166105624430076	3.66311830485466	0.0002491633896889	0.005952336476661	Rp_R20_pos_vs_pIND	COG5138@1|root,KOG2091@1|root,KOG1106@2759|Eukaryota,KOG2091@2759|Eukaryota,38HBY@33154|Opisthokonta,3Q1SH@4751|Fungi,1GVTQ@112252|Fungi incertae sedis	Glycosyl hydrolases family 18	-	-	-	COG5138	0.608464553389123	3.6035157694933093
g19390	384.179049234954	-0.752968904761626	0.248063824647149	-3.03538375993623	0.0024022980436964	0.0256952698079002	Rp_R20_pos_vs_pIND	COG0302@1|root,KOG2698@2759|Eukaryota,38CYY@33154|Opisthokonta,3NVRA@4751|Fungi,1GU9R@112252|Fungi incertae sedis	GTP cyclohydrolase I	-	K01495	ko00790,ko01100,map00790,map01100	COG0302	0.752968904761626	2.6193731123773665
g19475	8.23254225504341	1.26983171428472	0.404166651768177	3.14185178002531	0.0016788299982855	0.0201378447891023	Rp_R20_pos_vs_pIND	2DBXR@1|root,2S5IV@2759|Eukaryota,3A6RT@33154|Opisthokonta,3P5YR@4751|Fungi	DDE superfamily endonuclease	-	-	-		1.26983171428472	2.7749932791713756
g19581	208.064717089306	-0.657315926800989	0.152643385273006	-4.30621953008553	1.66068253306198e-05	0.0009473525760444	Rp_R20_pos_vs_pIND	KOG3695@1|root,KOG3695@2759|Eukaryota,38C7C@33154|Opisthokonta,3NVSA@4751|Fungi,1GSGE@112252|Fungi incertae sedis	Retinoic acid induced 16-like protein	-	-	-		0.657315926800989	4.779713382188576
g19595	1353.97376420101	-0.76602640844126	0.267976207809349	-2.8585612681938	0.0042556691814265	0.0365662369021084	Rp_R20_pos_vs_pIND	2F8D7@1|root,2T9HE@2759|Eukaryota,394AY@33154|Opisthokonta,3Q1HV@4751|Fungi,1GUVR@112252|Fungi incertae sedis	SUR7/PalI family	-	-	-		0.76602640844126	2.3710321397038694
g19615	486.912331582142	-1.3251337262446	0.248495405250109	-5.33262868547152	9.68011230745473e-08	1.92169589527591e-05	Rp_R20_pos_vs_pIND	2EX3U@1|root,2SYUG@2759|Eukaryota,3AIKQ@33154|Opisthokonta,3PC4W@4751|Fungi,1GWP4@112252|Fungi incertae sedis	CotH kinase protein	-	-	-		1.3251337262446	7.014119604032007
g19683	135.730172952483	0.663595542289343	0.243761930728611	2.72231000265643	0.0064827298617269	0.0479668852832663	Rp_R20_pos_vs_pIND	2D437@1|root,2STPU@2759|Eukaryota,3AQR2@33154|Opisthokonta,3PFCW@4751|Fungi,1GVBR@112252|Fungi incertae sedis	ubiE/COQ5 methyltransferase family	-	-	-		0.663595542289343	2.1882420752667096
g19686	1039.85896073266	0.742086904324628	0.208365596408443	3.56146560236352	0.0003687904297224	0.0076104237119016	Rp_R20_pos_vs_pIND	2D8FW@1|root,2TA2A@2759|Eukaryota,394WW@33154|Opisthokonta,3Q1ZZ@4751|Fungi,1GWPI@112252|Fungi incertae sedis	-	-	-	-		0.742086904324628	3.433220357609408
g19706	231.925435605431	0.750737102604875	0.156939300929673	4.7836144175339	1.72170812155227e-06	0.0001667285347758	Rp_R20_pos_vs_pIND	COG2801@1|root,KOG0017@2759|Eukaryota,38F42@33154|Opisthokonta,3NVKU@4751|Fungi,1GWQ7@112252|Fungi incertae sedis	Reverse transcriptase (RNA-dependent DNA polymerase)	-	-	-	COG2801	0.750737102604875	5.764040471897138
g19707	182.201789373431	0.617653422336235	0.179979345596825	3.43180168973306	0.0005995858238652	0.0104595586778312	Rp_R20_pos_vs_pIND	28N8N@1|root,2QUTZ@2759|Eukaryota,39XUZ@33154|Opisthokonta,3P1DR@4751|Fungi	Encoded by	-	-	-		0.617653422336235	3.2221486438189197
g19734	315.137500010324	-0.654428381558696	0.205989652268068	-3.17699638963925	0.0014880888846322	0.0184865710498869	Rp_R20_pos_vs_pIND	KOG2580@1|root,KOG2580@2759|Eukaryota,38HHZ@33154|Opisthokonta,3NVA0@4751|Fungi,1GS2K@112252|Fungi incertae sedis	Essential component of the PAM complex, a complex required for the translocation of transit peptide-containing proteins from the inner membrane into the mitochondrial matrix in an ATP-dependent manner	TIM44	K17804	-		0.654428381558696	2.82737112728987
g19808	82.1306863078479	0.947189956057104	0.265917520412446	3.56196896912992	0.0003680838980012	0.0076043574122439	Rp_R20_pos_vs_pIND	2D437@1|root,2STPU@2759|Eukaryota,3AQR2@33154|Opisthokonta,3PFCW@4751|Fungi,1GVBR@112252|Fungi incertae sedis	ubiE/COQ5 methyltransferase family	-	-	-		0.947189956057104	3.4340531805489336
g19818	71.0957403835163	0.851290644396589	0.30996806892064	2.74638173977379	0.0060256605557576	0.0456919073158519	Rp_R20_pos_vs_pIND	COG3325@1|root,KOG2806@2759|Eukaryota,38WIS@33154|Opisthokonta,3Q0NH@4751|Fungi,1GV6J@112252|Fungi incertae sedis	Glyco_18	-	-	-	COG3325	0.851290644396589	2.219995337135544
g19822	725.540072537596	0.821190022107059	0.257674520206719	3.18692752953711	0.0014379279899334	0.0181012976893846	Rp_R20_pos_vs_pIND	COG0579@1|root,KOG2665@2759|Eukaryota,397NY@33154|Opisthokonta,3Q154@4751|Fungi,1GVDQ@112252|Fungi incertae sedis	FAD dependent oxidoreductase	-	-	-	COG0579	0.821190022107059	2.8422628624633086
g19828	859.42858157167	0.657984229445129	0.126388795865885	5.20603289980971	1.92920456310687e-07	3.1045392045865e-05	Rp_R20_pos_vs_pIND	KOG3765@1|root,KOG3765@2759|Eukaryota,38GQG@33154|Opisthokonta,3NTVX@4751|Fungi	Glycosyl-transferase for dystroglycan	-	-	-		0.657984229445129	6.714621719521361
g19829	240.471945900253	-0.937582529304561	0.258727153406931	-3.62382732913199	0.0002902754326256	0.006563266387795	Rp_R20_pos_vs_pIND	COG2225@1|root,KOG1261@2759|Eukaryota,38GR5@33154|Opisthokonta,3NX6Q@4751|Fungi,1GT3J@112252|Fungi incertae sedis	Malate synthase	-	K01638	ko00620,ko00630,ko01100,ko01110,ko01120,ko01200,map00620,map00630,map01100,map01110,map01120,map01200	COG2225	0.937582529304561	3.5371897189965313
g19831	136.011299004013	0.925527915347343	0.249975666435993	3.70247203875073	0.0002135088978253	0.0054063503056502	Rp_R20_pos_vs_pIND	KOG4339@1|root,KOG4339@2759|Eukaryota,394BM@33154|Opisthokonta,3Q1I7@4751|Fungi,1GXIF@112252|Fungi incertae sedis	negative regulation of integrin-mediated signaling pathway	-	-	-		0.925527915347343	3.6705840213607037
g19849	832.45518407159	0.818109798644351	0.228805245818562	3.57557273530824	0.0003494619962446	0.0073881997331712	Rp_R20_pos_vs_pIND	2AUBY@1|root,2RZTS@2759|Eukaryota,3A2Z4@33154|Opisthokonta,3P2VF@4751|Fungi,1GW5E@112252|Fungi incertae sedis	-	-	-	-		0.818109798644351	3.456600046581171
g19889	119.306646401505	1.05065322615894	0.181949663210891	5.77441698774217	7.72199877139518e-09	2.22169738564837e-06	Rp_R20_pos_vs_pIND	-	-	-	-	-	-	1.05065322615894	8.112270271810175
g19890	67.8163430089407	0.935884025726175	0.221758927353923	4.22027666210941	2.44002684350317e-05	0.0012079654089083	Rp_R20_pos_vs_pIND	-	-	-	-	-	-	0.935884025726175	4.6126053958247235
g19907	200.875413670215	1.04170233675483	0.179514315633155	5.80289283938551	6.5180451461479e-09	1.93128704837803e-06	Rp_R20_pos_vs_pIND	KOG1055@1|root,KOG1055@2759|Eukaryota,38DIA@33154|Opisthokonta,3P399@4751|Fungi,1GVUV@112252|Fungi incertae sedis	Mortierella verticillata NRRL 6337	-	-	-		1.04170233675483	8.185882635792474
g19958	370.685684616193	-0.713944195751208	0.190949815381904	-3.73891011270843	0.0001848197913623	0.004928638555603	Rp_R20_pos_vs_pIND	-	-	-	-	-	-	0.713944195751208	3.733251524353961
g19971	149.663245932271	1.28431285193122	0.247587913806157	5.18730026917526	2.13364561037938e-07	3.28349865560088e-05	Rp_R20_pos_vs_pIND	KOG4091@1|root,KOG4091@2759|Eukaryota,38EMI@33154|Opisthokonta,3NX1W@4751|Fungi	cp2 transcription factor	-	-	-		1.28431285193122	6.6708777134203725
g19976	550.788226453769	0.676635520119846	0.149894088567183	4.51409075960042	6.35889827331343e-06	0.0004799880171932	Rp_R20_pos_vs_pIND	2F8MJ@1|root,2T9S4@2759|Eukaryota,394H8@33154|Opisthokonta,3Q1KY@4751|Fungi,1GV3T@112252|Fungi incertae sedis	-	-	-	-		0.676635520119846	5.19661812260123
g19977	164.829025352653	1.08014359966571	0.254088720388899	4.25104899584871	2.12771610978066e-05	0.0011115636897727	Rp_R20_pos_vs_pIND	2F8MJ@1|root,2T9S4@2759|Eukaryota,394H8@33154|Opisthokonta,3Q1KY@4751|Fungi,1GV3T@112252|Fungi incertae sedis	-	-	-	-		1.08014359966571	4.672086318191118
g19980	9.04373267883067	1.7081901405699	0.495907506405708	3.44457407582051	0.0005719598883659	0.0101056198133333	Rp_R20_pos_vs_pIND	KOG2169@1|root,KOG2169@2759|Eukaryota	SUMO transferase activity	-	-	-		1.7081901405699	3.2426344272772174
g2	255.986722745679	0.810780347364553	0.250281390347388	3.23947516129424	0.0011974989604401	0.0160301748905318	Rp_R20_pos_vs_pIND	2CXNI@1|root,2RYQD@2759|Eukaryota,3A277@33154|Opisthokonta,3P2ZB@4751|Fungi,1GX1E@112252|Fungi incertae sedis	Velvet factor	vosA	-	-		0.810780347364553	2.9217248549282835
g20008	389.767895271125	-0.735301400946776	0.256361206654103	-2.8682241379012	0.0041278299176741	0.0359724244685132	Rp_R20_pos_vs_pIND	COG5593@1|root,KOG2038@2759|Eukaryota,38CDC@33154|Opisthokonta,3NUH0@4751|Fungi,1GWAQ@112252|Fungi incertae sedis	CBF/Mak21 family	MAK21	K14832	-	COG5593	0.735301400946776	2.3842782056001677
g20017	1525.53579474455	-0.838710710561496	0.288622562877079	-2.90590833301793	0.0036618870909066	0.0334465535983542	Rp_R20_pos_vs_pIND	KOG0252@1|root,KOG0252@2759|Eukaryota,38H3A@33154|Opisthokonta,3NTWV@4751|Fungi,1GT18@112252|Fungi incertae sedis	Sugar (and other) transporter	-	K08176	-		0.838710710561496	2.436295050682107
g20042	75.8120517853175	0.629991041621047	0.231141681847046	2.7255622464404	0.0064192071248086	0.0476211135432365	Rp_R20_pos_vs_pIND	2CBJS@1|root,2T9SG@2759|Eukaryota,394HS@33154|Opisthokonta,3Q1MF@4751|Fungi,1GV5C@112252|Fungi incertae sedis	-	-	-	-		0.629991041621047	2.192518610963145
g20054	4411.86127520489	-0.720197291140605	0.266618165066104	-2.70123114440475	0.0069083308611493	0.0498713918170699	Rp_R20_pos_vs_pIND	COG1902@1|root,KOG0134@2759|Eukaryota,39RM1@33154|Opisthokonta,3NUUE@4751|Fungi,1GSBW@112252|Fungi incertae sedis	Mortierella verticillata NRRL 6337	-	-	-	COG1902	0.720197291140605	2.1606268709119822
g2009	531.41417314943	-0.916444065553929	0.301558894825967	-3.03902183380403	0.0023734765207721	0.0255106962048562	Rp_R20_pos_vs_pIND	KOG2588@1|root,KOG2588@2759|Eukaryota,3AAU7@33154|Opisthokonta,3P7WF@4751|Fungi,1GWAB@112252|Fungi incertae sedis	helix loop helix domain	-	-	-		0.916444065553929	2.6246150601114318
g20139	74.1533284924037	-0.609899107595954	0.204370388101156	-2.98428315991686	0.0028424359124057	0.0286001204931974	Rp_R20_pos_vs_pIND	COG0633@1|root,KOG3309@2759|Eukaryota,3A01K@33154|Opisthokonta,3P2DF@4751|Fungi,1GTWS@112252|Fungi incertae sedis	Mortierella verticillata NRRL 6337 cytochrome c oxidase subunit XV assembly protein	YAH1	K22071	-	COG0633	0.609899107595954	2.5463093184440377
g20144	345.594938472546	-0.706473572007138	0.211530694150048	-3.33981588272955	0.0008383394965091	0.0130633561104386	Rp_R20_pos_vs_pIND	COG0474@1|root,KOG0204@2759|Eukaryota,38BS0@33154|Opisthokonta,3NX5D@4751|Fungi,1GS33@112252|Fungi incertae sedis	This magnesium-dependent enzyme catalyzes the hydrolysis of ATP coupled with the transport of calcium	PMC1	K01537	-	COG0474	0.706473572007138	3.076580072536399
g20173	336.848450662842	-1.28333405639726	0.238323470048242	-5.38484126694479	7.25086084028437e-08	1.49941759793047e-05	Rp_R20_pos_vs_pIND	COG2225@1|root,KOG1261@2759|Eukaryota,38GR5@33154|Opisthokonta,3NX6Q@4751|Fungi,1GT3J@112252|Fungi incertae sedis	Malate synthase	-	K01638	ko00620,ko00630,ko01100,ko01110,ko01120,ko01200,map00620,map00630,map01100,map01110,map01120,map01200	COG2225	1.28333405639726	7.139610429843939
g2020	258.992574703913	0.88051015990293	0.286951429258513	3.06849895181976	0.0021513708320168	0.0238998398193607	Rp_R20_pos_vs_pIND	KOG4569@1|root,KOG4569@2759|Eukaryota,37MDK@33090|Viridiplantae,3GFMI@35493|Streptophyta,44PK7@71274|asterids	Triacylglycerol lipase	-	-	-		0.88051015990293	2.6672847237744697
g20204	45.1303795717909	1.28208194503943	0.263814948093585	4.85977748533276	1.17517761600396e-06	0.0001254280969511	Rp_R20_pos_vs_pIND	2CZ7S@1|root,2S8Y2@2759|Eukaryota,3APF4@33154|Opisthokonta,3PEUS@4751|Fungi,1GWZQ@112252|Fungi incertae sedis	DDE superfamily endonuclease	-	-	-		1.28208194503943	5.9298964892894
g20214	429.844261033097	0.724790611500501	0.23934835155972	3.02818300931418	0.002460290425402	0.0260350136061203	Rp_R20_pos_vs_pIND	2AUBY@1|root,2RZTS@2759|Eukaryota,3A2Z4@33154|Opisthokonta,3P2VF@4751|Fungi,1GW5E@112252|Fungi incertae sedis	-	-	-	-		0.724790611500501	2.6090136235044774
g20230	306.021181330553	-0.680881945529979	0.22951889765297	-2.96656158814192	0.0030115003915173	0.0295815466464137	Rp_R20_pos_vs_pIND	COG1413@1|root,KOG0567@2759|Eukaryota,38FQT@33154|Opisthokonta,3NW2E@4751|Fungi,1GRW2@112252|Fungi incertae sedis	Catalyzes the hydroxylation of the N(6)-(4-aminobutyl)- L-lysine intermediate to form hypusine, an essential post- translational modification only found in mature eIF-5A factor	LIA1	K06072	-	COG1413	0.680881945529979	2.5212170760319057
g20271	357.380892509477	0.866887805202075	0.241461735747613	3.59016637778247	0.0003304669576093	0.0070846976700439	Rp_R20_pos_vs_pIND	KOG1055@1|root,KOG1055@2759|Eukaryota,38DIA@33154|Opisthokonta,3P399@4751|Fungi,1GVUV@112252|Fungi incertae sedis	Mortierella verticillata NRRL 6337	-	-	-		0.866887805202075	3.4808719577981257
g20275	988.92629248044	0.878286715069775	0.16792156545602	5.23033901384039	1.69199465238059e-07	2.79912315325496e-05	Rp_R20_pos_vs_pIND	COG2801@1|root,KOG0017@2759|Eukaryota,38F42@33154|Opisthokonta	retrotransposable element Tf2 155 kDa protein type 1-like	-	-	-	COG2801	0.878286715069775	6.771601013900583
g20276	830.571043168909	0.631318601294592	0.132863322806057	4.75163941380677	2.01773964780271e-06	0.000189839656342	Rp_R20_pos_vs_pIND	COG2801@1|root,KOG0017@2759|Eukaryota,38F42@33154|Opisthokonta	retrotransposable element Tf2 155 kDa protein type 1-like	-	-	-	COG2801	0.631318601294592	5.6951348722007396
g20368	460.626303090808	-0.911028184579178	0.204123550901782	-4.46312138190039	8.07742643778786e-06	0.0005529416194584	Rp_R20_pos_vs_pIND	KOG1318@1|root,KOG1318@2759|Eukaryota,38KP9@33154|Opisthokonta,3P00W@4751|Fungi,1GY8T@112252|Fungi incertae sedis	helix loop helix domain	-	-	-		0.911028184579178	5.092726988470737
g20381	348.483821511678	0.613917652414936	0.226885387709926	2.7058492334457	0.0068129969342671	0.0494702323112914	Rp_R20_pos_vs_pIND	2DA0M@1|root,2TGZ0@2759|Eukaryota,3AX1T@33154|Opisthokonta,3Q1UV@4751|Fungi,1GW51@112252|Fungi incertae sedis	-	-	-	-		0.613917652414936	2.1666618064856986
g20404	273.131877021993	0.603602136466168	0.107646093940256	5.60728322201053	2.05527188314818e-08	5.04836236707826e-06	Rp_R20_pos_vs_pIND	2C8J1@1|root,2RUQ8@2759|Eukaryota,3953F@33154|Opisthokonta,3Q27B@4751|Fungi,1GX4Q@112252|Fungi incertae sedis	-	-	-	-		0.603602136466168	7.687130719023601
g20437	1373.55760461151	-0.783309837891975	0.203216903967186	-3.85455059397253	0.0001159424061333	0.003594822797953	Rp_R20_pos_vs_pIND	KOG4272@1|root,KOG4272@2759|Eukaryota,39QUC@33154|Opisthokonta,3Q6V2@4751|Fungi,1GUKY@112252|Fungi incertae sedis	Mortierella verticillata NRRL 6337	-	-	-		0.783309837891975	3.935757691031214
g20448	10.90276865785	0.930407997516515	0.344263896890143	2.70260113221636	0.0068799251320696	0.0497560195708003	Rp_R20_pos_vs_pIND	COG2801@1|root,KOG0017@2759|Eukaryota,38F42@33154|Opisthokonta	retrotransposable element Tf2 155 kDa protein type 1-like	-	-	-	COG2801	0.930407997516515	2.1624162877682616
g20450	22.7337872381665	-1.19564725355132	0.330349124787698	-3.61934439608313	0.0002953503463374	0.0066401982734885	Rp_R20_pos_vs_pIND	COG2801@1|root,KOG0017@2759|Eukaryota,3AFVE@33154|Opisthokonta,3PCPI@4751|Fungi,1GXN4@112252|Fungi incertae sedis	Integrase core domain	-	-	-	COG2801	1.19564725355132	3.5296625155381
g20473	5310.36174751564	-0.610985807267489	0.142667214995501	-4.28259433876771	1.84726770366483e-05	0.0010215030209792	Rp_R20_pos_vs_pIND	COG2008@1|root,KOG1368@2759|Eukaryota,38EQY@33154|Opisthokonta,3NWDM@4751|Fungi,1GVK2@112252|Fungi incertae sedis	Beta-eliminating lyase	GLY1	K01620	ko00260,ko01100,ko01110,ko01120,ko01130,ko01230,map00260,map01100,map01110,map01120,map01130,map01230	COG2008	0.610985807267489	4.733470162599971
g2048	2435.16439776177	-1.18207684304509	0.298393314659007	-3.96147227492655	7.44890325795393e-05	0.0027133142656312	Rp_R20_pos_vs_pIND	28K5G@1|root,2QSK3@2759|Eukaryota,38FDK@33154|Opisthokonta,3NY8A@4751|Fungi,1GWA6@112252|Fungi incertae sedis	Polysaccharide deacetylase	-	-	-		1.18207684304509	4.1279076660546234
g20486	121.558911069861	0.671227380327966	0.193559763030561	3.46780430921475	0.000524729252859	0.0096272427301042	Rp_R20_pos_vs_pIND	KOG3268@1|root,KOG3268@2759|Eukaryota,37HPI@33090|Viridiplantae,3GCV0@35493|Streptophyta	E3 ubiquitin-protein ligase	-	-	-		0.671227380327966	3.280064723868913
g20497	1558.90875306101	-0.633270759020939	0.194161786315683	-3.26156228286507	0.0011080008887692	0.015331047639208	Rp_R20_pos_vs_pIND	COG1304@1|root,COG5274@1|root,KOG0537@2759|Eukaryota,KOG0538@2759|Eukaryota,38BCT@33154|Opisthokonta,3NTYS@4751|Fungi,1GTB1@112252|Fungi incertae sedis	FMN-dependent dehydrogenase	-	K00101	ko00620,ko01100,map00620,map01100	COG1304,COG5274	0.633270759020939	2.9554598912435055
g20511	170.733632488083	0.925775544550496	0.341236202608571	2.71300506063961	0.0066676088312023	0.0487811993543951	Rp_R20_pos_vs_pIND	29MFD@1|root,2RURE@2759|Eukaryota,38WI0@33154|Opisthokonta,3PZWJ@4751|Fungi,1GWCB@112252|Fungi incertae sedis	Diaphanous GTPase-binding Domain	-	-	-		0.925775544550496	2.1760298868634513
g20553	514.131359598106	0.689556117567514	0.23783909293261	2.89925474010656	0.0037405085619284	0.0338055540721297	Rp_R20_pos_vs_pIND	COG1215@1|root,KOG2571@2759|Eukaryota,38B4U@33154|Opisthokonta,3NTYK@4751|Fungi,1GVNB@112252|Fungi incertae sedis	Glycosyltransferase like family 2	CHS3	K00698	ko00520,map00520	COG1215	0.689556117567514	2.427069346830532
g20577	10.7990508367021	-2.56423734861727	0.668796349063381	-3.83410787485363	0.0001260208310422	0.0037507729203158	Rp_R20_pos_vs_pIND	COG3335@1|root,2SDK0@2759|Eukaryota,3953V@33154|Opisthokonta,3Q27T@4751|Fungi,1GX5I@112252|Fungi incertae sedis	DDE superfamily endonuclease	-	-	-	COG3335	2.56423734861727	3.8995576607639673
g20580	13.2762485025026	-2.86060779595694	0.720518479094117	-3.97020739780815	7.18100958932963e-05	0.0026547002303048	Rp_R20_pos_vs_pIND	-	-	-	-	-	-	2.86060779595694	4.143814493327118
g20582	4.6028762221978	-4.58427773569563	1.23064767324129	-3.72509357094994	0.0001952427864393	0.0050999471005174	Rp_R20_pos_vs_pIND	-	-	-	-	-	-	4.58427773569563	3.7094250028666904
g20595	283.52252067928	0.608189457992002	0.123328948425693	4.93144120464501	8.16251371808374e-07	9.47615335271336e-05	Rp_R20_pos_vs_pIND	KOG3780@1|root,KOG3780@2759|Eukaryota,39VG3@33154|Opisthokonta,3NZA3@4751|Fungi,1GWFY@112252|Fungi incertae sedis	Arrestin (or S-antigen), C-terminal domain	creD	K20062	-		0.608189457992002	6.088176075832267
g20639	1441.78361275904	0.602702838097765	0.141086260091311	4.27187479282317	1.93836407289176e-05	0.0010456631406262	Rp_R20_pos_vs_pIND	COG0199@1|root,KOG3506@2759|Eukaryota,3A8G0@33154|Opisthokonta,3P6KV@4751|Fungi,1GUIP@112252|Fungi incertae sedis	Ribosomal protein S14p/S29e	RPS29	K02980	ko03010,map03010	COG0199	0.602702838097765	4.712564648338904
g20697	39.4746610690619	0.893602065164728	0.316126453658567	2.8267234672169	0.004702691901905	0.0391930477063892	Rp_R20_pos_vs_pIND	KOG3105@1|root,KOG3105@2759|Eukaryota	DNA binding	-	-	-		0.893602065164728	2.3276534732389496
g20717	120.159524863486	0.982639942824402	0.237139735058489	4.14371696325813	3.41721463419317e-05	0.0015452971507517	Rp_R20_pos_vs_pIND	-	-	-	-	-	-	0.982639942824402	4.466327742442597
g20724	6139.314554005	-0.980538994571443	0.226637257438292	-4.32646867357377	1.51518857002011e-05	0.0008769540376687	Rp_R20_pos_vs_pIND	COG0372@1|root,KOG2617@2759|Eukaryota,38CK5@33154|Opisthokonta,3NU5Z@4751|Fungi,1GSDT@112252|Fungi incertae sedis	Citrate synthase, C-terminal domain	CIT1	K01647	ko00020,ko00630,ko01100,ko01110,ko01120,ko01130,ko01200,ko01210,ko01230,map00020,map00630,map01100,map01110,map01120,map01130,map01200,map01210,map01230	COG0372	0.980538994571443	4.819533314473271
g20754	323.499584852726	-0.638355788979858	0.177555386985219	-3.59524878303467	0.0003240817277583	0.0070007295532747	Rp_R20_pos_vs_pIND	KOG4056@1|root,KOG4056@2759|Eukaryota,3A1HC@33154|Opisthokonta,3P2QG@4751|Fungi,1GWW0@112252|Fungi incertae sedis	MAS20 protein import receptor	TOM20	K17770	-		0.638355788979858	3.489345454489071
g20782	141.125116448767	0.813313018486463	0.181512996997859	4.48074260211823	7.43837753382301e-06	0.0005292712215105	Rp_R20_pos_vs_pIND	COG2801@1|root,KOG0017@2759|Eukaryota,38F42@33154|Opisthokonta	retrotransposable element Tf2 155 kDa protein type 1-like	-	-	-	COG2801	0.813313018486463	5.128521782861277
g20839	717.157789439991	-0.667455465412172	0.236655116399481	-2.82037200617919	0.0047968005180853	0.0395457158990989	Rp_R20_pos_vs_pIND	COG0085@1|root,KOG0216@2759|Eukaryota,38EVW@33154|Opisthokonta,3NV92@4751|Fungi,1GSQE@112252|Fungi incertae sedis	DNA-dependent RNA polymerase catalyzes the transcription of DNA into RNA using the four ribonucleoside triphosphates as substrates	RPA135	K03002	ko00230,ko00240,ko01100,ko03020,map00230,map00240,map01100,map03020	COG0085	0.667455465412172	2.3190483419252153
g20874	67.8004276746953	0.927497116366643	0.265413316937029	3.49453873328706	0.0004748816976184	0.0090011147918016	Rp_R20_pos_vs_pIND	KOG1902@1|root,KOG1902@2759|Eukaryota,38HRU@33154|Opisthokonta,3B9NA@33208|Metazoa,3CZQ9@33213|Bilateria,41VG0@6656|Arthropoda,3SIG5@50557|Insecta,3EAX1@33342|Paraneoptera	YT521-B-like domain	-	-	-		0.927497116366643	3.323414568208056
g20975	1514.38245899027	-0.851892887786149	0.214005271717475	-3.98070982527383	6.87097837580677e-05	0.0025687883750756	Rp_R20_pos_vs_pIND	2944I@1|root,2RB1G@2759|Eukaryota,3AXGN@33154|Opisthokonta,3Q2GM@4751|Fungi,1GXM2@112252|Fungi incertae sedis	-	-	-	-		0.851892887786149	4.162981418259059
g21045	261.486129946014	0.624143583667574	0.19083591222928	3.2705772009919	0.0010732824245243	0.015068460177976	Rp_R20_pos_vs_pIND	COG0507@1|root,KOG0987@2759|Eukaryota,38G42@33154|Opisthokonta,3NTY9@4751|Fungi	DNA-dependent ATPase and 5'-3' DNA helicase required for the maintenance of both mitochondrial and nuclear genome stability. Efficiently unwinds G-quadruplex (G4) DNA structures and forked RNA-DNA hybrids. Resolves G4 structures, preventing replication pausing and double-strand breaks (DSBs) at G4 motifs. Involved in the maintenance of telomeric DNA. Inhibits telomere elongation, de novo telomere…	-	K15255	-	COG0507	0.624143583667574	2.9692859823460593
g21049	117.053177302351	0.715381557461788	0.161539234295816	4.42853131364827	9.48769455943393e-06	0.0006324298197797	Rp_R20_pos_vs_pIND	293H9@1|root,2RAE6@2759|Eukaryota,3AWTR@33154|Opisthokonta,3Q1JS@4751|Fungi,1GUZZ@112252|Fungi incertae sedis	zinc finger	-	-	-		0.715381557461788	5.02283930514419
g2107	672.362939274923	-1.83735254062789	0.558068698052685	-3.29234115269162	0.0009935700735714	0.0144178869383817	Rp_R20_pos_vs_pIND	COG2124@1|root,KOG0157@2759|Eukaryota,38CHP@33154|Opisthokonta,3Q3T2@4751|Fungi	Belongs to the cytochrome P450 family	-	-	-	COG2124	1.83735254062789	3.0028014979631226
g21257	71.5618761866969	1.95536259013944	0.271114705386899	7.21230737871263	5.50116187069367e-13	4.36836261828043e-10	Rp_R20_pos_vs_pIND	2E8CE@1|root,2SEV6@2759|Eukaryota,3ACUW@33154|Opisthokonta,3P8X5@4751|Fungi	-	-	-	-		1.95536259013944	12.259545575825593
g21259	4258.03988594719	-0.933284536795828	0.217879311561246	-4.28349314172254	1.83981772324202e-05	0.0010206655564151	Rp_R20_pos_vs_pIND	COG0005@1|root,COG0443@1|root,KOG0102@2759|Eukaryota,KOG3984@2759|Eukaryota,38EJA@33154|Opisthokonta,3NVS1@4751|Fungi,1GS6N@112252|Fungi incertae sedis	MreB/Mbl protein	-	K04043	ko03018,ko04212,ko05152,map03018,map04212,map05152	COG0005,COG0443	0.933284536795828	4.735225201833642
g21270	694.052032418501	-0.971848587713375	0.335772457528879	-2.89436660429419	0.0037992430013008	0.0341126229253353	Rp_R20_pos_vs_pIND	COG0654@1|root,KOG3855@2759|Eukaryota,39U9U@33154|Opisthokonta,3NWY8@4751|Fungi,1GY8A@112252|Fungi incertae sedis	FAD binding domain	-	-	-	COG0654	0.971848587713375	2.420302927885407
g21303	258.643473942454	-0.861898351888624	0.276810952274583	-3.11367142378696	0.0018477513685323	0.0215141115355447	Rp_R20_pos_vs_pIND	COG1439@1|root,COG5221@1|root,KOG2463@2759|Eukaryota,KOG3613@2759|Eukaryota,38YUF@33154|Opisthokonta,3NXKN@4751|Fungi,1GRV5@112252|Fungi incertae sedis	PIN domain of ribonuclease	nob1	K11883	ko03008,map03008	COG1439,COG5221	0.861898351888624	2.733356467390215
g21430	469.904145563745	-0.988946330876212	0.302677294559385	-3.26732909488916	0.0010856739515093	0.0151673464358652	Rp_R20_pos_vs_pIND	KOG2823@1|root,KOG2823@2759|Eukaryota,39TJW@33154|Opisthokonta,3NZY5@4751|Fungi,1GU20@112252|Fungi incertae sedis	Nop53 (60S ribosomal biogenesis)	-	K14840,K18327	ko05168,map05168		0.988946330876212	2.964300582040872
g21438	173.577782322713	1.32678803653794	0.345862952986083	3.83616697042232	0.000124969461474	0.0037306672920053	Rp_R20_pos_vs_pIND	KOG0490@1|root,KOG0490@2759|Eukaryota,3A9ZW@33154|Opisthokonta,3P719@4751|Fungi,1GUMH@112252|Fungi incertae sedis	Homeodomain	-	K09323,K12411	-		1.32678803653794	3.903196101661432
g21445	821.67894756158	-0.845016991278517	0.301353299909262	-2.8040741267242	0.0050461302143604	0.0409549374552265	Rp_R20_pos_vs_pIND	COG1889@1|root,KOG1596@2759|Eukaryota,38EYU@33154|Opisthokonta,3NV08@4751|Fungi,1GSV8@112252|Fungi incertae sedis	Fibrillarin	NOP1	K14563	ko03008,map03008	COG1889	0.845016991278517	2.2970415467933685
g2145	925.973714938613	-0.732040329979885	0.236707268154854	-3.09259760245716	0.0019841297544636	0.0226675349405734	Rp_R20_pos_vs_pIND	COG5210@1|root,KOG2197@2759|Eukaryota,38DX3@33154|Opisthokonta,3NW9F@4751|Fungi,1GW9A@112252|Fungi incertae sedis	Domain in Tre-2, BUB2p, and Cdc16p. Probable Rab-GAPs.	GYP7	K20168	ko04137,map04137	COG5210	0.732040329979885	2.7024299300624284
g21460	1850.6969020116	-0.754420932912161	0.260739174694539	-2.89339311515417	0.003811039765653	0.0341414457184549	Rp_R20_pos_vs_pIND	KOG0032@1|root,KOG0032@2759|Eukaryota,39R57@33154|Opisthokonta,3NUAK@4751|Fungi,1GS80@112252|Fungi incertae sedis	Serine/Threonine protein kinases, catalytic domain	srk1	K08286	-		0.754420932912161	2.4189565196315153
g21463	1042.38065413648	-1.38903318326521	0.514246268223082	-2.70110503293461	0.0069109509817025	0.0498713918170699	Rp_R20_pos_vs_pIND	COG2124@1|root,KOG0158@2759|Eukaryota,38BTY@33154|Opisthokonta,3Q626@4751|Fungi,1GY9D@112252|Fungi incertae sedis	Cytochrome P450	-	-	-	COG2124	1.38903318326521	2.1604621874031356
g21512	532.546645632014	-0.866026077263491	0.25920427790309	-3.34109484715865	0.0008344871043058	0.0130340188785835	Rp_R20_pos_vs_pIND	COG5193@1|root,KOG2590@2759|Eukaryota,38EPU@33154|Opisthokonta,3NZRJ@4751|Fungi,1GSYJ@112252|Fungi incertae sedis	Domain in the RNA-binding Lupus La protein; unknown function	-	K18757	-	COG5193	0.866026077263491	3.0785803702754535
g21523	2505.2771994299	-1.40986070275849	0.233961497989999	-6.02603725344055	1.6802846885599502e-09	5.65373078598171e-07	Rp_R20_pos_vs_pIND	292YM@1|root,2R9VF@2759|Eukaryota,3AWA0@33154|Opisthokonta,3Q2SF@4751|Fungi,1GXZU@112252|Fungi incertae sedis	-	-	-	-		1.40986070275849	8.774617130062184
g21537	838.291761486861	-0.894287772784268	0.248443405391169	-3.59956333466058	0.0003187519932776	0.0069081490944849	Rp_R20_pos_vs_pIND	COG2070@1|root,2QQW7@2759|Eukaryota,38HPS@33154|Opisthokonta,3P328@4751|Fungi,1GVW2@112252|Fungi incertae sedis	Nitronate monooxygenase	-	-	-	COG2070	0.894287772784268	3.496547090740715
g21543	13155.0308071805	-1.10474028468281	0.245866635729346	-4.49325009636089	7.01443250393804e-06	0.0005119504193683	Rp_R20_pos_vs_pIND	COG3961@1|root,KOG1184@2759|Eukaryota,38SA8@33154|Opisthokonta,3NUUP@4751|Fungi,1GSI2@112252|Fungi incertae sedis	Thiamine pyrophosphate enzyme, C-terminal TPP binding domain	-	K01568	ko00010,ko01100,ko01110,ko01130,map00010,map01100,map01110,map01130	COG3961	1.10474028468281	5.154007459400805
g21555	159.708086431526	0.778616586369864	0.265678471013441	2.93067249069825	0.0033822916048169	0.0318525867831241	Rp_R20_pos_vs_pIND	KOG1192@1|root,KOG1192@2759|Eukaryota,3AAJN@33154|Opisthokonta,3P76C@4751|Fungi,1GW5Q@112252|Fungi incertae sedis	UDP-glucoronosyl and UDP-glucosyl transferase	-	-	-		0.778616586369864	2.4707889523552278
g21588	398.054867810602	-0.899127105552202	0.314044239814395	-2.86305874001574	0.0041957277188079	0.0362935018186384	Rp_R20_pos_vs_pIND	COG0480@1|root,KOG0465@2759|Eukaryota,38GUI@33154|Opisthokonta,3NV2U@4751|Fungi,1GSSU@112252|Fungi incertae sedis	Mitochondrial GTPase that catalyzes the GTP-dependent ribosomal translocation step during translation elongation. During this step, the ribosome changes from the pre-translocational (PRE) to the post-translocational (POST) state as the newly formed A- site-bound peptidyl-tRNA and P-site-bound deacylated tRNA move to the P and E sites, respectively. Catalyzes the coordinated movement of the two tR…	MEF1	K02355	-	COG0480	0.899127105552202	2.377192703046661
g21594	1948.89523826564	-0.609535915575296	0.197175293865274	-3.09134021624321	0.0019925518927985	0.0226899576901672	Rp_R20_pos_vs_pIND	COG0443@1|root,KOG0103@2759|Eukaryota,38HTW@33154|Opisthokonta,3NV9J@4751|Fungi,1GT9N@112252|Fungi incertae sedis	MreB/Mbl protein	SSE1	K09485,K09489	ko04141,ko04530,ko04612,map04141,map04530,map04612	COG0443	0.609535915575296	2.7005903592856417
g21634	4.28238651426749	1.63780038954462	0.546231003086889	2.99836585673277	0.0027143161701142	0.0277668168579698	Rp_R20_pos_vs_pIND	2CSAN@1|root,2RB2F@2759|Eukaryota,3AXHS@33154|Opisthokonta,3Q2I5@4751|Fungi,1GXP9@112252|Fungi incertae sedis	-	-	-	-		1.63780038954462	2.5663395660578314
g21639	29.7005109759454	0.760299584724088	0.262796915352458	2.89310695943439	0.0038145137317919	0.0341414457184549	Rp_R20_pos_vs_pIND	-	-	-	-	-	-	0.760299584724088	2.418560817357753
g21642	168.995098342878	0.937520882805462	0.288899057206995	3.24515037144525	0.0011738861767208	0.0158354033564906	Rp_R20_pos_vs_pIND	KOG3670@1|root,KOG3670@2759|Eukaryota,39135@33154|Opisthokonta,3Q18B@4751|Fungi,1GWRW@112252|Fungi incertae sedis	GDSL-like Lipase/Acylhydrolase	-	-	-		0.937520882805462	2.9303740114517463
g21658	207.522098668089	-0.909090760403868	0.294693168820305	-3.08487218771673	0.0020363964330394	0.0230857005045528	Rp_R20_pos_vs_pIND	COG0513@1|root,KOG0342@2759|Eukaryota,38D7H@33154|Opisthokonta,3NUXT@4751|Fungi,1GS8Q@112252|Fungi incertae sedis	DUF4217	HAS1	K13179	-	COG0513	0.909090760403868	2.6911376723460836
g21792	169.028912838019	0.810245304403296	0.245917344262397	3.29478714416644	0.0009849625682609	0.0143346802059125	Rp_R20_pos_vs_pIND	KOG3670@1|root,KOG3670@2759|Eukaryota,39135@33154|Opisthokonta,3Q18B@4751|Fungi,1GWRW@112252|Fungi incertae sedis	GDSL-like Lipase/Acylhydrolase	-	-	-		0.810245304403296	3.0065802737730816
g2180	54.8556798868841	0.792841498439337	0.220618838407192	3.59371622189399	0.0003259948816773	0.0070253397795721	Rp_R20_pos_vs_pIND	-	-	-	-	-	-	0.792841498439337	3.4867892185724148
g2182	47.5297436237176	0.838747583799214	0.266322271923572	3.14937078953695	0.0016362244657192	0.0197581071128089	Rp_R20_pos_vs_pIND	COG3119@1|root,KOG3731@2759|Eukaryota,38E91@33154|Opisthokonta,3NVCA@4751|Fungi,1GTCJ@112252|Fungi incertae sedis	Sulfatase	-	-	-	COG3119	0.838747583799214	2.786157117818593
g21820	210.35847755587	-0.756292737274882	0.216871037558298	-3.48729247478045	0.0004879374364043	0.009172854154829	Rp_R20_pos_vs_pIND	COG0513@1|root,KOG0342@2759|Eukaryota,38D7H@33154|Opisthokonta,3NUXT@4751|Fungi,1GS8Q@112252|Fungi incertae sedis	DUF4217	HAS1	K13179	-	COG0513	0.756292737274882	3.311635859895338
g21832	1887.53390124615	-0.749247560180307	0.203125429843254	-3.68859556756867	0.000225495327057	0.0055817122602705	Rp_R20_pos_vs_pIND	COG0443@1|root,KOG0103@2759|Eukaryota,38HTW@33154|Opisthokonta,3NV9J@4751|Fungi,1GT9N@112252|Fungi incertae sedis	MreB/Mbl protein	SSE1	K09485,K09489	ko04141,ko04530,ko04612,map04141,map04530,map04612	COG0443	0.749247560180307	3.6468624535837457
g21834	108.67698589068	0.805649394377195	0.185393846723363	4.34561021639165	1.38889011299199e-05	0.0008293568137226	Rp_R20_pos_vs_pIND	-	-	-	-	-	-	0.805649394377195	4.857332113664158
g21839	386.992002824001	-0.893273572665528	0.294603340004636	-3.03212303245262	0.0024284020304326	0.0258687486776484	Rp_R20_pos_vs_pIND	COG0480@1|root,KOG0465@2759|Eukaryota,38GUI@33154|Opisthokonta,3NV2U@4751|Fungi,1GSSU@112252|Fungi incertae sedis	Mitochondrial GTPase that catalyzes the GTP-dependent ribosomal translocation step during translation elongation. During this step, the ribosome changes from the pre-translocational (PRE) to the post-translocational (POST) state as the newly formed A- site-bound peptidyl-tRNA and P-site-bound deacylated tRNA move to the P and E sites, respectively. Catalyzes the coordinated movement of the two tR…	MEF1	K02355	-	COG0480	0.893273572665528	2.6146794126771544
g21854	1242.02481332774	-0.723335302456851	0.245918832508952	-2.94135790690419	0.003267767262751	0.0311733376742589	Rp_R20_pos_vs_pIND	COG1498@1|root,KOG2573@2759|Eukaryota,38D7R@33154|Opisthokonta,3NWPQ@4751|Fungi,1GSJW@112252|Fungi incertae sedis	NOSIC (NUC001) domain	nop56	K14564	ko03008,map03008	COG1498	0.723335302456851	2.4857488824034926
g21910	73.6394823221793	-1.47286127014067	0.493181582413629	-2.98644824271922	0.0028223860980815	0.0284604465734178	Rp_R20_pos_vs_pIND	2CZQT@1|root,2SBAB@2759|Eukaryota,3A9BV@33154|Opisthokonta,3P788@4751|Fungi,1GUJX@112252|Fungi incertae sedis	Centromere DNA-binding protein complex CBF3 subunit, domain 2	-	-	-		1.47286127014067	2.5493835756998338
g21972	358.676448972564	-0.9369752598995	0.162521416414842	-5.76524177901473	8.15408593448533e-09	2.31249877102004e-06	Rp_R20_pos_vs_pIND	2CS0R@1|root,2R9XM@2759|Eukaryota,3AWC3@33154|Opisthokonta,3Q2ST@4751|Fungi,1GY08@112252|Fungi incertae sedis	-	-	-	-		0.9369752598995	8.088624715906167
g21973	94.2759958018602	1.18468628412431	0.207224805688401	5.71691347562748	1.08476315402997e-08	2.91273090138025e-06	Rp_R20_pos_vs_pIND	2DKYR@1|root,2S63V@2759|Eukaryota,3A7H5@33154|Opisthokonta,3P555@4751|Fungi	Spizellomyces punctatus DAOM BR117	-	-	-		1.18468628412431	7.964665074835078
g21979	1170.42685611378	0.887084774599584	0.213602999716289	4.15296028509817	3.282017161428e-05	0.0015098729857381	Rp_R20_pos_vs_pIND	2CZ7S@1|root,2S8Y2@2759|Eukaryota,3APF4@33154|Opisthokonta,3PEUS@4751|Fungi,1GWZQ@112252|Fungi incertae sedis|2DKYR@1|root,2S63V@2759|Eukaryota,3A7H5@33154|Opisthokonta,3P555@4751|Fungi	DDE superfamily endonuclease|Spizellomyces punctatus DAOM BR117	-	-	-		0.887084774599584	4.483859152382866
g22027	200.895499954642	0.778525771092293	0.280102942436551	2.77942732168423	0.0054454837588035	0.0429494412315329	Rp_R20_pos_vs_pIND	-	-	-	-	-	-	0.778525771092293	2.263963532906069
g22053	22.7377148861021	0.785377911076051	0.275880051200405	2.84680935667051	0.0044159799386816	0.0375282678693096	Rp_R20_pos_vs_pIND	293W9@1|root,2RAT5@2759|Eukaryota,3AX7H@33154|Opisthokonta,3Q22I@4751|Fungi,1GWW6@112252|Fungi incertae sedis	Putative transposase DNA-binding domain	-	-	-		0.785377911076051	2.3549729082271527
g22061	271.654353535212	0.70937245631077	0.23364817520751	3.03607103150177	0.0023968289227201	0.0256644270624808	Rp_R20_pos_vs_pIND	KOG0198@1|root,KOG0198@2759|Eukaryota,38DCY@33154|Opisthokonta,3NU2U@4751|Fungi,1GT37@112252|Fungi incertae sedis	Protein tyrosine kinase	CDC15	K06683	ko04111,ko04113,ko04392,map04111,map04113,map04392		0.70937245631077	2.6203629632838847
g22074	94.4407728179032	0.889217313176381	0.23266775407009	3.82183305430674	0.0001324633574006	0.0038957964016546	Rp_R20_pos_vs_pIND	2CGAZ@1|root,2TAHX@2759|Eukaryota,395GI@33154|Opisthokonta,3Q2K4@4751|Fungi,1GXRR@112252|Fungi incertae sedis	-	-	-	-		0.889217313176381	3.8779042415730234
g22098	312.250376482363	-0.651834541721048	0.15567741988512	-4.18708469219275	2.82560410072744e-05	0.0013646271105343	Rp_R20_pos_vs_pIND	COG0006@1|root,COG1718@1|root,KOG2270@2759|Eukaryota,KOG2737@2759|Eukaryota,38F6V@33154|Opisthokonta,3NVB9@4751|Fungi,1GSBM@112252|Fungi incertae sedis	RIO-like kinase	rio1	K07178	ko03008,map03008	COG0006,COG1718	0.651834541721048	4.5488886878215204
g22114	802.377412866437	-0.697939698903678	0.205659139637953	-3.39367217101242	0.0006896219348353	0.0115335927972631	Rp_R20_pos_vs_pIND	KOG3771@1|root,KOG3771@2759|Eukaryota,38I4I@33154|Opisthokonta,3NU0B@4751|Fungi,1GTPW@112252|Fungi incertae sedis	BAR domain	hob1	K12562	ko04144,ko04666,map04144,map04666		0.697939698903678	3.1613889333399112
g22160	15.451667990199	0.856236082240987	0.316588912738263	2.7045674936471	0.0068393374054965	0.0495708383256365	Rp_R20_pos_vs_pIND	2BA9D@1|root,2S0V9@2759|Eukaryota,3A1N4@33154|Opisthokonta,3P36C@4751|Fungi	-	-	-	-		0.856236082240987	2.1649859706593135
g22184	11.6291631164176	1.25977616963988	0.404322797194722	3.11576833752753	0.0018346634157853	0.0214225977494583	Rp_R20_pos_vs_pIND	KOG3764@1|root,KOG3764@2759|Eukaryota,39JDB@33154|Opisthokonta,3NY2M@4751|Fungi,1GVZN@112252|Fungi incertae sedis	MFS/sugar transport protein	-	-	-		1.25977616963988	2.736443599027685
g22206	99.3858277072333	-1.43361631248044	0.433645843464186	-3.30596115260319	0.0009465120937517	0.0140539701459681	Rp_R20_pos_vs_pIND	COG0654@1|root,KOG2614@2759|Eukaryota,39VBU@33154|Opisthokonta,3NY6Z@4751|Fungi,1GVKW@112252|Fungi incertae sedis	FAD binding domain	-	-	-	COG0654	1.43361631248044	3.02387383260766
g22216	77.1455251175125	0.938928107717377	0.308315998285383	3.04534345586662	0.0023241473364456	0.0251864925580487	Rp_R20_pos_vs_pIND	2D437@1|root,2STPU@2759|Eukaryota,3AQR2@33154|Opisthokonta,3PFCW@4751|Fungi,1GVBR@112252|Fungi incertae sedis	ubiE/COQ5 methyltransferase family	-	-	-		0.938928107717377	2.6337363438475143
g22339	10.3670890478039	1.51785474744578	0.43458447245836	3.49265756979205	0.0004782393499605	0.0090247220298643	Rp_R20_pos_vs_pIND	2E8CE@1|root,2SEV6@2759|Eukaryota,3ACUW@33154|Opisthokonta,3P8X5@4751|Fungi	-	-	-	-		1.51785474744578	3.3203546926125056
g22374	284.472501482248	-0.744913057313575	0.235095431342488	-3.16855607554696	0.001531981928333	0.0188665665268414	Rp_R20_pos_vs_pIND	KOG3589@1|root,KOG3589@2759|Eukaryota,39PSD@33154|Opisthokonta,3Q61A@4751|Fungi,1GV7S@112252|Fungi incertae sedis	Regulator of G protein signalling domain	rgs1	K19838	ko04011,map04011		0.744913057313575	2.8147463577266185
g22396	252.469998810114	0.928182933930473	0.232612623793379	3.99025177049265	6.6003194781371e-05	0.0025149624237999	Rp_R20_pos_vs_pIND	KOG1721@1|root,KOG1721@2759|Eukaryota,38CM3@33154|Opisthokonta,3NX08@4751|Fungi,3V1R3@5204|Basidiomycota,2YEFP@29000|Pucciniomycotina	zinc finger	creA	K09467	-		0.928182933930473	4.180435042604488
g22408	51.728547493891	1.27899432965626	0.387557186400606	3.30014350020128	0.0009663540238283	0.0142398013574752	Rp_R20_pos_vs_pIND	2CZYW@1|root,2SC6A@2759|Eukaryota,3AMED@33154|Opisthokonta,3PDSA@4751|Fungi,1GX71@112252|Fungi incertae sedis	-	-	-	-		1.27899432965626	3.0148637406358674
g2244	226.055153541056	-1.12588248209196	0.316924225108144	-3.55252894191909	0.0003815470435779	0.0078167924758604	Rp_R20_pos_vs_pIND	KOG2637@1|root,KOG2637@2759|Eukaryota,38FAZ@33154|Opisthokonta,3P01A@4751|Fungi,1GT2Y@112252|Fungi incertae sedis	Low temperature viability protein	LTV1	K05012,K14798	-		1.12588248209196	3.418451907232787
g2251	483.522126347797	-0.623020706856659	0.183359892464512	-3.39780253185544	0.0006792943329419	0.0114379568257537	Rp_R20_pos_vs_pIND	COG0285@1|root,KOG2525@2759|Eukaryota,38DEV@33154|Opisthokonta,3NUTU@4751|Fungi,1GS0Q@112252|Fungi incertae sedis	Catalyzes conversion of folates to polyglutamate derivatives allowing concentration of folate compounds in the cell and the intracellular retention of these cofactors, which are important substrates for most of the folate-dependent enzymes that are involved in one-carbon transfer reactions involved in purine, pyrimidine and amino acid synthesis	MET7	K01930,K17785	ko00790,ko01100,ko01523,map00790,map01100,map01523	COG0285	0.623020706856659	3.1679420085247267
g22513	338.716657721368	-0.690796557583493	0.162069189639869	-4.26235584393616	2.0228298916984e-05	0.0010824048250672	Rp_R20_pos_vs_pIND	2EX3U@1|root,2SYUG@2759|Eukaryota,3AIKQ@33154|Opisthokonta,3PC4W@4751|Fungi,1GWP4@112252|Fungi incertae sedis	CotH kinase protein	-	-	-		0.690796557583493	4.694040637349286
g22568	2265.54656857318	-0.877245632883448	0.15431991762322	-5.68459111691133	1.31125998073987e-08	3.45352932907329e-06	Rp_R20_pos_vs_pIND	KOG1721@1|root,KOG1721@2759|Eukaryota,39RGS@33154|Opisthokonta,3NW34@4751|Fungi,1GVRM@112252|Fungi incertae sedis	zinc finger	pacC	-	-		0.877245632883448	7.882311193125361
g22578	11.8729865819449	1.17421726138138	0.403308679426317	2.91146043038705	0.0035974346982393	0.0331231764696591	Rp_R20_pos_vs_pIND	COG0507@1|root,KOG0987@2759|Eukaryota,38G2J@33154|Opisthokonta,3NTVV@4751|Fungi	Belongs to the helicase family	-	-	-	COG0507	1.17421726138138	2.4440070807691834
g22621	3748.68707765731	-1.15440924547338	0.282478404593868	-4.08671681339015	4.37520614146736e-05	0.0018678837058152	Rp_R20_pos_vs_pIND	COG2124@1|root,KOG0157@2759|Eukaryota,38BG9@33154|Opisthokonta,3NXAM@4751|Fungi,1GT8J@112252|Fungi incertae sedis	Cytochrome P450	-	-	-	COG2124	1.15440924547338	4.3590014800147685
g22663	345.713490091147	1.00230384400312	0.193487694495354	5.18019425792056	2.2165494987397e-07	3.38484158838312e-05	Rp_R20_pos_vs_pIND	COG0323@1|root,KOG1977@2759|Eukaryota,397QP@33154|Opisthokonta,3Q1XG@4751|Fungi,1GWDE@112252|Fungi incertae sedis	mismatched DNA binding	-	-	-	COG0323	1.00230384400312	6.654322565835668
g22665	456.662710098674	0.787558076049367	0.25978787461786	3.03154285860278	0.0024330737679281	0.0258988635071897	Rp_R20_pos_vs_pIND	KOG3783@1|root,KOG3783@2759|Eukaryota,38B40@33154|Opisthokonta	tetratricopeptide repeat	-	-	-		0.787558076049367	2.613844723572902
g22672	638.508179049019	0.607988563227306	0.151083060664163	4.02420073140285	5.71691407998537e-05	0.0022518289348386	Rp_R20_pos_vs_pIND	2F8ZR@1|root,2TA4S@2759|Eukaryota,39505@33154|Opisthokonta,3Q23M@4751|Fungi,1GWYE@112252|Fungi incertae sedis	-	-	-	-		0.607988563227306	4.242838334787414
g22673	220.928682847071	0.813790217745253	0.243309307901893	3.34467359577295	0.0008237945772951	0.0129485114397972	Rp_R20_pos_vs_pIND	2F8ZR@1|root,2TA4S@2759|Eukaryota,39505@33154|Opisthokonta,3Q23M@4751|Fungi,1GWYE@112252|Fungi incertae sedis	-	-	-	-		0.813790217745253	3.084181071154263
g22675	472.358405722077	-0.900347123311977	0.113616306196038	-7.92445339455489	2.2915207483396403e-15	2.67595705270815e-12	Rp_R20_pos_vs_pIND	KOG1721@1|root,KOG1721@2759|Eukaryota,39VED@33154|Opisthokonta,3NWGK@4751|Fungi,1GXHV@112252|Fungi incertae sedis	Zinc finger, C2H2 type	-	-	-		0.900347123311977	14.639876206126539
g2276	1316.75961545932	0.924364755037505	0.137083577394966	6.7430743536421	1.5506979975815098e-11	9.62014270249632e-09	Rp_R20_pos_vs_pIND	2CS9K@1|root,2RAYJ@2759|Eukaryota,3AXDC@33154|Opisthokonta,3Q2BN@4751|Fungi,1GXCG@112252|Fungi incertae sedis	-	-	-	-		0.924364755037505	10.809472773917356
g22812	9155.46310517593	-1.00006424328664	0.251520044201054	-3.97608169346232	7.00600665430384e-05	0.002604555132982	Rp_R20_pos_vs_pIND	KOG0767@1|root,KOG0767@2759|Eukaryota,38DBA@33154|Opisthokonta,3NWEF@4751|Fungi,1GV9G@112252|Fungi incertae sedis	Mitochondrial carrier protein	PIC2	K15102	-		1.00006424328664	4.154529454525311
g22857	559.329015503167	-0.614521067457926	0.208769941201623	-2.94353231083416	0.0032448994949969	0.0310148024914202	Rp_R20_pos_vs_pIND	COG0656@1|root,KOG1577@2759|Eukaryota,38HH0@33154|Opisthokonta,3NU9F@4751|Fungi,1GWE1@112252|Fungi incertae sedis	Aldo/keto reductase family	-	K18107	ko00040,ko01100,map00040,map01100	COG0656	0.614521067457926	2.488798750156128
g22871	1728.1464224979	-0.73405944545389	0.198629242930741	-3.6956262563506	0.0002193454436226	0.0054911043465293	Rp_R20_pos_vs_pIND	2944I@1|root,2RB1G@2759|Eukaryota,3AXGN@33154|Opisthokonta,3Q2GM@4751|Fungi,1GXM2@112252|Fungi incertae sedis	-	-	-	-		0.73405944545389	3.6588713825953234
g22960	668.109383836342	-0.716658318095416	0.206995602659199	-3.4621910267115	0.0005357967167322	0.0097402627284437	Rp_R20_pos_vs_pIND	COG1100@1|root,KOG0395@2759|Eukaryota,38FTP@33154|Opisthokonta,3NW4A@4751|Fungi,3V0KP@5204|Basidiomycota,3N3M5@452284|Ustilaginomycotina	Ras subfamily of RAS small GTPases	ras2	K04353,K07827	ko01521,ko01522,ko04010,ko04012,ko04013,ko04014,ko04015,ko04024,ko04062,ko04068,ko04071,ko04072,ko04137,ko04138,ko04140,ko04150,ko04151,ko04210,ko04211,ko04213,ko04214,ko04218,ko04320,ko04360,ko04370,ko04371,ko04510,ko04530,ko04540,ko04550,ko04611,ko04650,ko04660,ko04662,ko04664,ko04670,ko04714,ko04720,ko04722,ko04725,ko04726,ko04730,ko04810,ko04910,ko04912,ko04914,ko04915,ko04916,ko04917,ko04919…	COG1100	0.716658318095416	3.2709999519996593
g2297	8.89305565139794	1.14960780886937	0.405671315176953	2.83384051536381	0.0045992279045804	0.0386226194423569	Rp_R20_pos_vs_pIND	COG2801@1|root,KOG0017@2759|Eukaryota,38F42@33154|Opisthokonta	retrotransposable element Tf2 155 kDa protein type 1-like	-	-	-	COG2801	1.14960780886937	2.337315069388929
g23001	789.946188880551	0.645741009632866	0.10926042911512	5.9101086721204	3.4188211079947903e-09	1.09468446186956e-06	Rp_R20_pos_vs_pIND	COG0088@1|root,KOG1753@2759|Eukaryota,3A1V3@33154|Opisthokonta,3P1RZ@4751|Fungi,1GTRH@112252|Fungi incertae sedis	Ribosomal protein S9/S16	RPS16	K02960	ko03010,map03010	COG0088	0.645741009632866	8.466123623345938
g23040	191.953376943925	1.0356299955073	0.331191821364733	3.12697937781134	0.0017661231519983	0.0208077607201607	Rp_R20_pos_vs_pIND	COG0515@1|root,KOG1152@2759|Eukaryota,38BA6@33154|Opisthokonta,3NXGP@4751|Fungi,1GWK7@112252|Fungi incertae sedis	Lipopolysaccharide kinase (Kdo/WaaP) family	-	K08801	-	COG0515	1.0356299955073	2.752979016291563
g23052	628.834152219426	0.69382940488055	0.202532665594866	3.42576543315952	0.00061306958319	0.0106293950790292	Rp_R20_pos_vs_pIND	-	-	-	-	-	-	0.69382940488055	3.2124902304074765
g23077	3413.29193001808	-1.20680405684718	0.248008636912855	-4.86597592676266	1.1389338131957e-06	0.0001235525358445	Rp_R20_pos_vs_pIND	KOG3719@1|root,KOG3719@2759|Eukaryota,3AK4E@33154|Opisthokonta,3NUER@4751|Fungi,1GVXS@112252|Fungi incertae sedis	Choline/Carnitine o-acyltransferase	YAT1	K00624	ko04146,map04146		1.20680405684718	5.943501513321323
g2310	125.293621407067	0.963756546724163	0.258060436331268	3.73461565990304	0.0001880020766994	0.0049696634176266	Rp_R20_pos_vs_pIND	-	-	-	-	-	-	0.963756546724163	3.7258373534272313
g23104	213.58535916602	0.627019963400024	0.219563573702647	2.85575586526566	0.00429345129908	0.0367703171653744	Rp_R20_pos_vs_pIND	-	-	-	-	-	-	0.627019963400024	2.3671934589701684
g23109	138.406658889638	0.986799219758736	0.345968464475668	2.85228083216856	0.0043406733591391	0.037094725581416	Rp_R20_pos_vs_pIND	2CS89@1|root,2RATN@2759|Eukaryota,3AX80@33154|Opisthokonta,3Q23G@4751|Fungi,1GWY3@112252|Fungi incertae sedis	Galactose oxidase, central domain	-	-	-		0.986799219758736	2.36244289411081
g23111	82.4920302892004	-1.11610468641589	0.350391019282286	-3.18531190868429	0.0014459806686924	0.0181566149493252	Rp_R20_pos_vs_pIND	KOG3089@1|root,KOG3089@2759|Eukaryota,395QV@33154|Opisthokonta,3P1I7@4751|Fungi,1GU2B@112252|Fungi incertae sedis	U3-containing 90S pre-ribosomal complex subunit	cms1	K14784	-		1.11610468641589	2.8398375130832156
g23113	5707.90478949815	-0.82759162363266	0.186798692632326	-4.43039301812247	9.40615022876915e-06	0.0006308476160186	Rp_R20_pos_vs_pIND	2ABQI@1|root,2RYPN@2759|Eukaryota,3A1CW@33154|Opisthokonta,3P2KS@4751|Fungi,1GWZB@112252|Fungi incertae sedis	-	-	-	-		0.82759162363266	5.026588089272222
g23133	1350.93087387317	0.848229811610695	0.127369265283442	6.65961140407836	2.7455252863311397e-11	1.60306376424252e-08	Rp_R20_pos_vs_pIND	-	-	-	-	-	-	0.848229811610695	10.561374552077165
g23147	320.364411526255	-0.704885839032508	0.251053894920394	-2.80770724252662	0.0049895563528818	0.0406954283966354	Rp_R20_pos_vs_pIND	KOG3118@1|root,KOG3118@2759|Eukaryota,38E46@33154|Opisthokonta,3NYA0@4751|Fungi,1GSHG@112252|Fungi incertae sedis	Sas10 C-terminal domain	SAS10	K14767	-		0.704885839032508	2.301938068016067
g2315	705.706876831924	-0.613638199325586	0.208088122180857	-2.94893429232953	0.0031887176444418	0.0306995260317456	Rp_R20_pos_vs_pIND	KOG0590@1|root,KOG0590@2759|Eukaryota,38GAY@33154|Opisthokonta,3NV7I@4751|Fungi,1GWCG@112252|Fungi incertae sedis	Protein tyrosine kinase	-	K08286	-		0.613638199325586	2.496383935096909
g23167	413.937027445874	0.602652070175196	0.177715579919828	3.39110431649868	0.0006961159989461	0.0116211631757307	Rp_R20_pos_vs_pIND	2F914@1|root,2RAWS@2759|Eukaryota,3AXB9@33154|Opisthokonta,3Q28S@4751|Fungi,1GX77@112252|Fungi incertae sedis	-	-	-	-		0.602652070175196	3.1573183846644945
g23196	212.385567994478	0.725520160942218	0.14948529704514	4.8534549904472	1.21328888736148e-06	0.0001281181435739	Rp_R20_pos_vs_pIND	-	-	-	-	-	-	0.725520160942218	5.9160357801314865
g23216	40.2935921444758	0.780740686899772	0.262376207006553	2.97565353126807	0.0029236496310287	0.0290491954330239	Rp_R20_pos_vs_pIND	2DKYR@1|root,2S63V@2759|Eukaryota,3A7H5@33154|Opisthokonta,3P555@4751|Fungi	Spizellomyces punctatus DAOM BR117	-	-	-		0.780740686899772	2.5340746742682456
g23232	1941.97123946291	0.633393728736857	0.200395655699112	3.16071586745313	0.0015738193826964	0.0192524058620257	Rp_R20_pos_vs_pIND	2ETXX@1|root,2SW6D@2759|Eukaryota,3AUKF@33154|Opisthokonta,3PHJB@4751|Fungi,1GXFD@112252|Fungi incertae sedis	-	-	-	-		0.633393728736857	2.8030451103500242
g23271	549.471449867393	-0.695566611512743	0.217855164817733	-3.19279376320816	0.001409035421477	0.0178453795485547	Rp_R20_pos_vs_pIND	COG5192@1|root,KOG1951@2759|Eukaryota,38WKY@33154|Opisthokonta,3NXR7@4751|Fungi,1GVR8@112252|Fungi incertae sedis	Ribosome biogenesis protein bms1	BMS1	K14569	ko03008,map03008	COG5192	0.695566611512743	2.8510780891059446
g23273	3149.42869696044	-0.831056524034013	0.252567959742595	-3.29042735618954	0.0010003532754124	0.0144429187079906	Rp_R20_pos_vs_pIND	KOG1339@1|root,KOG1339@2759|Eukaryota,38H0T@33154|Opisthokonta,3NXPH@4751|Fungi,1GVE1@112252|Fungi incertae sedis	Xylanase inhibitor N-terminal	-	-	-		0.831056524034013	2.999846601532161
g23279	76.3328914569523	0.937937770358905	0.301066342293599	3.11538567617177	0.0018370454362615	0.0214225977494583	Rp_R20_pos_vs_pIND	292TD@1|root,2R9Q1@2759|Eukaryota,3AW4N@33154|Opisthokonta,3Q2WK@4751|Fungi,1GY4I@112252|Fungi incertae sedis	-	-	-	-		0.937937770358905	2.7358801020101318
g23355	233.172183928926	0.893740099748175	0.214718763903432	4.1623753951477	3.14954014347055e-05	0.0014742851047589	Rp_R20_pos_vs_pIND	COG5069@1|root,KOG0517@2759|Eukaryota,39ZGG@33154|Opisthokonta,3Q21C@4751|Fungi,1GWTZ@112252|Fungi incertae sedis	PH domain	-	-	-	COG5069	0.893740099748175	4.501752851839703
g2339	174.89500623426	-1.58239426247477	0.352623099567999	-4.48749462078169	7.20656310835111e-06	0.0005221339081276	Rp_R20_pos_vs_pIND	KOG3765@1|root,KOG3765@2759|Eukaryota,38GQG@33154|Opisthokonta,3NTVX@4751|Fungi	Glycosyl-transferase for dystroglycan	-	-	-		1.58239426247477	5.142271805869458
g23410	17.9211013261852	-0.973916360399756	0.340660844955782	-2.85890314317212	0.0042510856081737	0.0365662369021084	Rp_R20_pos_vs_pIND	2D8GF@1|root,2TA4A@2759|Eukaryota,394ZP@33154|Opisthokonta,3Q233@4751|Fungi,1GWXB@112252|Fungi incertae sedis	-	-	-	-		0.973916360399756	2.371500149141773
g23446	163.031928529987	-1.74128672914313	0.309243764408303	-5.63079010655188	1.79385927960457e-08	4.50780942008986e-06	Rp_R20_pos_vs_pIND	2E8CE@1|root,2SEV6@2759|Eukaryota,3ACUW@33154|Opisthokonta,3P8X5@4751|Fungi	-	-	-	-		1.74128672914313	7.746211628453705
g23447	112.168314488983	-1.45612381144328	0.277132718709168	-5.25424720049524	1.48631140863169e-07	2.51927408907611e-05	Rp_R20_pos_vs_pIND	2CS91@1|root,2RAWN@2759|Eukaryota,3AXB5@33154|Opisthokonta,3Q28C@4751|Fungi,1GX6J@112252|Fungi incertae sedis	-	-	-	-		1.45612381144328	6.827890188636372
g23462	346.218853455045	-0.743487642503803	0.172453985293719	-4.3112233169765	1.62353834595357e-05	0.0009342169056194	Rp_R20_pos_vs_pIND	COG3616@1|root,2QRZ0@2759|Eukaryota,38BQA@33154|Opisthokonta,3NV75@4751|Fungi,1GVMN@112252|Fungi incertae sedis	Putative serine dehydratase domain	-	K20498	ko00260,map00260	COG3616	0.743487642503803	4.789537449422106
g23467	3134.33072035663	0.868061921758258	0.247876892734625	3.50198807231135	0.0004618002920527	0.0088576419302719	Rp_R20_pos_vs_pIND	2DKYR@1|root,2S63V@2759|Eukaryota,3A7H5@33154|Opisthokonta,3P555@4751|Fungi	Spizellomyces punctatus DAOM BR117	-	-	-		0.868061921758258	3.335545796761337
g23471	216.391628210027	-1.23765693298809	0.316893020131813	-3.90559859120053	9.39924262709364e-05	0.0031318363162717	Rp_R20_pos_vs_pIND	COG1132@1|root,KOG0055@2759|Eukaryota,38E88@33154|Opisthokonta,3NU2T@4751|Fungi,1GSRJ@112252|Fungi incertae sedis	Mortierella verticillata NRRL 6337	-	-	-	COG1132	1.23765693298809	4.026907139605153
g23490	66.2489121903886	-0.946399046127209	0.340369478633057	-2.78050502626734	0.0054274419517116	0.0428684653814136	Rp_R20_pos_vs_pIND	COG5036@1|root,COG5264@1|root,KOG1161@2759|Eukaryota,KOG4580@2759|Eukaryota,38D0A@33154|Opisthokonta,3NU6V@4751|Fungi	Vacuolar transporter chaperone	-	-	-	COG5036,COG5264	0.946399046127209	2.265404812771958
g23491	2563.87765134084	-0.691985669991393	0.197863254976741	-3.4972924612644	0.0004700062585682	0.0089458909348968	Rp_R20_pos_vs_pIND	COG5036@1|root,KOG1161@2759|Eukaryota,38D0A@33154|Opisthokonta,3NU6V@4751|Fungi,1GW8F@112252|Fungi incertae sedis	VTC domain	-	-	-	COG5036	0.691985669991393	3.327896358992927
g23532	66.7520970415667	0.760371534914467	0.271869128140851	2.79682926897287	0.0051606795920686	0.0414608706037017	Rp_R20_pos_vs_pIND	2CZ7S@1|root,2S8Y2@2759|Eukaryota,3APF4@33154|Opisthokonta,3PEUS@4751|Fungi,1GWZQ@112252|Fungi incertae sedis	DDE superfamily endonuclease	-	-	-		0.760371534914467	2.2872931038667232
g23536	2390.40436066608	-0.984429766122249	0.349171906485187	-2.819326949959	0.0048124472079815	0.0396582407525319	Rp_R20_pos_vs_pIND	COG0654@1|root,KOG3855@2759|Eukaryota,3A4SY@33154|Opisthokonta,3P4YD@4751|Fungi,1GV9V@112252|Fungi incertae sedis	Mortierella verticillata NRRL 6337	-	-	-	COG0654	0.984429766122249	2.317634021620186
g23542	191.792240698602	1.60341972976128	0.575980300834363	2.78381001474977	0.0053724492902705	0.0426104128287862	Rp_R20_pos_vs_pIND	COG0685@1|root,KOG0564@2759|Eukaryota,38D0F@33154|Opisthokonta,3NWPE@4751|Fungi,1GS9V@112252|Fungi incertae sedis	Methylenetetrahydrofolate reductase	MET13	K00297	ko00670,ko00720,ko01100,ko01120,ko01200,ko01523,map00670,map00720,map01100,map01120,map01200,map01523	COG0685	1.60341972976128	2.2698276750565536
g23550	1785.41302264825	-1.38174307569716	0.350187121901857	-3.94572783885641	7.95579403787257e-05	0.0028457373556729	Rp_R20_pos_vs_pIND	COG0657@1|root,KOG1515@2759|Eukaryota,3A1YP@33154|Opisthokonta,3P38F@4751|Fungi,1GWC8@112252|Fungi incertae sedis	alpha/beta hydrolase fold	-	-	-	COG0657	1.38174307569716	4.099316468555803
g23558	6.07288836941279	-1.31033779686317	0.477834533303048	-2.74224172917227	0.0061021416435024	0.0459378872170727	Rp_R20_pos_vs_pIND	29MGB@1|root,2RUSD@2759|Eukaryota,3ANIG@33154|Opisthokonta,3Q2EV@4751|Fungi,1GXI9@112252|Fungi incertae sedis	LysM domain	-	-	-		1.31033779686317	2.2145177156910654
g23578	377.384998770676	-0.6341418414252	0.171095433709401	-3.70636332996629	0.0002102566129176	0.0053719617498608	Rp_R20_pos_vs_pIND	KOG2188@1|root,KOG2188@2759|Eukaryota,38E8H@33154|Opisthokonta,3NV20@4751|Fungi,1GSBP@112252|Fungi incertae sedis	Pumilio-like repeats	NOP9	K14790	-		0.6341418414252	3.6772503360367867
g23595	1008.42933749583	0.694437634256047	0.178647250094403	3.88720024455503	0.0001014070967227	0.0033056382333993	Rp_R20_pos_vs_pIND	2F8MI@1|root,2T9S3@2759|Eukaryota,394H7@33154|Opisthokonta,3Q1KX@4751|Fungi,1GV3N@112252|Fungi incertae sedis	Short calmodulin-binding motif containing conserved Ile and Gln residues.	-	-	-		0.694437634256047	3.993931650923193
g23686	129.182789803341	-1.36172088749752	0.459701476655419	-2.96218514981677	0.0030546403911138	0.0298722763765474	Rp_R20_pos_vs_pIND	2C4SS@1|root,2S48N@2759|Eukaryota,38DXY@33154|Opisthokonta,3NU9H@4751|Fungi,1GU2S@112252|Fungi incertae sedis	zinc finger	-	K21455	-		1.36172088749752	2.515039909921431
g23719	240.373860449017	-0.968224494691969	0.276228192417532	-3.50516175129746	0.0004563299477664	0.008778160971956	Rp_R20_pos_vs_pIND	28RBR@1|root,2QY0U@2759|Eukaryota,39T18@33154|Opisthokonta,3NW3C@4751|Fungi,1GV72@112252|Fungi incertae sedis	Ribosomal protein L24e	-	-	-		0.968224494691969	3.3407210286568736
g2373	791.771389094716	0.628615073301674	0.147707007584848	4.25582430773013	2.08280218102822e-05	0.0010996752366428	Rp_R20_pos_vs_pIND	-	-	-	-	-	-	0.628615073301674	4.68135197622007
g23752	208.244050827495	0.633448187167389	0.160808633458983	3.93914290260392	8.17732153342378e-05	0.0028885442541197	Rp_R20_pos_vs_pIND	2CRYN@1|root,2R9MY@2759|Eukaryota,3AW2S@33154|Opisthokonta,3Q1UD@4751|Fungi,1GW2J@112252|Fungi incertae sedis	-	-	-	-		0.633448187167389	4.087388925392529
g24001	16.6947549946774	1.29498504765434	0.430528384734096	3.00789702508036	0.002630622582795	0.0272705584927657	Rp_R20_pos_vs_pIND	-	-	-	-	-	-	1.29498504765434	2.5799414559686866
g24035	99.8886931302531	1.15878245551999	0.320393486870292	3.61674785227178	0.0002983276548293	0.0066662410543768	Rp_R20_pos_vs_pIND	2C609@1|root,2SZR0@2759|Eukaryota,3AT9C@33154|Opisthokonta,3PHF4@4751|Fungi,1GUW6@112252|Fungi incertae sedis	Life-span regulatory factor	-	-	-		1.15878245551999	3.5253064858834304
g24064	82.6225074643384	0.694333168024247	0.21184774714198	3.27751027514541	0.0010472691879231	0.0148290926666547	Rp_R20_pos_vs_pIND	2CS5F@1|root,2RAGZ@2759|Eukaryota,3AWWR@33154|Opisthokonta,3Q1P3@4751|Fungi,1GVCQ@112252|Fungi incertae sedis	-	-	-	-		0.694333168024247	2.9799416738096354
g24120	101.536598166322	0.703113078323879	0.216513995833962	3.24742553300376	0.001164541336772	0.015826550947195	Rp_R20_pos_vs_pIND	-	-	-	-	-	-	0.703113078323879	2.933845091059437
g24125	233.58244295296	0.910183970604903	0.264924243121567	3.43563865609401	0.0005911588690339	0.0103672136643662	Rp_R20_pos_vs_pIND	2CUU2@1|root,2RP6J@2759|Eukaryota,39RBD@33154|Opisthokonta,3NZHT@4751|Fungi,1GUZK@112252|Fungi incertae sedis	Mortierella verticillata NRRL 6337	-	-	-		0.910183970604903	3.228295790399804
g24139	284.904936934503	0.749536755947252	0.213335879820146	3.51341160511374	0.0004423915843032	0.0085991790303391	Rp_R20_pos_vs_pIND	KOG0583@1|root,KOG0583@2759|Eukaryota,38PW2@33154|Opisthokonta,3NURV@4751|Fungi,1GVX3@112252|Fungi incertae sedis	Protein tyrosine kinase	SKS1	-	-		0.749536755947252	3.3541931432889034
g2417	1468.77274550011	0.665690913925637	0.133484814854122	4.98701604862794	6.131897353082e-07	7.60815164083649e-05	Rp_R20_pos_vs_pIND	28UGT@1|root,2R17J@2759|Eukaryota,3932X@33154|Opisthokonta,3NURA@4751|Fungi,1GWF0@112252|Fungi incertae sedis	Ras association (RalGDS/AF-6) domain	BUD14	-	-		0.665690913925637	6.212405123772521
g24216	1012.03913542503	-0.615013775816998	0.145567066078579	-4.2249513738568	2.38992376932002e-05	0.0011920705543955	Rp_R20_pos_vs_pIND	2F9IX@1|root,2TAQF@2759|Eukaryota,395QZ@33154|Opisthokonta,3Q2UH@4751|Fungi,1GY29@112252|Fungi incertae sedis	-	-	-	-		0.615013775816998	4.621615951391467
g24222	77.1827706968862	0.79629693956691	0.215119678935511	3.70164618833234	0.0002142051814701	0.00541650166793	Rp_R20_pos_vs_pIND	-	-	-	-	-	-	0.79629693956691	3.669170028104275
g24230	641.394350697434	-0.690056699123799	0.226730039027722	-3.04351687179584	0.0023383032882678	0.0252419776393116	Rp_R20_pos_vs_pIND	KOG2992@1|root,KOG2992@2759|Eukaryota,38DH8@33154|Opisthokonta,3NUEP@4751|Fungi,1GTTM@112252|Fungi incertae sedis	SRP40, C-terminal domain	SRP40	K11294	ko05130,map05130		0.690056699123799	2.6310991596076
g24255	54.9022057155936	0.845079921594134	0.29110363253309	2.90302087349622	0.0036958200318227	0.0335996102324843	Rp_R20_pos_vs_pIND	2CZ7S@1|root,2S8Y2@2759|Eukaryota,3APF4@33154|Opisthokonta,3PEUS@4751|Fungi,1GWZQ@112252|Fungi incertae sedis	DDE superfamily endonuclease	-	-	-		0.845079921594134	2.4322891849327943
g2459	1039.50844979786	-0.796038589392109	0.281488674995064	-2.82795955967347	0.0046845723872711	0.0390691728163194	Rp_R20_pos_vs_pIND	COG0018@1|root,KOG1195@2759|Eukaryota,38DX4@33154|Opisthokonta,3NVK0@4751|Fungi,1GS9K@112252|Fungi incertae sedis	Arginyl tRNA synthetase N terminal dom	SYR1	K01887	ko00970,map00970	COG0018	0.796038589392109	2.3293300458272577
g2480	298.514063393473	-1.2642618391654	0.239345931038121	-5.28215304802502	1.27674468291712e-07	2.30417594957006e-05	Rp_R20_pos_vs_pIND	COG5147@1|root,KOG0048@2759|Eukaryota,38EUR@33154|Opisthokonta,3P4KQ@4751|Fungi	Myb-like DNA-binding domain	-	-	-	COG5147	1.2642618391654	6.893895942115119
g2522	1389.38825543469	-0.758645773681206	0.227356292907574	-3.33681449490213	0.0008474449031629	0.0131430859880212	Rp_R20_pos_vs_pIND	2C41J@1|root,2RASZ@2759|Eukaryota,3AX7B@33154|Opisthokonta,3Q22A@4751|Fungi,1GWVR@112252|Fungi incertae sedis	-	-	-	-		0.758645773681206	3.071888527968723
g2534	2900.62113308696	-0.627561515365872	0.187859047150639	-3.34059777734659	0.0008359823823826	0.0130471086910847	Rp_R20_pos_vs_pIND	COG2802@1|root,KOG4159@2759|Eukaryota	histone H2A-K13 ubiquitination	-	-	-	COG2802	0.627561515365872	3.0778028748512254
g2588	65.3608148729072	0.610062801292288	0.167449109809884	3.64327288442997	0.000269193181477	0.006243017568555	Rp_R20_pos_vs_pIND	-	-	-	-	-	-	0.610062801292288	3.5699359447616446
g2591	41.3116309421997	0.669279204669946	0.233719604769411	2.86359890660546	0.0041885802352048	0.0362474694111969	Rp_R20_pos_vs_pIND	-	-	-	-	-	-	0.669279204669946	2.377933160925187
g2609	712.639601993293	-1.0489697465853	0.375767309013257	-2.79154072593444	0.0052457755681057	0.0420085262517285	Rp_R20_pos_vs_pIND	2CSA6@1|root,2RB09@2759|Eukaryota,3AXF6@33154|Opisthokonta,3Q2E8@4751|Fungi,1GXH8@112252|Fungi incertae sedis	Ser-Thr-rich glycosyl-phosphatidyl-inositol-anchored membrane family	-	-	-		1.0489697465853	2.2801902939245187
g2727	1385.73458564113	0.656477666044055	0.161928931449054	4.05410978859326	5.03255784621748e-05	0.0020472610320309	Rp_R20_pos_vs_pIND	KOG0254@1|root,KOG0254@2759|Eukaryota,38BTE@33154|Opisthokonta,3NUAW@4751|Fungi,1GW1N@112252|Fungi incertae sedis	Fungal trichothecene efflux pump (TRI12)	-	-	-		0.656477666044055	4.298211224457456
g2768	436.81805513015	0.623954457193675	0.185527029906576	3.36314583113779	0.0007705964463732	0.012407040270399	Rp_R20_pos_vs_pIND	KOG0580@1|root,KOG0580@2759|Eukaryota,38BIB@33154|Opisthokonta,3NVY8@4751|Fungi,1GVUM@112252|Fungi incertae sedis	Kinase-like	-	-	-		0.623954457193675	3.1131729980794005
g2801	32.4630864724992	-0.908102159041983	0.307762132727943	-2.95066241903364	0.0031709327813594	0.0305487279187761	Rp_R20_pos_vs_pIND	2DZFN@1|root,2S9HE@2759|Eukaryota,39C0F@33154|Opisthokonta,3Q1EW@4751|Fungi,1GXCC@112252|Fungi incertae sedis	COPI associated protein	-	-	-		0.908102159041983	2.498812964215141
g2852	227.537292097572	-0.660130037098164	0.238283539521331	-2.77035517612441	0.0055995195480127	0.0437300008131976	Rp_R20_pos_vs_pIND	COG1094@1|root,KOG2874@2759|Eukaryota,38C7I@33154|Opisthokonta,3NTXU@4751|Fungi,1GS8V@112252|Fungi incertae sedis	Required for 40S ribosome biogenesis. Involved in nucleolar processing of pre-18S ribosomal RNA and ribosome assembly	KRR1	K06961	-	COG1094	0.660130037098164	2.2518492348863544
g2867	43.6327983244191	1.97166454279906	0.308338778801437	6.39447477369936	1.61100141862679e-10	7.1070222583509e-08	Rp_R20_pos_vs_pIND	-	-	-	-	-	-	1.97166454279906	9.79290407714657
g2871	755.599593341302	-0.733134626498045	0.194161955552665	-3.77589226690286	0.0001594358957285	0.004425698895646	Rp_R20_pos_vs_pIND	2CCV1@1|root,2SRIY@2759|Eukaryota,3AABR@33154|Opisthokonta,3P6WW@4751|Fungi,1GVKJ@112252|Fungi incertae sedis	Allomyces macrogynus ATCC 38327	-	-	-		0.733134626498045	3.7974138939701816
g2883	94.7733832828156	0.871372445295121	0.268388460196759	3.24668372349656	0.0011675806131943	0.015826550947195	Rp_R20_pos_vs_pIND	COG0666@1|root,KOG4177@2759|Eukaryota,39JFV@33154|Opisthokonta,3Q3SZ@4751|Fungi	DIL and Ankyrin domain-containing protein	-	-	-	COG0666	0.871372445295121	2.93271312476028
g2946	881.926055754215	-0.706245116463084	0.253253768524524	-2.78868551720956	0.0052922427159221	0.0421934146170631	Rp_R20_pos_vs_pIND	2F8RN@1|root,2T9WC@2759|Eukaryota,394NT@33154|Opisthokonta,3Q1S3@4751|Fungi,1GVSA@112252|Fungi incertae sedis	-	-	-	-		0.706245116463084	2.276360246160952
g2981	8.53951985760648	1.17799117356718	0.428106541593757	2.75163086548911	0.005929932141841	0.0452077622426375	Rp_R20_pos_vs_pIND	COG0652@1|root,KOG0865@2759|Eukaryota,38FFS@33154|Opisthokonta,3P1SD@4751|Fungi,3V0JZ@5204|Basidiomycota,22773@155619|Agaricomycetes,3H22F@355688|Agaricomycetes incertae sedis	PPIases accelerate the folding of proteins. It catalyzes the cis-trans isomerization of proline imidic peptide bonds in oligopeptides	-	K01802	-	COG0652	1.17799117356718	2.2269502763815425
g3045	223.500061295709	0.815667339280553	0.212332347258142	3.84146527749212	0.0001223020387739	0.0036939255127512	Rp_R20_pos_vs_pIND	2F95H@1|root,2TAAS@2759|Eukaryota,3957Y@33154|Opisthokonta,3Q2BY@4751|Fungi,1GXCX@112252|Fungi incertae sedis	-	-	-	-		0.815667339280553	3.9125663032182154
g3115	28.8594279968938	0.872481047523376	0.251266309546235	3.47233598129013	0.0005159501787235	0.0095302651107164	Rp_R20_pos_vs_pIND	-	-	-	-	-	-	0.872481047523376	3.287392232772197
g3153	642.643044480646	-0.677385689180852	0.199128669471013	-3.40174868330277	0.0006695617971998	0.01134141706315	Rp_R20_pos_vs_pIND	COG1972@1|root,KOG3747@2759|Eukaryota,38CC4@33154|Opisthokonta,3NYTN@4751|Fungi,1GT5E@112252|Fungi incertae sedis	Mortierella verticillata NRRL 6337	-	K03317	-	COG1972	0.677385689180852	3.17420933359698
g3198	241.351239163487	0.754158011362091	0.138261653136606	5.45457105606112	4.90912021952292e-08	1.08284282886632e-05	Rp_R20_pos_vs_pIND	2D437@1|root,2STPU@2759|Eukaryota,3AQR2@33154|Opisthokonta,3PFCW@4751|Fungi,1GVBR@112252|Fungi incertae sedis	ubiE/COQ5 methyltransferase family	-	-	-		0.754158011362091	7.308996332325447
g3257	1311.29396383843	0.614088248359652	0.161858675778568	3.79397795889398	0.0001482528399646	0.0042044505413979	Rp_R20_pos_vs_pIND	COG0507@1|root,KOG0987@2759|Eukaryota,38G42@33154|Opisthokonta,3NTY9@4751|Fungi	DNA-dependent ATPase and 5'-3' DNA helicase required for the maintenance of both mitochondrial and nuclear genome stability. Efficiently unwinds G-quadruplex (G4) DNA structures and forked RNA-DNA hybrids. Resolves G4 structures, preventing replication pausing and double-strand breaks (DSBs) at G4 motifs. Involved in the maintenance of telomeric DNA. Inhibits telomere elongation, de novo telomere…	-	K15255	-	COG0507	0.614088248359652	3.828996978441669
g3285	383.26264273442	0.726465082700402	0.215631094270849	3.36901820749426	0.0007543644549828	0.0122050881502203	Rp_R20_pos_vs_pIND	COG2801@1|root,KOG0017@2759|Eukaryota,38F42@33154|Opisthokonta	retrotransposable element Tf2 155 kDa protein type 1-like	-	-	-	COG2801	0.726465082700402	3.122418783378513
g3293	18.9231524277095	0.95016063686913	0.275850654113488	3.44447483701896	0.0005721698907005	0.0101056198133333	Rp_R20_pos_vs_pIND	COG2801@1|root,KOG0017@2759|Eukaryota,3AFVE@33154|Opisthokonta,3PCPI@4751|Fungi,1GXN4@112252|Fungi incertae sedis	Integrase core domain	-	-	-	COG2801	0.95016063686913	3.242474999810515
g33	17.0614745161261	-1.42164618907638	0.491042053700793	-2.89516178576149	0.0037896316068293	0.0340877964018017	Rp_R20_pos_vs_pIND	COG3751@1|root,KOG3844@2759|Eukaryota,38GJE@33154|Opisthokonta,3NVPI@4751|Fungi,1GVUA@112252|Fungi incertae sedis	Oxoglutarate and iron-dependent oxygenase degradation C-term	NUA3	-	-	COG3751	1.42164618907638	2.42140300609984
g3302	188.936665092513	0.628867759545283	0.200171788537062	3.14164030876332	0.001680042897662	0.0201402243987841	Rp_R20_pos_vs_pIND	COG1562@1|root,2R13G@2759|Eukaryota,39K5J@33154|Opisthokonta,3Q4IF@4751|Fungi	lycopene cyclase phytoene synthase	-	K17841	ko00906,ko01100,ko01110,map00906,map01100,map01110	COG1562	0.628867759545283	2.7746796290003024
g3314	80.9474338172271	0.670321192782867	0.198024200455726	3.38504683387289	0.0007116611102154	0.0117732469666642	Rp_R20_pos_vs_pIND	2CS8X@1|root,2RAWD@2759|Eukaryota,3AXAX@33154|Opisthokonta,3Q27R@4751|Fungi,1GX5G@112252|Fungi incertae sedis	-	-	-	-		0.670321192782867	3.1477267661954507
g3346	23.006849970285	0.833361319862516	0.273694191951966	3.0448630053822	0.0023278631812553	0.0251882479249054	Rp_R20_pos_vs_pIND	-	-	-	-	-	-	0.833361319862516	2.6330425486664732
g3369	90.8789293959557	0.626323368447217	0.175694216691902	3.5648490897429	0.0003640656009784	0.007544290512134	Rp_R20_pos_vs_pIND	KOG0578@1|root,KOG0578@2759|Eukaryota,38BIW@33154|Opisthokonta,3NTWY@4751|Fungi	STE STE20 PAKA protein kinase	-	-	-		0.626323368447217	3.4388203537796445
g3372	166.687026007943	0.635331800101914	0.232080215620274	2.73755261043636	0.0061898218606043	0.0463524494819754	Rp_R20_pos_vs_pIND	COG2801@1|root,KOG0017@2759|Eukaryota,3AFVE@33154|Opisthokonta,3PCPI@4751|Fungi,1GXN4@112252|Fungi incertae sedis	Integrase core domain	-	-	-	COG2801	0.635331800101914	2.2083218495372017
g3382	2169.58059760637	-0.643599084745678	0.158440279817824	-4.06209257826162	4.86347809429663e-05	0.0020041195812057	Rp_R20_pos_vs_pIND	COG0688@1|root,KOG2419@2759|Eukaryota,38CUE@33154|Opisthokonta,3NVAR@4751|Fungi,1GSZQ@112252|Fungi incertae sedis	Catalyzes the formation of phosphatidylethanolamine (PtdEtn) from phosphatidylserine (PtdSer). Plays a central role in phospholipid metabolism and in the interorganelle trafficking of phosphatidylserine	PSD2	K01613	ko00564,ko01100,ko01110,map00564,map01100,map01110	COG0688	0.643599084745678	4.313053035899843
g3412	467.108271210769	-0.628583922015547	0.228228400419333	-2.75418800140835	0.0058837959186052	0.0450463233999815	Rp_R20_pos_vs_pIND	-	-	-	-	-	-	0.628583922015547	2.23034239933008
g3481	24.4295549958444	0.737481344178689	0.26575433305095	2.77504918061787	0.0055193360738356	0.0433940038565489	Rp_R20_pos_vs_pIND	COG0695@1|root,COG0695@2|Bacteria,1N72P@1224|Proteobacteria,2UFM1@28211|Alphaproteobacteria,48U6G@772|Bartonellaceae	Has a glutathione-disulfide oxidoreductase activity in the presence of NADPH and glutathione reductase. Reduces low molecular weight disulfides and proteins	-	-	-	COG0695	0.737481344178689	2.2581131608235565
g3499	405.111024288904	-0.8829350570502	0.148794160175968	-5.93393622441913	2.9575675344099204e-09	9.62518535952554e-07	Rp_R20_pos_vs_pIND	KOG0268@1|root,KOG0268@2759|Eukaryota,38DW3@33154|Opisthokonta,3NV6T@4751|Fungi,1GW8M@112252|Fungi incertae sedis	WD domain, G-beta repeat	sof1	K11806	-		0.8829350570502	8.529065329713827
g3529	55.6458166743382	0.947225456090579	0.264102057804299	3.5865886997082	0.0003350321359827	0.0071593734806571	Rp_R20_pos_vs_pIND	2D8DA@1|root,2T9SQ@2759|Eukaryota,394HZ@33154|Opisthokonta,3Q1MQ@4751|Fungi,1GV6I@112252|Fungi incertae sedis	-	-	-	-		0.947225456090579	3.4749135338270674
g3536	190.63041017931	1.08631022844754	0.242881372802804	4.4725958846153	7.72757310826058e-06	0.0005405672188126	Rp_R20_pos_vs_pIND	COG5036@1|root,COG5264@1|root,KOG1161@2759|Eukaryota,KOG4580@2759|Eukaryota,38D0A@33154|Opisthokonta,3NU6V@4751|Fungi,1GVEV@112252|Fungi incertae sedis	VTC domain	-	-	-	COG5036,COG5264	1.08631022844754	5.1119568775148725
g3596	7277.98486093875	-0.603193492960825	0.20208001533722	-2.98492402603122	0.0028364876446466	0.0285692301986428	Rp_R20_pos_vs_pIND	COG0318@1|root,KOG1176@2759|Eukaryota,38GCS@33154|Opisthokonta,3NVCQ@4751|Fungi,1GVNQ@112252|Fungi incertae sedis	AMP-binding enzyme C-terminal domain	-	K22133	ko00630,ko01100,map00630,map01100	COG0318	0.603193492960825	2.547219103822702
g3622	7799.62656617432	-1.00610357343535	0.279043283329273	-3.60554664291324	0.0003114965338869	0.006832960431739	Rp_R20_pos_vs_pIND	COG0814@1|root,KOG1303@2759|Eukaryota,39T29@33154|Opisthokonta,3Q1YE@4751|Fungi,1GWFZ@112252|Fungi incertae sedis	Transmembrane amino acid transporter protein	-	-	-	COG0814	1.00610357343535	3.506546781499733
g3625	160.745161572311	0.882994985444248	0.310615040782976	2.84273093543203	0.0044728813538672	0.0378336773059111	Rp_R20_pos_vs_pIND	-	-	-	-	-	-	0.882994985444248	2.349412621622596
g3627	2340.21454995174	-0.626295224343011	0.221754938475032	-2.8242673135035	0.0047388843389809	0.039317649411971	Rp_R20_pos_vs_pIND	KOG0759@1|root,KOG0759@2759|Eukaryota,38GSC@33154|Opisthokonta,3NUAB@4751|Fungi,1GT03@112252|Fungi incertae sedis	Mitochondrial carrier protein	-	-	-		0.626295224343011	2.32432389091135
g3649	31.465600414991	0.737343642449128	0.253746855299566	2.90582376510102	0.0036628768782773	0.0334465535983542	Rp_R20_pos_vs_pIND	KOG0379@1|root,KOG0379@2759|Eukaryota,3AWWT@33154|Opisthokonta,3Q1P6@4751|Fungi,1GVD4@112252|Fungi incertae sedis	Kelch motif	-	-	-		0.737343642449128	2.4361776792015304
g3658	123.881557286178	0.876876025754246	0.232531892906318	3.77099250685377	0.0001625995560289	0.0044832310920635	Rp_R20_pos_vs_pIND	2ETXX@1|root,2SW6D@2759|Eukaryota,3AUKF@33154|Opisthokonta,3PHJB@4751|Fungi,1GXFD@112252|Fungi incertae sedis	-	-	-	-		0.876876025754246	3.7888806445627505
g3666	1836.52650481012	-0.606519637094153	0.160641804659955	-3.77560273540271	0.0001596212174734	0.004425698895646	Rp_R20_pos_vs_pIND	KOG1507@1|root,KOG1507@2759|Eukaryota,38C77@33154|Opisthokonta,3NVG5@4751|Fungi,1GVHB@112252|Fungi incertae sedis	Nucleosome assembly protein (NAP)	NAP1	K11279	-		0.606519637094153	3.796909381035615
g3725	265.995523963025	0.971825474549284	0.29449436874868	3.29997982195251	0.0009669178032377	0.0142398013574752	Rp_R20_pos_vs_pIND	COG0515@1|root,KOG1152@2759|Eukaryota,38BA6@33154|Opisthokonta,3NXGP@4751|Fungi,1GSJJ@112252|Fungi incertae sedis	Mortierella verticillata NRRL 6337 CAMK CAMKL PASK protein kinase	-	K08801	-	COG0515	0.971825474549284	3.014610443308481
g3741	1143.76126546608	-0.621600907245998	0.224446325425631	-2.76948578270203	0.0056144854569826	0.0437849733498319	Rp_R20_pos_vs_pIND	COG0538@1|root,KOG1526@2759|Eukaryota,38CG3@33154|Opisthokonta,3NVZ4@4751|Fungi,1GWIE@112252|Fungi incertae sedis	Isocitrate/isopropylmalate dehydrogenase	IDP1	K00031	ko00020,ko00480,ko00720,ko01100,ko01110,ko01120,ko01130,ko01200,ko01210,ko01230,ko04146,map00020,map00480,map00720,map01100,map01110,map01120,map01130,map01200,map01210,map01230,map04146	COG0538	0.621600907245998	2.250690038767182
g3760	113.9155537018	1.4485909688462	0.269449320384615	5.37611661732331	7.61095066787228e-08	1.55765559441856e-05	Rp_R20_pos_vs_pIND	2FHSP@1|root,2TJ6B@2759|Eukaryota,3AXEA@33154|Opisthokonta,3Q2CS@4751|Fungi,1GXE6@112252|Fungi incertae sedis	-	-	-	-		1.4485909688462	7.118561093029082
g3795	19.2191729556121	0.76868489554595	0.281326281701016	2.73236076948858	0.0062882242908195	0.046930010759906	Rp_R20_pos_vs_pIND	2F9AB@1|root,2TAFP@2759|Eukaryota,395EC@33154|Opisthokonta,3P9F6@4751|Fungi,1GXNY@112252|Fungi incertae sedis	-	-	-	-		0.76868489554595	2.2014719761085924
g3808	305.087839918404	0.945742505650862	0.198970796735262	4.75317243117444	2.00249424164701e-06	0.0001893024556436	Rp_R20_pos_vs_pIND	2E8CE@1|root,2SEV6@2759|Eukaryota,3ACUW@33154|Opisthokonta,3P8X5@4751|Fungi	-	-	-	-		0.945742505650862	5.6984287240949225
g3809	43.3996752738432	0.811545239573263	0.268767418703793	3.01950751131655	0.0025318601479963	0.0265456229236853	Rp_R20_pos_vs_pIND	2D4RA@1|root,2SW0F@2759|Eukaryota,3AT66@33154|Opisthokonta,3PGYX@4751|Fungi	-	-	-	-		0.811545239573263	2.596560287055519
g381	47.7154344551638	-0.793884007610071	0.214771760687397	-3.69640778223903	0.0002186716380368	0.0054895573475806	Rp_R20_pos_vs_pIND	-	-	-	-	-	-	0.793884007610071	3.66020754180403
g3813	12.9829139292386	0.953887535568069	0.267434768741364	3.56680449612957	0.0003613608672344	0.0075047185808036	Rp_R20_pos_vs_pIND	292W7@1|root,2R9SZ@2759|Eukaryota,3AW77@33154|Opisthokonta,3Q1XM@4751|Fungi,1GWE0@112252|Fungi incertae sedis	-	-	-	-		0.953887535568069	3.4420588801767305
g3831	20.8400673581727	1.29679479850097	0.368115178064816	3.52279633053499	0.0004270193744462	0.0084099093467325	Rp_R20_pos_vs_pIND	2EN9H@1|root,2SRRY@2759|Eukaryota	-	-	-	-		1.29679479850097	3.3695524200002933
g3856	728.653716620676	0.834865863699274	0.245822628130805	3.3962124237604	0.0006832531178342	0.0114657150424722	Rp_R20_pos_vs_pIND	2C3JM@1|root,2RY0X@2759|Eukaryota,39ZYY@33154|Opisthokonta,3P1X5@4751|Fungi,1GV1H@112252|Fungi incertae sedis	Mortierella verticillata NRRL 6337	-	-	-		0.834865863699274	3.1654183778495733
g3857	123.516931399061	-0.746299887781941	0.186829726267034	-3.99454574330029	6.48184067841706e-05	0.0024793352822338	Rp_R20_pos_vs_pIND	-	-	-	-	-	-	0.746299887781941	4.1883016479928985
g3874	67.8426372481132	0.832058724010805	0.254686607139788	3.26699049217817	0.0010869733086194	0.0151748200581673	Rp_R20_pos_vs_pIND	COG3325@1|root,KOG2806@2759|Eukaryota,3A1YI@33154|Opisthokonta,3P2PX@4751|Fungi,1GWIN@112252|Fungi incertae sedis	Glyco_18	-	K01183	ko00520,ko01100,map00520,map01100	COG3325	0.832058724010805	2.9637811201838358
g3963	687.308850006656	-0.803995776338941	0.257754493820947	-3.11923087904511	0.0018132381849175	0.0211992959051724	Rp_R20_pos_vs_pIND	2C75C@1|root,2T08A@2759|Eukaryota,3AUSC@33154|Opisthokonta,3PI21@4751|Fungi,1GUZ9@112252|Fungi incertae sedis	-	-	-	-		0.803995776338941	2.7415451437252263
g4031	258.016243860818	0.652924940175003	0.187322908276284	3.48555841985967	0.0004911109732015	0.0092237796026464	Rp_R20_pos_vs_pIND	2F9JI@1|root,2RAK1@2759|Eukaryota,3AWZH@33154|Opisthokonta,3Q2VN@4751|Fungi,1GY3K@112252|Fungi incertae sedis	-	-	-	-		0.652924940175003	3.3088203620451027
g406	8492.38773730034	-0.656375269050991	0.171345254567771	-3.83071752238915	0.0001277701224975	0.0037914685677443	Rp_R20_pos_vs_pIND	COG0443@1|root,KOG0101@2759|Eukaryota,38BSZ@33154|Opisthokonta,3NVJE@4751|Fungi,1GVGC@112252|Fungi incertae sedis	MreB/Mbl protein	SSA2	K03283	ko03040,ko04010,ko04141,ko04144,ko04213,ko04612,ko04915,ko05134,ko05145,ko05162,ko05164,ko05169,map03040,map04010,map04141,map04144,map04213,map04612,map04915,map05134,map05145,map05162,map05164,map05169	COG0443	0.656375269050991	3.893570688833709
g4070	596.317896494498	-0.624608045605588	0.154751059826496	-4.03621174747291	5.43211931396183e-05	0.0021610908340835	Rp_R20_pos_vs_pIND	COG2453@1|root,KOG1716@2759|Eukaryota,3A250@33154|Opisthokonta,3P3EA@4751|Fungi	Dual specificity phosphatase, catalytic domain	-	K04459,K21278	ko04010,ko04726,ko05418,map04010,map04726,map05418	COG2453	0.624608045605588	4.265030699547481
g4091	36.6961893070985	0.802050413109178	0.243433703996108	3.29473856718706	0.0009851328377706	0.0143346802059125	Rp_R20_pos_vs_pIND	COG2053@1|root,KOG3502@2759|Eukaryota,3A8FK@33154|Opisthokonta,3P583@4751|Fungi,1GUDY@112252|Fungi incertae sedis	Ribosomal protein S28e	RPS28A	K02979	ko03010,map03010	COG2053	0.802050413109178	3.006505204201875
g4097	429.733043563034	-1.23122816851239	0.321742971118081	-3.82674457264373	0.0001298491308373	0.0038359597401523	Rp_R20_pos_vs_pIND	COG0589@1|root,2RXWD@2759|Eukaryota,3A8EK@33154|Opisthokonta,3C23A@33208|Metazoa,3DI4Y@33213|Bilateria	Universal stress protein family	-	-	-	COG0589	1.23122816851239	3.8865609530337375
g4169	404.85374597694	-0.85855666922053	0.217452970184978	-3.94824070919884	7.87276244429951e-05	0.0028241838389282	Rp_R20_pos_vs_pIND	COG0513@1|root,KOG0343@2759|Eukaryota,38EK9@33154|Opisthokonta,3NU3N@4751|Fungi,1GRUN@112252|Fungi incertae sedis	DUF4217	DBP4	K14776	-	COG0513	0.85855666922053	4.1038728529256145
g4220	864.444556914537	-1.73452732328095	0.199757296356548	-8.68317380600199	3.8487558389574795e-18	6.9459546286349006e-15	Rp_R20_pos_vs_pIND	COG2124@1|root,KOG0158@2759|Eukaryota,38BTY@33154|Opisthokonta,3Q626@4751|Fungi,1GY9D@112252|Fungi incertae sedis	Cytochrome P450	-	-	-	COG2124	1.73452732328095	17.41467963921896
g4290	621.475124867296	-0.655862471427797	0.232495946613549	-2.82096303604794	0.0047879719514564	0.039512444768582	Rp_R20_pos_vs_pIND	COG2233@1|root,KOG1292@2759|Eukaryota,39CFN@33154|Opisthokonta,3PAW7@4751|Fungi,1GY9Q@112252|Fungi incertae sedis	Permease family	-	-	-	COG2233	0.655862471427797	2.319848402410028
g4327	1718.67492890738	-0.635503336647657	0.223405044719284	-2.84462393159559	0.0044463884966666	0.0376486913270621	Rp_R20_pos_vs_pIND	KOG0724@1|root,KOG0724@2759|Eukaryota,38C3A@33154|Opisthokonta,3NVPA@4751|Fungi,1GT9Z@112252|Fungi incertae sedis	Ribosome-associated complex head domain	zuo1	K01640,K09522	ko00072,ko00280,ko00281,ko00650,ko01100,ko04146,map00072,map00280,map00281,map00650,map01100,map04146		0.635503336647657	2.351992594136486
g4342	39.8077201512607	0.84646713090112	0.228450278079692	3.70525760798523	0.0002111759958654	0.005376958395914	Rp_R20_pos_vs_pIND	2F9JI@1|root,2RAK1@2759|Eukaryota,3AWZH@33154|Opisthokonta,3Q2VN@4751|Fungi,1GY3K@112252|Fungi incertae sedis	-	-	-	-		0.84646713090112	3.6753554490912004
g4351	224.747621075559	1.1389762925577	0.266228947074181	4.27818351488405	1.88424651068182e-05	0.0010333166223772	Rp_R20_pos_vs_pIND	-	-	-	-	-	-	1.1389762925577	4.724862280298197
g4369	2219.95947987583	-0.976422431770907	0.255519407452678	-3.8213239514957	0.000132737153298	0.0038980739160831	Rp_R20_pos_vs_pIND	2D8F6@1|root,2T9ZJ@2759|Eukaryota,394TC@33154|Opisthokonta,3Q1W1@4751|Fungi,1GW90@112252|Fungi incertae sedis	-	-	-	-		0.976422431770907	3.877007500542305
g4446	112.088566810906	0.829426993370824	0.198116394745301	4.18656413790053	2.83208930858418e-05	0.0013646271105343	Rp_R20_pos_vs_pIND	-	-	-	-	-	-	0.829426993370824	4.547893055497192
g4457	116.853064195039	0.623313052725971	0.142119488537245	4.38583799548802	1.15540093474588e-05	0.0007272335874812	Rp_R20_pos_vs_pIND	-	-	-	-	-	-	0.623313052725971	4.937267285440258
g447	468.783927838109	-0.801904599283476	0.156908722834591	-5.11064384947433	3.21062738757563e-07	4.52038119845045e-05	Rp_R20_pos_vs_pIND	COG1985@1|root,2RZWZ@2759|Eukaryota,38FM3@33154|Opisthokonta,3NX1M@4751|Fungi,1GUMP@112252|Fungi incertae sedis	RibD C-terminal domain	RIB7	K14654	ko00740,ko01100,map00740,map01100	COG1985	0.801904599283476	6.493410093969381
g459	261.315930660784	0.687699292193253	0.239995340480823	2.86546934959433	0.0041639157987503	0.0361052589203767	Rp_R20_pos_vs_pIND	2D5F3@1|root,2SYBP@2759|Eukaryota,3AWZ1@33154|Opisthokonta,3Q1RT@4751|Fungi,1GVQV@112252|Fungi incertae sedis	-	-	-	-		0.687699292193253	2.3804980612239044
g4600	2391.37328265327	-0.856512077171568	0.241179179444975	-3.55135165126052	0.0003832579792685	0.0078419489647944	Rp_R20_pos_vs_pIND	2F8D7@1|root,2T9HE@2759|Eukaryota,394AY@33154|Opisthokonta,3Q1HV@4751|Fungi,1GUVR@112252|Fungi incertae sedis	SUR7/PalI family	-	-	-		0.856512077171568	3.416508794552634
g4603	4164.73248973988	-0.662134193018179	0.169120439276067	-3.91516363044287	9.03429163369784e-05	0.0030657907267037	Rp_R20_pos_vs_pIND	COG0438@1|root,KOG0853@2759|Eukaryota,39U24@33154|Opisthokonta,3NUQQ@4751|Fungi,1GVXV@112252|Fungi incertae sedis	Glycosyl transferases group 1	-	K22248	-	COG0438	0.662134193018179	4.044105894197314
g4616	70.3782842142259	0.816848087198994	0.283720920183275	2.87905483554521	0.0039886897359657	0.0352083008618909	Rp_R20_pos_vs_pIND	KOG1721@1|root,KOG1721@2759|Eukaryota,39T3J@33154|Opisthokonta,3NUFJ@4751|Fungi	zinc finger	-	-	-		0.816848087198994	2.3991697443867173
g4643	49.2486506708665	0.750672842558861	0.257825293300406	2.91155624395707	0.0035963315450929	0.0331231764696591	Rp_R20_pos_vs_pIND	2CZ7S@1|root,2S8Y2@2759|Eukaryota,3APF4@33154|Opisthokonta,3PEUS@4751|Fungi,1GWZQ@112252|Fungi incertae sedis	DDE superfamily endonuclease	-	-	-		0.750672842558861	2.444140277570894
g4689	17.3042115472059	1.64744338137933	0.384561866673398	4.28394888871933	1.83605108105011e-05	0.0010206655564151	Rp_R20_pos_vs_pIND	2EA7F@1|root,2SGGE@2759|Eukaryota,3AE1R@33154|Opisthokonta,3P90Q@4751|Fungi,1GY3P@112252|Fungi incertae sedis	-	-	-	-		1.64744338137933	4.736115240395346
g4690	37.9122045393435	0.655232486069746	0.235156845222345	2.78636365209871	0.005330303694839	0.0424116989779336	Rp_R20_pos_vs_pIND	-	-	-	-	-	-	0.655232486069746	2.273248046276359
g4703	762.581522732264	0.641880338978236	0.154228002433042	4.16189232079892	3.15621181504412e-05	0.0014742851047589	Rp_R20_pos_vs_pIND	2E8CE@1|root,2SEV6@2759|Eukaryota,3ACUW@33154|Opisthokonta,3P8X5@4751|Fungi	-	-	-	-		0.641880338978236	4.500833858752217
g4716	19.6433136362432	1.39512218056821	0.349919673743306	3.98697839891003	6.69201157037009e-05	0.0025304726418092	Rp_R20_pos_vs_pIND	2CS89@1|root,2RATN@2759|Eukaryota,3AX80@33154|Opisthokonta,3Q23G@4751|Fungi,1GWY3@112252|Fungi incertae sedis	Galactose oxidase, central domain	-	-	-		1.39512218056821	4.174443316821487
g4724	26.3750888876664	0.872063881006554	0.3167117326141	2.75349408059071	0.0058962836465579	0.0451071379389089	Rp_R20_pos_vs_pIND	KOG0379@1|root,KOG0379@2759|Eukaryota,3AW8C@33154|Opisthokonta,3Q2S3@4751|Fungi,1GXZB@112252|Fungi incertae sedis	nitrile biosynthetic process	-	-	-		0.872063881006554	2.2294216324807783
g4731	5100.3248602185	-1.01834680561764	0.225290378599452	-4.52015222287046	6.17951820125522e-06	0.0004700222043345	Rp_R20_pos_vs_pIND	2ABQI@1|root,2RYPN@2759|Eukaryota,3A1CW@33154|Opisthokonta,3P2KS@4751|Fungi,1GWZB@112252|Fungi incertae sedis	-	-	-	-		1.01834680561764	5.209045384246628
g4756	665.424618338211	-0.712238847913049	0.103702587956926	-6.86809135572283	6.50665507782194e-12	4.305670553497371e-09	Rp_R20_pos_vs_pIND	COG2272@1|root,KOG1516@2759|Eukaryota,3A34S@33154|Opisthokonta,3P2C3@4751|Fungi,1GY8N@112252|Fungi incertae sedis	Carboxylesterase family	-	-	-	COG2272	0.712238847913049	11.186642214899614
g4762	304.095484190055	-0.623756499505898	0.213053804691291	-2.92769472204311	0.0034148515440098	0.0320527814901578	Rp_R20_pos_vs_pIND	KOG3118@1|root,KOG3118@2759|Eukaryota,38E46@33154|Opisthokonta,3NYA0@4751|Fungi,1GSHG@112252|Fungi incertae sedis	Sas10 C-terminal domain	SAS10	K14767	-		0.623756499505898	2.4666281719293828
g4785	186.556894727645	0.805941739715139	0.247082039044552	3.26183862992087	0.001106921363619	0.015331047639208	Rp_R20_pos_vs_pIND	2D8DZ@1|root,2T9V9@2759|Eukaryota,394MJ@33154|Opisthokonta,3Q1QR@4751|Fungi,1GVKZ@112252|Fungi incertae sedis	-	-	-	-		0.805941739715139	2.955883230575101
g4789	97.9494209507224	0.649989540362635	0.164364759570662	3.95455535639437	7.66771178409209e-05	0.0027726669278287	Rp_R20_pos_vs_pIND	KOG4660@1|root,KOG4660@2759|Eukaryota,39VNG@33154|Opisthokonta,3NUPS@4751|Fungi,3QJKK@4890|Ascomycota,3MDWA@451866|Taphrinomycotina	RNA-binding protein	-	-	-		0.649989540362635	4.11533421985903
g4851	418.094692105975	-0.923425142445215	0.273538379721406	-3.37585220540426	0.0007358743753998	0.0120235210703192	Rp_R20_pos_vs_pIND	-	-	-	-	-	-	0.923425142445215	3.1331963198028903
g4886	311.286218885132	-0.670720799138781	0.181138239225409	-3.70281174205372	0.0002132231075892	0.0054060091083812	Rp_R20_pos_vs_pIND	COG3300@1|root,2QTP5@2759|Eukaryota,39JIV@33154|Opisthokonta,3Q3W1@4751|Fungi	mhyt domain	-	-	-	COG3300	0.670720799138781	3.6711657313777715
g4895	47.3028545726885	0.925728743349757	0.257825403729743	3.59052571995628	0.0003300116620996	0.0070825854227055	Rp_R20_pos_vs_pIND	292TD@1|root,2R9Q1@2759|Eukaryota,3AW4N@33154|Opisthokonta,3Q2WK@4751|Fungi,1GY4I@112252|Fungi incertae sedis	-	-	-	-		0.925728743349757	3.4814707125584405
g504	909.032304136661	-0.605478582706479	0.134604756020046	-4.49819605643286	6.85324845173522e-06	0.000505764640386	Rp_R20_pos_vs_pIND	2CGB3@1|root,2T9SC@2759|Eukaryota,394HN@33154|Opisthokonta,3Q1MB@4751|Fungi,1GV4Q@112252|Fungi incertae sedis	-	-	-	-		0.605478582706479	5.164103523361108
g5055	13.477016608871	-1.48493927829473	0.547659806630974	-2.7114264372067	0.0066994404683558	0.0489076203061354	Rp_R20_pos_vs_pIND	2CS91@1|root,2RAWN@2759|Eukaryota,3AXB5@33154|Opisthokonta,3Q28C@4751|Fungi,1GX6J@112252|Fungi incertae sedis	-	-	-	-		1.48493927829473	2.1739614676951264
g5086	2741.45815391275	-0.708656520382966	0.191599357130121	-3.69863725535204	0.0002167601243248	0.0054677534791564	Rp_R20_pos_vs_pIND	COG5036@1|root,KOG1161@2759|Eukaryota,38D0A@33154|Opisthokonta,3NU6V@4751|Fungi,1GW8F@112252|Fungi incertae sedis	VTC domain	-	-	-	COG5036	0.708656520382966	3.6640206085659064
g510	1048.47449097853	-0.64448137178957	0.178546589147832	-3.60959777985989	0.0003066721594247	0.0067569985670371	Rp_R20_pos_vs_pIND	COG1499@1|root,KOG2613@2759|Eukaryota,38ESW@33154|Opisthokonta,3NTWS@4751|Fungi,1GT2A@112252|Fungi incertae sedis	Acts as an adapter for the XPO1 CRM1-mediated export of the 60S ribosomal subunit	NMD3	K07562	ko03008,ko03013,map03008,map03013	COG1499	0.64448137178957	3.5133256487225597
g5105	164.146891647311	-0.781322818999735	0.191928623816175	-4.07090304439462	4.68312393218569e-05	0.0019567888685792	Rp_R20_pos_vs_pIND	-	-	-	-	-	-	0.781322818999735	4.329464349082709
g5142	156.995177418126	2.11210649144331	0.664362832899038	3.17914607327873	0.0014770963322282	0.0184184057497149	Rp_R20_pos_vs_pIND	COG0685@1|root,KOG0564@2759|Eukaryota,38D0F@33154|Opisthokonta,3NWPE@4751|Fungi,1GS9V@112252|Fungi incertae sedis	Methylenetetrahydrofolate reductase	MET13	K00297	ko00670,ko00720,ko01100,ko01120,ko01200,ko01523,map00670,map00720,map01100,map01120,map01200,map01523	COG0685	2.11210649144331	2.830591180252794
g5148	1795.34563799811	-1.04990470853049	0.313307495404381	-3.35103603945189	0.0008050982382043	0.0128067389622063	Rp_R20_pos_vs_pIND	COG0657@1|root,KOG1515@2759|Eukaryota,3A1YP@33154|Opisthokonta,3P38F@4751|Fungi,1GWC8@112252|Fungi incertae sedis	alpha/beta hydrolase fold	-	-	-	COG0657	1.04990470853049	3.0941511237228383
g5161	587.325699330989	-1.23124672581896	0.184422326324345	-6.67623465313824	2.4515932644480097e-11	1.47481907532794e-08	Rp_R20_pos_vs_pIND	29MGB@1|root,2RUSD@2759|Eukaryota,3ANIG@33154|Opisthokonta,3Q2EV@4751|Fungi,1GXI9@112252|Fungi incertae sedis	LysM domain	-	-	-		1.23124672581896	10.61055158050686
g5205	717.400917373809	0.749211018295546	0.223849525594793	3.34694038910652	0.0008170877896293	0.0128941389504948	Rp_R20_pos_vs_pIND	2F8MI@1|root,2T9S3@2759|Eukaryota,394H7@33154|Opisthokonta,3Q1KX@4751|Fungi,1GV3N@112252|Fungi incertae sedis	Short calmodulin-binding motif containing conserved Ile and Gln residues.	-	-	-		0.749211018295546	3.0877312794488554
g5380	12105.3718322823	-0.757368088055992	0.208200557594729	-3.63768520510037	0.0002750993663365	0.0063355830864416	Rp_R20_pos_vs_pIND	2C4U9@1|root,2SGTQ@2759|Eukaryota,3ACMH@33154|Opisthokonta,3P9XW@4751|Fungi,1GUY6@112252|Fungi incertae sedis	Ser-Thr-rich glycosyl-phosphatidyl-inositol-anchored membrane family	-	-	-		0.757368088055992	3.5605104099624736
g5383	4.99067693119625	1.7634279840711	0.623903830725473	2.82644198869654	0.0047068268709894	0.0392110478568537	Rp_R20_pos_vs_pIND	2F8PD@1|root,2T9TY@2759|Eukaryota,394JP@33154|Opisthokonta,3Q1P4@4751|Fungi,1GVCV@112252|Fungi incertae sedis	-	-	-	-		1.7634279840711	2.327271775850351
g5425	35508.6850333389	-0.8331414660535	0.166073621715112	-5.01669956642902	5.25666703810866e-07	6.79184988807599e-05	Rp_R20_pos_vs_pIND	28K5G@1|root,2QSK3@2759|Eukaryota,38FDK@33154|Opisthokonta,3NY8A@4751|Fungi,1GWA6@112252|Fungi incertae sedis	Polysaccharide deacetylase	-	-	-		0.8331414660535	6.279289530703023
g5431	250.477912773089	0.775654567145113	0.259143300453051	2.99314921817027	0.0027611471336374	0.0280810926726281	Rp_R20_pos_vs_pIND	29MGK@1|root,2RUSN@2759|Eukaryota,3AXGP@33154|Opisthokonta,3Q2GN@4751|Fungi,1GXM3@112252|Fungi incertae sedis	Ser-Thr-rich glycosyl-phosphatidyl-inositol-anchored membrane family	-	-	-		0.775654567145113	2.5589104504327076
g544	2941.52318507011	-0.621680334520381	0.140384853280833	-4.42840035795558	9.49345588829128e-06	0.0006324298197797	Rp_R20_pos_vs_pIND	COG0171@1|root,KOG2303@2759|Eukaryota,38C6A@33154|Opisthokonta,3NUGS@4751|Fungi,1GS1F@112252|Fungi incertae sedis	NAD synthase	QNS1	K01950	ko00760,ko01100,map00760,map01100	COG0171	0.621680334520381	5.022575663231135
g545	348.741869624243	-0.983721005653433	0.361523267935574	-2.72104479269295	0.006507594297807	0.0480791819873705	Rp_R20_pos_vs_pIND	COG0293@1|root,KOG1098@2759|Eukaryota,38B6C@33154|Opisthokonta,3NUYV@4751|Fungi,1GSR5@112252|Fungi incertae sedis	Required for proper assembly of pre-ribosomal particles during the biogenesis of the 60S ribosomal subunit	SPB1	K14857	-	COG0293	0.983721005653433	2.18657953006152
g5470	436.442442332806	-0.656713085013743	0.209627578786421	-3.13276091254593	0.0017317043912364	0.0205483341533629	Rp_R20_pos_vs_pIND	KOG2409@1|root,KOG2409@2759|Eukaryota,38D56@33154|Opisthokonta,3P00B@4751|Fungi,1GT8C@112252|Fungi incertae sedis	KRI1-like family	kri1	K14786	-		0.656713085013743	2.7615262417712145
g5475	6316.28319723639	-1.08242821086384	0.254030323675524	-4.26101968931252	2.03496302359053e-05	0.0010830586044053	Rp_R20_pos_vs_pIND	28K5G@1|root,2QSK3@2759|Eukaryota,38FDK@33154|Opisthokonta,3NY8A@4751|Fungi,1GWAZ@112252|Fungi incertae sedis	Polysaccharide deacetylase	-	-	-		1.08242821086384	4.691443477739248
g5477	589.64494011455	-0.645203312563006	0.218068543591864	-2.95871794223823	0.0030892171128974	0.0301118359487858	Rp_R20_pos_vs_pIND	KOG0401@1|root,KOG0401@2759|Eukaryota,38BXU@33154|Opisthokonta,3NY2A@4751|Fungi,1GVTY@112252|Fungi incertae sedis	Middle domain of eukaryotic initiation factor 4G (eIF4G)	-	-	-		0.645203312563006	2.510151568027527
g5484	122.630744434273	-0.895428446904376	0.319074457037858	-2.80633070793923	0.0050109235281433	0.0408106286357385	Rp_R20_pos_vs_pIND	2CI60@1|root,2R9GK@2759|Eukaryota,395GB@33154|Opisthokonta,3Q2JY@4751|Fungi,1GXRI@112252|Fungi incertae sedis	-	-	-	-		0.895428446904376	2.300082224988276
g5492	706.155884883415	1.2147995505637	0.427021431278751	2.84482103609151	0.0044436381700397	0.0376486913270621	Rp_R20_pos_vs_pIND	KOG1192@1|root,KOG1192@2759|Eukaryota,3AAJN@33154|Opisthokonta,3P76C@4751|Fungi,1GW5Q@112252|Fungi incertae sedis	UDP-glucoronosyl and UDP-glucosyl transferase	-	-	-		1.2147995505637	2.3522613113766884
g55	161.095221874221	0.885901109260556	0.248712538294757	3.56194792323115	0.0003681134129138	0.0076043574122439	Rp_R20_pos_vs_pIND	COG1131@1|root,KOG0065@2759|Eukaryota,38F6P@33154|Opisthokonta,3NTZE@4751|Fungi	Belongs to the ABC transporter superfamily. ABCG family. PDR (TC 3.A.1.205) subfamily	SNQ2	K08712	ko02010,map02010	COG1131	0.885901109260556	3.4340183579178456
g5550	1319.9810939854	0.866223812334011	0.294056479775423	2.94577359082706	0.0032214810921538	0.0308511294599428	Rp_R20_pos_vs_pIND	2C4U9@1|root,2SGTQ@2759|Eukaryota,3ACMH@33154|Opisthokonta,3P9XW@4751|Fungi,1GX0F@112252|Fungi incertae sedis	Ser-Thr-rich glycosyl-phosphatidyl-inositol-anchored membrane family	-	-	-		0.866223812334011	2.491944413315731
g5576	149.884253482485	0.707421159743693	0.246908020386198	2.86512021212267	0.0041685096436381	0.0361052589203767	Rp_R20_pos_vs_pIND	293SQ@1|root,2RAPN@2759|Eukaryota,3AX3W@33154|Opisthokonta,3Q1XP@4751|Fungi,1GWEA@112252|Fungi incertae sedis	Arrestin (or S-antigen), N-terminal domain	-	-	-		0.707421159743693	2.380019189447271
g5580	485.191132440684	0.659999470595982	0.179140152996574	3.68426318475124	0.0002293651575062	0.0056278507039333	Rp_R20_pos_vs_pIND	KOG4142@1|root,KOG4142@2759|Eukaryota,39SFQ@33154|Opisthokonta,3NVA9@4751|Fungi,1GTHP@112252|Fungi incertae sedis	Catalyzes the second two steps of the methylation pathway of phosphatidylcholine biosynthesis, the SAM-dependent methylation of phosphatidylmonomethylethanolamine (PMME) to phosphatidyldimethylethanolamine (PDME) and of PDME to phosphatidylcholine (PC)	OPI3	K00551	ko00564,ko01100,ko01110,map00564,map01100,map01110		0.659999470595982	3.6394725544036546
g5581	7906.13237318617	-0.689380026263151	0.15669318684087	-4.3995532936812	1.08473936476925e-05	0.0007014412335309	Rp_R20_pos_vs_pIND	COG0488@1|root,KOG1242@1|root,KOG0062@2759|Eukaryota,KOG1242@2759|Eukaryota,38GJ3@33154|Opisthokonta,3NWIQ@4751|Fungi,1GW6T@112252|Fungi incertae sedis	Chromatin organization modifier domain	TEF3	K03235	-	COG0488	0.689380026263151	4.964674599179549
g5601	49.1043148968352	0.727582013252352	0.167783285459212	4.33643918260992	1.44809469522464e-05	0.0008480110881887	Rp_R20_pos_vs_pIND	KOG4479@1|root,KOG4479@2759|Eukaryota	histone deubiquitination	SUS1	K11368	-		0.727582013252352	4.839203037400729
g5610	654.676104237262	0.6556681618211	0.185169581847089	3.54090642361845	0.0003987549746539	0.0080284825119977	Rp_R20_pos_vs_pIND	2CSAN@1|root,2RB2F@2759|Eukaryota,3AXHS@33154|Opisthokonta,3Q2I5@4751|Fungi,1GXP9@112252|Fungi incertae sedis	-	-	-	-		0.6556681618211	3.399293885875172
g5620	455.587933761418	-0.658290567205288	0.231333111185698	-2.84563919030535	0.004432238407891	0.037569938887042	Rp_R20_pos_vs_pIND	KOG2050@1|root,KOG2050@2759|Eukaryota,38B4G@33154|Opisthokonta,3NUF7@4751|Fungi,1GT1K@112252|Fungi incertae sedis	CPL (NUC119) domain	puf6	K14844	-		0.658290567205288	2.353376887167986
g5628	1857.25713138857	0.811284078176421	0.255232153763311	3.17861235825625	0.0014798185155548	0.0184184057497149	Rp_R20_pos_vs_pIND	2C3JM@1|root,2RY0X@2759|Eukaryota,39ZYY@33154|Opisthokonta,3P1X5@4751|Fungi,1GVIS@112252|Fungi incertae sedis	-	-	-	-		0.811284078176421	2.8297915430685507
g5629	131.833775561823	-0.914919571179633	0.309593808165256	-2.95522567651374	0.0031244041394549	0.0303194235069342	Rp_R20_pos_vs_pIND	KOG3080@1|root,KOG3080@2759|Eukaryota,39UF0@33154|Opisthokonta,3NU3U@4751|Fungi,1GTTH@112252|Fungi incertae sedis	Eukaryotic rRNA processing protein EBP2	ebp2	K14823	-		0.914919571179633	2.5052327954787037
g5651	1772.41691766466	-0.691551517379546	0.130597609651927	-5.29528464741962	1.18831160897824e-07	2.22550585485246e-05	Rp_R20_pos_vs_pIND	COG1472@1|root,2R6JK@2759|Eukaryota,39JZ2@33154|Opisthokonta,3Q4BU@4751|Fungi,1GVUN@112252|Fungi incertae sedis	Glycosyl hydrolase family 3 N terminal domain	-	K01207	ko00520,ko00531,ko01100,ko01501,map00520,map00531,map01100,map01501	COG1472	0.691551517379546	6.925069660100178
g5654	235.102368856305	-0.740031370822634	0.223628957164334	-3.3091929605468	0.000935653281113	0.0139552908841654	Rp_R20_pos_vs_pIND	COG0513@1|root,KOG0346@2759|Eukaryota,38EDC@33154|Opisthokonta,3NUDU@4751|Fungi,1GRT5@112252|Fungi incertae sedis	helicase superfamily c-terminal domain	DBP9	K14810	-	COG0513	0.740031370822634	3.028885055103047
g571	263.628443341769	-0.630962242903493	0.148227510440097	-4.25671483674066	2.07452684322032e-05	0.0010982268504429	Rp_R20_pos_vs_pIND	COG1100@1|root,KOG0393@2759|Eukaryota,38UM0@33154|Opisthokonta,3NW37@4751|Fungi,1GV8V@112252|Fungi incertae sedis	Rho (Ras homology) subfamily of Ras-like small GTPases	rho4	K07975	-	COG1100	0.630962242903493	4.683080941270275
g573	2082.69982916712	-1.68032008819042	0.385402206770332	-4.35991299134349	1.30114169283302e-05	0.0007938325693037	Rp_R20_pos_vs_pIND	28JWX@1|root,2QSB5@2759|Eukaryota,38J5S@33154|Opisthokonta,3NU2X@4751|Fungi,1GRRS@112252|Fungi incertae sedis	Alternative oxidase	AOX2	-	-		1.68032008819042	4.885675406693785
g5730	186.363004336214	0.943249435008916	0.27451970230618	3.4359990451865	0.0005903730530422	0.0103672136643662	Rp_R20_pos_vs_pIND	KOG1695@1|root,KOG1695@2759|Eukaryota,3AASA@33154|Opisthokonta,3P6TJ@4751|Fungi,1GWUT@112252|Fungi incertae sedis	Glutathione S-transferase, C-terminal domain	-	K04097	ko00480,ko00590,ko00980,ko00982,ko01100,ko05204,map00480,map00590,map00980,map00982,map01100,map05204		0.943249435008916	3.2288734736480165
g5760	10.8778402601335	-1.92503124671053	0.436651058784547	-4.40862608250398	1.04028452175171e-05	0.0006793331686123	Rp_R20_pos_vs_pIND	KOG1274@1|root,KOG1274@2759|Eukaryota,38GB7@33154|Opisthokonta,3NW5X@4751|Fungi,1GSD3@112252|Fungi incertae sedis	Minichromosome loss protein, Mcl1, middle region	mcl1	K11274	-		1.92503124671053	4.98284786327113
g5764	17.1587078978502	-2.98051822692227	0.747465762837371	-3.98749799001932	6.67737699411961e-05	0.0025304726418092	Rp_R20_pos_vs_pIND	28NVG@1|root,2QVFG@2759|Eukaryota,39U5S@33154|Opisthokonta,3NY0B@4751|Fungi,1GTF4@112252|Fungi incertae sedis	Mortierella verticillata NRRL 6337	KCH1	-	-		2.98051822692227	4.175394103496351
g5772	862.173590098531	-0.610561298118943	0.145753402207192	-4.18900203270051	2.80183890569961e-05	0.0013566367306328	Rp_R20_pos_vs_pIND	KOG1721@1|root,KOG1721@2759|Eukaryota,39T3J@33154|Opisthokonta,3NUFJ@4751|Fungi,1GU2R@112252|Fungi incertae sedis	Zinc finger, C2H2 type	CRZ1	K21543	-		0.610561298118943	4.552556838492415
g5801	329.653782592816	-0.77787237175968	0.259367910857739	-2.99910798212172	0.002707713226898	0.0277652494733366	Rp_R20_pos_vs_pIND	KOG1685@1|root,KOG1685@2759|Eukaryota,38CAK@33154|Opisthokonta,3NU7W@4751|Fungi,1GX6E@112252|Fungi incertae sedis	Ribosomal protein L1p/L10e family	CIC1	K14783	-		0.77787237175968	2.5673973335506792
g5823	13430.879396486	0.670054510346563	0.198215472791208	3.38043494239409	0.000723712057805	0.011895192278196	Rp_R20_pos_vs_pIND	KOG0766@1|root,KOG0766@2759|Eukaryota,39TKN@33154|Opisthokonta,3NYKI@4751|Fungi,1GWHB@112252|Fungi incertae sedis	Mitochondrial carrier protein	-	K15118	-		0.670054510346563	3.1404341915102583
g5856	560.922624836016	-0.787132708187492	0.179249894701092	-4.39125897117026	1.12696216377609e-05	0.0007170657972847	Rp_R20_pos_vs_pIND	293KH@1|root,2RAHB@2759|Eukaryota,3AWX0@33154|Opisthokonta,3Q1PC@4751|Fungi,1GVEH@112252|Fungi incertae sedis	-	-	-	-		0.787132708187492	4.9480906645564655
g5881	426.996712017878	-0.684783101227647	0.248862799111422	-2.75164911619053	0.0059296017081125	0.0452077622426375	Rp_R20_pos_vs_pIND	COG0639@1|root,KOG0374@2759|Eukaryota,38BGF@33154|Opisthokonta,3NUEW@4751|Fungi,1GWG5@112252|Fungi incertae sedis	Serine-threonine protein phosphatase N-terminal domain	-	-	-	COG0639	0.684783101227647	2.226974477256008
g5895	377.32393654852	0.660556552698098	0.132695122213095	4.97800176586226	6.42440703035181e-07	7.88773827148099e-05	Rp_R20_pos_vs_pIND	2CS89@1|root,2RATN@2759|Eukaryota,3AX80@33154|Opisthokonta,3Q23G@4751|Fungi,1GWY3@112252|Fungi incertae sedis|298MM@1|root,2RFNH@2759|Eukaryota	Galactose oxidase, central domain|Broad-Complex, Tramtrack and Bric a brac	-	-	-		0.660556552698098	6.192166951316578
g5904	2888.44374165645	-0.967733561923578	0.247428150288347	-3.91117001358093	9.1850085931779e-05	0.0030914503225671	Rp_R20_pos_vs_pIND	COG0281@1|root,KOG1257@2759|Eukaryota,38DJY@33154|Opisthokonta,3NWPS@4751|Fungi,1GSE5@112252|Fungi incertae sedis	Malic enzyme, NAD binding domain	-	-	-	COG0281	0.967733561923578	4.036920433047014
g5939	1669.37195820776	-0.676705712924206	0.148229350356015	-4.56526127449728	4.98872615942847e-06	0.0004025861451909	Rp_R20_pos_vs_pIND	2D8D8@1|root,2T9SM@2759|Eukaryota,394HW@33154|Opisthokonta,3Q1MN@4751|Fungi,1GV68@112252|Fungi incertae sedis	-	-	-	-		0.676705712924206	5.302010334648341
g5948	2477.12226051579	-0.614552578100463	0.149730982946219	-4.10437817215959	4.05403838065434e-05	0.0017610671757713	Rp_R20_pos_vs_pIND	2EFUA@1|root,2SKY8@2759|Eukaryota,3AFGD@33154|Opisthokonta,3PC42@4751|Fungi,1GSNP@112252|Fungi incertae sedis	CotH kinase protein	-	-	-		0.614552578100463	4.392112144042741
g5966	325.989650754038	-0.815200364249173	0.189510200436779	-4.3016173397016	1.69555944253389e-05	0.0009617213158052	Rp_R20_pos_vs_pIND	KOG3336@1|root,KOG3336@2759|Eukaryota,38H4Y@33154|Opisthokonta,3P1RF@4751|Fungi,1GX0I@112252|Fungi incertae sedis	PRELI-like family	UPS2	-	-		0.815200364249173	4.770686980222707
g5971	20044.4357155897	-0.670694389291686	0.190480729954181	-3.52106162892707	0.0004298227069846	0.0084233369980845	Rp_R20_pos_vs_pIND	COG0474@1|root,KOG0205@2759|Eukaryota,38CYC@33154|Opisthokonta,3NUFA@4751|Fungi,1GW2F@112252|Fungi incertae sedis	haloacid dehalogenase-like hydrolase	-	-	-	COG0474	0.670694389291686	3.3667106450157664
g5980	388.354825046843	-0.951186956926686	0.275172786121439	-3.45668977784347	0.0005468539957019	0.0099142881485609	Rp_R20_pos_vs_pIND	KOG4208@1|root,KOG4208@2759|Eukaryota,3A02H@33154|Opisthokonta,3P21Q@4751|Fungi,1GTHV@112252|Fungi incertae sedis	RNA recognition motif	NOP15	K14838	-		0.951186956926686	3.2621286102753393
g6011	104.301609290311	-0.882381954744766	0.260397495058468	-3.38859617119835	0.0007025138866793	0.0116705486848181	Rp_R20_pos_vs_pIND	COG0221@1|root,KOG1626@2759|Eukaryota,38CDN@33154|Opisthokonta,3NUSR@4751|Fungi,1GW88@112252|Fungi incertae sedis	Inorganic pyrophosphatase	IPP1	K01507	ko00190,map00190	COG0221	0.882381954744766	3.1533450865850394
g6030	977.769932490203	0.683005782363542	0.195425491139448	3.49496771573252	0.00047411910043	0.0089990150997036	Rp_R20_pos_vs_pIND	KOG1318@1|root,KOG1318@2759|Eukaryota,3A9HI@33154|Opisthokonta,3P88J@4751|Fungi,1GUH6@112252|Fungi incertae sedis	helix loop helix domain	-	-	-		0.683005782363542	3.324112548278897
g6038	449.935890266865	0.618253950519152	0.228024558726654	2.71134808448544	0.0067010239387813	0.0489076203061354	Rp_R20_pos_vs_pIND	2CSAN@1|root,2RB2F@2759|Eukaryota,3AXHS@33154|Opisthokonta,3Q2I5@4751|Fungi,1GXP9@112252|Fungi incertae sedis	-	-	-	-		0.618253950519152	2.173858830584895
g6039	188.295663512101	0.722948707743903	0.202454839591531	3.57091344026406	0.0003557384532329	0.0074672512176359	Rp_R20_pos_vs_pIND	-	-	-	-	-	-	0.722948707743903	3.4488691875996005
g6064	135.603458935443	0.664314924059821	0.201446469191199	3.29772433702622	0.0009747177623734	0.0142910613136168	Rp_R20_pos_vs_pIND	-	-	-	-	-	-	0.664314924059821	3.0111211196740792
g6071	524.449074143189	0.644112949208879	0.209374630394458	3.07636578507808	0.002095406141797	0.0235278344118248	Rp_R20_pos_vs_pIND	COG0369@1|root,KOG1158@2759|Eukaryota,38BIN@33154|Opisthokonta,3NUZ8@4751|Fungi,1GS0F@112252|Fungi incertae sedis	FAD binding domain	cprA	K00327	-	COG0369	0.644112949208879	2.678731787472726
g6138	150.111216074532	1.38930827572741	0.187804947095539	7.39761277438899	1.38654468804092e-13	1.25116750668129e-10	Rp_R20_pos_vs_pIND	2F8ZR@1|root,2TA4S@2759|Eukaryota,39505@33154|Opisthokonta,3Q23M@4751|Fungi,1GWYE@112252|Fungi incertae sedis	-	-	-	-		1.38930827572741	12.858066128641603
g6149	2029.74546504716	0.642837199664176	0.170673364659988	3.76647639744388	0.0001655677282045	0.0045211149110277	Rp_R20_pos_vs_pIND	2CS4W@1|root,2RAET@2759|Eukaryota,3AWUA@33154|Opisthokonta,3Q1K9@4751|Fungi,1GV25@112252|Fungi incertae sedis	-	-	-	-		0.642837199664176	3.78102431023554
g6154	33.205846061927	0.829858767363461	0.205164129379533	4.04485311283779	5.23559400229915e-05	0.0021030428941751	Rp_R20_pos_vs_pIND	2CZ7S@1|root,2S8Y2@2759|Eukaryota,3APF4@33154|Opisthokonta,3PEUS@4751|Fungi,1GWZQ@112252|Fungi incertae sedis	DDE superfamily endonuclease	-	-	-		0.829858767363461	4.2810340384768
g6254	72.5930186685927	1.11461395145362	0.305573283402664	3.64761584861743	0.0002646849796002	0.006174531392508	Rp_R20_pos_vs_pIND	-	-	-	-	-	-	1.11461395145362	3.5772707034354774
g6258	1358.02940330427	-0.876284181803438	0.182723229091101	-4.79569120008571	1.62114854705068e-06	0.0001624609903231	Rp_R20_pos_vs_pIND	COG2124@1|root,KOG0157@2759|Eukaryota,38ENT@33154|Opisthokonta,3NYGE@4751|Fungi,1GVE0@112252|Fungi incertae sedis	Cytochrome P450	-	K15401	ko00073,map00073	COG2124	0.876284181803438	5.79017718860082
g6264	484.53332051828	-0.785226913543328	0.231646233373974	-3.38976767334544	0.0006995187966631	0.0116402742257804	Rp_R20_pos_vs_pIND	COG5177@1|root,KOG1980@2759|Eukaryota,38BVP@33154|Opisthokonta,3NVCU@4751|Fungi,1GSFB@112252|Fungi incertae sedis	Protein of unknown function (DUF663)	TSR1	K14799	-	COG5177	0.785226913543328	3.155200611154449
g6273	527.627315262188	0.882920410547775	0.22976996127352	3.84262766836061	0.0001217240592701	0.0036939255127512	Rp_R20_pos_vs_pIND	29PUE@1|root,2RX69@2759|Eukaryota,38WGZ@33154|Opisthokonta,3Q0MQ@4751|Fungi,1GVN6@112252|Fungi incertae sedis	Methyltransferase domain	-	-	-		0.882920410547775	3.914623573162296
g6290	3312.19351350033	-0.739847727656039	0.172164392917238	-4.29733300318198	1.72865403212855e-05	0.0009749215865288	Rp_R20_pos_vs_pIND	28PCT@1|root,2QW08@2759|Eukaryota,39SWT@33154|Opisthokonta,3NYYJ@4751|Fungi,1GT23@112252|Fungi incertae sedis	Polysaccharide deacetylase	-	-	-		0.739847727656039	4.762291916484307
g6292	851.224655883761	-1.01431449720099	0.332508261147036	-3.05049412517441	0.0022846514991317	0.0248746743567241	Rp_R20_pos_vs_pIND	-	-	-	-	-	-	1.01431449720099	2.6411800378466808
g6298	205.292169284438	1.16495745124922	0.346911704219443	3.35808056367079	0.0007848573437495	0.0125567876190006	Rp_R20_pos_vs_pIND	2DKYR@1|root,2S63V@2759|Eukaryota,3A7H5@33154|Opisthokonta,3P555@4751|Fungi	Spizellomyces punctatus DAOM BR117	-	-	-		1.16495745124922	3.105209273767534
g6304	121.038275976471	-0.84321093758291	0.242192519245074	-3.48157300733829	0.0004984778738435	0.0093444596331837	Rp_R20_pos_vs_pIND	COG0491@1|root,KOG0814@2759|Eukaryota	sulfur dioxygenase activity	-	-	-	COG0491	0.84321093758291	3.302354114144574
g6321	31.7765109913212	-3.68551679188612	0.900204438677061	-4.09408866868325	4.23832104641305e-05	0.0018251442389022	Rp_R20_pos_vs_pIND	COG3673@1|root,2QSYI@2759|Eukaryota,38DN9@33154|Opisthokonta,3NVDD@4751|Fungi,1GUNU@112252|Fungi incertae sedis	Uncharacterized alpha/beta hydrolase domain (DUF2235)	-	-	-	COG3673	3.68551679188612	4.372806149228638
g6338	551.277708392678	0.803673174895812	0.223162262959237	3.60129514837646	0.0003166358625138	0.0068773032195018	Rp_R20_pos_vs_pIND	KOG0254@1|root,KOG0254@2759|Eukaryota,38BTE@33154|Opisthokonta,3NUAW@4751|Fungi,1GW0E@112252|Fungi incertae sedis	Mortierella verticillata NRRL 6337	-	-	-		0.803673174895812	3.4994398980339825
g6339	9.4060198143327	1.22489450769236	0.43687928778364	2.80373673447978	0.0050514133089976	0.0409810613037275	Rp_R20_pos_vs_pIND	2CYJV@1|root,2S4UE@2759|Eukaryota,3A98U@33154|Opisthokonta,3Q2D2@4751|Fungi,1GXEJ@112252|Fungi incertae sedis	-	-	-	-		1.22489450769236	2.296587095856393
g635	563.53539772537	-1.14916387540184	0.399599470963609	-2.87578928127884	0.0040301865983022	0.035415531941192	Rp_R20_pos_vs_pIND	COG0513@1|root,KOG0342@2759|Eukaryota,38E1A@33154|Opisthokonta,3NYNU@4751|Fungi,1GSF4@112252|Fungi incertae sedis	Type III restriction enzyme, res subunit	MSS116	K17679	-	COG0513	1.14916387540184	2.394674845487452
g6360	72.2410104716353	0.681385859376604	0.217720246868634	3.12963938437812	0.0017502101690084	0.0207063005215472	Rp_R20_pos_vs_pIND	KOG3026@1|root,KOG3026@2759|Eukaryota,39V6S@33154|Opisthokonta,3Q36Z@4751|Fungi,1GU60@112252|Fungi incertae sedis	Survival motor neuron protein (SMN)	-	K12839	ko03040,map03040		0.681385859376604	2.7569097971650587
g6375	323.641425810291	-0.935557298093679	0.33717339372497	-2.77470676958813	0.0055251499450359	0.0433957936674715	Rp_R20_pos_vs_pIND	KOG2483@1|root,KOG2483@2759|Eukaryota,3A963@33154|Opisthokonta,3P6Y3@4751|Fungi,1GX72@112252|Fungi incertae sedis	helix loop helix domain	-	-	-		0.935557298093679	2.2576559313228457
g6417	42.5847862582415	0.805132116917189	0.189701799237644	4.24419863255266	2.19375970703106e-05	0.0011400659084811	Rp_R20_pos_vs_pIND	COG3335@1|root,2SXJW@2759|Eukaryota,3ASER@33154|Opisthokonta,3Q27H@4751|Fungi,1GX55@112252|Fungi incertae sedis	DDE superfamily endonuclease	-	-	-	COG3335	0.805132116917189	4.6588109445031725
g6420	165.644609520689	-0.768205615357045	0.27753949571486	-2.76791457510714	0.0056416241029928	0.0439205967422019	Rp_R20_pos_vs_pIND	COG0343@1|root,KOG3908@2759|Eukaryota,38H9M@33154|Opisthokonta,3NUTA@4751|Fungi,1GT15@112252|Fungi incertae sedis	Catalytic subunit of the queuine tRNA-ribosyltransferase (TGT) that catalyzes the base-exchange of a guanine (G) residue with queuine (Q) at position 34 (anticodon wobble position) in tRNAs with GU(N) anticodons (tRNA-Asp, -Asn, -His and -Tyr), resulting in the hypermodified nucleoside queuosine (7-(((4,5-cis- dihydroxy-2-cyclopenten-1-yl)amino)methyl)-7-deazaguanosine). Catalysis occurs through …	-	K00773	-	COG0343	0.768205615357045	2.248595853918774
g6424	147.820786457898	-0.914200527885878	0.264212339038111	-3.46009778049772	0.0005399792692606	0.0097986000487764	Rp_R20_pos_vs_pIND	COG5025@1|root,KOG2294@2759|Eukaryota,390FB@33154|Opisthokonta,3NTY1@4751|Fungi,1GVVS@112252|Fungi incertae sedis	FORKHEAD	-	-	-	COG5025	0.914200527885878	3.2676229131743466
g645	1946.96275059557	-0.654105477666024	0.21073424671486	-3.10393534920349	0.0019096505475423	0.0220794307919695	Rp_R20_pos_vs_pIND	28KP5@1|root,2QT50@2759|Eukaryota,38DR6@33154|Opisthokonta,3P0GV@4751|Fungi,1GUDQ@112252|Fungi incertae sedis	Hypoxia induced protein conserved region	RCF2	-	-		0.654105477666024	2.7190460982806504
g6644	572.946711183428	0.830072175653519	0.251949673026807	3.29459516927098	0.0009856356276984	0.0143346802059125	Rp_R20_pos_vs_pIND	COG1626@1|root,KOG0602@2759|Eukaryota,38CKH@33154|Opisthokonta,3NTZ8@4751|Fungi,1GV7E@112252|Fungi incertae sedis	Trehalase	-	K01194	ko00500,ko01100,map00500,map01100	COG1626	0.830072175653519	3.0062836064852854
g6677	340.070873300168	-0.643302885885939	0.212955740569083	-3.02082904253642	0.0025208364492568	0.0264781191484906	Rp_R20_pos_vs_pIND	KOG4210@1|root,KOG4210@2759|Eukaryota,39N0X@33154|Opisthokonta,3P0BK@4751|Fungi,1GTR5@112252|Fungi incertae sedis	RNA recognition motif	NOP13	-	-		0.643302885885939	2.5984553302416042
g6679	3819.67054274097	-0.884918308430732	0.222377342626678	-3.97935463198835	6.91025977358234e-05	0.0025786179891946	Rp_R20_pos_vs_pIND	COG0005@1|root,COG0443@1|root,KOG0102@2759|Eukaryota,KOG3984@2759|Eukaryota,38EJA@33154|Opisthokonta,3NVS1@4751|Fungi,1GS6N@112252|Fungi incertae sedis	MreB/Mbl protein	-	K04043	ko03018,ko04212,ko05152,map03018,map04212,map05152	COG0005,COG0443	0.884918308430732	4.160505626126124
g6698	100.722843023034	0.801258041107504	0.23700273438301	3.38079661061051	0.0007227602056424	0.011895192278196	Rp_R20_pos_vs_pIND	2E0C9@1|root,2S7T4@2759|Eukaryota,39N36@33154|Opisthokonta,3NYRG@4751|Fungi,1GVBK@112252|Fungi incertae sedis	helix loop helix domain	-	-	-		0.801258041107504	3.141005767214709
g6724	389.367320375562	-0.666095404044131	0.228433713620428	-2.91592424553818	0.0035463659648071	0.0328983444548374	Rp_R20_pos_vs_pIND	COG5261@1|root,KOG2128@2759|Eukaryota,38EV1@33154|Opisthokonta,3NU3K@4751|Fungi,1GVUT@112252|Fungi incertae sedis	GTPase-activator protein for Ras-like GTPases	gap1	K05767	ko04810,map04810	COG5261	0.666095404044131	2.450216449700882
g6751	821.842891055333	0.729793900032564	0.242304658736405	3.01188554870702	0.0025963046639491	0.0270135430758482	Rp_R20_pos_vs_pIND	COG5019@1|root,KOG2655@2759|Eukaryota,38CSA@33154|Opisthokonta,3NU9N@4751|Fungi,1GW2Q@112252|Fungi incertae sedis	Septin	spn4	K16948	-	COG5019	0.729793900032564	2.5856443464986234
g676	151.211944401196	1.08113148342667	0.308244014787664	3.50738840516147	0.0004525281131404	0.0087248582773931	Rp_R20_pos_vs_pIND	COG1131@1|root,KOG0065@2759|Eukaryota,38F6P@33154|Opisthokonta,3NTZE@4751|Fungi	Belongs to the ABC transporter superfamily. ABCG family. PDR (TC 3.A.1.205) subfamily	SNQ2	K08712	ko02010,map02010	COG1131	1.08113148342667	3.344354435237816
g6760	6706.41354686029	-0.664133993269491	0.129330074323853	-5.13518604811475	2.81865045682219e-07	4.02560063804562e-05	Rp_R20_pos_vs_pIND	2CKHG@1|root,2S3VS@2759|Eukaryota,3A7RY@33154|Opisthokonta,3P6J9@4751|Fungi,1GUGF@112252|Fungi incertae sedis	-	-	-	-		0.664133993269491	6.549958778007657
g6797	673.528036265067	0.886516053627659	0.285652851782221	3.10347349272582	0.0019126336753387	0.022091285625171	Rp_R20_pos_vs_pIND	28KK3@1|root,2QT1I@2759|Eukaryota,39RTW@33154|Opisthokonta,3NZZ1@4751|Fungi,1GSX9@112252|Fungi incertae sedis	Domain of unknown function (DUF2828)	-	-	-		0.886516053627659	2.718368201960916
g6824	1790.9519473605	0.657723282866124	0.159043380376369	4.13549612256512	3.541885957823e-05	0.0015849664506969	Rp_R20_pos_vs_pIND	-	-	-	-	-	-	0.657723282866124	4.450765426399903
g6835	17.0952342678748	1.23671504185624	0.386925050876815	3.19626511401551	0.0013921912754287	0.0177278904424703	Rp_R20_pos_vs_pIND	COG1131@1|root,KOG0065@2759|Eukaryota,38F6P@33154|Opisthokonta,3NTZE@4751|Fungi	Belongs to the ABC transporter superfamily. ABCG family. PDR (TC 3.A.1.205) subfamily	SNQ2	K08712	ko02010,map02010	COG1131	1.23671504185624	2.856301092199311
g6874	78.5023589887679	-0.764923358899527	0.260631025523317	-2.93488987876117	0.0033366608099416	0.0315851072491533	Rp_R20_pos_vs_pIND	2AIEU@1|root,2RZ4M@2759|Eukaryota,3A416@33154|Opisthokonta,3Q356@4751|Fungi	Transposase	-	-	-		0.764923358899527	2.476687939541726
g6958	180.907015226644	0.728918132873097	0.198261979026655	3.67654018411214	0.0002364186282283	0.0057446543544554	Rp_R20_pos_vs_pIND	KOG3783@1|root,KOG3783@2759|Eukaryota,38B40@33154|Opisthokonta,3NXIE@4751|Fungi,1GWQC@112252|Fungi incertae sedis	Protein of unknown function (DUF3808)	IML2	-	-		0.728918132873097	3.6263183069023506
g6975	117.002620274295	0.984898903699372	0.270788138841358	3.63715673778598	0.000275664198914	0.0063412348514972	Rp_R20_pos_vs_pIND	293JR@1|root,2RAGK@2759|Eukaryota,3AWW9@33154|Opisthokonta,3Q2VA@4751|Fungi,1GY37@112252|Fungi incertae sedis	-	-	-	-		0.984898903699372	3.5596196329645626
g6988	63.3128350692392	0.681237311748194	0.225489472409261	3.02114907835589	0.0025181734469962	0.0264641499575278	Rp_R20_pos_vs_pIND	COG1028@1|root,KOG2983@1|root,KOG0725@2759|Eukaryota,KOG2983@2759|Eukaryota,38FHE@33154|Opisthokonta,3NV5R@4751|Fungi,1GV37@112252|Fungi incertae sedis	D123	CDC123	-	-	COG1028	0.681237311748194	2.5989143598202533
g7004	2708.88205761906	-0.731700680369991	0.126363337897857	-5.79045071570873	7.019779447607551e-09	2.0493626704986e-06	Rp_R20_pos_vs_pIND	COG0699@1|root,KOG0448@2759|Eukaryota,38HRY@33154|Opisthokonta,3NU0P@4751|Fungi,1GSZ1@112252|Fungi incertae sedis	Dynamin family	FZO1	K06030	ko04137,ko04214,ko04621,map04137,map04214,map04621	COG0699	0.731700680369991	8.153676532626848
g7017	314.742249819966	0.782821578612337	0.237998908432466	3.28918138225188	0.001004792482032	0.0144964682800143	Rp_R20_pos_vs_pIND	-	-	-	-	-	-	0.782821578612337	2.9979236230338615
g7018	398.632499085697	0.660167002153571	0.179373405083797	3.68040625557152	0.0002328626578751	0.0056930904977073	Rp_R20_pos_vs_pIND	2F8YC@1|root,2TA3A@2759|Eukaryota,394Y6@33154|Opisthokonta,3Q21F@4751|Fungi,1GWU6@112252|Fungi incertae sedis	-	-	-	-		0.660167002153571	3.632900149846787
g7021	331.116309722189	0.771911860836781	0.172820656723958	4.46654859129332	7.94916135454181e-06	0.0005498493073531	Rp_R20_pos_vs_pIND	2E0J9@1|root,2S7ZI@2759|Eukaryota,3A8FR@33154|Opisthokonta,3P6XY@4751|Fungi,1GXEQ@112252|Fungi incertae sedis	basic region leucin zipper	-	-	-		0.771911860836781	5.099678687482756
g7024	113.215771830002	0.848460355000343	0.284339687109346	2.98396739345801	0.002845370919096	0.0286151486757319	Rp_R20_pos_vs_pIND	2F9C5@1|root,2TAHJ@2759|Eukaryota,395G4@33154|Opisthokonta,3Q2JS@4751|Fungi,1GXRC@112252|Fungi incertae sedis	-	-	-	-		0.848460355000343	2.5458611114775063
g7105	217.745085474712	-0.650945893231411	0.22289446447832	-2.92042197976938	0.0034955771134295	0.0325031367006105	Rp_R20_pos_vs_pIND	KOG4134@1|root,KOG4134@2759|Eukaryota,38GF9@33154|Opisthokonta,3Q3B8@4751|Fungi,1GTR6@112252|Fungi incertae sedis	SHS2 domain found in N terminus of Rpb7p/Rpc25p/MJ0397	-	K03004	ko00230,ko00240,ko01100,ko03020,map00230,map00240,map01100,map03020		0.650945893231411	2.4564811127689854
g7164	105.195643492389	1.38027880586135	0.265045752004228	5.20770016279804	1.91195544292892e-07	3.1045392045865e-05	Rp_R20_pos_vs_pIND	-	-	-	-	-	-	1.38027880586135	6.718522232936268
g7169	60.6885337269821	0.752332490540763	0.203689523753897	3.69352569869892	0.0002211661477019	0.0055158170404269	Rp_R20_pos_vs_pIND	COG1896@1|root,KOG3197@2759|Eukaryota,38FZH@33154|Opisthokonta,3NWF9@4751|Fungi,1GWY2@112252|Fungi incertae sedis	HD domain	-	K07023	-	COG1896	0.752332490540763	3.6552813465868748
g7180	21.3537949948053	1.17109191363825	0.319884875395353	3.66097932010969	0.0002512530402116	0.0059604792938914	Rp_R20_pos_vs_pIND	2FHFV@1|root,2TIVE@2759|Eukaryota,3AXCN@33154|Opisthokonta,3Q2AH@4751|Fungi,1GXAE@112252|Fungi incertae sedis	-	-	-	-		1.17109191363825	3.5998886744903267
g7187	2326.05108700328	0.820820387286209	0.231534980276524	3.54512474229984	0.0003924273215271	0.0079598955089227	Rp_R20_pos_vs_pIND	2C3JM@1|root,2RY0X@2759|Eukaryota,39ZYY@33154|Opisthokonta,3P1X5@4751|Fungi	-	-	-	-		0.820820387286209	3.4062407638420513
g7188	326.012337233905	0.731566146263561	0.176839669577618	4.13688935299928	3.52045759656245e-05	0.0015811792807004	Rp_R20_pos_vs_pIND	COG0277@1|root,KOG4730@2759|Eukaryota,38E7K@33154|Opisthokonta,3NV4C@4751|Fungi,1GS39@112252|Fungi incertae sedis	D-arabinono-1,4-lactone oxidase	ALO1	K00103,K00107	ko00053,ko01100,map00053,map01100	COG0277	0.731566146263561	4.453400882332758
g7201	166.131505896899	-1.72431649598097	0.428285060128867	-4.02609536616135	5.67106963389954e-05	0.0022426708042265	Rp_R20_pos_vs_pIND	KOG0254@1|root,KOG0254@2759|Eukaryota,38CRV@33154|Opisthokonta,3NW0J@4751|Fungi,1GVI0@112252|Fungi incertae sedis	Major Facilitator Superfamily	-	-	-		1.72431649598097	4.246335020068496
g7225	1184.92636477094	-0.734306775228024	0.161146781610958	-4.55675731086453	5.19493889961955e-06	0.0004157093197137	Rp_R20_pos_vs_pIND	COG5036@1|root,COG5264@1|root,KOG1161@2759|Eukaryota,KOG4580@2759|Eukaryota,38I0W@33154|Opisthokonta,3NVNK@4751|Fungi,1GVBJ@112252|Fungi incertae sedis	Domain of unknown function (DUF202)	VTC2	-	-	COG5036,COG5264	0.734306775228024	5.284419556040224
g7229	148.747741899641	-0.852853113921824	0.262901229004057	-3.24400580838922	0.0011786134280029	0.0158521909029236	Rp_R20_pos_vs_pIND	COG0430@1|root,KOG3980@2759|Eukaryota,38EIW@33154|Opisthokonta,3NWTY@4751|Fungi,1GSZ5@112252|Fungi incertae sedis	RNA 3'-terminal phosphate cyclase	-	K11108	ko03008,map03008	COG0430	0.852853113921824	2.9286286152735
g7260	439.793818998278	0.809410321560773	0.268856528285856	3.010565994887	0.0026076127477617	0.0270886071525724	Rp_R20_pos_vs_pIND	KOG1721@1|root,KOG1721@2759|Eukaryota,3A87F@33154|Opisthokonta,3P74P@4751|Fungi,1GXC9@112252|Fungi incertae sedis	Zinc finger, C2H2 type	-	K21545	-		0.809410321560773	2.5837569045036752
g7306	2275.18206154131	-0.701416543942202	0.188274711814956	-3.7254952467094	0.000194932126152	0.0050985409332936	Rp_R20_pos_vs_pIND	KOG2504@1|root,KOG2504@2759|Eukaryota,38I0V@33154|Opisthokonta,3P0ZN@4751|Fungi,1GWGC@112252|Fungi incertae sedis	Major Facilitator Superfamily	-	-	-		0.701416543942202	3.710116580273014
g7310	14.3436300269349	1.15668369531629	0.387301818895606	2.98651759140862	0.0028217460322266	0.0284604465734178	Rp_R20_pos_vs_pIND	-	-	-	-	-	-	1.15668369531629	2.5494820769622466
g7314	1251.2224421029	1.77954660599193	0.560376022056044	3.17562946298575	0.0014951179070129	0.0185506754312627	Rp_R20_pos_vs_pIND	COG0620@1|root,KOG2263@2759|Eukaryota,38GZS@33154|Opisthokonta,3NW49@4751|Fungi,1GSUJ@112252|Fungi incertae sedis	Cobalamin-independent synthase, N-terminal domain	MET6	K00549	ko00270,ko00450,ko01100,ko01110,ko01230,map00270,map00450,map01100,map01110,map01230	COG0620	1.77954660599193	2.8253245569409393
g7337	12.7499243901725	0.974515629575132	0.342372726679498	2.84635881784882	0.0044222333834353	0.0375332095459421	Rp_R20_pos_vs_pIND	KOG2563@1|root,KOG2563@2759|Eukaryota,38GTZ@33154|Opisthokonta,3Q1M3@4751|Fungi,1GV41@112252|Fungi incertae sedis	Major Facilitator Superfamily	-	-	-		0.974515629575132	2.354358341254476
g7383	57.2442106594545	0.830351834970467	0.287576968909994	2.88740728479669	0.0038843106499421	0.0345635746403634	Rp_R20_pos_vs_pIND	-	-	-	-	-	-	0.830351834970467	2.410686044428137
g7402	5.95696018168545	-2.11907019382375	0.696509033429968	-3.04241595171904	0.0023468734646655	0.0253207239242065	Rp_R20_pos_vs_pIND	2CZ7S@1|root,2S8Y2@2759|Eukaryota,3APF4@33154|Opisthokonta,3PEUS@4751|Fungi,1GWZQ@112252|Fungi incertae sedis	DDE superfamily endonuclease	-	-	-		2.11907019382375	2.629510325432923
g7416	421.368856533282	-0.871176300804324	0.299052432164079	-2.91312227257306	0.0035783445755053	0.033038471801759	Rp_R20_pos_vs_pIND	KOG2588@1|root,KOG2588@2759|Eukaryota,3AAU7@33154|Opisthokonta,3P7WF@4751|Fungi,1GWAB@112252|Fungi incertae sedis	helix loop helix domain	-	-	-		0.871176300804324	2.4463178415117413
g7473	2319.96788671325	-0.784183171078876	0.267187847069873	-2.93495074599632	0.0033360063696676	0.0315851072491533	Rp_R20_pos_vs_pIND	2CH02@1|root,2RURN@2759|Eukaryota,394C9@33154|Opisthokonta,3Q1IF@4751|Fungi,1GUX5@112252|Fungi incertae sedis	WW domain	-	-	-		0.784183171078876	2.4767731288050276
g7480	41.9690384435497	1.16592968127488	0.217282851573524	5.36595351557394	8.05226795136971e-08	1.63115942214889e-05	Rp_R20_pos_vs_pIND	KOG1075@1|root,KOG1075@2759|Eukaryota,39Y6T@33154|Opisthokonta	proximal promoter DNA-binding transcription repressor activity, RNA polymerase II-specific	-	-	-		1.16592968127488	7.094081781738541
g7521	2851.23350147064	-0.924513363413214	0.307442429550137	-3.00711051745851	0.0026374385760565	0.0273269470834423	Rp_R20_pos_vs_pIND	COG2124@1|root,KOG0157@2759|Eukaryota,38CHP@33154|Opisthokonta,3Q3T2@4751|Fungi	Belongs to the cytochrome P450 family	-	-	-	COG2124	0.924513363413214	2.5788176459654735
g7665	245.391790049055	-0.814500200638121	0.29358900916936	-2.77428709931123	0.0055322831556162	0.0434270008720019	Rp_R20_pos_vs_pIND	KOG2637@1|root,KOG2637@2759|Eukaryota,38FAZ@33154|Opisthokonta,3P01A@4751|Fungi,1GT2Y@112252|Fungi incertae sedis	Low temperature viability protein	LTV1	K05012,K14798	-		0.814500200638121	2.2570955997531543
g7704	2034.15163896198	-0.635257545113209	0.143669245420456	-4.4216668867028	9.79423730975318e-06	0.000648117330244	Rp_R20_pos_vs_pIND	2BPZ3@1|root,2S1T1@2759|Eukaryota,3A59B@33154|Opisthokonta,3P4RZ@4751|Fungi,1GWFW@112252|Fungi incertae sedis	-	-	-	-		0.635257545113209	5.009029377439741
g7711	2059.1284130677	0.61033511169557	0.222553908622136	2.74241470515726	0.0060989287260118	0.0459378872170727	Rp_R20_pos_vs_pIND	COG0652@1|root,KOG0865@2759|Eukaryota,39XG5@33154|Opisthokonta,3BITG@33208|Metazoa,3CT7Z@33213|Bilateria,47ZDR@7711|Chordata,495W9@7742|Vertebrata,4A78N@7898|Actinopterygii	PPIases accelerate the folding of proteins. It catalyzes the cis-trans isomerization of proline imidic peptide bonds in oligopeptides	-	-	-	COG0652	0.61033511169557	2.214746441913761
g7720	99.4043345529676	0.895260485852867	0.322227341445273	2.77835047093581	0.0054635653310159	0.043074940012442	Rp_R20_pos_vs_pIND	2CXNI@1|root,2RYQD@2759|Eukaryota,3A277@33154|Opisthokonta,3P2ZB@4751|Fungi,1GX1E@112252|Fungi incertae sedis	Velvet factor	vosA	-	-		0.895260485852867	2.262523859445536
g786	18.378527662089	0.860999203732333	0.314075664250737	2.74137509439436	0.006118261789723	0.0460249083173864	Rp_R20_pos_vs_pIND	2D8HG@1|root,2TA9T@2759|Eukaryota,3956D@33154|Opisthokonta,3Q2AJ@4751|Fungi,1GXAH@112252|Fungi incertae sedis	-	-	-	-		0.860999203732333	2.2133719442523367
g7883	550.851800445323	-0.878817519763908	0.190340803365124	-4.61707371318645	3.89189056162199e-06	0.0003303110907159	Rp_R20_pos_vs_pIND	KOG1318@1|root,KOG1318@2759|Eukaryota,38KP9@33154|Opisthokonta,3P00W@4751|Fungi,1GY8T@112252|Fungi incertae sedis	helix loop helix domain	-	-	-		0.878817519763908	5.409839380415996
g7896	457.570790445912	0.722444641629352	0.238144349172935	3.03364175609613	0.0024162116496612	0.0257769102901675	Rp_R20_pos_vs_pIND	2DA0M@1|root,2TGZ0@2759|Eukaryota,3AX1T@33154|Opisthokonta,3Q1UV@4751|Fungi,1GW51@112252|Fungi incertae sedis	-	-	-	-		0.722444641629352	2.616865026071594
g791	144.692072571222	-0.807799376290402	0.24884396954508	-3.2462083681078	0.0011695320491403	0.015826550947195	Rp_R20_pos_vs_pIND	COG0847@1|root,KOG2248@2759|Eukaryota,38HUD@33154|Opisthokonta,3NVWC@4751|Fungi,1GT1C@112252|Fungi incertae sedis|KOG2177@1|root,KOG2177@2759|Eukaryota	EXOIII|zinc ion binding	-	K14570	ko03008,map03008	COG0847|	0.807799376290402	2.9319878725516477
g7917	3649.25417948109	-0.661490144246204	0.180855275236702	-3.6575662135398	0.0002546214954179	0.0059890354585759	Rp_R20_pos_vs_pIND	COG0474@1|root,KOG0204@2759|Eukaryota,38BS0@33154|Opisthokonta,3NX5D@4751|Fungi,1GSDH@112252|Fungi incertae sedis	This magnesium-dependent enzyme catalyzes the hydrolysis of ATP coupled with the transport of calcium	PMC1	K01537	-	COG0474	0.661490144246204	3.5941049355318553
g793	109.580526560216	0.816691729453858	0.207776486148166	3.93062634080487	8.47248581979794e-05	0.0029508033069233	Rp_R20_pos_vs_pIND	-	-	-	-	-	-	0.816691729453858	4.0719891493585285
g7952	1280.22594682539	-0.719535237144959	0.212258362845376	-3.3899028876856	0.0006991738694065	0.0116402742257804	Rp_R20_pos_vs_pIND	KOG4272@1|root,KOG4272@2759|Eukaryota,39QUC@33154|Opisthokonta,3Q6V2@4751|Fungi,1GUKY@112252|Fungi incertae sedis	Mortierella verticillata NRRL 6337	-	-	-		0.719535237144959	3.155414811186908
g796	3890.66756273088	-0.657705919995897	0.205646250158602	-3.19823930408967	0.0013826948751852	0.0176361680463877	Rp_R20_pos_vs_pIND	COG0427@1|root,KOG2828@2759|Eukaryota,38R8D@33154|Opisthokonta,3NUMA@4751|Fungi,1GVG3@112252|Fungi incertae sedis	Acetyl-CoA hydrolase/transferase C-terminal domain	ACH1	K01067	ko00620,map00620	COG0427	0.657705919995897	2.859273646820179
g7962	12.5133853599617	1.18567541076131	0.359015842598259	3.30257127980865	0.0009580273577369	0.014171951643661	Rp_R20_pos_vs_pIND	COG2801@1|root,KOG0017@2759|Eukaryota,3AFVE@33154|Opisthokonta,3PCPI@4751|Fungi,1GXN4@112252|Fungi incertae sedis	Integrase core domain	-	-	-	COG2801	1.18567541076131	3.018622088891677
g8047	423.622105370922	-0.822030138500291	0.192312869385398	-4.27444164879538	1.91616878401637e-05	0.0010401303172612	Rp_R20_pos_vs_pIND	COG0513@1|root,KOG0343@2759|Eukaryota,38EK9@33154|Opisthokonta,3NU3N@4751|Fungi,1GRUN@112252|Fungi incertae sedis	DUF4217	DBP4	K14776	-	COG0513	0.822030138500291	4.717566239130919
g8083	72.4950479823184	0.67107985347668	0.207275708790508	3.23761938816928	0.0012053149568132	0.016091400485983	Rp_R20_pos_vs_pIND	-	-	-	-	-	-	0.67107985347668	2.918899454223413
g8109	237.735857088927	0.977684369340608	0.140116537908757	6.97765148877195	3.00155100648163e-12	2.12809966359548e-09	Rp_R20_pos_vs_pIND	2B15E@1|root,2S09K@2759|Eukaryota,3A5PZ@33154|Opisthokonta,3Q1FG@4751|Fungi,1GUP1@112252|Fungi incertae sedis	Hypothetical protein FLILHELTA	-	-	-		0.977684369340608	11.522654272116439
g813	6.15302758576033	1.62259462643667	0.597631441952309	2.71504226942289	0.0066267311824884	0.0485976606703955	Rp_R20_pos_vs_pIND	-	-	-	-	-	-	1.62259462643667	2.17870064647995
g815	164.666787867383	1.06340537634738	0.29286570887018	3.63103410245532	0.000282287877177	0.0064417383971311	Rp_R20_pos_vs_pIND	COG0142@1|root,KOG0777@2759|Eukaryota,38B3Z@33154|Opisthokonta,3NVHG@4751|Fungi,1GVW1@112252|Fungi incertae sedis	Polyprenyl synthetase	-	K00804	ko00900,ko01100,ko01110,ko01130,map00900,map01100,map01110,map01130	COG0142	1.06340537634738	3.5493077721831625
g8162	42.6856492532962	-3.56839666382459	0.428605924725632	-8.32558874707313	8.39106425379511e-17	1.28138005820262e-13	Rp_R20_pos_vs_pIND	2CZYW@1|root,2SC6A@2759|Eukaryota,3AMED@33154|Opisthokonta,3PDSA@4751|Fungi,1GX71@112252|Fungi incertae sedis	-	-	-	-		3.56839666382459	16.076182953326423
g8163	5.07414594902724	-3.83579967463938	0.88237507897698	-4.34713056389419	1.37930120531531e-05	0.0008272473573389	Rp_R20_pos_vs_pIND	-	-	-	-	-	-	3.83579967463938	4.860340884279346
g8171	870.332092411961	-1.01026980736014	0.195222206133305	-5.17497382787635	2.27942930865527e-07	3.45429241491789e-05	Rp_R20_pos_vs_pIND	COG2233@1|root,KOG1292@2759|Eukaryota,39CFN@33154|Opisthokonta,3PAW7@4751|Fungi,1GY9Q@112252|Fungi incertae sedis	Permease family	-	-	-	COG2233	1.01026980736014	6.642173871914306
g8201	24.4100095004883	0.916021062162328	0.326419701817113	2.80626768869349	0.0050119037182112	0.0408106286357385	Rp_R20_pos_vs_pIND	2F8ZR@1|root,2TA4S@2759|Eukaryota,39505@33154|Opisthokonta,3Q23M@4751|Fungi,1GWYE@112252|Fungi incertae sedis	-	-	-	-		0.916021062162328	2.2999972806649636
g8209	500.818853999383	0.931404951020395	0.220931452607873	4.21580965510387	2.48883622997789e-05	0.0012290641004358	Rp_R20_pos_vs_pIND	COG0702@1|root,2S8P8@2759|Eukaryota,39QS3@33154|Opisthokonta,3Q6TH@4751|Fungi,1GYAC@112252|Fungi incertae sedis	NmrA-like family	-	-	-	COG0702	0.931404951020395	4.6040036798305035
g8238	3652.37988360807	-0.699084222388247	0.237318306578151	-2.94576609983533	0.0032215591059067	0.0308511294599428	Rp_R20_pos_vs_pIND	2EFUA@1|root,2TA22@2759|Eukaryota,394WN@33154|Opisthokonta,3Q1ZQ@4751|Fungi,1GWN8@112252|Fungi incertae sedis	CotH kinase protein	-	-	-		0.699084222388247	2.491933896248832
g8340	51.6314575258042	0.639433813588784	0.198283001743613	3.22485441498205	0.0012603674425156	0.0165153890883298	Rp_R20_pos_vs_pIND	COG0465@1|root,KOG0743@2759|Eukaryota,38CMD@33154|Opisthokonta,3NVKH@4751|Fungi,1GRSX@112252|Fungi incertae sedis	BCS1_N	BCS1	K08900	-	COG0465	0.639433813588784	2.8995028239353933
g8353	548.639616037005	-0.628385450327434	0.096106070282613	-6.53845744061307	6.215656702373389e-11	3.16392863732094e-08	Rp_R20_pos_vs_pIND	KOG1337@1|root,KOG1337@2759|Eukaryota,39SXD@33154|Opisthokonta,3NXT6@4751|Fungi,1GU49@112252|Fungi incertae sedis	Set domain-containing protein	-	-	-		0.628385450327434	10.206512980111595
g8515	250.111161153098	-0.62451916217247	0.199482255992278	-3.13070031750918	0.0017439001952093	0.0206686010001762	Rp_R20_pos_vs_pIND	COG0097@1|root,KOG3254@2759|Eukaryota,39WCS@33154|Opisthokonta,3NUY2@4751|Fungi,1GUCF@112252|Fungi incertae sedis	Ribosomal protein L6	MRPL6	K02933	ko03010,map03010	COG0097	0.62451916217247	2.7584783737097416
g8535	241.637493724659	0.652143661892842	0.180663218460047	3.60972016026085	0.0003065275148929	0.0067569985670371	Rp_R20_pos_vs_pIND	COG2940@1|root,KOG1082@2759|Eukaryota,38C0T@33154|Opisthokonta,3NZHJ@4751|Fungi,1GTZZ@112252|Fungi incertae sedis	Pre-SET motif	-	K11419	ko00310,map00310	COG2940	0.652143661892842	3.5135305357301507
g860	2319.66504469281	-0.62857332347857	0.13846994014857	-4.53942077828697	5.64089687178943e-06	0.0004374339246045	Rp_R20_pos_vs_pIND	COG0473@1|root,KOG0784@2759|Eukaryota,38EFS@33154|Opisthokonta,3NV6I@4751|Fungi,1GT44@112252|Fungi incertae sedis	Mortierella verticillata NRRL 6337 isocitrate dehydrogenase NAD subunit 1, mitochondrial (376 aa)	IDH1	K00030	ko00020,ko01100,ko01110,ko01120,ko01130,ko01200,ko01210,ko01230,map00020,map01100,map01110,map01120,map01130,map01200,map01210,map01230	COG0473	0.62857332347857	5.248651840076448
g8666	19.0047532500117	1.31710734108988	0.363878890495692	3.61963107916389	0.0002950233347571	0.0066401982734885	Rp_R20_pos_vs_pIND	2CS91@1|root,2RAWN@2759|Eukaryota,3AXB5@33154|Opisthokonta,3Q28C@4751|Fungi,1GX6J@112252|Fungi incertae sedis	-	-	-	-		1.31710734108988	3.530143632308427
g8671	836.361104056936	-0.623559763289538	0.224719152298737	-2.77484031472578	0.0055228817960422	0.0433957936674715	Rp_R20_pos_vs_pIND	COG1084@1|root,KOG1490@2759|Eukaryota,39M2V@33154|Opisthokonta,3NUDD@4751|Fungi,1GS5Q@112252|Fungi incertae sedis	Involved in the biogenesis of the 60S ribosomal subunit	NOG1	K06943	ko03008,map03008	COG1084	0.623559763289538	2.257834251702262
g8673	160.686442270552	0.615083856308763	0.187389272680168	3.28238563238663	0.0010293273072431	0.0146797454765741	Rp_R20_pos_vs_pIND	2CGBI@1|root,2TIGZ@2759|Eukaryota,3AXAY@33154|Opisthokonta,3Q27V@4751|Fungi,1GX5N@112252|Fungi incertae sedis	NUDIX domain	-	-	-		0.615083856308763	2.9874465055806367
g8747	5127.25951229994	-0.835029880259215	0.192238174360482	-4.34372560516195	1.40086472431953e-05	0.0008307506953921	Rp_R20_pos_vs_pIND	KOG1339@1|root,KOG1339@2759|Eukaryota,38H0T@33154|Opisthokonta,3P617@4751|Fungi,1GWEZ@112252|Fungi incertae sedis	Xylanase inhibitor N-terminal	-	-	-		0.835029880259215	4.853603800701427
g8762	297.300167654264	0.613390075960619	0.156540414618788	3.91841351292166	8.9133699733014e-05	0.0030434089130581	Rp_R20_pos_vs_pIND	COG1948@1|root,KOG0442@2759|Eukaryota,38DUG@33154|Opisthokonta,3NWVW@4751|Fungi,1GS2U@112252|Fungi incertae sedis	DNA repair protein	rad16	K10848	ko03420,ko03460,map03420,map03460	COG1948	0.613390075960619	4.049958066546512
g8794	2536.29585509661	-0.674881436178057	0.167105889076986	-4.03864543557252	5.37607566035627e-05	0.0021517309276087	Rp_R20_pos_vs_pIND	COG4294@1|root,2QTMI@2759|Eukaryota,38EU1@33154|Opisthokonta,3NXY6@4751|Fungi	endonuclease	-	K13281	-	COG4294	0.674881436178057	4.269534627855272
g8815	162.120612248795	-1.02013738316971	0.272601257888871	-3.74223285347269	0.0001823923873791	0.0048864422054655	Rp_R20_pos_vs_pIND	COG0477@1|root,KOG2533@2759|Eukaryota,38EDR@33154|Opisthokonta,3NU3S@4751|Fungi,1GW55@112252|Fungi incertae sedis	Major Facilitator Superfamily	-	-	-	COG0477	1.02013738316971	3.7389932920396394
g8816	295.153824592066	-1.12106474277704	0.205095954226553	-5.4660500106145	4.6017455741061e-08	1.02644778805791e-05	Rp_R20_pos_vs_pIND	COG0477@1|root,KOG2533@2759|Eukaryota,38EDR@33154|Opisthokonta,3NU3S@4751|Fungi,1GVS0@112252|Fungi incertae sedis	Major Facilitator Superfamily	-	-	-	COG0477	1.12106474277704	7.3370773967096
g8822	61.8192316894549	5.40948714513121	0.464719296299517	11.6403325366647	2.5701158500802703e-31	2.55109699278968e-27	Rp_R20_pos_vs_pIND	COG5032@1|root,KOG0891@2759|Eukaryota,39P1Q@33154|Opisthokonta,3P0JF@4751|Fungi,1GRY3@112252|Fungi incertae sedis	NUC194	-	-	-	COG5032	5.40948714513121	30.590047300047452
g8905	43.2340794077189	0.632421350450817	0.205868991388553	3.07196021210012	0.0021265806904856	0.0237173482401808	Rp_R20_pos_vs_pIND	KOG1721@1|root,KOG1721@2759|Eukaryota,38BHN@33154|Opisthokonta,3P39J@4751|Fungi,1GTIG@112252|Fungi incertae sedis	Mortierella verticillata NRRL 6337	-	-	-		0.632421350450817	2.672318133867997
g8916	6.92473846941519	1.98693135573384	0.629995296410477	3.15388284175259	0.0016111375155351	0.0195503068205405	Rp_R20_pos_vs_pIND	KOG0590@1|root,KOG0590@2759|Eukaryota,39H3B@33154|Opisthokonta,3NVGV@4751|Fungi,3QJKZ@4890|Ascomycota,3RRF5@4891|Saccharomycetes,3RZ84@4893|Saccharomycetaceae	to Saccharomyces cerevisiae PRR2 (YDL214C) and NPR1 (YNL183C)	NPR1	-	-		1.98693135573384	2.7928673896309006
g8928	4911.97997240231	-0.865223439685301	0.244899734959798	-3.53297009417888	0.0004109189517893	0.0082068038540468	Rp_R20_pos_vs_pIND	COG1131@1|root,KOG0065@2759|Eukaryota,38F6P@33154|Opisthokonta,3NTZE@4751|Fungi,1GVP6@112252|Fungi incertae sedis	ABC-transporter extracellular N-terminal	SNQ2	K08712	ko02010,map02010	COG1131	0.865223439685301	3.386243828395682
g8939	173.501067778631	-1.44302324279387	0.524303423691486	-2.75226744207374	0.0059184165558873	0.0451720128671573	Rp_R20_pos_vs_pIND	2C8J6@1|root,2R9X2@2759|Eukaryota,395GZ@33154|Opisthokonta,3Q2KM@4751|Fungi,1GXSC@112252|Fungi incertae sedis	-	-	-	-		1.44302324279387	2.2277944711529645
g8988	1237.22502396437	-0.645457922815236	0.16679617884613	-3.86974046576135	0.0001089512737881	0.0034717507018348	Rp_R20_pos_vs_pIND	KOG2171@1|root,KOG2171@2759|Eukaryota,38CEE@33154|Opisthokonta,3NVCC@4751|Fungi,1GWKA@112252|Fungi incertae sedis	Importin-beta N-terminal domain	kap123	K20221	-		0.645457922815236	3.962767687896761
g9020	532.521345041896	0.622874193002488	0.21556632056639	2.88947824208307	0.0038588171020247	0.034398400138929	Rp_R20_pos_vs_pIND	KOG3764@1|root,KOG3764@2759|Eukaryota,39JDB@33154|Opisthokonta,3NY2M@4751|Fungi,1GVZN@112252|Fungi incertae sedis	MFS/sugar transport protein	-	-	-		0.622874193002488	2.413545805378803
g9024	11.3810682141492	1.24338038028832	0.427417552337774	2.90905315770869	0.0036252521299521	0.0333033342359144	Rp_R20_pos_vs_pIND	-	-	-	-	-	-	1.24338038028832	2.440661783620129
g9036	1214.10735863404	-0.769766085437581	0.261241502209516	-2.94656889861331	0.0032132082713435	0.0308157539143533	Rp_R20_pos_vs_pIND	2D0AW@1|root,2SDGP@2759|Eukaryota,39PSQ@33154|Opisthokonta,3Q61Q@4751|Fungi,1GWAX@112252|Fungi incertae sedis	NmrA-like family	-	-	-		0.769766085437581	2.4930611237594804
g905	381.398904786425	0.778494892656928	0.173133564062406	4.49649897102749	6.90815136956346e-06	0.0005079282258836	Rp_R20_pos_vs_pIND	2C6GE@1|root,2S7C2@2759|Eukaryota,3A9RH@33154|Opisthokonta,3P82I@4751|Fungi,1GUX8@112252|Fungi incertae sedis	SCP-2 sterol transfer family	-	-	-		0.778494892656928	5.160638154855895
g9159	82.2882385068219	0.622732273842382	0.225876117267421	2.75696377897763	0.005834081365324	0.0447866137913432	Rp_R20_pos_vs_pIND	KOG1826@1|root,KOG1826@2759|Eukaryota,38EMB@33154|Opisthokonta,3Q1U2@4751|Fungi,1GW1D@112252|Fungi incertae sedis	GTPase-activator protein for Ras-like GTPases	-	-	-		0.622732273842382	2.234027518261112
g9181	384.038832445821	-0.641657220342183	0.228054184897723	-2.8136173893496	0.0048987496307185	0.0401527570887793	Rp_R20_pos_vs_pIND	KOG0319@1|root,KOG0319@2759|Eukaryota,38BUJ@33154|Opisthokonta,3NUNT@4751|Fungi,1GSYD@112252|Fungi incertae sedis	Utp13 specific WD40 associated domain	utp13	K14555	ko03008,map03008		0.641657220342183	2.309914756252177
g9207	1374.0121140358	-0.605971919194712	0.165654643545199	-3.65804366377073	0.0002541477569162	0.0059849837132879	Rp_R20_pos_vs_pIND	2CP7F@1|root,2R0QU@2759|Eukaryota,395AU@33154|Opisthokonta,3Q2EF@4751|Fungi,1GXHN@112252|Fungi incertae sedis	-	-	-	-		0.605971919194712	3.5949137189859313
g9214	280.834405473961	-1.16106982138883	0.348241814309221	-3.33409077738682	0.0008557872334888	0.0131698357823418	Rp_R20_pos_vs_pIND	KOG1721@1|root,KOG1721@2759|Eukaryota,39UHW@33154|Opisthokonta,3Q2E3@4751|Fungi,1GXGZ@112252|Fungi incertae sedis	Zinc finger, C2H2 type	-	-	-		1.16106982138883	3.0676341965465506
g9246	189.389283936868	0.761685462122928	0.179663657371072	4.23950771830146	2.2401049202307e-05	0.0011499091917132	Rp_R20_pos_vs_pIND	293X8@1|root,2RAU4@2759|Eukaryota,3AX8I@33154|Opisthokonta,3Q24B@4751|Fungi,1GX02@112252|Fungi incertae sedis	-	-	-	-		0.761685462122928	4.649731640054178
g9275	1563.06614932049	-0.899820713491657	0.328143533601443	-2.74215585971157	0.0061037371795814	0.0459378872170727	Rp_R20_pos_vs_pIND	COG0654@1|root,KOG2614@2759|Eukaryota,39VBU@33154|Opisthokonta,3NY6Z@4751|Fungi,1GVKW@112252|Fungi incertae sedis	FAD binding domain	-	-	-	COG0654	0.899820713491657	2.2144041749081724
g9293	1045.77358275915	-1.08330478505581	0.335249799342363	-3.23133611766765	0.0012321295684471	0.0163052639467979	Rp_R20_pos_vs_pIND	COG0488@1|root,KOG1242@1|root,KOG0062@2759|Eukaryota,KOG1242@2759|Eukaryota,38GJ3@33154|Opisthokonta,3NWIQ@4751|Fungi,1GSCU@112252|Fungi incertae sedis	Mortierella verticillata NRRL 6337	TEF3	K03235	-	COG0488	1.08330478505581	2.909343620172542
g9311	4009.30720943377	0.623717215442698	0.207021959468125	3.01280703286325	0.0025884344957946	0.0269624564202537	Rp_R20_pos_vs_pIND	KOG1695@1|root,KOG1695@2759|Eukaryota,38QJS@33154|Opisthokonta,3P08N@4751|Fungi,1GWTM@112252|Fungi incertae sedis	Glutathione S-transferase, C-terminal domain	-	K00799,K04097	ko00480,ko00590,ko00980,ko00982,ko00983,ko01100,ko01524,ko05200,ko05204,ko05225,ko05418,map00480,map00590,map00980,map00982,map00983,map01100,map01524,map05200,map05204,map05225,map05418		0.623717215442698	2.586962821014327
g9312	146.689454986376	0.870230894211885	0.269339391067012	3.23098263036977	0.0012336543647033	0.0163052639467979	Rp_R20_pos_vs_pIND	2CSB7@1|root,2RB4X@2759|Eukaryota,394SB@33154|Opisthokonta,3Q1UW@4751|Fungi,1GW56@112252|Fungi incertae sedis	GPR1/FUN34/yaaH family	-	-	-		0.870230894211885	2.9088065003741685
g9319	116.1711543571	0.772595975948122	0.198009303917041	3.90181653419585	9.54735100277434e-05	0.0031484055167288	Rp_R20_pos_vs_pIND	KOG0198@1|root,KOG0198@2759|Eukaryota,38DCY@33154|Opisthokonta,3NU2U@4751|Fungi,1GT37@112252|Fungi incertae sedis	Protein tyrosine kinase	CDC15	K06683	ko04111,ko04113,ko04392,map04111,map04113,map04392		0.772595975948122	4.020117110559028
g9331	113.015598365032	0.611309533978544	0.182841476123483	3.34338546668531	0.0008276285009181	0.0129677040254352	Rp_R20_pos_vs_pIND	2CGAZ@1|root,2TAHX@2759|Eukaryota,395GI@33154|Opisthokonta,3Q2K4@4751|Fungi,1GXRR@112252|Fungi incertae sedis	-	-	-	-		0.611309533978544	3.0821645620150857
g9348	170.18745416668	0.610603859948598	0.146863605301996	4.15762542866227	3.21572722426982e-05	0.0014880796469977	Rp_R20_pos_vs_pIND	-	-	-	-	-	-	0.610603859948598	4.492720797615968
g9376	839.821897903847	-0.875175592019186	0.200037118239871	-4.37506598635226	1.21395750200656e-05	0.0007512669748763	Rp_R20_pos_vs_pIND	KOG3771@1|root,KOG3771@2759|Eukaryota,38I4I@33154|Opisthokonta,3NU0B@4751|Fungi,1GTPW@112252|Fungi incertae sedis	BAR domain	hob1	K12562	ko04144,ko04666,map04144,map04666		0.875175592019186	4.9157965166933
g9410	7.16096113094216	-2.10225645953436	0.609023295089911	-3.45184901215314	0.0005567591868895	0.0099710324614692	Rp_R20_pos_vs_pIND	COG2801@1|root,KOG0017@2759|Eukaryota,38F42@33154|Opisthokonta	retrotransposable element Tf2 155 kDa protein type 1-like	-	-	-	COG2801	2.10225645953436	3.25433260809276
g9420	156.274733886432	0.635569014747935	0.12064585306124	5.26805520969974	1.37876644396422e-07	2.41677258042154e-05	Rp_R20_pos_vs_pIND	2D8H7@1|root,2TA8F@2759|Eukaryota,3954N@33154|Opisthokonta,3Q28N@4751|Fungi,1GX73@112252|Fungi incertae sedis	-	-	-	-		0.635569014747935	6.860509294874267
g9421	32.4135264080092	0.957748285637697	0.265687859645451	3.60478753871468	0.0003124083956381	0.0068378516760854	Rp_R20_pos_vs_pIND	2CZ7S@1|root,2S8Y2@2759|Eukaryota,3APF4@33154|Opisthokonta,3PEUS@4751|Fungi,1GWZQ@112252|Fungi incertae sedis	DDE superfamily endonuclease	-	-	-		0.957748285637697	3.505277303442929
g9444	314.439308142854	-0.605236692827522	0.191894842062252	-3.1540018810468	0.0016104804778579	0.0195503068205405	Rp_R20_pos_vs_pIND	COG0198@1|root,KOG1708@2759|Eukaryota,3946H@33154|Opisthokonta,3P7HC@4751|Fungi,1GUQY@112252|Fungi incertae sedis	Ribosomal proteins 50S L24/mitochondrial 39S L24	-	-	-	COG0198	0.605236692827522	2.7930445353025175
g9488	1923.67358953175	-0.808438009908898	0.228932587262977	-3.5313365369878	0.0004134653289884	0.0082207330871071	Rp_R20_pos_vs_pIND	KOG4197@1|root,KOG4197@2759|Eukaryota,38BX0@33154|Opisthokonta,3NXQT@4751|Fungi,1GVAT@112252|Fungi incertae sedis	Pentacotripeptide-repeat region of PRORP	-	-	-		0.808438009908898	3.3835609022186177
g9596	140.439499399185	1.28995454018096	0.296287505167297	4.35372574841656	1.33843130760961e-05	0.000807615146464	Rp_R20_pos_vs_pIND	COG0515@1|root,KOG1152@2759|Eukaryota,38BA6@33154|Opisthokonta,3NXGP@4751|Fungi,1GWK7@112252|Fungi incertae sedis	Lipopolysaccharide kinase (Kdo/WaaP) family	-	K08801	-	COG0515	1.28995454018096	4.87340391322687
g9630	2596.33982692405	-1.10082060518584	0.266200676935399	-4.13530355316485	3.54485746579414e-05	0.0015849664506969	Rp_R20_pos_vs_pIND	KOG3719@1|root,KOG3719@2759|Eukaryota,3AK4E@33154|Opisthokonta,3NUER@4751|Fungi,1GVXS@112252|Fungi incertae sedis	Choline/Carnitine o-acyltransferase	YAT1	K00624	ko04146,map04146		1.10082060518584	4.450401222558084
g9717	225.174948838176	-1.10157840018545	0.182673518235624	-6.03031249863246	1.6364293400268e-09	5.60110263072621e-07	Rp_R20_pos_vs_pIND	KOG0616@1|root,KOG0616@2759|Eukaryota,38C4N@33154|Opisthokonta,3NU4K@4751|Fungi,1GWHQ@112252|Fungi incertae sedis	Extension to Ser/Thr-type protein kinases	TPK2	K04345	ko01522,ko04010,ko04014,ko04020,ko04024,ko04062,ko04113,ko04114,ko04138,ko04140,ko04211,ko04213,ko04261,ko04270,ko04310,ko04340,ko04341,ko04371,ko04530,ko04540,ko04611,ko04713,ko04714,ko04720,ko04723,ko04724,ko04725,ko04726,ko04727,ko04728,ko04740,ko04742,ko04750,ko04910,ko04911,ko04912,ko04913,ko04914,ko04915,ko04916,ko04918,ko04919,ko04921,ko04922,ko04923,ko04924,ko04925,ko04926,ko04927,ko04934…		1.10157840018545	8.786102742509335
g9719	32.5126930724255	-1.48828388177737	0.472526777447149	-3.14962866193087	0.0016347810688447	0.0197545711862562	Rp_R20_pos_vs_pIND	2CN98@1|root,2QUM3@2759|Eukaryota,39HXV@33154|Opisthokonta,3Q0NE@4751|Fungi,1GWFT@112252|Fungi incertae sedis	Glycosyl hydrolases family 16	-	-	-		1.48828388177737	2.786540400165171
g9777	134.575763015386	1.0528333545379	0.326377026424469	3.22581943365291	0.0012561257713954	0.0164838790027707	Rp_R20_pos_vs_pIND	KOG0598@1|root,KOG0598@2759|Eukaryota,39TUW@33154|Opisthokonta,3NX4Y@4751|Fungi,1GVH1@112252|Fungi incertae sedis	Serine/Threonine protein kinases, catalytic domain	-	K13303	ko04068,ko04151,map04068,map04151		1.0528333545379	2.900966874063498
g9795	517.482777110249	0.949601150841261	0.256284483308659	3.70526197521525	0.000211172357197	0.005376958395914	Rp_R20_pos_vs_pIND	KOG1721@1|root,KOG1721@2759|Eukaryota,3A8Y9@33154|Opisthokonta,3P77V@4751|Fungi,1GWPG@112252|Fungi incertae sedis	Zinc finger, C2H2 type	-	-	-		0.949601150841261	3.6753629322675696
g9805	41.6151498928263	0.87180061409213	0.209389625798102	4.1635329867428	3.13360729592109e-05	0.0014706470931117	Rp_R20_pos_vs_pIND	2CKGP@1|root,2TASI@2759|Eukaryota,395TE@33154|Opisthokonta,3Q2X7@4751|Fungi,1GY5E@112252|Fungi incertae sedis	-	-	-	-		0.87180061409213	4.50395543029904
g9819	83.4802150624948	-1.66643874514736	0.607133751135964	-2.74476380538787	0.0060554463024425	0.0458127743887534	Rp_R20_pos_vs_pIND	COG2940@1|root,KOG4443@2759|Eukaryota,38GDD@33154|Opisthokonta,3P2QW@4751|Fungi,1GWDG@112252|Fungi incertae sedis	F/Y-rich N-terminus	-	-	-	COG2940	1.66643874514736	2.217853842686892
g9863	86.0081231215026	0.957950149783728	0.274660073412337	3.48776630648311	0.0004870735980974	0.009172854154829	Rp_R20_pos_vs_pIND	COG0598@1|root,2QPTQ@2759|Eukaryota,38FZW@33154|Opisthokonta,3NTYW@4751|Fungi,1GV5F@112252|Fungi incertae sedis	CorA-like Mg2+ transporter protein	MNR2	K16073	-	COG0598	0.957950149783728	3.3124054107923624
g9891	694.130466657721	-2.39723232362855	0.559646998155694	-4.28347213784508	1.83999149269048e-05	0.0010206655564151	Rp_R20_pos_vs_pIND	COG2124@1|root,KOG0684@2759|Eukaryota,39KV2@33154|Opisthokonta	Cytochrome P450	-	-	-	COG2124	2.39723232362855	4.735184184972051
g9902	1015.3488304971	0.777402153919268	0.212766803588657	3.65377559284211	0.0002584121405743	0.0060495257248603	Rp_R20_pos_vs_pIND	KOG0082@1|root,KOG0082@2759|Eukaryota,38C4P@33154|Opisthokonta,3NV23@4751|Fungi,1GS0D@112252|Fungi incertae sedis	Mortierella verticillata NRRL 6337 guanine nucleotide-binding protein subunit alpha (354 aa)	GPA1	K04630,K04640,K19860	ko04011,ko04015,ko04022,ko04024,ko04062,ko04071,ko04261,ko04360,ko04371,ko04540,ko04611,ko04670,ko04713,ko04723,ko04724,ko04725,ko04726,ko04727,ko04728,ko04730,ko04914,ko04915,ko04916,ko04921,ko04923,ko04924,ko04926,ko04934,ko04971,ko05012,ko05030,ko05032,ko05034,ko05133,ko05142,ko05145,ko05200,map04011,map04015,map04022,map04024,map04062,map04071,map04261,map04360,map04371,map04540,map04611,map0…		0.777402153919268	3.5876870864177937
g9920	109.741239116541	0.683668127163959	0.23938028455755	2.85599178907984	0.0042902622909506	0.0367588636167255	Rp_R20_pos_vs_pIND	KOG1075@1|root,KOG1075@2759|Eukaryota,39Y6T@33154|Opisthokonta	proximal promoter DNA-binding transcription repressor activity, RNA polymerase II-specific	-	-	-		0.683668127163959	2.3675161558268467
g9921	327.375981188844	0.604236698334304	0.22085269141209	2.73592635195401	0.0062204946252037	0.0465119620713915	Rp_R20_pos_vs_pIND	KOG1075@1|root,KOG1075@2759|Eukaryota,39XVS@33154|Opisthokonta,3P0R9@4751|Fungi	Encoded by	-	-	-		0.604236698334304	2.2061750808307443
g9970	51.1317748818476	-0.833581710172383	0.214504343721325	-3.88608312405709	0.0001018746356155	0.0033154348626879	Rp_R20_pos_vs_pIND	293XA@1|root,2RAU6@2759|Eukaryota,3AX8M@33154|Opisthokonta,3Q24D@4751|Fungi,1GX05@112252|Fungi incertae sedis	-	-	-	-		0.833581710172383	3.991933931630722
g9997	2442.34328897182	0.789705342175499	0.218346006755679	3.61676109359375	0.0002983124007058	0.0066662410543768	Rp_R20_pos_vs_pIND	KOG1721@1|root,KOG1721@2759|Eukaryota,3A3IM@33154|Opisthokonta,3P3UX@4751|Fungi,1GWAY@112252|Fungi incertae sedis	C2H2-type zinc finger	-	-	-		0.789705342175499	3.525328692845911
