# Supplementary material for: Induced endosymbiosis between a fungus and bacterium reveals a shift from antagonism to commensalism
Source: Nat Commun. 2025 Nov 28;16:10717. doi: 10.1038/s41467-025-65741-9 (PMC12663227; doi:10.1038/s41467-025-65741-9)
Supplement: Supplementary file 12 — Source Data [file 41467_2025_65741_MOESM12_ESM.zip › Source_Data/Figure_4/RP_R20_only_down.csv]

Geneid	Name	KEGG_Pathway	Description	log2FoldChange
g1010	prh1	ko03040,ko04621,map03040,map04621	Helicase associated domain (HA2) Add an annotation	-0.611435803300258
g10134	-	-	helix loop helix domain	-0.988227965232991
g1019	-	ko04011,map04011	MADS	-0.611715100630753
g10296	-	-	CotH kinase protein	-0.905783635710641
g10356	-	-	CotH kinase protein	-0.729472435584008
g10387	-	-	Sucrase/ferredoxin-like	-0.647891273050876
g10388	-	-	PPR repeat family	-0.793321171956448
g10456	pacC	-	zinc finger	-0.950420474165922
g1052	HAS1	-	DUF4217	-0.720483817127172
g10533	-	-	Mortierella verticillata NRRL 6337	-0.892960018392445
g10773	-	-	GAL4-like Zn(II)2Cys6 (or C6 zinc) binuclear cluster DNA-binding domain	-0.925279561721723
g10907	-	-	-	-0.738581210706812
g10911	ERB1	-	Component of the NOP7 complex, which is required for maturation of the 25S and 5.8S ribosomal RNAs and formation of the 60S ribosome	-0.6159330809135
g10917	-	-	CotH kinase protein	-0.842898402091305
g10952	-	ko00620,ko00710,ko01100,ko01120,ko01200,map00620,map00710,map01100,map01120,map01200	Malic enzyme, NAD binding domain	-0.723448852047558
g11018	-	-	-	-0.775930304188495
g11095	-	-	Zinc finger, C2H2 type	-0.684001911395
g11251	SFL1	-	heat shock factor	-0.722001270087237
g11255	-	-	RTA1 like protein	-1.01810583737413
g11262	-	ko04137,map04137	zz type zinc finger domain-containing protein	-0.68100645077344
g11320	ESF1	-	Pre-rRNA processing protein Esf1	-0.831633288101426
g11381	BRX1	-	Brix	-0.659564281282008
g11621	-	-	GAL4-like Zn(II)2Cys6 (or C6 zinc) binuclear cluster DNA-binding domain	-0.741825792869923
g11689	-	-	pseudouridine synthase activity	-0.702841657237081
g11700	-	-	Thioesterase superfamily	-1.06931127665164
g11821	-	-	Universal stress protein family	-1.05537898045922
g11849	-	-	VTC domain	-0.620808161904439
g1187	-	-	Endonuclease/Exonuclease/phosphatase family	-1.03819547154341
g11965	-	-	-	-0.66201064492673
g1203	GLY1	ko00260,ko01100,ko01110,ko01120,ko01130,ko01230,map00260,map01100,map01110,map01120,map01130,map01230	Beta-eliminating lyase	-0.705088920946057
g12232	TRM61	-	Catalytic subunit of tRNA (adenine-N(1)-)- methyltransferase, which catalyzes the formation of N(1)- methyladenine at position 58 (m1A58) in initiator methionyl-tRNA	-0.645358799066423
g12262	NAP1	-	Nucleosome assembly protein (NAP)	-0.663336150145322
g12299	-	-	Transmembrane amino acid transporter protein	-0.878342634380529
g12304	sof1	-	WD domain, G-beta repeat	-0.731338671299798
g12407	-	ko00630,ko01100,map00630,map01100	AMP-binding enzyme C-terminal domain	-0.647547704310011
g12549	-	-	DDE superfamily endonuclease	-1.43738712886416
g12566	-	-	-	-1.00205829434303
g12648	-	-	Transposase	-2.56112344540104
g12739	MAK21	-	CBF/Mak21 family	-0.678675470240993
g12823	-	-	Acetyltransferase (GNAT) domain	-0.899205127118755
g12867	YAH1	-	Mortierella verticillata NRRL 6337 cytochrome c oxidase subunit XV assembly protein	-0.783711876237903
g12872	PMC1	-	This magnesium-dependent enzyme catalyzes the hydrolysis of ATP coupled with the transport of calcium	-1.04238376743159
g12933	TPK2	ko01522,ko04010,ko04014,ko04020,ko04024,ko04062,ko04113,ko04114,ko04138,ko04140,ko04211,ko04213,ko04261,ko04270,ko04310,ko04340,ko04341,ko04371,ko04530,ko04540,ko04611,ko04713,ko04714,ko04720,ko04723,ko04724,ko04725,ko04726,ko04727,ko04728,ko04740,ko04742,ko04750,ko04910,ko04911,ko04912,ko04913,ko04914,ko04915,ko04916,ko04918,ko04919,ko04921,ko04922,ko04923,ko04924,ko04925,ko04926,ko04927,ko04934…	Extension to Ser/Thr-type protein kinases	-0.974664892189803
g12934	-	-	Glycosyl hydrolases family 16	-1.77289657033398
g13009	-	-	ERAP1-like C-terminal domain	-0.644727201045031
g13112	-	-	Cytochrome P450	-3.02596952309353
g13113	-	-	-	-0.625968329843186
g13192	-	-	-	-0.918616890032789
g13401	-	-	Centromere DNA-binding protein complex CBF3 subunit, domain 2	-4.24454407265465
g13412	-	-	Transposase	-9.11552898180175
g1348	-	-	Permease family	-0.704471683383036
g13504	FZO1	ko04137,ko04214,ko04621,map04137,map04214,map04621	Dynamin family	-0.605687597319234
g13620	gap1	ko04810,map04810	GTPase-activator protein for Ras-like GTPases	-0.60190374186873
g13655	-	-	-	-0.743546066198062
g13878	-	-	-	-0.996664900249792
g13922	HAS1	-	DUF4217	-0.795673814727097
g14025	RPA49	ko00230,ko00240,ko01100,ko03020,map00230,map00240,map01100,map03020	A49-like RNA polymerase I associated factor	-0.642953002107012
g14186	PSD1	-	Catalyzes the formation of phosphatidylethanolamine (PtdEtn) from phosphatidylserine (PtdSer). Plays a central role in phospholipid metabolism and in the interorganelle trafficking of phosphatidylserine	-0.64983060891008
g14228	-	-	GUCT (NUC152) domain	-0.622402328868644
g14450	SRP40	ko05130,map05130	SRP40, C-terminal domain	-0.709491860365267
g14466	-	-	-	-0.677958857856404
g1451	-	-	-	-0.816763785771961
g14516	-	-	Life-span regulatory factor	-0.635207894610717
g1452	-	-	-	-0.653716359763754
g14658	-	-	HD domain	-0.809683755336792
g1472	CIT1	ko00020,ko00630,ko01100,ko01110,ko01120,ko01130,ko01200,ko01210,ko01230,map00020,map00630,map01100,map01110,map01120,map01130,map01200,map01210,map01230	Citrate synthase, C-terminal domain	-1.0191775655809
g14736	mak16	-	Mak16 protein C-terminal region	-0.885721387360528
g14776	-	-	-	-0.693913426162958
g1481	NOG2	ko03008,map03008	GTPase that associates with pre-60S ribosomal subunits in the nucleolus and is required for their nuclear export and maturation	-0.88307894565619
g14855	OAC1	-	Mitochondrial carrier protein	-0.637869210043783
g14858	ESF2	-	pre-rrna-processing protein esf2	-0.617788494129433
g14869	AUR1	-	PAP2 superfamily	-0.655856690719438
g15110	-	-	zinc finger	-1.15932399351839
g15234	-	-	FAD binding domain	-1.26166145082352
g15253	spn4	-	Septin	-0.659790936663567
g15261	GLY1	ko00260,ko01100,ko01110,ko01120,ko01130,ko01230,map00260,map01100,map01110,map01120,map01130,map01230	Beta-eliminating lyase	-1.08769519587212
g15334	-	-	Thioesterase superfamily	-0.804360675521404
g15335	-	-	Glycosyl transferase family group 2	-0.695020472224351
g15413	-	-	GAL4-like Zn(II)2Cys6 (or C6 zinc) binuclear cluster DNA-binding domain	-0.642865737068907
g15468	-	-	-	-1.30608557917351
g1547	RPA135	ko00230,ko00240,ko01100,ko03020,map00230,map00240,map01100,map03020	DNA-dependent RNA polymerase catalyzes the transcription of DNA into RNA using the four ribonucleoside triphosphates as substrates	-0.749170103237118
g15549	-	-	Pyridine nucleotide-disulphide oxidoreductase	-0.958337767991864
g15681	-	-	Xylanase inhibitor N-terminal	-1.1533938953308
g15719	-	-	Alternative splicing regulator	-0.605100706500504
g15850	-	-	LysM domain	-1.05367877836852
g15865	NIP1	ko03013,map03013	Component of the eukaryotic translation initiation factor 3 (eIF-3) complex, which is involved in protein synthesis of a specialized repertoire of mRNAs and, together with other initiation factors, stimulates binding of mRNA and methionyl-tRNAi to the 40S ribosome. The eIF-3 complex specifically targets and initiates translation of a subset of mRNAs involved in cell proliferation	-0.626992409497974
g15994	-	-	NmrA-like family	-0.874772815171674
g1600	-	-	Methyltransferase domain	-0.863193575221261
g16034	-	-	twin BRCT domain	-0.721015441787091
g16052	-	-	Mortierella verticillata NRRL 6337	-0.638400133075069
g16075	ARO4	ko00400,ko01100,ko01110,ko01130,ko01230,ko02024,map00400,map01100,map01110,map01130,map01230,map02024	Stereospecific condensation of phosphoenolpyruvate (PEP) and D-erythrose-4-phosphate (E4P) giving rise to 3-deoxy-D- arabino-heptulosonate-7-phosphate (DAHP)	-0.669581645525031
g16145	-	-	-	-0.761845298523931
g16146	-	-	Methyltransferase domain	-0.861395486739876
g16165	-	-	Domain in the RNA-binding Lupus La protein; unknown function	-0.692185732040568
g16185	-	-	-	-0.830779940899864
g16217	-	-	Cytochrome P450	-1.25721140250077
g16234	NOP1	ko03008,map03008	Fibrillarin	-0.946813032029437
g16247	-	ko05168,map05168	Nop53 (60S ribosomal biogenesis)	-0.846886491373821
g16422	-	-	Leucine-rich repeats, outliers	-0.748001738254146
g1647	TIM44	-	Essential component of the PAM complex, a complex required for the translocation of transit peptide-containing proteins from the inner membrane into the mitochondrial matrix in an ATP-dependent manner	-0.82462871549137
g16596	-	-	-	-0.850875712806871
g16656	SYR1	ko00970,map00970	Arginyl tRNA synthetase N terminal dom	-0.655287301208747
g16771	-	-	Glycosyl-transferase for dystroglycan	-0.999393129077742
g16841	-	-	Pentacotripeptide-repeat region of PRORP	-0.665116373315592
g17064	-	-	Polysaccharide deacetylase	-0.64394047979812
g17106	kri1	-	KRI1-like family	-0.74367581915004
g17111	-	-	Polysaccharide deacetylase	-0.774859982488106
g17293	EFG1	-	rRNA-processing protein Efg1	-0.807616144482766
g17376	PSE1	-	HEAT-like repeat	-0.785866901555615
g17413	CRZ1	-	Zinc finger, C2H2 type	-0.66114780374583
g1749	NOP16	-	Ribosome biogenesis protein Nop16	-0.629683632265033
g17525	-	-	Serine-threonine protein phosphatase N-terminal domain	-0.695957670209492
g1755	-	ko00500,ko01100,ko04973,map00500,map01100,map04973	Alpha--amylase	-1.64642075240173
g17551	-	-	Malic enzyme, NAD binding domain	-0.870418772824276
g17591	-	-	-	-0.717457146573032
g17598	-	-	AMMECR1	-0.63522909761488
g17621	-	-	MIZ/SP-RING zinc finger	-0.796502422288602
g17623	UPS2	-	PRELI-like family	-0.608182785781747
g17634	NOP15	-	RNA recognition motif	-1.01049025953258
g17723	-	ko00520,ko01100,map00520,map01100	galactokinase activity	-0.60973789857153
g17784	YLH47	ko04139,map04139	LETM1-like protein	-0.913530777353216
g17853	-	-	MYND finger	-0.769654710421503
g17898	TSR1	-	Protein of unknown function (DUF663)	-0.843188845617684
g17924	-	-	Polysaccharide deacetylase	-0.666500383040512
g17937	-	-	sulfur dioxygenase activity	-0.674208919941524
g17949	-	-	Uncharacterized alpha/beta hydrolase domain (DUF2235)	-2.01066170013268
g1802	-	-	Major Facilitator Superfamily	-1.359061952929
g18028	-	-	helix loop helix domain	-0.989964368209596
g18045	-	-	Transcription factor	-0.907035599453176
g18052	-	ko00380,ko01100,map00380,map01100	Alanine-glyoxylate amino-transferase	-1.03229987198387
g18093	FPR3	-	FKBP-type peptidyl-prolyl cis-trans isomerase	-0.652755519385954
g18163	fcf2	-	Fcf2 pre-rRNA processing	-0.813359448912453
g1826	VTC2	-	Domain of unknown function (DUF202)	-0.644439909029421
g18282	ESF1	-	Pre-rRNA processing protein Esf1	-0.793257501803799
g1832	-	-	Mortierella verticillata NRRL 6337	-0.829590032469562
g18340	-	-	RTA1 like protein	-0.763111748846636
g18573	-	-	-	-0.719904682877456
g18616	DUS1	-	Dihydrouridine synthase (Dus)	-0.664334169837535
g18695	-	-	-	-0.622565942207743
g18943	SSA2	ko03040,ko04010,ko04141,ko04144,ko04213,ko04612,ko04915,ko05134,ko05145,ko05162,ko05164,ko05169,map03040,map04010,map04141,map04144,map04213,map04612,map04915,map05134,map05145,map05162,map05164,map05169	MreB/Mbl protein	-0.727660005565948
g18975	-	ko00040,ko01100,map00040,map01100	Specific in hydrolyzing the terminal glycosidic bond of polygalacturonic acid and oligogalacturonates	-0.904941553366189
g1898	GLY1	ko00260,ko01100,ko01110,ko01120,ko01130,ko01230,map00260,map01100,map01110,map01120,map01130,map01230	Beta-eliminating lyase	-0.783376387622742
g19037	-	-	-	-0.619763369488264
g19043	NMD3	ko03008,ko03013,map03008,map03013	Acts as an adapter for the XPO1 CRM1-mediated export of the 60S ribosomal subunit	-0.883542605695989
g19111	AOX2	-	Alternative oxidase	-1.45106391861901
g19135	-	ko00040,ko00051,ko01100,map00040,map00051,map01100	Alcohol dehydrogenase GroES-like domain	-0.685622810684448
g19142	MSS51	-	Zinc-finger of mitochondrial splicing suppressor 51	-0.653653638954188
g19152	NOP2	-	N-terminal domain of 16S rRNA methyltransferase RsmF	-0.649932650610165
g19158	-	ko05322,map05322	Domain in the RNA-binding Lupus La protein; unknown function	-0.609302963088803
g19217	-	-	NUDIX domain	-0.66212760266392
g19287	-	-	PX-associated	-0.602100149833708
g19327	NOC2	-	Noc2p family	-0.696558317672522
g19336	ACH1	ko00620,map00620	Acetyl-CoA hydrolase/transferase C-terminal domain	-0.808785474267867
g19345	-	ko00561,ko01100,map00561,map01100	Aldo/keto reductase family	-0.635950979495721
g19390	-	ko00790,ko01100,map00790,map01100	GTP cyclohydrolase I	-0.752968904761626
g19581	-	-	Retinoic acid induced 16-like protein	-0.657315926800989
g19595	-	-	SUR7/PalI family	-0.76602640844126
g19615	-	-	CotH kinase protein	-1.3251337262446
g19734	TIM44	-	Essential component of the PAM complex, a complex required for the translocation of transit peptide-containing proteins from the inner membrane into the mitochondrial matrix in an ATP-dependent manner	-0.654428381558696
g19829	-	ko00620,ko00630,ko01100,ko01110,ko01120,ko01200,map00620,map00630,map01100,map01110,map01120,map01200	Malate synthase	-0.937582529304561
g20008	MAK21	-	CBF/Mak21 family	-0.735301400946776
g20017	-	-	Sugar (and other) transporter	-0.838710710561496
g20139	YAH1	-	Mortierella verticillata NRRL 6337 cytochrome c oxidase subunit XV assembly protein	-0.609899107595954
g20144	PMC1	-	This magnesium-dependent enzyme catalyzes the hydrolysis of ATP coupled with the transport of calcium	-0.706473572007138
g20173	-	ko00620,ko00630,ko01100,ko01110,ko01120,ko01200,map00620,map00630,map01100,map01110,map01120,map01200	Malate synthase	-1.28333405639726
g20230	LIA1	-	Catalyzes the hydroxylation of the N(6)-(4-aminobutyl)- L-lysine intermediate to form hypusine, an essential post- translational modification only found in mature eIF-5A factor	-0.680881945529979
g20368	-	-	helix loop helix domain	-0.911028184579178
g20473	GLY1	ko00260,ko01100,ko01110,ko01120,ko01130,ko01230,map00260,map01100,map01110,map01120,map01130,map01230	Beta-eliminating lyase	-0.610985807267489
g2048	-	-	Polysaccharide deacetylase	-1.18207684304509
g20497	-	ko00620,ko01100,map00620,map01100	FMN-dependent dehydrogenase	-0.633270759020939
g20724	CIT1	ko00020,ko00630,ko01100,ko01110,ko01120,ko01130,ko01200,ko01210,ko01230,map00020,map00630,map01100,map01110,map01120,map01130,map01200,map01210,map01230	Citrate synthase, C-terminal domain	-0.980538994571443
g20754	TOM20	-	MAS20 protein import receptor	-0.638355788979858
g20839	RPA135	ko00230,ko00240,ko01100,ko03020,map00230,map00240,map01100,map03020	DNA-dependent RNA polymerase catalyzes the transcription of DNA into RNA using the four ribonucleoside triphosphates as substrates	-0.667455465412172
g20975	-	-	-	-0.851892887786149
g21259	-	ko03018,ko04212,ko05152,map03018,map04212,map05152	MreB/Mbl protein	-0.933284536795828
g21303	nob1	ko03008,map03008	PIN domain of ribonuclease	-0.861898351888624
g21430	-	ko05168,map05168	Nop53 (60S ribosomal biogenesis)	-0.988946330876212
g21445	NOP1	ko03008,map03008	Fibrillarin	-0.845016991278517
g21460	srk1	-	Serine/Threonine protein kinases, catalytic domain	-0.754420932912161
g21463	-	-	Cytochrome P450	-1.38903318326521
g21512	-	-	Domain in the RNA-binding Lupus La protein; unknown function	-0.866026077263491
g21523	-	-	-	-1.40986070275849
g21537	-	-	Nitronate monooxygenase	-0.894287772784268
g21588	MEF1	-	Mitochondrial GTPase that catalyzes the GTP-dependent ribosomal translocation step during translation elongation. During this step, the ribosome changes from the pre-translocational (PRE) to the post-translocational (POST) state as the newly formed A- site-bound peptidyl-tRNA and P-site-bound deacylated tRNA move to the P and E sites, respectively. Catalyzes the coordinated movement of the two tR…	-0.899127105552202
g21594	SSE1	ko04141,ko04530,ko04612,map04141,map04530,map04612	MreB/Mbl protein	-0.609535915575296
g21658	HAS1	-	DUF4217	-0.909090760403868
g21820	HAS1	-	DUF4217	-0.756292737274882
g21832	SSE1	ko04141,ko04530,ko04612,map04141,map04530,map04612	MreB/Mbl protein	-0.749247560180307
g21839	MEF1	-	Mitochondrial GTPase that catalyzes the GTP-dependent ribosomal translocation step during translation elongation. During this step, the ribosome changes from the pre-translocational (PRE) to the post-translocational (POST) state as the newly formed A- site-bound peptidyl-tRNA and P-site-bound deacylated tRNA move to the P and E sites, respectively. Catalyzes the coordinated movement of the two tR…	-0.893273572665528
g21854	nop56	ko03008,map03008	NOSIC (NUC001) domain	-0.723335302456851
g21910	-	-	Centromere DNA-binding protein complex CBF3 subunit, domain 2	-1.47286127014067
g22098	rio1	ko03008,map03008	RIO-like kinase	-0.651834541721048
g22114	hob1	ko04144,ko04666,map04144,map04666	BAR domain	-0.697939698903678
g22206	-	-	FAD binding domain	-1.43361631248044
g22374	rgs1	ko04011,map04011	Regulator of G protein signalling domain	-0.744913057313575
g2244	LTV1	-	Low temperature viability protein	-1.12588248209196
g2251	MET7	ko00790,ko01100,ko01523,map00790,map01100,map01523	Catalyzes conversion of folates to polyglutamate derivatives allowing concentration of folate compounds in the cell and the intracellular retention of these cofactors, which are important substrates for most of the folate-dependent enzymes that are involved in one-carbon transfer reactions involved in purine, pyrimidine and amino acid synthesis	-0.623020706856659
g22513	-	-	CotH kinase protein	-0.690796557583493
g22568	pacC	-	zinc finger	-0.877245632883448
g22857	-	ko00040,ko01100,map00040,map01100	Aldo/keto reductase family	-0.614521067457926
g22871	-	-	-	-0.73405944545389
g22960	ras2	ko01521,ko01522,ko04010,ko04012,ko04013,ko04014,ko04015,ko04024,ko04062,ko04068,ko04071,ko04072,ko04137,ko04138,ko04140,ko04150,ko04151,ko04210,ko04211,ko04213,ko04214,ko04218,ko04320,ko04360,ko04370,ko04371,ko04510,ko04530,ko04540,ko04550,ko04611,ko04650,ko04660,ko04662,ko04664,ko04670,ko04714,ko04720,ko04722,ko04725,ko04726,ko04730,ko04810,ko04910,ko04912,ko04914,ko04915,ko04916,ko04917,ko04919…	Ras subfamily of RAS small GTPases	-0.716658318095416
g23111	cms1	-	U3-containing 90S pre-ribosomal complex subunit	-1.11610468641589
g23113	-	-	-	-0.82759162363266
g23147	SAS10	-	Sas10 C-terminal domain	-0.704885839032508
g2315	-	-	Protein tyrosine kinase	-0.613638199325586
g23271	BMS1	ko03008,map03008	Ribosome biogenesis protein bms1	-0.695566611512743
g23273	-	-	Xylanase inhibitor N-terminal	-0.831056524034013
g2339	-	-	Glycosyl-transferase for dystroglycan	-1.58239426247477
g23410	-	-	-	-0.973916360399756
g23446	-	-	-	-1.74128672914313
g23447	-	-	-	-1.45612381144328
g23462	-	ko00260,map00260	Putative serine dehydratase domain	-0.743487642503803
g23471	-	-	Mortierella verticillata NRRL 6337	-1.23765693298809
g23536	-	-	Mortierella verticillata NRRL 6337	-0.984429766122249
g23550	-	-	alpha/beta hydrolase fold	-1.38174307569716
g23558	-	-	LysM domain	-1.31033779686317
g23578	NOP9	-	Pumilio-like repeats	-0.6341418414252
g23686	-	-	zinc finger	-1.36172088749752
g24216	-	-	-	-0.615013775816998
g24230	SRP40	ko05130,map05130	SRP40, C-terminal domain	-0.690056699123799
g2459	SYR1	ko00970,map00970	Arginyl tRNA synthetase N terminal dom	-0.796038589392109
g2480	-	-	Myb-like DNA-binding domain	-1.2642618391654
g2522	-	-	-	-0.758645773681206
g2534	-	-	histone H2A-K13 ubiquitination	-0.627561515365872
g2609	-	-	Ser-Thr-rich glycosyl-phosphatidyl-inositol-anchored membrane family	-1.0489697465853
g2801	-	-	COPI associated protein	-0.908102159041983
g2852	KRR1	-	Required for 40S ribosome biogenesis. Involved in nucleolar processing of pre-18S ribosomal RNA and ribosome assembly	-0.660130037098164
g2871	-	-	Allomyces macrogynus ATCC 38327	-0.733134626498045
g2946	-	-	-	-0.706245116463084
g3153	-	-	Mortierella verticillata NRRL 6337	-0.677385689180852
g3382	PSD2	ko00564,ko01100,ko01110,map00564,map01100,map01110	Catalyzes the formation of phosphatidylethanolamine (PtdEtn) from phosphatidylserine (PtdSer). Plays a central role in phospholipid metabolism and in the interorganelle trafficking of phosphatidylserine	-0.643599084745678
g3499	sof1	-	WD domain, G-beta repeat	-0.8829350570502
g3596	-	ko00630,ko01100,map00630,map01100	AMP-binding enzyme C-terminal domain	-0.603193492960825
g3622	-	-	Transmembrane amino acid transporter protein	-1.00610357343535
g3627	-	-	Mitochondrial carrier protein	-0.626295224343011
g3666	NAP1	-	Nucleosome assembly protein (NAP)	-0.606519637094153
g3741	IDP1	ko00020,ko00480,ko00720,ko01100,ko01110,ko01120,ko01130,ko01200,ko01210,ko01230,ko04146,map00020,map00480,map00720,map01100,map01110,map01120,map01130,map01200,map01210,map01230,map04146	Isocitrate/isopropylmalate dehydrogenase	-0.621600907245998
g381	-	-	-	-0.793884007610071
g3963	-	-	-	-0.803995776338941
g406	SSA2	ko03040,ko04010,ko04141,ko04144,ko04213,ko04612,ko04915,ko05134,ko05145,ko05162,ko05164,ko05169,map03040,map04010,map04141,map04144,map04213,map04612,map04915,map05134,map05145,map05162,map05164,map05169	MreB/Mbl protein	-0.656375269050991
g4070	-	ko04010,ko04726,ko05418,map04010,map04726,map05418	Dual specificity phosphatase, catalytic domain	-0.624608045605588
g4097	-	-	Universal stress protein family	-1.23122816851239
g4169	DBP4	-	DUF4217	-0.85855666922053
g4290	-	-	Permease family	-0.655862471427797
g4327	zuo1	ko00072,ko00280,ko00281,ko00650,ko01100,ko04146,map00072,map00280,map00281,map00650,map01100,map04146	Ribosome-associated complex head domain	-0.635503336647657
g447	RIB7	ko00740,ko01100,map00740,map01100	RibD C-terminal domain	-0.801904599283476
g4600	-	-	SUR7/PalI family	-0.856512077171568
g4603	-	-	Glycosyl transferases group 1	-0.662134193018179
g4731	-	-	-	-1.01834680561764
g4762	SAS10	-	Sas10 C-terminal domain	-0.623756499505898
g4851	-	-	-	-0.923425142445215
g4886	-	-	mhyt domain	-0.670720799138781
g504	-	-	-	-0.605478582706479
g5055	-	-	-	-1.48493927829473
g510	NMD3	ko03008,ko03013,map03008,map03013	Acts as an adapter for the XPO1 CRM1-mediated export of the 60S ribosomal subunit	-0.64448137178957
g5105	-	-	-	-0.781322818999735
g5148	-	-	alpha/beta hydrolase fold	-1.04990470853049
g5161	-	-	LysM domain	-1.23124672581896
g5425	-	-	Polysaccharide deacetylase	-0.8331414660535
g544	QNS1	ko00760,ko01100,map00760,map01100	NAD synthase	-0.621680334520381
g545	SPB1	-	Required for proper assembly of pre-ribosomal particles during the biogenesis of the 60S ribosomal subunit	-0.983721005653433
g5470	kri1	-	KRI1-like family	-0.656713085013743
g5475	-	-	Polysaccharide deacetylase	-1.08242821086384
g5477	-	-	Middle domain of eukaryotic initiation factor 4G (eIF4G)	-0.645203312563006
g5620	puf6	-	CPL (NUC119) domain	-0.658290567205288
g5629	ebp2	-	Eukaryotic rRNA processing protein EBP2	-0.914919571179633
g5651	-	ko00520,ko00531,ko01100,ko01501,map00520,map00531,map01100,map01501	Glycosyl hydrolase family 3 N terminal domain	-0.691551517379546
g5654	DBP9	-	helicase superfamily c-terminal domain	-0.740031370822634
g573	AOX2	-	Alternative oxidase	-1.68032008819042
g5764	KCH1	-	Mortierella verticillata NRRL 6337	-2.98051822692227
g5772	CRZ1	-	Zinc finger, C2H2 type	-0.610561298118943
g5801	CIC1	-	Ribosomal protein L1p/L10e family	-0.77787237175968
g5856	-	-	-	-0.787132708187492
g5881	-	-	Serine-threonine protein phosphatase N-terminal domain	-0.684783101227647
g5904	-	-	Malic enzyme, NAD binding domain	-0.967733561923578
g5939	-	-	-	-0.676705712924206
g5966	UPS2	-	PRELI-like family	-0.815200364249173
g5980	NOP15	-	RNA recognition motif	-0.951186956926686
g6011	IPP1	ko00190,map00190	Inorganic pyrophosphatase	-0.882381954744766
g6258	-	ko00073,map00073	Cytochrome P450	-0.876284181803438
g6264	TSR1	-	Protein of unknown function (DUF663)	-0.785226913543328
g6290	-	-	Polysaccharide deacetylase	-0.739847727656039
g6292	-	-	-	-1.01431449720099
g6304	-	-	sulfur dioxygenase activity	-0.84321093758291
g6321	-	-	Uncharacterized alpha/beta hydrolase domain (DUF2235)	-3.68551679188612
g635	MSS116	-	Type III restriction enzyme, res subunit	-1.14916387540184
g6375	-	-	helix loop helix domain	-0.935557298093679
g6420	-	-	Catalytic subunit of the queuine tRNA-ribosyltransferase (TGT) that catalyzes the base-exchange of a guanine (G) residue with queuine (Q) at position 34 (anticodon wobble position) in tRNAs with GU(N) anticodons (tRNA-Asp, -Asn, -His and -Tyr), resulting in the hypermodified nucleoside queuosine (7-(((4,5-cis- dihydroxy-2-cyclopenten-1-yl)amino)methyl)-7-deazaguanosine). Catalysis occurs through …	-0.768205615357045
g6424	-	-	FORKHEAD	-0.914200527885878
g645	RCF2	-	Hypoxia induced protein conserved region	-0.654105477666024
g6677	NOP13	-	RNA recognition motif	-0.643302885885939
g6679	-	ko03018,ko04212,ko05152,map03018,map04212,map05152	MreB/Mbl protein	-0.884918308430732
g6874	-	-	Transposase	-0.764923358899527
g7004	FZO1	ko04137,ko04214,ko04621,map04137,map04214,map04621	Dynamin family	-0.731700680369991
g7105	-	ko00230,ko00240,ko01100,ko03020,map00230,map00240,map01100,map03020	SHS2 domain found in N terminus of Rpb7p/Rpc25p/MJ0397	-0.650945893231411
g7201	-	-	Major Facilitator Superfamily	-1.72431649598097
g7225	VTC2	-	Domain of unknown function (DUF202)	-0.734306775228024
g7229	-	ko03008,map03008	RNA 3'-terminal phosphate cyclase	-0.852853113921824
g7306	-	-	Major Facilitator Superfamily	-0.701416543942202
g7473	-	-	WW domain	-0.784183171078876
g7665	LTV1	-	Low temperature viability protein	-0.814500200638121
g7704	-	-	-	-0.635257545113209
g7883	-	-	helix loop helix domain	-0.878817519763908
g791	-	ko03008,map03008	EXOIII|zinc ion binding	-0.807799376290402
g7952	-	-	Mortierella verticillata NRRL 6337	-0.719535237144959
g796	ACH1	ko00620,map00620	Acetyl-CoA hydrolase/transferase C-terminal domain	-0.657705919995897
g8047	DBP4	-	DUF4217	-0.822030138500291
g8171	-	-	Permease family	-1.01026980736014
g8238	-	-	CotH kinase protein	-0.699084222388247
g8353	-	-	Set domain-containing protein	-0.628385450327434
g8515	MRPL6	ko03010,map03010	Ribosomal protein L6	-0.62451916217247
g860	IDH1	ko00020,ko01100,ko01110,ko01120,ko01130,ko01200,ko01210,ko01230,map00020,map01100,map01110,map01120,map01130,map01200,map01210,map01230	Mortierella verticillata NRRL 6337 isocitrate dehydrogenase NAD subunit 1, mitochondrial (376 aa)	-0.62857332347857
g8671	NOG1	ko03008,map03008	Involved in the biogenesis of the 60S ribosomal subunit	-0.623559763289538
g8747	-	-	Xylanase inhibitor N-terminal	-0.835029880259215
g8794	-	-	endonuclease	-0.674881436178057
g8815	-	-	Major Facilitator Superfamily	-1.02013738316971
g8928	SNQ2	ko02010,map02010	ABC-transporter extracellular N-terminal	-0.865223439685301
g8988	kap123	-	Importin-beta N-terminal domain	-0.645457922815236
g9036	-	-	NmrA-like family	-0.769766085437581
g9181	utp13	ko03008,map03008	Utp13 specific WD40 associated domain	-0.641657220342183
g9207	-	-	-	-0.605971919194712
g9214	-	-	Zinc finger, C2H2 type	-1.16106982138883
g9275	-	-	FAD binding domain	-0.899820713491657
g9293	TEF3	-	Mortierella verticillata NRRL 6337	-1.08330478505581
g9376	hob1	ko04144,ko04666,map04144,map04666	BAR domain	-0.875175592019186
g9410	-	-	retrotransposable element Tf2 155 kDa protein type 1-like	-2.10225645953436
g9444	-	-	Ribosomal proteins 50S L24/mitochondrial 39S L24	-0.605236692827522
g9488	-	-	Pentacotripeptide-repeat region of PRORP	-0.808438009908898
g9717	TPK2	ko01522,ko04010,ko04014,ko04020,ko04024,ko04062,ko04113,ko04114,ko04138,ko04140,ko04211,ko04213,ko04261,ko04270,ko04310,ko04340,ko04341,ko04371,ko04530,ko04540,ko04611,ko04713,ko04714,ko04720,ko04723,ko04724,ko04725,ko04726,ko04727,ko04728,ko04740,ko04742,ko04750,ko04910,ko04911,ko04912,ko04913,ko04914,ko04915,ko04916,ko04918,ko04919,ko04921,ko04922,ko04923,ko04924,ko04925,ko04926,ko04927,ko04934…	Extension to Ser/Thr-type protein kinases	-1.10157840018545
g9719	-	-	Glycosyl hydrolases family 16	-1.48828388177737
g9819	-	-	F/Y-rich N-terminus	-1.66643874514736
g9891	-	-	Cytochrome P450	-2.39723232362855
g9970	-	-	-	-0.833581710172383
