# Supplementary material for: Induced endosymbiosis between a fungus and bacterium reveals a shift from antagonism to commensalism
Source: Nat Commun. 2025 Nov 28;16:10717. doi: 10.1038/s41467-025-65741-9 (PMC12663227; doi:10.1038/s41467-025-65741-9)
Supplement: Supplementary file 12 — Source Data [file 41467_2025_65741_MOESM12_ESM.zip › Source_Data/Figure_4/Top10_Down.fasta]

>g6760.t1
MPAKKDYIQLPTSPTISASEPNDAFSSAVPFEDAVSELPPYRSLTTEPQSTVGTSSSKNN
DHVYIDPSVGDAEDASCNIQTGSEPADHAIVMIPDDHQLEYEEYNPPPGYSVHMAEYRVT
SKGKVRTRDRHVNEDPEALLQFLYQHNTPPTLIIRFKGFCEETRWVTKTRRNYQGEEETD
HVSETQRVDGFDFKIDTSQYVSSNSQGIYVLPNNSETTPKVRQLCNDYVRSKNVLKELKL
TKEINWDFQKLAEALKNAIRSTGEFEGIEITFKTEKEEIIVKPNNWVSCIVDNIVFKILM
FITCFWVFTVPFTFLYGKKFGHSNLRSGWNMTISEKAWYQQHAREIVAMCRNRIINKNLI
TKLTPIPPFPDMPGSSHPSDHIYEPSQ*
>g15936.t1
MRLDQLPTEIITNIGSYLENKKDFASTCRSCYLALLPQIWHHISLHDQQQLSKIMYGDYV
REVSLSEQPKSLPMSFEMGNPLKCSIESEKQEIDLIRFGKHLVTLCPYIACLEIDLNAYI
FVQPYGIIEYRGELCLSNYRSEKTLLQLLPCFGYVLHLTIHTPTVISLCDDDIVLLSERD
MVPIMALNKLISLNLEYLDTDVSPETIYRLVQHLPHLRRLQLNWLFPPYQHEHSRLCKLL
EDDFGFCPDRVYSKSYFFQVCFTIT*
>g16151.t1
MGLSSHLSKFFKKTFSTTKDEEVTTNNNTPAASIYSADGSRPASIVINTGFIRDPTRCGN
TPDVLGHYYDPMGGKFSLLHGVDPTNTGA*
>g5971.t1
MAEEQPRAKVNGDIHNITVEDLYDKDKYDLSTMEQQDVMQLLQTQPEGLTSEEAQRRVEK
FGHNKLESKEVNPILQFLGFMWNPLSWVMEAAAIVAIALSNGENRPPDYPDFIGIVLLLI
ANAVIGFLEERQAGNAVKALMDSLAPECKVRRDGEWKTLEASELVPGDIISIKLGDVVPA
DGRLLQAHGDVSIDQAALTGESLPVGKEAGDEVFSGSTVKQGEAEAVVIGTGTNTFFGRA
AKLVGDAGDDIGHLQSILAKIGNFCLITISLFLIVVIIVQYARFHYRYRRGIDNVLVLLI
GGIPIAMPTVLSVTLAIGAKQLAEHKAIVTRITAIEEMAAVTILCSDKTGTLTLNKLIVD
KPTIKTYGEEFDGDSVIQLSAYASRTENQDAIDFCIVNSLPEPGLARKGIKELEFKPFNP
VIKRTEITYVNEADGKTYRVTKGMSHTVLDLCTRDKTEATIKALNDDVDEFARRGLRALA
VAIDEIPSGEVGAEGIGFKLVGLLPIYDPPRSDTKETIDRSIALGVSVKMITGDQLAIAK
ETGRRLGMGDNMFLSKALKEGPPAGSGYTDIDQMVLHADGFAGVYPEHKYEIVERLQAMG
YMVAMTGDGVNDAPALSKANVGVAVADASDAARSAADIVLTEPGLSVIVEAIIGSRQIFQ
RMRNYSIYTCSVTIRIVVGFSILIWAFQFDFPPFMVLIIAMLNDGTIMTISKDRVRPSPY
PDAWNLKEIFSYAIVYGLYLTASTVAFVAVCLKTTFFTRKFGLQQFSDPNDFVLHSVVYL
QVSTISQGLIFITRSRGWFFTERPSILLVCSFIVAQLVAMFIAVYANWGFTQIQGCGWGW
AGVAWVWNFIWFAPMDLIKFAMQYFFKPKQQNPEEVKAAASRRASAISGSGSGRYYANRT
RSLRSMERPQNFANKLLGTAGKRMDPKEMRRLSSVQATHAGRVLSSGGNNA*
>g11250.t1
MSQPDYYQILGVSKDASEEEIKKAYRKLALKWHPDRNKDPSAKVEFQKIAEAFEVLSDPE
KRQEYDNPVDPEDGQQHFYFYTPETDHLFHQMFGSDIFFDFGDFFSAPGRKRPRYQPQQS
FQQRKRQKTVVHQVSVTLEDLYKGTTKKFQLTRDIVDKKTNKYTKKQQVVQIEIKPGYVD
GTTISFQNMGNEWAPGKAGDLIFEIRELPHSAFKRKGRTLYTNVQLSLVEALTGFKKEIK
RLDGSICVVEHGLSRRSQILKPIQHGDEKVLIGEGMPDPKTGEKGNLIVRFKVEYPTQLT
EQQCSLIKQAFSSSSLVSKKDEMEVDL*
>g5380.t1
MKFSVAAILALAVSAVSAQTNIVSITSPLTGTVYTAGKPAIISWINPQVSSISRIVLAQG
ESTNLQPVSTIAENVDASSGSYTWNVPSDITPGSNYALELGTSPNISYTGMFTIQAGDGS
SASSASASSSAASNTIANGAASASVASSASSASASVTSVAASATSAAASASQSAASSASS
AVASVASSASSSAAAAATSAQSAGFKMSASKAIAGAAAAIVAAVVM*
>g20437.t1
MSAEYGTVNTTQDEEAPLISREVSENETFIQKVKRVLHLHGHRVLISWIIVIAITAVLTL
SFHFALKGRHDATTPVGDDEKALLEEMCVSDRSWFVALMLSIFLGPFGIDRFYLGYIFLG
IIKLITAGLGGIWWTVDIILIALNVVPDHPYGCHLR*
>g17628.t1
MAEEQPRAKVNGDIHNITVEDLYDKDKYDLSTMEQQDVMQLLQTQPEGLTSEEAQRRIEK
FGHNKLESKEVNPILQFLGFMWNPLSWVMEAAAIVAIALSNGENRPPDYPDFIGIVLLLI
ANAVIGFLEERQAGNAVKALMDSLAPECKVRRDGEWKTLEASELVPGDIINIKLGDVVPA
DGRLLQAHGDVSIDQAALTGESLPVGKEAGDEVFSGSTVKQGEAEAVVIGTGTNTFFGRA
AKLVGDAGDDIGHLQSILAKIGNFCLSTISLFLVIVIIVQYARFRYSYRRGIDNVLVLLI
GGIPIAMPTVLSVTLAIGAKQLAEHKAIVTRITAIEEMAAVTILCSDKTGTLTLNKLIVD
KPTIKTYSEEFDGDAVIQLSAYASRTENQDAIDFCIVNSLPEPGLARKGIKELEFKPFNP
VIKRTEITYINEADGKTYRVTKGMSHTVLDLCTRDKTEATIKALNDDVDEFARRGLRALA
VAIDEIPSGEVGAEGIGFKLVGLLPIYDPPRSDTKETIDRSIALGVSVKMITGDQLAIAK
ETGRRLGMGDNMFLSKALKDGPPAGSGYTDIDQMVLHADGFAGVYPEHKYEIVERLQAMG
YMVAMTGDGVNDAPALSKANVGVAVADASDAARSAADIVLTEPGLSVIVEAIIGSRQIFQ
RMRNYSIYTCSVTIRIVVGFSILIWAFQFDFPPFMVLIIAMLNDGTIMTISKDRVRPSPY
PDAWNLKEIFSYAIVYGLYLTASTVAFVAVCLKTTFFTRKFGLQQFSDPNDFILHSVVYL
QVSTISQGLIFITRSRGWFFTERPSILLVCSFIVAQLVAMFIAVYANWGFTQIQGCGWGW
AGVAWVWNFIWFAPMDLIKFAMQYFFKPKQQNPEEVKAAASRRASAISGTGSGRYYANRT
RSLRSMERPQNFANKLLGTAGKRMDPKEMRRLSSVQATHAGRVLSSGGNNA*
>g4220.t1
MELTEIAIETYHRALDKLVPILQKRSKRSYIGVAVALVVLERIYSFFRVPKSIRHIPAVP
YFAMAKSFLTSEAPSSRHQRIVLPVIEKGNGIYVNKLPLEWTVNVATPTSAKHVLLKSEI
YPKSESFLKLLGPQSPAVLFLGGKNVGFVNGDAWRKQRKIMNPAFHRSMPIQTMASVMPD
FFSAIDKYGDEGIPISTIMRDFTLDVLGHTAFGFDFKALKGDPDNWTRTYHIINDALFNP
TANMLTSLNPILSIISPERRRILEAIKKLNGMLEAMIKQKRQEVQSNAQAHAPENEKDLL
TLMLEAQQRGEGLATDEELKHNVSGFFLAGHDTTSETLSFYFYNIAKNKDVQRKLREELN
AVLGDKPVDVIPTLEQLKSMEYLNCTIKENLRLNGPADNVLPRVATEDMVVDGTPIPKGT
VVNVDIHAIHHDTRYWKDPYKFVPERFLPGGEHDSHSGMTWLPFGNGARQCLGMNFSLAE
QRLVIAMTVRKYDIEVPKDSIHYDHPILESSKTKAPASLKLIFRKRY*
>g8816.t1
MATEKNKEYHTTAYTTTTTVATAMVTEEKVETGYDGITSHEDALVRDDTIMASSIEINEK
SDMTTAQEYDENGNKRNFTISQTEKRLVRKLDFIYVMPFVAILNFLQFFDKSTLNYAVPM
GIQQSTHLTGSQFSWLTSIFYLGYLIFQIPGTFLIQKLPLNKYVGTLIVLWGLVLLLTFL
ARNFSQLAALRFLLGFFEAGIYPACVMLISTLYRRNEQSGRIGIVYMCNGLAMIIGGFIS
YGVAYMHDNGLEPWQWIMIILGAITMAFGVVCFFFMVDSPKSKVLRLSAEEEKIVEERTE
DNAVVRTRNFKISHIYESLKEPRYYCLLVCSLLITLQNSALGSFNTTITAGFGFSKLQSI
LLTIPSGASTCIFILIGVYFNRRYGHTLYLASLFLIVAIIGLILLLVIPAFKVKLLGLIL
VWSYCASFVMLLTVVANNVAGYTKKVFYSSSIMIFYTLGNFIGPFMMVDSQKPLYIGGMI
GFIVADFICILIYMYLRWTMIRENRRRLALPTKIEVVDDMTDIENKNYIYRP*
