# Supplementary material for: Induced endosymbiosis between a fungus and bacterium reveals a shift from antagonism to commensalism
Source: Nat Commun. 2025 Nov 28;16:10717. doi: 10.1038/s41467-025-65741-9 (PMC12663227; doi:10.1038/s41467-025-65741-9)
Supplement: Supplementary file 12 — Source Data [file 41467_2025_65741_MOESM12_ESM.zip › Source_Data/Figure_5/Rp_R20_Pos_VS_R10_Pos_down.csv]

Geneid	baseMean	log2FoldChange	lfcSE	stat	pvalue	padj	contrast	COG	Description	Name	KO	KEGG_Pathway	COG_root	abs_log2FoldChange	-log10(pvalue)
g10024	950.563009498226	-0.802501504117784	0.28639910533205	-2.80203914459637	0.0050780711646482	0.0414068636765694	Rp_R20_pos_vs_Rp_R10_pos	COG0466@1|root,KOG2004@2759|Eukaryota,38E0Y@33154|Opisthokonta,3NUKI@4751|Fungi,1GV9C@112252|Fungi incertae sedis	Subunit ChlI of Mg-chelatase	-	K01338	ko04112,map04112	COG0466	0.802501504117784	2.294301217168981
g10041	9.55568401877265	-2.95316979453299	0.739228685339811	-3.99493398064696	6.47122828492322e-05	0.0022193794603571	Rp_R20_pos_vs_Rp_R10_pos	COG0211@1|root,KOG4600@2759|Eukaryota,39YDY@33154|Opisthokonta,3NYA4@4751|Fungi,1GWGZ@112252|Fungi incertae sedis	Ribosomal L27 protein	MRPL2	K00030,K02899	ko00020,ko01100,ko01110,ko01120,ko01130,ko01200,ko01210,ko01230,ko03010,map00020,map01100,map01110,map01120,map01130,map01200,map01210,map01230,map03010	COG0211	2.95316979453299	4.189013279341181
g10080	4214.06822659018	-0.706920217094849	0.242685499122201	-2.91290670292125	0.0035808156820065	0.0327122917261109	Rp_R20_pos_vs_Rp_R10_pos	COG1012@1|root,KOG2450@2759|Eukaryota,38CDB@33154|Opisthokonta,3NW4N@4751|Fungi,1GWGN@112252|Fungi incertae sedis	Aldehyde dehydrogenase family	-	K00128	ko00010,ko00053,ko00071,ko00280,ko00310,ko00330,ko00340,ko00380,ko00410,ko00561,ko00620,ko00625,ko00903,ko00981,ko01100,ko01110,ko01120,ko01130,map00010,map00053,map00071,map00280,map00310,map00330,map00340,map00380,map00410,map00561,map00620,map00625,map00903,map00981,map01100,map01110,map01120,map01130	COG1012	0.706920217094849	2.4460180331762147
g10133	1171.33127578804	-0.643746245442231	0.216015517806283	-2.98009259695651	0.002881612625392	0.0284359329620602	Rp_R20_pos_vs_Rp_R10_pos	COG3376@1|root,2RIYK@2759|Eukaryota,39TA4@33154|Opisthokonta,3NUY4@4751|Fungi,1GSBH@112252|Fungi incertae sedis	High-affinity nickel-transport protein	-	K07241	-	COG3376	0.643746245442231	2.5403644017184392
g10148	462.541036122783	-2.45408386519845	0.746561931328709	-3.28718055691742	0.001011959275083	0.0140681773296701	Rp_R20_pos_vs_Rp_R10_pos	-	-	-	-	-	-	2.45408386519845	2.9948369647320012
g10193	1207.1030155786	-0.676269268480369	0.20069305111307	-3.36966957614971	0.0007525836856638	0.0116710931329156	Rp_R20_pos_vs_Rp_R10_pos	2F914@1|root,2RAWS@2759|Eukaryota,3AXB9@33154|Opisthokonta,3Q28S@4751|Fungi,1GX77@112252|Fungi incertae sedis	-	-	-	-		0.676269268480369	3.123445200450094
g10203	542.137951616157	-1.17229848224031	0.307111064148361	-3.81718088044521	0.0001349852106579	0.0036736656276607	Rp_R20_pos_vs_Rp_R10_pos	COG0015@1|root,KOG2700@2759|Eukaryota,38D20@33154|Opisthokonta,3NU0G@4751|Fungi,1GT2J@112252|Fungi incertae sedis	Adenylosuccinate lyase C-terminus	ADE13	K01756	ko00230,ko00250,ko01100,ko01110,ko01130,map00230,map00250,map01100,map01110,map01130	COG0015	1.17229848224031	3.8697138113680225
g1023	42.6435923575896	-1.09594041317268	0.347946823642083	-3.14973535812478	0.0016341841978295	0.0196656856171066	Rp_R20_pos_vs_Rp_R10_pos	KOG1075@1|root,KOG1075@2759|Eukaryota,3ADGB@33154|Opisthokonta,3PE4J@4751|Fungi,1GW87@112252|Fungi incertae sedis	Reverse transcriptase (RNA-dependent DNA polymerase)	-	-	-		1.09594041317268	2.786698993340713
g10257	3001.07518062554	-0.716273481683587	0.176663224614624	-4.05445719246933	5.02508512206818e-05	0.0018688706484256	Rp_R20_pos_vs_Rp_R10_pos	COG4264@1|root,2RX6M@2759|Eukaryota,3A1MG@33154|Opisthokonta,3P3PT@4751|Fungi,1GTR9@112252|Fungi incertae sedis	Ferric iron reductase FhuF-like transporter	-	-	-	COG4264	0.716273481683587	4.298856577145008
g10281	78.4398201620201	-1.02053905965327	0.334226601682831	-3.05343456958501	0.0022623805196402	0.0244175669609092	Rp_R20_pos_vs_Rp_R10_pos	COG0659@1|root,KOG0236@2759|Eukaryota,38EAT@33154|Opisthokonta,3NW17@4751|Fungi,1GRWT@112252|Fungi incertae sedis	Sulfate permease family	-	-	-	COG0659	1.02053905965327	2.645434347385135
g10297	134.981503859246	-0.697039453916876	0.22130881584724	-3.14962353057825	0.0016348097792884	0.0196656856171066	Rp_R20_pos_vs_Rp_R10_pos	COG5020@1|root,KOG4472@2759|Eukaryota,38CI7@33154|Opisthokonta,3NUKP@4751|Fungi|COG5020@1|root,KOG4472@2759|Eukaryota,38CI7@33154|Opisthokonta,3NUKP@4751|Fungi,3QKJ7@4890|Ascomycota,20Z81@147548|Leotiomycetes	glycosyltransferase family 15 protein|Glycolipid 2-alpha-mannosyltransferase	KRE2	K10967	ko00514,map00514	COG5020	0.697039453916876	2.7865327730412575
g10298	59.5897779799372	-2.08497791984862	0.484853936987325	-4.30021860357323	1.70629709946879e-05	0.0008878785041467	Rp_R20_pos_vs_Rp_R10_pos	KOG0252@1|root,KOG0252@2759|Eukaryota,38H3A@33154|Opisthokonta,3NTWV@4751|Fungi,1GS8D@112252|Fungi incertae sedis	Sugar (and other) transporter	-	-	-		2.08497791984862	4.767945347479151
g10300	13.0788388268352	-1.33319054029288	0.432633127400479	-3.08157294450264	0.0020591001851332	0.0228689872068305	Rp_R20_pos_vs_Rp_R10_pos	2CDWM@1|root,2RAT7@2759|Eukaryota,3AX7J@33154|Opisthokonta,3Q22M@4751|Fungi,1GWWF@112252|Fungi incertae sedis	-	-	-	-		1.33319054029288	2.6863225223513623
g10326	992.177945305713	-1.13006188244849	0.249896310903166	-4.52212310923782	6.12224328144198e-06	0.0004294267872944	Rp_R20_pos_vs_Rp_R10_pos	-	-	-	-	-	-	1.13006188244849	5.213089416703967
g10328	14.4680130837851	-2.32709252067518	0.636314163881958	-3.65714399075812	0.0002550411256569	0.0054940502199283	Rp_R20_pos_vs_Rp_R10_pos	-	-	-	-	-	-	2.32709252067518	3.593389783465046
g10375	6.16823318252647	-1.59864882953203	0.574899103924198	-2.7807467755991	0.0054234022541288	0.0433124272218037	Rp_R20_pos_vs_Rp_R10_pos	2CYJV@1|root,2S4UE@2759|Eukaryota,3AUYA@33154|Opisthokonta,3P9KH@4751|Fungi	-	-	-	-		1.59864882953203	2.2657281827174742
g10387	150.158801848568	-0.63201833538137	0.205560427825642	-3.0746109164428	0.0021077733035775	0.0233073961212294	Rp_R20_pos_vs_Rp_R10_pos	2CJ2D@1|root,2QS3W@2759|Eukaryota,3A2KF@33154|Opisthokonta,3P3RG@4751|Fungi,1GTJX@112252|Fungi incertae sedis	Sucrase/ferredoxin-like	-	-	-		0.63201833538137	2.6761761004327385
g10388	123.71558105426	-0.921989848965832	0.275607356108254	-3.34530203396926	0.0008219301111513	0.01226264027963	Rp_R20_pos_vs_Rp_R10_pos	KOG4197@1|root,KOG4197@2759|Eukaryota,3A8X8@33154|Opisthokonta,3P7KM@4751|Fungi,1GVAH@112252|Fungi incertae sedis	PPR repeat family	-	-	-		0.921989848965832	3.085165109019235
g10389	342.465985180856	-0.652818446635182	0.205070655915211	-3.18338303313906	0.0014556491200705	0.0182803915828432	Rp_R20_pos_vs_Rp_R10_pos	2AHMD@1|root,2RZ2P@2759|Eukaryota,3A2WV@33154|Opisthokonta,3P3A6@4751|Fungi	-	-	-	-		0.652818446635182	2.836943297812625
g10400	107.513948429475	-1.72618986668503	0.515653599337897	-3.34757649108137	0.0008152148706314	0.0122161509209335	Rp_R20_pos_vs_Rp_R10_pos	COG1028@1|root,KOG0725@2759|Eukaryota,38FP8@33154|Opisthokonta,3NVM2@4751|Fungi,1GU91@112252|Fungi incertae sedis	KR domain	-	-	-	COG1028	1.72618986668503	3.0887279068055364
g10421	20.0394721378144	-2.11178946727374	0.656871972034314	-3.21491790970102	0.0013048183061865	0.0169344913906467	Rp_R20_pos_vs_Rp_R10_pos	COG5019@1|root,KOG2655@2759|Eukaryota,3AWDX@33154|Opisthokonta,3Q188@4751|Fungi,1GVVA@112252|Fungi incertae sedis	Septin	-	-	-	COG5019	2.11178946727374	2.8844499589113646
g1043	13.8936413281362	-1.96250130714716	0.461454298671671	-4.25286168705407	2.11055944126821e-05	0.0010283396469967	Rp_R20_pos_vs_Rp_R10_pos	2CZWY@1|root,2SBZF@2759|Eukaryota,3AX84@33154|Opisthokonta,3Q23N@4751|Fungi,1GWYG@112252|Fungi incertae sedis	function. Source PGD	-	-	-		1.96250130714716	4.6756024119761666
g10531	41.6706315538799	-3.23239761403693	0.965864783454462	-3.34663575006442	0.0008179861725403	0.0122450234351704	Rp_R20_pos_vs_Rp_R10_pos	2E512@1|root,2T9XS@2759|Eukaryota,394QY@33154|Opisthokonta,3Q1TI@4751|Fungi,1GVY7@112252|Fungi incertae sedis	-	-	-	-		3.23239761403693	3.087254037698118
g10533	1897.16962911817	-1.05159776653431	0.333978192741722	-3.14870188948999	0.0016399739883076	0.0196719197852256	Rp_R20_pos_vs_Rp_R10_pos	COG0814@1|root,KOG1303@2759|Eukaryota,39JAJ@33154|Opisthokonta,3P0IK@4751|Fungi,1GVJU@112252|Fungi incertae sedis	Mortierella verticillata NRRL 6337	-	-	-	COG0814	1.05159776653431	2.7851630402596577
g10552	1654.27660319698	-0.670685125549596	0.244817266341282	-2.73953359406703	0.006152642665547	0.0472425806484647	Rp_R20_pos_vs_Rp_R10_pos	COG0814@1|root,KOG1304@2759|Eukaryota,38FV2@33154|Opisthokonta,3PAAD@4751|Fungi,1GVU7@112252|Fungi incertae sedis	Transmembrane amino acid transporter protein	-	-	-	COG0814	0.670685125549596	2.21093830722427
g10601	29.4871358319391	-5.25915498436342	1.3980791348815	-3.76170050260365	0.0001687620566257	0.0042178028677537	Rp_R20_pos_vs_Rp_R10_pos	KOG1075@1|root,KOG1075@2759|Eukaryota	Ribonuclease H protein	-	-	-		5.25915498436342	3.7727251907104553
g10612	24.3376584537868	-1.11170192180738	0.363897254834925	-3.05498848105266	0.002250691662308	0.0243302769617715	Rp_R20_pos_vs_Rp_R10_pos	28N8N@1|root,2QUTZ@2759|Eukaryota	-	-	-	-		1.11170192180738	2.6476839979050153
g1063	7726.41892486225	-0.659068413110798	0.234830659391534	-2.80656884760491	0.0050072211112597	0.040927863643446	Rp_R20_pos_vs_Rp_R10_pos	COG5025@1|root,KOG2294@2759|Eukaryota,38B51@33154|Opisthokonta,3Q37I@4751|Fungi,1GWVF@112252|Fungi incertae sedis	FORKHEAD	-	K09397,K09403,K09413	-	COG5025	0.659068413110798	2.300403230394634
g10704	191.197976378878	-0.944425965513908	0.191575593745169	-4.92978227054418	8.23213123434529e-07	9.58948666603131e-05	Rp_R20_pos_vs_Rp_R10_pos	COG1215@1|root,COG5022@1|root,KOG2571@2759|Eukaryota,KOG4229@2759|Eukaryota,38H3K@33154|Opisthokonta,3NU7V@4751|Fungi,1GVIZ@112252|Fungi incertae sedis|2F4XJ@1|root,2T5XT@2759|Eukaryota,39IQP@33154|Opisthokonta,3Q2NR@4751|Fungi,1GXVF@112252|Fungi incertae sedis	Myosin. Large ATPases.	-	K00698	ko00520,map00520	COG1215,COG5022|	0.944425965513908	6.084487714788663
g10709	127.112811836654	-0.725310677799249	0.165312857793613	-4.38750311064596	1.14659354393177e-05	0.0006678248431595	Rp_R20_pos_vs_Rp_R10_pos	KOG4147@1|root,KOG4147@2759|Eukaryota,3A1H8@33154|Opisthokonta,3P329@4751|Fungi,1GUBZ@112252|Fungi incertae sedis	Uncharacterized conserved protein (DUF2340)	-	-	-		0.725310677799249	4.940590507915173
g10745	84.563632502939	-1.93338975057908	0.541227346306974	-3.57223219368242	0.0003539513687792	0.0069992588232057	Rp_R20_pos_vs_Rp_R10_pos	KOG1947@1|root,KOG1947@2759|Eukaryota,39E2Q@33154|Opisthokonta,3P088@4751|Fungi,1GW53@112252|Fungi incertae sedis	Leucine-rich repeats, outliers	AMN1	K15081	-		1.93338975057908	3.4510564038546843
g10772	1155.42577241125	-0.694767332615616	0.13508930715681	-5.14302239931648	2.70353374243702e-07	4.49163323159475e-05	Rp_R20_pos_vs_Rp_R10_pos	KOG3986@1|root,KOG3986@2759|Eukaryota,38E1I@33154|Opisthokonta,3NXSM@4751|Fungi,3V0RT@5204|Basidiomycota,2299G@155619|Agaricomycetes,3H4JA@355688|Agaricomycetes incertae sedis	Starch/carbohydrate-binding module (family 53)	-	-	-		0.694767332615616	6.568068205684156
g10773	266.468083516907	-1.05438557069231	0.228636499390885	-4.61162401235724	3.99535182915104e-06	0.0003114684085579	Rp_R20_pos_vs_Rp_R10_pos	2CS71@1|root,2RAP4@2759|Eukaryota,3AX38@33154|Opisthokonta,3Q1WY@4751|Fungi,1GWCI@112252|Fungi incertae sedis	GAL4-like Zn(II)2Cys6 (or C6 zinc) binuclear cluster DNA-binding domain	-	-	-		1.05438557069231	5.39844497086037
g10775	37.8259075948362	-3.42365598237811	0.935443804007702	-3.65992694345744	0.0002522871666177	0.0054867044851655	Rp_R20_pos_vs_Rp_R10_pos	COG1472@1|root,2QR4D@2759|Eukaryota,38FS1@33154|Opisthokonta,3NVBN@4751|Fungi,1GW3Y@112252|Fungi incertae sedis	Fibronectin type III-like domain	-	K05349	ko00460,ko00500,ko00940,ko01100,ko01110,map00460,map00500,map00940,map01100,map01110	COG1472	3.42365598237811	3.5981048406789005
g10789	405.593437684798	-0.713492239954554	0.141341381927203	-5.04800667876613	4.46443544090971e-07	5.99269151998669e-05	Rp_R20_pos_vs_Rp_R10_pos	28KNB@1|root,2QT3W@2759|Eukaryota,39TFP@33154|Opisthokonta,3NY58@4751|Fungi,1GSB6@112252|Fungi incertae sedis	Component of the ERMES MDM complex, which serves as a molecular tether to connect the endoplasmic reticulum and mitochondria. Components of this complex are involved in the control of mitochondrial shape and protein biogenesis and may function in phospholipid exchange. MDM34 is required for the interaction of the ER-resident membrane protein MMM1 and the outer mitochondrial membrane-resident beta…	MDM34	K17775	ko04139,map04139		0.713492239954554	6.350233452878378
g1079	123.456517171606	-1.87803102022012	0.506235380629897	-3.70979803482588	0.0002074246501736	0.0048484035215971	Rp_R20_pos_vs_Rp_R10_pos	KOG0254@1|root,KOG0254@2759|Eukaryota,38BKC@33154|Opisthokonta,3NVJ9@4751|Fungi,1GSZZ@112252|Fungi incertae sedis	Sugar (and other) transporter	HGT1	-	-		1.87803102022012	3.6831396336835507
g10791	4.47100244246489	-4.24629837567764	0.891890296642943	-4.76100972469442	1.92626765099259e-06	0.0001841675425375	Rp_R20_pos_vs_Rp_R10_pos	2E575@1|root,2RAF2@2759|Eukaryota,3AWUI@33154|Opisthokonta,3Q1KJ@4751|Fungi,1GV2W@112252|Fungi incertae sedis	-	-	-	-		4.24629837567764	5.715283368679204
g10813	52.2623643803182	-3.74272496955587	0.949577196648005	-3.94146466739897	8.09855659137939e-05	0.0026138478272399	Rp_R20_pos_vs_Rp_R10_pos	2CMQJ@1|root,2QRF6@2759|Eukaryota,39RE5@33154|Opisthokonta,3NVPZ@4751|Fungi,1GW9Z@112252|Fungi incertae sedis	Glycosyl hydrolase family 9	-	K01179	ko00500,ko01100,map00500,map01100		3.74272496955587	4.091592378684174
g10816	5.97907923995533	-4.80389130036229	1.19199041356177	-4.03014256298239	5.57430342943485e-05	0.0020068482453146	Rp_R20_pos_vs_Rp_R10_pos	2CMQJ@1|root,2QRF6@2759|Eukaryota,39RE5@33154|Opisthokonta,3NVPZ@4751|Fungi,1GW9Z@112252|Fungi incertae sedis	Glycosyl hydrolase family 9	-	K01179	ko00500,ko01100,map00500,map01100		4.80389130036229	4.2538093947647
g10836	196.878552912242	-3.5973541290381	0.988270212178155	-3.64005115676764	0.0002725838796466	0.0057253913539456	Rp_R20_pos_vs_Rp_R10_pos	COG1928@1|root,KOG3359@2759|Eukaryota,38DG3@33154|Opisthokonta,3NUGH@4751|Fungi,1GT2M@112252|Fungi incertae sedis	Dolichyl-phosphate-mannose-protein mannosyltransferase	-	K00728	ko00514,ko00515,ko01100,map00514,map00515,map01100	COG1928	3.5973541290381	3.5644998315077268
g10840	57.8724365045233	-0.925604383061263	0.262612596427741	-3.5246000978325	0.0004241225406605	0.0079303872478307	Rp_R20_pos_vs_Rp_R10_pos	2F95U@1|root,2TAB3@2759|Eukaryota,3958B@33154|Opisthokonta,3Q2CA@4751|Fungi,1GXD8@112252|Fungi incertae sedis	-	-	-	-		0.925604383061263	3.3725086456625832
g10854	105.481663457185	-1.23251126829077	0.297976471294971	-4.13627043415347	3.52996153838564e-05	0.0014782807938334	Rp_R20_pos_vs_Rp_R10_pos	2E69K@1|root,2SD0C@2759|Eukaryota,3AE8V@33154|Opisthokonta,3P95I@4751|Fungi,1GUKQ@112252|Fungi incertae sedis	basic region leucin zipper	-	-	-		1.23251126829077	4.45223002655492
g10865	26.6441984699959	-2.32358953789413	0.685408338231338	-3.39008063994383	0.0006987206698123	0.0110730017642112	Rp_R20_pos_vs_Rp_R10_pos	-	-	-	-	-	-	2.32358953789413	3.1556964090962434
g10924	2.29543125063963	-3.93732919297343	1.30571307578641	-3.01546278886885	0.0025658742113724	0.0264401140774319	Rp_R20_pos_vs_Rp_R10_pos	2CZ7S@1|root,2S8Y2@2759|Eukaryota,3APF4@33154|Opisthokonta,3PEUS@4751|Fungi,1GWZQ@112252|Fungi incertae sedis	DDE superfamily endonuclease	-	-	-		3.93732919297343	2.590764638158244
g11009	1083.37968710929	-0.644069833891876	0.116525338287248	-5.52729426370915	3.25207242981828e-08	8.52806680087224e-06	Rp_R20_pos_vs_Rp_R10_pos	28JV3@1|root,2QS95@2759|Eukaryota,38CQS@33154|Opisthokonta,3NVUH@4751|Fungi,1GT1I@112252|Fungi incertae sedis	Actin interacting protein 3	BUD6	-	-		0.644069833891876	7.487839790408809
g11095	620.554185201858	-0.668398317365474	0.218212203461379	-3.06306570743085	0.002190819491229	0.0239382200788059	Rp_R20_pos_vs_Rp_R10_pos	KOG1721@1|root,KOG1721@2759|Eukaryota,39USC@33154|Opisthokonta,3NWZK@4751|Fungi,1GV6M@112252|Fungi incertae sedis	Zinc finger, C2H2 type	-	-	-		0.668398317365474	2.6593934039055926
g11160	43.025323104375	-2.30979877057722	0.611089145341492	-3.77980657680713	0.0001569502354832	0.0040206310808228	Rp_R20_pos_vs_Rp_R10_pos	2F9KX@1|root,2TASJ@2759|Eukaryota,395TF@33154|Opisthokonta,3Q2X8@4751|Fungi,1GY5G@112252|Fungi incertae sedis	-	-	-	-		2.30979877057722	3.8042380283616604
g11184	52.9795110342943	-3.6275557455536	1.10236713818872	-3.29069655642491	0.0009993965461644	0.0139509425579936	Rp_R20_pos_vs_Rp_R10_pos	2C17C@1|root,2S4YJ@2759|Eukaryota,3A72B@33154|Opisthokonta,3P56C@4751|Fungi,1GWH1@112252|Fungi incertae sedis	-	-	-	-		3.6275557455536	3.000262155778297
g11239	7.7862686829721	-1.43262611744406	0.527417507625085	-2.71630368111034	0.0066015334004738	0.0495029524580853	Rp_R20_pos_vs_Rp_R10_pos	2D0AW@1|root,2SDGP@2759|Eukaryota,39PSQ@33154|Opisthokonta,3Q61Q@4751|Fungi,1GWAX@112252|Fungi incertae sedis	NmrA-like family	-	-	-		1.43262611744406	2.18035517506186
g11244	46.486374055195	-0.866908716738294	0.294592583789303	-2.94273774847746	0.0032532387877907	0.0307555489690912	Rp_R20_pos_vs_Rp_R10_pos	-	-	-	-	-	-	0.866908716738294	2.4876840583247226
g11251	423.575876911664	-0.926991738329324	0.285680544119745	-3.24485428710458	0.0011751073754876	0.0156868271502718	Rp_R20_pos_vs_Rp_R10_pos	COG5169@1|root,KOG0627@2759|Eukaryota,39VVJ@33154|Opisthokonta,3NY3V@4751|Fungi,1GUKM@112252|Fungi incertae sedis	heat shock factor	SFL1	-	-	COG5169	0.926991738329324	2.9299224479018924
g11255	104.552019890354	-1.0529428236743	0.345798532708272	-3.04496035719909	0.0023271098148139	0.0248515220423939	Rp_R20_pos_vs_Rp_R10_pos	2E2K3@1|root,2S9TD@2759|Eukaryota,3A05B@33154|Opisthokonta,3P1YM@4751|Fungi,1GUT3@112252|Fungi incertae sedis	RTA1 like protein	-	-	-		1.0529428236743	2.633183122152714
g11261	42.517226504973	-1.41408225660945	0.366730163378345	-3.8559202318752	0.0001152950823257	0.0033242048700726	Rp_R20_pos_vs_Rp_R10_pos	COG0168@1|root,KOG1341@2759|Eukaryota,38Z3I@33154|Opisthokonta,3NV12@4751|Fungi,1GVRH@112252|Fungi incertae sedis	Cation transport protein	TRK1	-	-	COG0168	1.41408225660945	3.9381892162470096
g11320	334.67206740312	-0.905652257554824	0.328909325022671	-2.75350131071048	0.0058961534110061	0.0459098191998723	Rp_R20_pos_vs_Rp_R10_pos	COG5638@1|root,KOG2318@2759|Eukaryota,38GAF@33154|Opisthokonta,3NU82@4751|Fungi,1GS21@112252|Fungi incertae sedis	Pre-rRNA processing protein Esf1	ESF1	-	-	COG5638	0.905652257554824	2.2294312251682307
g11326	539.647167419343	-2.75793206576784	0.723262336672097	-3.81318357936036	0.0001371881325944	0.003694381471167	Rp_R20_pos_vs_Rp_R10_pos	-	-	-	-	-	-	2.75793206576784	3.862683455478249
g11361	121.835180449158	-1.46210108546755	0.361996113816139	-4.0389966346715	5.3680335258695e-05	0.0019464163065447	Rp_R20_pos_vs_Rp_R10_pos	KOG4339@1|root,KOG4339@2759|Eukaryota,394BM@33154|Opisthokonta,3Q1I7@4751|Fungi,1GXIF@112252|Fungi incertae sedis	negative regulation of integrin-mediated signaling pathway	-	-	-		1.46210108546755	4.270184780459284
g11365	13.6525162462271	-2.12188806227235	0.578890957982193	-3.66543652654118	0.0002469170488541	0.0054103383359983	Rp_R20_pos_vs_Rp_R10_pos	2D8KR@1|root,2TAP5@2759|Eukaryota,395P9@33154|Opisthokonta,3Q2SQ@4751|Fungi,1GY03@112252|Fungi incertae sedis	-	-	-	-		2.12188806227235	3.6074489223498287
g11398	42.6308141540735	-2.64804327496773	0.608461472749141	-4.35203113683333	1.34882100263349e-05	0.000751615202544	Rp_R20_pos_vs_Rp_R10_pos	2CIVY@1|root,2RE7X@2759|Eukaryota,38JFG@33154|Opisthokonta,3Q2K8@4751|Fungi,1GXRX@112252|Fungi incertae sedis	-	-	-	-		2.64804327496773	4.870045680221694
g11412	2320.93519189915	-0.711072659340935	0.180043648850345	-3.9494459475879	7.83322965010936e-05	0.0025567106566516	Rp_R20_pos_vs_Rp_R10_pos	2A19J@1|root,2R1FS@2759|Eukaryota,39TFH@33154|Opisthokonta,3P06N@4751|Fungi,1GV24@112252|Fungi incertae sedis	NDT80 / PhoG like DNA-binding family	NDT80	K12769	ko04113,map04113		0.711072659340935	4.106059140875591
g11446	1140.53883255317	-0.600400226087313	0.206431189214621	-2.90847632265052	0.0036319467816832	0.0330214642513822	Rp_R20_pos_vs_Rp_R10_pos	2CYZ2@1|root,2S7CA@2759|Eukaryota,39Z0I@33154|Opisthokonta,3P6XA@4751|Fungi,1GXK6@112252|Fungi incertae sedis	Copper-fist	CUP2	K09281	-		0.600400226087313	2.4398605237497004
g1149	88.6573284963157	-5.38671750156279	1.80414283603067	-2.98574890745027	0.0028288481488685	0.0280518214918872	Rp_R20_pos_vs_Rp_R10_pos	28UDE@1|root,2R144@2759|Eukaryota,394W7@33154|Opisthokonta,3Q1ZA@4751|Fungi,1GWJX@112252|Fungi incertae sedis	Protein of unknown function (DUF3455)	-	-	-		5.38671750156279	2.54839036462448
g11538	58.4315121727358	-0.611148710162427	0.179661703176699	-3.40166379009196	0.0006697698008009	0.0107485713320385	Rp_R20_pos_vs_Rp_R10_pos	KOG0490@1|root,KOG0490@2759|Eukaryota,3A2AD@33154|Opisthokonta,3P33A@4751|Fungi,3QVQQ@4890|Ascomycota,3RU8U@4891|Saccharomycetes,3S13N@4893|Saccharomycetaceae	to Saccharomyces cerevisiae YHP1 (YDR451C) and YOX1 (YML027W)	YOX1	K12411	-		0.611148710162427	3.1740744382252366
g11726	20.3887386679775	-3.15013199695188	1.01366439423072	-3.10766760170417	0.001885700280327	0.0215695592448919	Rp_R20_pos_vs_Rp_R10_pos	COG5069@1|root,KOG1700@2759|Eukaryota,3A92D@33154|Opisthokonta,3Q1QJ@4751|Fungi,1GVJT@112252|Fungi incertae sedis	Zinc-binding domain present in Lin-11, Isl-1, Mec-3.	-	-	-	COG5069	3.15013199695188	2.7245273343686356
g11792	923.103607429022	-0.79776430561184	0.293798164693942	-2.71534815897469	0.0066206128460145	0.0495726641211192	Rp_R20_pos_vs_Rp_R10_pos	KOG0588@1|root,KOG0588@2759|Eukaryota,38BGN@33154|Opisthokonta,3NW2V@4751|Fungi,1GS2G@112252|Fungi incertae sedis	Mortierella verticillata NRRL 6337 CAMK CAMKL BRSK protein kinase	GIN4	K02515,K06668,K18679,K18680	ko04011,ko04111,map04011,map04111		0.79776430561184	2.179101807641351
g11821	320.082439665455	-1.50715198923121	0.429856368861966	-3.50617577964789	0.0004545948937831	0.008249045570358	Rp_R20_pos_vs_Rp_R10_pos	2CMGE@1|root,2QQ9X@2759|Eukaryota	Universal stress protein family	-	-	-		1.50715198923121	3.3423754467770785
g11852	90.4391617374228	-1.94675509567159	0.656971589207153	-2.96322569750844	0.0030443326027156	0.0294116194110785	Rp_R20_pos_vs_Rp_R10_pos	COG5036@1|root,COG5264@1|root,KOG1161@2759|Eukaryota,KOG4580@2759|Eukaryota,38D0A@33154|Opisthokonta,3NU6V@4751|Fungi,1GV14@112252|Fungi incertae sedis	Domain of unknown function (DUF202)	-	-	-	COG5036,COG5264	1.94675509567159	2.5165079012992653
g11886	3.32862649901433	-3.21532699460201	0.963412281861623	-3.33743616843763	0.0008455514141547	0.0125189785343332	Rp_R20_pos_vs_Rp_R10_pos	COG0531@1|root,KOG1287@2759|Eukaryota,38BBK@33154|Opisthokonta,3NX7G@4751|Fungi,1GWCP@112252|Fungi incertae sedis	Amino acid permease	-	-	-	COG0531	3.21532699460201	3.0728599797814318
g11887	32.1898265146108	-1.85682736114055	0.523553951805996	-3.54658264871354	0.0003902623067655	0.0075263812519802	Rp_R20_pos_vs_Rp_R10_pos	COG0477@1|root,KOG2533@2759|Eukaryota,38FD5@33154|Opisthokonta,3Q0N1@4751|Fungi,1GVAV@112252|Fungi incertae sedis	Major Facilitator Superfamily	-	-	-	COG0477	1.85682736114055	3.4086433927470994
g11934	179.405770094105	-0.79447869309305	0.21946552959144	-3.62006140359291	0.0002945331119362	0.0060941631945666	Rp_R20_pos_vs_Rp_R10_pos	-	-	-	-	-	-	0.79447869309305	3.530865873974281
g11981	121.906465527355	-0.993523129896263	0.358677854516213	-2.76995949815841	0.0056063263575787	0.0442181583926819	Rp_R20_pos_vs_Rp_R10_pos	COG0659@1|root,KOG0236@2759|Eukaryota,38C1D@33154|Opisthokonta,3NVZY@4751|Fungi,1GW3P@112252|Fungi incertae sedis	Sulfate permease family	SUL2	K14708	-	COG0659	0.993523129896263	2.2513216245261245
g1199	1322.31446575858	-0.613296773473893	0.158897060629279	-3.85971125611172	0.0001135210815661	0.0032870840032352	Rp_R20_pos_vs_Rp_R10_pos	KOG1453@1|root,KOG1704@1|root,KOG1453@2759|Eukaryota,KOG1704@2759|Eukaryota,38HKT@33154|Opisthokonta,3NWDD@4751|Fungi,1GSME@112252|Fungi incertae sedis	Protein kinase C conserved region 1 (C1) domains (Cysteine-rich domains)	RGA2	K16733,K19839	ko04011,map04011		0.613296773473893	3.9449234798131667
g12031	4093.12451720814	-0.619161504776082	0.188927560197409	-3.2772428973789	0.0010482614902497	0.0144342473817061	Rp_R20_pos_vs_Rp_R10_pos	2C7K7@1|root,2SEYI@2759|Eukaryota,3AWYF@33154|Opisthokonta,3Q1R2@4751|Fungi,1GVMM@112252|Fungi incertae sedis	-	-	-	-		0.619161504776082	2.9795303684906322
g12093	107.163063251572	-0.708027177808126	0.196916685322794	-3.59556721487313	0.0003236855380803	0.0065542279434082	Rp_R20_pos_vs_Rp_R10_pos	COG0491@1|root,KOG0813@2759|Eukaryota,38RE4@33154|Opisthokonta,3NW99@4751|Fungi,1GW1G@112252|Fungi incertae sedis	Hydroxyacylglutathione hydrolase C-terminus	GLO2	K01069	ko00620,map00620	COG0491	0.708027177808126	3.48987670397163
g12119	7100.44918199545	-0.717527076798982	0.225350525039159	-3.18404883536126	0.0014523050859325	0.0182610246816172	Rp_R20_pos_vs_Rp_R10_pos	COG1866@1|root,2QQI5@2759|Eukaryota,38BH0@33154|Opisthokonta,3NVNR@4751|Fungi,1GSWH@112252|Fungi incertae sedis	Mortierella verticillata NRRL 6337 phosphoenolpyruvate carboxykinase (ATP)	PCK1	K01610	ko00010,ko00020,ko00620,ko00710,ko01100,ko01110,ko01120,ko01130,ko01200,map00010,map00020,map00620,map00710,map01100,map01110,map01120,map01130,map01200	COG1866	0.717527076798982	2.837942141749444
g12128	341.777484478222	-0.824635829428967	0.21136655383621	-3.90144899683602	9.56186095490471e-05	0.0029544109709598	Rp_R20_pos_vs_Rp_R10_pos	2E824@1|root,2SEJR@2759|Eukaryota,39ABW@33154|Opisthokonta,3PICU@4751|Fungi,1GUZW@112252|Fungi incertae sedis	Nucleotide-diphospho-sugar transferase	-	-	-		0.824635829428967	4.019457575946303
g12181	411.160059008432	-0.692564813883698	0.209549180726934	-3.30502277069833	0.0009496868392511	0.0135779747587974	Rp_R20_pos_vs_Rp_R10_pos	COG0538@1|root,KOG1526@2759|Eukaryota,38CG3@33154|Opisthokonta,3NVZ4@4751|Fungi,1GWIE@112252|Fungi incertae sedis	Isocitrate/isopropylmalate dehydrogenase	IDP1	K00031	ko00020,ko00480,ko00720,ko01100,ko01110,ko01120,ko01130,ko01200,ko01210,ko01230,ko04146,map00020,map00480,map00720,map01100,map01110,map01120,map01130,map01200,map01210,map01230,map04146	COG0538	0.692564813883698	3.0224195804022016
g12257	8.50812716919356	-2.27853287912093	0.776472584742995	-2.93446661722783	0.0033412149228686	0.0312231836199288	Rp_R20_pos_vs_Rp_R10_pos	COG0790@1|root,KOG1550@2759|Eukaryota,38DRF@33154|Opisthokonta,3NWWI@4751|Fungi,1GVS4@112252|Fungi incertae sedis	Sel1-like repeats.	-	-	-	COG0790	2.27853287912093	2.476095587572353
g12299	5491.7792211532	-0.853450853879738	0.312467630546701	-2.73132564927292	0.0063080107559549	0.0479224400346514	Rp_R20_pos_vs_Rp_R10_pos	COG0814@1|root,KOG1303@2759|Eukaryota,39T29@33154|Opisthokonta,3Q1YE@4751|Fungi,1GWFZ@112252|Fungi incertae sedis	Transmembrane amino acid transporter protein	-	-	-	COG0814	0.853450853879738	2.20010757481557
g12332	542.842573927418	-1.14901328570234	0.333195453507434	-3.44846627889748	0.0005637798612331	0.0096005832601328	Rp_R20_pos_vs_Rp_R10_pos	2EX3U@1|root,2SYUG@2759|Eukaryota,3AIKQ@33154|Opisthokonta,3PC4W@4751|Fungi,1GWJN@112252|Fungi incertae sedis	CotH kinase protein	-	-	-		1.14901328570234	3.2488904416101168
g12339	23.7669567224186	-3.26417756366279	0.822185104591524	-3.97012490914013	7.18349622365871e-05	0.0024180761138352	Rp_R20_pos_vs_Rp_R10_pos	COG5036@1|root,COG5264@1|root,KOG1161@2759|Eukaryota,KOG4580@2759|Eukaryota,38D0A@33154|Opisthokonta,3NU6V@4751|Fungi,1GWNB@112252|Fungi incertae sedis	Domain of unknown function (DUF202)	-	-	-	COG5036,COG5264	3.26417756366279	4.143664132208889
g1241	108.845210536378	-3.53363376756069	0.941219893798936	-3.75431266470399	0.0001738177860965	0.0042860251902568	Rp_R20_pos_vs_Rp_R10_pos	293H0@1|root,2RADY@2759|Eukaryota,3AWTA@33154|Opisthokonta,3Q2UV@4751|Fungi,1GY2N@112252|Fungi incertae sedis	-	-	-	-		3.53363376756069	3.7599057859520992
g12504	33.2085050088424	-3.90781104620488	1.01018858907233	-3.86839753336897	0.0001095529553684	0.0032042263381856	Rp_R20_pos_vs_Rp_R10_pos	COG5020@1|root,KOG4472@2759|Eukaryota,38CI7@33154|Opisthokonta,3NUKP@4751|Fungi	glycosyltransferase family 15 protein	-	K10967	ko00514,map00514	COG5020	3.90781104620488	3.960375902148226
g12513	645.235621414822	-3.14793075088654	1.09371477280363	-2.87820081538913	0.0039995045253574	0.0353845295610958	Rp_R20_pos_vs_Rp_R10_pos	2CD3B@1|root,2RUS3@2759|Eukaryota,3950J@33154|Opisthokonta,3Q245@4751|Fungi,1GWZJ@112252|Fungi incertae sedis	-	-	-	-		3.14793075088654	2.3979938074799008
g1259	637.509716422642	-0.953619044348544	0.270067223233168	-3.53104324520425	0.0004139240677521	0.0077972369231118	Rp_R20_pos_vs_Rp_R10_pos	COG5050@1|root,KOG2877@2759|Eukaryota,38ERC@33154|Opisthokonta,3NWCJ@4751|Fungi,1GWJH@112252|Fungi incertae sedis	CDP-alcohol phosphatidyltransferase	-	K00993	ko00440,ko00564,ko00565,ko01100,ko01110,map00440,map00564,map00565,map01100,map01110	COG5050	0.953619044348544	3.383079320668481
g12596	1527.59321331694	-0.765879857382948	0.248788186782976	-3.07844141350266	0.0020808644044345	0.0230727793290394	Rp_R20_pos_vs_Rp_R10_pos	2CH01@1|root,2SZYP@2759|Eukaryota,391R5@33154|Opisthokonta,3PH49@4751|Fungi,1GUQP@112252|Fungi incertae sedis	Arrestin (or S-antigen), N-terminal domain	-	-	-		0.765879857382948	2.6817562188390704
g12602	181.713547757255	-0.913650702336473	0.31418821702049	-2.90797252360642	0.0036378029852909	0.0330352279161569	Rp_R20_pos_vs_Rp_R10_pos	2CZWY@1|root,2SBZF@2759|Eukaryota,3AX84@33154|Opisthokonta,3Q23N@4751|Fungi,1GWYG@112252|Fungi incertae sedis	function. Source PGD	-	-	-		0.913650702336473	2.439160824986087
g1262	90.0070727170759	-0.650251501146035	0.21347752533977	-3.04599512342622	0.0023191159648155	0.0248318095838915	Rp_R20_pos_vs_Rp_R10_pos	COG0318@1|root,KOG1176@2759|Eukaryota,38D90@33154|Opisthokonta,3NWZC@4751|Fungi	Phenylacetyl-CoA ligase	-	-	-	COG0318	0.650251501146035	2.6346775344063094
g12648	43.3104511514388	-3.11979343114286	0.385222850662577	-8.09867178381777	5.55624644837659e-16	1.25132843624606e-12	Rp_R20_pos_vs_Rp_R10_pos	2AIEU@1|root,2RZ4M@2759|Eukaryota,3A416@33154|Opisthokonta	Transposase	-	-	-		3.11979343114286	15.25521849929218
g1271	961.000056271379	-0.620921693193711	0.208135128294806	-2.98326235595477	0.0028519341365497	0.0282255141668589	Rp_R20_pos_vs_Rp_R10_pos	COG0473@1|root,KOG0786@2759|Eukaryota,3963S@33154|Opisthokonta,3NUBD@4751|Fungi,1GS36@112252|Fungi incertae sedis	Catalyzes the oxidation of 3-carboxy-2-hydroxy-4- methylpentanoate (3-isopropylmalate) to 3-carboxy-4-methyl-2- oxopentanoate. The product decarboxylates to 4-methyl-2 oxopentanoate	-	K00052	ko00290,ko00660,ko01100,ko01110,ko01210,ko01230,map00290,map00660,map01100,map01110,map01210,map01230	COG0473	0.620921693193711	2.5448605084356415
g12739	503.870430168868	-0.827618647999423	0.230504292738952	-3.59046956638117	0.000330082771363	0.0066471112954399	Rp_R20_pos_vs_Rp_R10_pos	COG5593@1|root,KOG2038@2759|Eukaryota,38CDC@33154|Opisthokonta,3NUH0@4751|Fungi,1GWAQ@112252|Fungi incertae sedis	CBF/Mak21 family	MAK21	K14832	-	COG5593	0.827618647999423	3.481377143034867
g12791	1118.58826553829	-0.727219860781398	0.227308627081132	-3.19926203470419	0.0013777987822368	0.0175239967315169	Rp_R20_pos_vs_Rp_R10_pos	28PEI@1|root,2QW2C@2759|Eukaryota,398TP@33154|Opisthokonta,3NX9A@4751|Fungi,1GVXU@112252|Fungi incertae sedis	KilA-N	stuA	K12763	ko04113,map04113		0.727219860781398	2.8608142034335384
g12816	19.4694842258374	-1.47054967592495	0.410581207246907	-3.58162928543542	0.0003414580898043	0.0068120216754371	Rp_R20_pos_vs_Rp_R10_pos	COG0507@1|root,KOG0987@2759|Eukaryota,37I5H@33090|Viridiplantae,3GC0A@35493|Streptophyta	Belongs to the helicase family	-	-	-	COG0507	1.47054967592495	3.4666625935452315
g12823	385.954152030667	-0.891286875172932	0.293447050598909	-3.0373005056751	0.0023870735245311	0.0251997881607924	Rp_R20_pos_vs_Rp_R10_pos	2E216@1|root,2S9A6@2759|Eukaryota,3A2QU@33154|Opisthokonta,3P33J@4751|Fungi,1GUZ5@112252|Fungi incertae sedis	Acetyltransferase (GNAT) domain	-	-	-		0.891286875172932	2.622134204032049
g12872	603.246767043495	-1.18898485420948	0.273474493590029	-4.34769926292255	1.37573064617423e-05	0.000759800666684	Rp_R20_pos_vs_Rp_R10_pos	COG0474@1|root,KOG0204@2759|Eukaryota,38BS0@33154|Opisthokonta,3NX5D@4751|Fungi,1GS33@112252|Fungi incertae sedis	This magnesium-dependent enzyme catalyzes the hydrolysis of ATP coupled with the transport of calcium	PMC1	K01537	-	COG0474	1.18898485420948	4.861466588143451
g12933	287.048267089931	-1.25585975135234	0.286429260138507	-4.38453721782839	1.16232610411969e-05	0.0006712019317493	Rp_R20_pos_vs_Rp_R10_pos	KOG0616@1|root,KOG0616@2759|Eukaryota,38C4N@33154|Opisthokonta,3NU4K@4751|Fungi,1GWHQ@112252|Fungi incertae sedis	Extension to Ser/Thr-type protein kinases	TPK2	K04345	ko01522,ko04010,ko04014,ko04020,ko04024,ko04062,ko04113,ko04114,ko04138,ko04140,ko04211,ko04213,ko04261,ko04270,ko04310,ko04340,ko04341,ko04371,ko04530,ko04540,ko04611,ko04713,ko04714,ko04720,ko04723,ko04724,ko04725,ko04726,ko04727,ko04728,ko04740,ko04742,ko04750,ko04910,ko04911,ko04912,ko04913,ko04914,ko04915,ko04916,ko04918,ko04919,ko04921,ko04922,ko04923,ko04924,ko04925,ko04926,ko04927,ko04934…		1.25585975135234	4.934672008477059
g12980	34.0411808802317	-2.33867297985552	0.785683610031584	-2.97660909556394	0.0029145536542762	0.0286017030423345	Rp_R20_pos_vs_Rp_R10_pos	2C17C@1|root,2S4YJ@2759|Eukaryota,3A72B@33154|Opisthokonta,3P56C@4751|Fungi,1GV5S@112252|Fungi incertae sedis	-	-	-	-		2.33867297985552	2.5354279453053867
g12982	1280.00573856419	-0.743541315040916	0.164196855430792	-4.52835295225441	5.94452275858954e-06	0.000424258914767	Rp_R20_pos_vs_Rp_R10_pos	COG4581@1|root,KOG1991@2759|Eukaryota,38C38@33154|Opisthokonta,3NV4X@4751|Fungi,1GSJG@112252|Fungi incertae sedis	Cse1	NMD5	K20223	ko04013,map04013	COG4581	0.743541315040916	5.22588300591168
g13009	2074.40860080057	-0.824153127427851	0.273801057849382	-3.01004362036183	0.0026121017301361	0.0266790966714415	Rp_R20_pos_vs_Rp_R10_pos	COG0308@1|root,KOG1046@2759|Eukaryota,38CFG@33154|Opisthokonta,3NWST@4751|Fungi,1GUZS@112252|Fungi incertae sedis	ERAP1-like C-terminal domain	-	-	-	COG0308	0.824153127427851	2.5830099131640334
g13026	3.16776103705821	-4.39966504398752	1.23062066741846	-3.57515939758833	0.0003500145815046	0.0069349418890681	Rp_R20_pos_vs_Rp_R10_pos	2D8G9@1|root,2TA3N@2759|Eukaryota,394YM@33154|Opisthokonta,3Q21Z@4751|Fungi,1GWUZ@112252|Fungi incertae sedis	-	-	-	-		4.39966504398752	3.4559138626923662
g13035	441.991708919123	-0.61889541069281	0.176207087519599	-3.51231848505511	0.0004442153257389	0.0081251862005163	Rp_R20_pos_vs_Rp_R10_pos	COG0438@1|root,KOG1111@2759|Eukaryota,39U75@33154|Opisthokonta,3P16Y@4751|Fungi,1GWGD@112252|Fungi incertae sedis	Glycosyltransferase Family 4	-	-	-	COG0438	0.61889541069281	3.352406462066208
g13036	1654.7922935754	-0.934317404271459	0.242023360150268	-3.8604430733106	0.0001131816076437	0.0032866447067791	Rp_R20_pos_vs_Rp_R10_pos	COG5059@1|root,KOG0241@2759|Eukaryota,39PTN@33154|Opisthokonta,3Q62N@4751|Fungi,1GV2D@112252|Fungi incertae sedis	CAP_GLY	-	-	-	COG5059	0.934317404271459	3.9462241415914563
g1304	26.5933126289382	-4.35206051856178	1.14701099468769	-3.79426225094449	0.0001480830958079	0.0039031160844366	Rp_R20_pos_vs_Rp_R10_pos	COG0726@1|root,2QRIP@2759|Eukaryota,39UFN@33154|Opisthokonta,3NWJ2@4751|Fungi,1GWH8@112252|Fungi incertae sedis	Glycosyl hydrolase family 57	CDA2	K01452	ko00520,ko01100,map00520,map01100	COG0726	4.35206051856178	3.8294945148505466
g13057	176.578115987461	-0.876543434089036	0.233953676419616	-3.74665381413747	0.0001792091344503	0.004386944379438	Rp_R20_pos_vs_Rp_R10_pos	KOG4164@1|root,KOG4164@2759|Eukaryota,398B7@33154|Opisthokonta,3P2VI@4751|Fungi,1GTZ5@112252|Fungi incertae sedis	domain present in cyclins, TFIIB and Retinoblastoma	-	-	-		0.876543434089036	3.746639857730495
g1307	13.4492610391677	-2.86701910285941	0.869299947591603	-3.29807808087702	0.000973490598672	0.0137598890826253	Rp_R20_pos_vs_Rp_R10_pos	KOG2562@1|root,KOG2562@2759|Eukaryota,38EFV@33154|Opisthokonta,3P3GS@4751|Fungi,1GUX9@112252|Fungi incertae sedis	EF-hand domain pair	-	-	-		2.86701910285941	3.011668238252412
g13097	11.7409278266413	-1.33217125594448	0.443838306739207	-3.00147877214943	0.0026867177113312	0.0270930752691409	Rp_R20_pos_vs_Rp_R10_pos	KOG3986@1|root,KOG3986@2759|Eukaryota,38GTV@33154|Opisthokonta,3B99Z@33208|Metazoa,3D1Z6@33213|Bilateria,4816Q@7711|Chordata,48XSB@7742|Vertebrata,4C9N3@8459|Testudines	Protein phosphatase 1 regulatory subunit 3A	-	-	-		1.33217125594448	2.5707779617214395
g13196	226.353876276202	-0.855604250476315	0.251357483490219	-3.40393386580673	0.0006642283327789	0.0106936013320867	Rp_R20_pos_vs_Rp_R10_pos	KOG0118@1|root,KOG0118@2759|Eukaryota,398J3@33154|Opisthokonta,3NXX8@4751|Fungi,3QP61@4890|Ascomycota,1ZZ49@147541|Dothideomycetes	RNA recognition motif. (a.k.a. RRM, RBD, or RNP domain)	-	-	-		0.855604250476315	3.17768260343336
g13216	20.3532016859819	-2.26337142211275	0.691182104884179	-3.27463834222389	0.0010579732267211	0.0145088358135397	Rp_R20_pos_vs_Rp_R10_pos	KOG1339@1|root,KOG1339@2759|Eukaryota,39ZWM@33154|Opisthokonta,3NXD8@4751|Fungi,1GV06@112252|Fungi incertae sedis	Xylanase inhibitor N-terminal	-	-	-		2.26337142211275	2.9755253225034903
g13247	452.715449061158	-0.848728351575943	0.239725797497506	-3.54041309043834	0.0003995011891247	0.0076391411343112	Rp_R20_pos_vs_Rp_R10_pos	COG0466@1|root,KOG2004@2759|Eukaryota,38E0Y@33154|Opisthokonta,3NUKI@4751|Fungi,1GV9C@112252|Fungi incertae sedis	Subunit ChlI of Mg-chelatase	-	K01338	ko04112,map04112	COG0466	0.848728351575943	3.3984819236603103
g13279	319.334733976425	-0.76718365595966	0.19866307925317	-3.86173243082569	0.00011258583156	0.0032787388216808	Rp_R20_pos_vs_Rp_R10_pos	28P6R@1|root,2T8SU@2759|Eukaryota,393DE@33154|Opisthokonta,3Q17H@4751|Fungi,1GVD9@112252|Fungi incertae sedis	zinc finger	-	-	-		0.76718365595966	3.948516260128318
g133	2.29609943524561	-5.24405392250718	1.19239484641572	-4.39791729918204	1.09294606506911e-05	0.0006458578365272	Rp_R20_pos_vs_Rp_R10_pos	COG2801@1|root,KOG0017@2759|Eukaryota,38F42@33154|Opisthokonta	retrotransposable element Tf2 155 kDa protein type 1-like	-	-	-	COG2801	5.24405392250718	4.9614012691763865
g13335	39.3527704250275	-1.25695964033939	0.344888714940043	-3.64453687780971	0.0002678737256353	0.005649877778254	Rp_R20_pos_vs_Rp_R10_pos	COG0249@1|root,KOG0221@2759|Eukaryota,38FDG@33154|Opisthokonta,3NVR7@4751|Fungi,1GWMC@112252|Fungi incertae sedis	DNA-binding domain of DNA mismatch repair MUTS family	-	K08741	-	COG0249	1.25695964033939	3.572069882028971
g13379	396.000580572549	-4.38993979161911	1.1996617040596	-3.65931476912512	0.0002528905596701	0.0054880500577667	Rp_R20_pos_vs_Rp_R10_pos	-	-	-	-	-	-	4.38993979161911	3.597067382437745
g13386	31.5481504290394	-0.992811025476387	0.345353227020719	-2.87476979451194	0.0040432217197123	0.0356468295071112	Rp_R20_pos_vs_Rp_R10_pos	2CNE1@1|root,2QVJ3@2759|Eukaryota,39SZA@33154|Opisthokonta,3PN9N@4751|Fungi,3R28N@4890|Ascomycota,217X0@147550|Sordariomycetes	MULE transposase domain protein	-	-	-		0.992811025476387	2.393272442438935
g13387	127.735457091857	-0.815167370629188	0.285506364428786	-2.85516356968118	0.0043014668976241	0.0369434036220098	Rp_R20_pos_vs_Rp_R10_pos	-	-	-	-	-	-	0.815167370629188	2.3663834149077565
g13390	170.860287507626	-0.920991968550744	0.331480555162907	-2.77841928947573	0.0054624081688933	0.0435102901709006	Rp_R20_pos_vs_Rp_R10_pos	COG2801@1|root,KOG0017@2759|Eukaryota,3AFVE@33154|Opisthokonta,3PCPI@4751|Fungi,1GXN4@112252|Fungi incertae sedis	Integrase core domain	-	-	-	COG2801	0.920991968550744	2.262615851088458
g13401	74.2390570450025	-4.61495674138392	0.912957318638978	-5.05495344323853	4.30495772505037e-07	5.9407122623245e-05	Rp_R20_pos_vs_Rp_R10_pos	2C4CW@1|root,2S2VN@2759|Eukaryota	Centromere DNA-binding protein complex CBF3 subunit, domain 2	-	-	-		4.61495674138392	6.366031108987909
g13411	2.38370152284101	-4.80169538191021	1.23819639148672	-3.87797559007965	0.0001053292824981	0.0031212269399932	Rp_R20_pos_vs_Rp_R10_pos	28N8N@1|root,2QUTZ@2759|Eukaryota,3A515@33154|Opisthokonta,3Q6T9@4751|Fungi	Transposase	-	-	-		4.80169538191021	3.977450874214087
g13412	377.670805620685	-9.51510613005517	0.772141238830023	-12.3230124898818	6.81018937266056e-35	4.601190946481899e-31	Rp_R20_pos_vs_Rp_R10_pos	28N8N@1|root,2QUTZ@2759|Eukaryota,3A4Z3@33154|Opisthokonta,3P6JZ@4751|Fungi,1GX6M@112252|Fungi incertae sedis	Transposase	-	-	-		9.51510613005517	34.16684081138266
g13459	203.919373190505	-0.826302902738488	0.215936873889725	-3.82659472582931	0.0001299281647608	0.0036026182921169	Rp_R20_pos_vs_Rp_R10_pos	KOG3518@1|root,KOG3518@2759|Eukaryota,39PTR@33154|Opisthokonta,3Q6Q0@4751|Fungi	RhoGEF domain	-	-	-		0.826302902738488	3.886296695929673
g13468	153.423864749216	-2.67557885715703	0.652943329408847	-4.09771987345274	4.17239778454065e-05	0.001671971760229	Rp_R20_pos_vs_Rp_R10_pos	COG5070@1|root,KOG1444@2759|Eukaryota,38FCE@33154|Opisthokonta,3NWKQ@4751|Fungi,1GVAW@112252|Fungi incertae sedis	Gdp-mannose transporter	VRG4	K15356	-	COG5070	2.67557885715703	4.379614293870695
g1348	5047.29318294198	-0.817599020416958	0.286964131138472	-2.84913315532955	0.0043838528811602	0.0374460053629713	Rp_R20_pos_vs_Rp_R10_pos	COG2252@1|root,2QQ5E@2759|Eukaryota,38FZQ@33154|Opisthokonta,3NUXY@4751|Fungi,1GWR5@112252|Fungi incertae sedis	Permease family	-	K06901	-	COG2252	0.817599020416958	2.3581440288787046
g13529	24.4823744102378	-2.32027579996705	0.55653964151514	-4.16911146463936	3.05789422297781e-05	0.0013329130753879	Rp_R20_pos_vs_Rp_R10_pos	2CZ2E@1|root,2S808@2759|Eukaryota,3A9T7@33154|Opisthokonta,3PD52@4751|Fungi	DDE superfamily endonuclease	-	-	-		2.32027579996705	4.514577541543574
g13573	246.432912778931	-0.94112123163569	0.267092941820701	-3.52357207652258	0.0004257712766883	0.0079392437968679	Rp_R20_pos_vs_Rp_R10_pos	KOG4436@1|root,KOG4436@2759|Eukaryota,3AM61@33154|Opisthokonta,3NYPT@4751|Fungi,1GWCK@112252|Fungi incertae sedis	Domain in Tre-2, BUB2p, and Cdc16p. Probable Rab-GAPs.	-	-	-		0.94112123163569	3.370823640212248
g13574	22037.2162897246	-0.706090737792142	0.19683037149599	-3.58730582290512	0.0003341123725474	0.0066984408300334	Rp_R20_pos_vs_Rp_R10_pos	COG0174@1|root,KOG0683@2759|Eukaryota,38F54@33154|Opisthokonta,3NVDA@4751|Fungi,1GWBE@112252|Fungi incertae sedis	Glutamine synthetase, beta-Grasp domain	GLN1	K01915	ko00220,ko00250,ko00630,ko00910,ko01100,ko01120,ko01230,ko02020,ko04217,ko04724,ko04727,map00220,map00250,map00630,map00910,map01100,map01120,map01230,map02020,map04217,map04724,map04727	COG0174	0.706090737792142	3.476107441663361
g13641	7.32577656086677	-3.01557323072312	0.920577946465293	-3.27573916179711	0.0010538584329942	0.0144719895517349	Rp_R20_pos_vs_Rp_R10_pos	2C23Q@1|root,2SEW1@2759|Eukaryota,3AC4Z@33154|Opisthokonta,3P8ZV@4751|Fungi	-	-	-	-		3.01557323072312	2.9772177248907785
g13669	59.5341671261135	-0.92571141371602	0.28789819364472	-3.21541237198032	0.0013025725637601	0.0169344913906467	Rp_R20_pos_vs_Rp_R10_pos	KOG4157@1|root,KOG4157@2759|Eukaryota,39W0F@33154|Opisthokonta,3Q1J5@4751|Fungi,1GUYF@112252|Fungi incertae sedis	Mortierella verticillata NRRL 6337	-	-	-		0.92571141371602	2.8851980736616136
g13670	165.791182795131	-0.788996219075297	0.1780794122971	-4.43058638220891	9.39771919551059e-06	0.000577219304163	Rp_R20_pos_vs_Rp_R10_pos	29YGI@1|root,2RXU0@2759|Eukaryota,38WN7@33154|Opisthokonta,3NW89@4751|Fungi,1GTF7@112252|Fungi incertae sedis	Major Facilitator Superfamily	-	-	-		0.788996219075297	5.0269775358678865
g13677	106.65521226709	-0.934101064066384	0.242298960524479	-3.85515918865039	0.0001156543476529	0.0033274870497862	Rp_R20_pos_vs_Rp_R10_pos	2DIV6@1|root,2S5ZC@2759|Eukaryota,3A700@33154|Opisthokonta,3P6DA@4751|Fungi,1GXQD@112252|Fungi incertae sedis	-	-	-	-		0.934101064066384	3.9368380366834734
g13693	368.540908587422	-1.3723036986813	0.423423620315779	-3.24097105791563	0.0011912327756325	0.0158432395861526	Rp_R20_pos_vs_Rp_R10_pos	2AUBY@1|root,2RZTS@2759|Eukaryota,3A2Z4@33154|Opisthokonta,3P2VF@4751|Fungi	-	-	-	-		1.3723036986813	2.924003365893462
g138	31.6254505888548	-4.18102767082664	0.687581765906878	-6.08077159421487	1.19605570086336e-09	5.27018543495641e-07	Rp_R20_pos_vs_Rp_R10_pos	2C4CW@1|root,2S2VN@2759|Eukaryota	Centromere DNA-binding protein complex CBF3 subunit, domain 2	-	-	-		4.18102767082664	8.922248594583142
g13804	3.27940123381028	-2.44363455535296	0.856398424774159	-2.85338515889654	0.0043256159210813	0.0370722660060882	Rp_R20_pos_vs_Rp_R10_pos	COG4122@1|root,KOG1663@2759|Eukaryota,39S6H@33154|Opisthokonta,3P4E7@4751|Fungi,1GWUJ@112252|Fungi incertae sedis	O-methyltransferase	-	-	-	COG4122	2.44363455535296	2.363952044943198
g13805	157.122963896951	-1.42081011736575	0.4003428789039	-3.54898311481345	0.0003867218776213	0.0074888712428033	Rp_R20_pos_vs_Rp_R10_pos	KOG0255@1|root,KOG0255@2759|Eukaryota,38CM4@33154|Opisthokonta,3NU52@4751|Fungi	transporter	-	-	-		1.42081011736575	3.412601258334361
g13835	637.93953896755	-0.957042129089326	0.318371036632568	-3.00605902852227	0.002646576155254	0.0268620190740332	Rp_R20_pos_vs_Rp_R10_pos	2D437@1|root,2STPU@2759|Eukaryota,3AQR2@33154|Opisthokonta,3PFCW@4751|Fungi	Methyltransferase	-	-	-		0.957042129089326	2.577315604665071
g13883	269.110141581099	-1.6462652849027	0.397531315994493	-4.14122163126768	3.45460952734083e-05	0.0014560512875909	Rp_R20_pos_vs_Rp_R10_pos	KOG0254@1|root,KOG0254@2759|Eukaryota,38BKC@33154|Opisthokonta,3NVJ9@4751|Fungi,1GSZZ@112252|Fungi incertae sedis	Sugar (and other) transporter	HGT1	-	-		1.6462652849027	4.461601033587793
g139	50.0307897149427	-2.58617039563767	0.405981380074961	-6.37016996976601	1.88818830117659e-10	9.81325350680727e-08	Rp_R20_pos_vs_Rp_R10_pos	28N8N@1|root,2QUTZ@2759|Eukaryota,3A4Z3@33154|Opisthokonta,3P6JZ@4751|Fungi,1GX6M@112252|Fungi incertae sedis	Transposase	-	-	-		2.58617039563767	9.723954697493408
g13922	436.694686198397	-0.791371366489447	0.25531259734066	-3.09961738955454	0.0019377077476701	0.0219907045562853	Rp_R20_pos_vs_Rp_R10_pos	COG0513@1|root,KOG0342@2759|Eukaryota,38D7H@33154|Opisthokonta,3NUXT@4751|Fungi,1GVPY@112252|Fungi incertae sedis	DUF4217	HAS1	K13179	-	COG0513	0.791371366489447	2.7127117242642327
g14035	626.41796088744	-0.693617151573917	0.231837610181337	-2.99182324658794	0.0027731677480545	0.0277185667808954	Rp_R20_pos_vs_Rp_R10_pos	COG2940@1|root,KOG1082@2759|Eukaryota	Histone-lysine N-methyltransferase	-	-	-	COG2940	0.693617151573917	2.5570238592894388
g14075	431.839581960758	-0.618969953354101	0.210852360511606	-2.9355609387168	0.0033294520771714	0.0311276126163232	Rp_R20_pos_vs_Rp_R10_pos	COG2940@1|root,KOG2084@2759|Eukaryota,3AJ7I@33154|Opisthokonta,3PBNF@4751|Fungi,1GW8U@112252|Fungi incertae sedis	SET (Su(var)3-9, Enhancer-of-zeste, Trithorax) domain	-	K11426	-	COG2940	0.618969953354101	2.4776272317910495
g14122	58.2163861663155	-0.649134767771133	0.190852739601269	-3.40123369005502	0.0006708245465996	0.0107485713320385	Rp_R20_pos_vs_Rp_R10_pos	KOG4324@1|root,KOG4324@2759|Eukaryota,392XP@33154|Opisthokonta,3Q1QK@4751|Fungi,1GVJV@112252|Fungi incertae sedis	GDP/GTP exchange factor Sec2p	-	-	-		0.649134767771133	3.1733910542088983
g14204	106.506221662559	-2.17742683516752	0.525374901936925	-4.14452008868314	3.40526105214267e-05	0.0014439589176962	Rp_R20_pos_vs_Rp_R10_pos	KOG1721@1|root,KOG1721@2759|Eukaryota,3A8Y9@33154|Opisthokonta,3P77V@4751|Fungi,1GW8V@112252|Fungi incertae sedis	Zinc finger, C2H2 type	-	-	-		2.17742683516752	4.467849588843927
g14222	335.318465242526	-0.698596571340236	0.19106631159499	-3.65630427210567	0.0002558776164395	0.0054940502199283	Rp_R20_pos_vs_Rp_R10_pos	2940A@1|root,2RAX6@2759|Eukaryota,3AXBS@33154|Opisthokonta,3Q29G@4751|Fungi,1GX8I@112252|Fungi incertae sedis	Whi5 like	-	-	-		0.698596571340236	3.5919677034914215
g14226	53.0988564100017	-2.22575072648943	0.659842890282278	-3.37315254777886	0.0007431276925009	0.0115775981547288	Rp_R20_pos_vs_Rp_R10_pos	KOG2437@1|root,KOG2437@2759|Eukaryota,38E9J@33154|Opisthokonta,3NU0I@4751|Fungi,1GTGY@112252|Fungi incertae sedis	Kelch motif	-	-	-		2.22575072648943	3.128936554498239
g14304	130.246519142429	-2.36609364615261	0.504124763502001	-4.69346839801339	2.68611501578026e-06	0.0002377505032962	Rp_R20_pos_vs_Rp_R10_pos	KOG0916@1|root,KOG0916@2759|Eukaryota,39S3J@33154|Opisthokonta,3NUI9@4751|Fungi,1GV79@112252|Fungi incertae sedis	1,3-beta-glucan synthase subunit FKS1	-	-	-		2.36609364615261	5.570875395371967
g14318	202.277489764125	-0.658411677078357	0.150431294950205	-4.3768264927607	1.2041975721841e-05	0.0006894881522768	Rp_R20_pos_vs_Rp_R10_pos	2DZFN@1|root,2S9HE@2759|Eukaryota,39C0F@33154|Opisthokonta,3Q1EW@4751|Fungi,1GXCC@112252|Fungi incertae sedis	COPI associated protein	-	-	-		0.658411677078357	4.9193022527210575
g14371	202.884505165727	-0.861100299334099	0.2850658945305	-3.0207061449856	0.0025218597580713	0.0261460743919942	Rp_R20_pos_vs_Rp_R10_pos	COG1094@1|root,KOG2874@2759|Eukaryota,38C7I@33154|Opisthokonta,3NTXU@4751|Fungi,1GS8V@112252|Fungi incertae sedis	Required for 40S ribosome biogenesis. Involved in nucleolar processing of pre-18S ribosomal RNA and ribosome assembly	KRR1	K06961	-	COG1094	0.861100299334099	2.598279068432743
g14394	843.018551109931	-0.663532640542212	0.181386994298136	-3.65810483331346	0.0002540871226779	0.0054940502199283	Rp_R20_pos_vs_Rp_R10_pos	2CCV1@1|root,2SRIY@2759|Eukaryota,3AABR@33154|Opisthokonta,3P6WW@4751|Fungi,1GVKJ@112252|Fungi incertae sedis	Allomyces macrogynus ATCC 38327	-	-	-		0.663532640542212	3.5950173447553944
g14450	791.856128863255	-0.74683154255387	0.24274235678463	-3.07664287537789	0.0020934594864901	0.02317440214728	Rp_R20_pos_vs_Rp_R10_pos	KOG2992@1|root,KOG2992@2759|Eukaryota,38DH8@33154|Opisthokonta,3NUEP@4751|Fungi,1GTTM@112252|Fungi incertae sedis	SRP40, C-terminal domain	SRP40	K11294	ko05130,map05130		0.74683154255387	2.679135439341197
g14488	14.2804955516476	-1.63479726147236	0.4345254544188	-3.76225890761448	0.0001683855999493	0.0042135897844123	Rp_R20_pos_vs_Rp_R10_pos	KOG0254@1|root,KOG0254@2759|Eukaryota,38I33@33154|Opisthokonta,3NVZH@4751|Fungi,1GV59@112252|Fungi incertae sedis	Sugar (and other) transporter	-	-	-		1.63479726147236	3.7736950513753262
g1449	17.6859258903273	-1.08413552061308	0.396694491477394	-2.73292305263801	0.0062774996028235	0.0478160990039947	Rp_R20_pos_vs_Rp_R10_pos	KOG0306@1|root,KOG0306@2759|Eukaryota,38HWQ@33154|Opisthokonta,3B941@33208|Metazoa,3CZ3S@33213|Bilateria,41X6G@6656|Arthropoda,3SH1X@50557|Insecta,3E9N0@33342|Paraneoptera	Dip2/Utp12 Family	-	-	-		1.08413552061308	2.202213306092789
g14514	20.4902277119999	-1.27637384853387	0.440877640251302	-2.89507503217068	0.0037906791265084	0.0340530358546997	Rp_R20_pos_vs_Rp_R10_pos	COG1404@1|root,KOG1153@2759|Eukaryota,39IW6@33154|Opisthokonta,3Q1RG@4751|Fungi,1GVPH@112252|Fungi incertae sedis	Subtilase family	-	-	-	COG1404	1.27637384853387	2.421282976186762
g14516	270.555772480163	-0.926264075965648	0.267298332628849	-3.4652819075074	0.0005296759385355	0.0092662121954805	Rp_R20_pos_vs_Rp_R10_pos	2F9B5@1|root,2TAGH@2759|Eukaryota,395F6@33154|Opisthokonta,3Q2IS@4751|Fungi,1GXQ1@112252|Fungi incertae sedis	Life-span regulatory factor	-	-	-		0.926264075965648	3.2759897552097765
g14560	1038.68507790009	-0.657687236144972	0.141847132716494	-4.6365916853566	3.54201121040905e-06	0.0002815412753873	Rp_R20_pos_vs_Rp_R10_pos	COG5059@1|root,KOG0244@2759|Eukaryota,39PS8@33154|Opisthokonta,3Q615@4751|Fungi,1GVFV@112252|Fungi incertae sedis	Kinesin motor, catalytic domain. ATPase.	-	-	-	COG5059	0.657687236144972	5.450750068608653
g14566	5.3351770814057	-6.79206080543024	1.41685388359481	-4.79376235197772	1.63682160486098e-06	0.0001658836855446	Rp_R20_pos_vs_Rp_R10_pos	2DDWP@1|root,2S5NV@2759|Eukaryota,3A3HG@33154|Opisthokonta,3P4WK@4751|Fungi	GAL4-like Zn(II)2Cys6 (or C6 zinc) binuclear cluster DNA-binding domain	-	-	-		6.79206080543024	5.785998651221124
g14572	234.286813708954	-0.936707078288005	0.303602912866908	-3.08530333073133	0.0020334465505728	0.02269599566826	Rp_R20_pos_vs_Rp_R10_pos	KOG2242@1|root,KOG2242@2759|Eukaryota,38GI4@33154|Opisthokonta,3P33Q@4751|Fungi,1GVYB@112252|Fungi incertae sedis	SPRY domain	-	-	-		0.936707078288005	2.6917672386006117
g14591	224.477849856703	-3.33209659503796	1.21940317332319	-2.73256349330068	0.006284355745578	0.0478323719891555	Rp_R20_pos_vs_Rp_R10_pos	COG3325@1|root,KOG2806@2759|Eukaryota,39ZJ9@33154|Opisthokonta,3NZT0@4751|Fungi,1GVI4@112252|Fungi incertae sedis	Glyco_18	-	K01183	ko00520,ko01100,map00520,map01100	COG3325	3.33209659503796	2.201739238341091
g14596	801.899029713217	-0.653259545917686	0.18989466512518	-3.44011531596769	0.0005814663817434	0.0097969593446029	Rp_R20_pos_vs_Rp_R10_pos	COG0753@1|root,KOG0047@2759|Eukaryota,38BMC@33154|Opisthokonta,3NUEX@4751|Fungi,1GS3G@112252|Fungi incertae sedis	Occurs in almost all aerobically respiring organisms and serves to protect cells from the toxic effects of hydrogen peroxide	CAT1	K03781	ko00380,ko00630,ko01110,ko01130,ko01200,ko04011,ko04016,ko04068,ko04146,ko04211,ko04212,ko04213,ko05014,map00380,map00630,map01110,map01130,map01200,map04011,map04016,map04068,map04146,map04211,map04212,map04213,map05014	COG0753	0.653259545917686	3.2354753895260577
g14612	122.993580240554	-1.3104154305733	0.27496068387098	-4.76582837998826	1.88079302225445e-06	0.0001824009271199	Rp_R20_pos_vs_Rp_R10_pos	2CS5F@1|root,2RAGZ@2759|Eukaryota,3AWWR@33154|Opisthokonta,3Q1P3@4751|Fungi,1GVCQ@112252|Fungi incertae sedis	-	-	-	-		1.3104154305733	5.72565899511345
g14658	144.274596891651	-0.673609868790024	0.219630839467519	-3.067009489301	0.0021621199322751	0.0237271298902464	Rp_R20_pos_vs_Rp_R10_pos	COG1078@1|root,KOG2681@2759|Eukaryota,38FGQ@33154|Opisthokonta,3NZMQ@4751|Fungi,1GSPZ@112252|Fungi incertae sedis	HD domain	-	-	-	COG1078	0.673609868790024	2.66512021950359
g14669	496.543119022863	-0.619742994215881	0.202571258492007	-3.05938265294597	0.0022179365864234	0.0241306262320003	Rp_R20_pos_vs_Rp_R10_pos	2ESHE@1|root,2SV2F@2759|Eukaryota	-	-	-	-		0.619742994215881	2.6540508750309053
g1472	7728.96634384768	-1.00784584860566	0.226112238027113	-4.45728129268618	8.30056526989644e-06	0.0005290696775331	Rp_R20_pos_vs_Rp_R10_pos	COG0372@1|root,KOG2617@2759|Eukaryota,38CK5@33154|Opisthokonta,3NU5Z@4751|Fungi,1GSDT@112252|Fungi incertae sedis	Citrate synthase, C-terminal domain	CIT1	K01647	ko00020,ko00630,ko01100,ko01110,ko01120,ko01130,ko01200,ko01210,ko01230,map00020,map00630,map01100,map01110,map01120,map01130,map01200,map01210,map01230	COG0372	1.00784584860566	5.080892331089283
g1474	320.151952316708	-0.729100715932573	0.178636787140818	-4.08147015853924	4.47517242833339e-05	0.0017477315982637	Rp_R20_pos_vs_Rp_R10_pos	COG3145@1|root,KOG4176@2759|Eukaryota,3A55G@33154|Opisthokonta,3P4MW@4751|Fungi,1GUUK@112252|Fungi incertae sedis	2OG-Fe(II) oxygenase superfamily	-	-	-	COG3145	0.729100715932573	4.349190226665154
g14768	3.12386551855066	-4.28762730216271	1.37559362506069	-3.11692873829184	0.0018274574033201	0.0211031068652273	Rp_R20_pos_vs_Rp_R10_pos	2BJVN@1|root,2S1HA@2759|Eukaryota,3A5KS@33154|Opisthokonta,3P58N@4751|Fungi,1GXBF@112252|Fungi incertae sedis	FAM72 protein	-	-	-		4.28762730216271	2.7381527373351533
g14769	344.36664322722	-0.968936459305107	0.335758087116169	-2.88581718947506	0.0039039884984167	0.0347976881593711	Rp_R20_pos_vs_Rp_R10_pos	29MEP@1|root,2RUQP@2759|Eukaryota,394ZX@33154|Opisthokonta,3Q23E@4751|Fungi,1GWXY@112252|Fungi incertae sedis	-	-	-	-		0.968936459305107	2.408491470483194
g14787	8.24409175246161	-3.88019541037562	1.39052432728865	-2.79045489117154	0.0052634033986512	0.0424528147581621	Rp_R20_pos_vs_Rp_R10_pos	2F9AM@1|root,2TAFZ@2759|Eukaryota,395EN@33154|Opisthokonta,3Q2I9@4751|Fungi,1GXPE@112252|Fungi incertae sedis	-	-	-	-		3.88019541037562	2.2787333434361834
g14832	14.1120524250039	-1.83733555299905	0.548438507955065	-3.35012134696711	0.000807761650559	0.0121457870142289	Rp_R20_pos_vs_Rp_R10_pos	COG1404@1|root,KOG4266@2759|Eukaryota,38HI5@33154|Opisthokonta,3NWUG@4751|Fungi,1GRYX@112252|Fungi incertae sedis	Mortierella verticillata NRRL 6337	-	-	-	COG1404	1.83733555299905	3.0927167693214663
g14869	542.43829147493	-0.718295512290517	0.242024074272971	-2.96786802903076	0.0029987305126758	0.0292077216537371	Rp_R20_pos_vs_Rp_R10_pos	28HC7@1|root,2QPQM@2759|Eukaryota,38GPS@33154|Opisthokonta,3NUF8@4751|Fungi,1GT8G@112252|Fungi incertae sedis	PAP2 superfamily	AUR1	-	-		0.718295512290517	2.523062561288345
g1500	2607.07467282234	-0.713094735968131	0.156970780672885	-4.54285015919088	5.54987016922521e-06	0.0004031911055914	Rp_R20_pos_vs_Rp_R10_pos	2CU9K@1|root,2RK6B@2759|Eukaryota,38PVC@33154|Opisthokonta,3Q2S7@4751|Fungi,1GXZF@112252|Fungi incertae sedis	-	-	-	-		0.713094735968131	5.255717176417609
g1506	195.499312545114	-0.715679754842247	0.194872562245854	-3.67255270107925	0.0002401396066219	0.005319551570077	Rp_R20_pos_vs_Rp_R10_pos	2DSYR@1|root,2S6GZ@2759|Eukaryota,393YG@33154|Opisthokonta,3Q1CS@4751|Fungi,1GUE2@112252|Fungi incertae sedis	Microtubule associated protein (MAP65/ASE1 family)	-	-	-		0.715679754842247	3.619536205129268
g1508	39.9260555294558	-4.30882811216226	1.15124502961403	-3.74275501854444	0.0001820136597042	0.0044143428642147	Rp_R20_pos_vs_Rp_R10_pos	28NDW@1|root,2QUZC@2759|Eukaryota,39RMH@33154|Opisthokonta,3NYCT@4751|Fungi,1GWKS@112252|Fungi incertae sedis	GPI-anchored cell wall organization protein Ecm33	PST1	-	-		4.30882811216226	3.7398960179954255
g15140	21.5748753991256	-1.95344179795348	0.688750967986404	-2.83620915069559	0.0045652538664197	0.0384753141864709	Rp_R20_pos_vs_Rp_R10_pos	2E4MK@1|root,2SBH2@2759|Eukaryota,39QXA@33154|Opisthokonta,3Q6XC@4751|Fungi	Rhomboid family	-	-	-		1.95344179795348	2.3405350670410363
g15141	48.0040083107673	-2.87999650159627	0.709657163713408	-4.0582927205669	4.94327820331546e-05	0.0018587654628524	Rp_R20_pos_vs_Rp_R10_pos	2CKGM@1|root,2RURP@2759|Eukaryota,3AWQV@33154|Opisthokonta,3Q2QA@4751|Fungi,1GXXA@112252|Fungi incertae sedis	-	-	-	-		2.87999650159627	4.305984947142944
g15142	5.85855619741149	-2.59276867462932	0.706963225257124	-3.66747318955144	0.0002449592258318	0.0053792833676974	Rp_R20_pos_vs_Rp_R10_pos	COG0507@1|root,KOG0987@2759|Eukaryota,38G2J@33154|Opisthokonta,3NTVV@4751|Fungi,1GXSA@112252|Fungi incertae sedis	Helitron helicase-like domain at N-terminus	-	-	-	COG0507	2.59276867462932	3.6109061991862643
g15148	53.8272098620431	-1.32236592978652	0.309429112796602	-4.27356662673093	1.92370765777478e-05	0.0009723598632278	Rp_R20_pos_vs_Rp_R10_pos	2F91I@1|root,2TA6R@2759|Eukaryota,3952I@33154|Opisthokonta,3Q269@4751|Fungi,1GX31@112252|Fungi incertae sedis	-	-	-	-		1.32236592978652	4.7158609261973155
g15154	499.220244160266	-1.35435076273698	0.405437995180695	-3.34046334787487	0.0008363871978802	0.0124104920306251	Rp_R20_pos_vs_Rp_R10_pos	COG0504@1|root,KOG2387@2759|Eukaryota,38H1I@33154|Opisthokonta,3NU1Q@4751|Fungi,1GSR4@112252|Fungi incertae sedis	Catalyzes the ATP-dependent amination of UTP to CTP with either L-glutamine or ammonia as the source of nitrogen	URA7	K01937	ko00240,ko01100,map00240,map01100	COG0504	1.35435076273698	3.07759262331077
g15164	3686.54121845123	-1.32152072350314	0.392669287368257	-3.36548022983977	0.0007641054273779	0.0117597971962969	Rp_R20_pos_vs_Rp_R10_pos	KOG2262@1|root,KOG2262@2759|Eukaryota,38D8V@33154|Opisthokonta,3NY95@4751|Fungi,1GW4A@112252|Fungi incertae sedis	OPT oligopeptide transporter protein	-	-	-		1.32152072350314	3.116846715547841
g15204	308.050475685716	-0.843434014377639	0.283978508177222	-2.9700628395839	0.0029773883762557	0.0290696941225088	Rp_R20_pos_vs_Rp_R10_pos	28Q2J@1|root,2QWR9@2759|Eukaryota,38WP6@33154|Opisthokonta,3PHSA@4751|Fungi,1GVFA@112252|Fungi incertae sedis|KOG3098@1|root,KOG3098@2759|Eukaryota,38F3W@33154|Opisthokonta,3NVA1@4751|Fungi,1GWBW@112252|Fungi incertae sedis	arm repeat-containing protein|Ion channel regulatory protein UNC-93	-	-	-		0.843434014377639	2.526164511452208
g15217	22.2810375178677	-1.76198404930722	0.435277460202408	-4.04795609790563	5.16668342120161e-05	0.0018984588194989	Rp_R20_pos_vs_Rp_R10_pos	2DIS2@1|root,2S5Z5@2759|Eukaryota,3A8PX@33154|Opisthokonta,3P6WM@4751|Fungi,1GUJQ@112252|Fungi incertae sedis	GGL domain	STE18	K07973	ko04011,map04011		1.76198404930722	4.286788148215769
g15234	334.065978485105	-1.61567358159728	0.518577658346291	-3.11558655795075	0.0018357946174827	0.0211539062545521	Rp_R20_pos_vs_Rp_R10_pos	COG0654@1|root,COG0654@2|Bacteria,1MUN4@1224|Proteobacteria,1RRWV@1236|Gammaproteobacteria,1XTPI@135623|Vibrionales	FAD binding domain	-	-	-	COG0654	1.61567358159728	2.736175907820647
g15242	182.242639897619	-0.711357910862811	0.191705268935291	-3.71068523475443	0.0002066989853692	0.0048434470918482	Rp_R20_pos_vs_Rp_R10_pos	KOG1967@1|root,KOG1967@2759|Eukaryota,38FX1@33154|Opisthokonta,3NU16@4751|Fungi,1GWGW@112252|Fungi incertae sedis	RNAPII transcription regulator C-terminal	-	K15075	-		0.711357910862811	3.684661655204541
g15261	225.706897415816	-1.0796683320296	0.26819705908306	-4.02565313624574	5.68173900509856e-05	0.0020326049526534	Rp_R20_pos_vs_Rp_R10_pos	COG2008@1|root,KOG1368@2759|Eukaryota,38EQY@33154|Opisthokonta,3NWDM@4751|Fungi,1GSYS@112252|Fungi incertae sedis	Beta-eliminating lyase	GLY1	K01620	ko00260,ko01100,ko01110,ko01120,ko01130,ko01230,map00260,map01100,map01110,map01120,map01130,map01230	COG2008	1.0796683320296	4.245518719794505
g15303	21.5318594360857	-3.13130921892517	0.727802684024336	-4.3024150469064	1.68946456144787e-05	0.0008848516071314	Rp_R20_pos_vs_Rp_R10_pos	COG5069@1|root,KOG1700@2759|Eukaryota,3A92D@33154|Opisthokonta,3Q1QJ@4751|Fungi,1GVJT@112252|Fungi incertae sedis	Zinc-binding domain present in Lin-11, Isl-1, Mec-3.	-	-	-	COG5069	3.13130921892517	4.772250913642891
g15316	397.732831839998	-1.45121584194354	0.532234599756738	-2.72664693841179	0.006398145826212	0.0484076214077981	Rp_R20_pos_vs_Rp_R10_pos	COG0151@1|root,KOG0237@2759|Eukaryota,38BPB@33154|Opisthokonta,3NXWQ@4751|Fungi,1GS3Z@112252|Fungi incertae sedis	Phosphoribosylglycinamide synthetase, C domain	-	K11788	ko00230,ko01100,ko01110,ko01130,map00230,map01100,map01110,map01130	COG0151	1.45121584194354	2.1939458657215183
g15335	3815.37664993741	-0.676630555138676	0.238650472862799	-2.83523659945846	0.0045791758559795	0.0385285659712946	Rp_R20_pos_vs_Rp_R10_pos	28MA4@1|root,2QTTH@2759|Eukaryota,39SFD@33154|Opisthokonta,3P155@4751|Fungi	Glycosyl transferase family group 2	-	-	-		0.676630555138676	2.339212677761888
g15352	152.973240707527	-0.84962474511196	0.267187383156607	-3.17988347755915	0.0014733428348455	0.018468265874759	Rp_R20_pos_vs_Rp_R10_pos	COG1100@1|root,KOG0393@2759|Eukaryota,38VNM@33154|Opisthokonta,3NVUG@4751|Fungi,1GVIY@112252|Fungi incertae sedis	Rho (Ras homology) subfamily of Ras-like small GTPases	RHO3	K07975	-	COG1100	0.84962474511196	2.831696184618762
g1538	129.463750832207	-3.31074506638526	0.808901515671219	-4.09289017543505	4.2602953196867e-05	0.0016898615623234	Rp_R20_pos_vs_Rp_R10_pos	KOG0490@1|root,KOG0490@2759|Eukaryota,3A9IA@33154|Opisthokonta,3P6YR@4751|Fungi,1GWYM@112252|Fungi incertae sedis	Homeodomain	-	-	-		3.31074506638526	4.370560294966543
g15438	351.45982280673	-0.694613211074524	0.238958820290871	-2.90683227440196	0.0036510890645407	0.0331261970676711	Rp_R20_pos_vs_Rp_R10_pos	2F938@1|root,2TA8H@2759|Eukaryota,3954Q@33154|Opisthokonta,3Q28Q@4751|Fungi,1GX75@112252|Fungi incertae sedis	-	-	-	-		0.694613211074524	2.4375775727564424
g15468	13.1471768509067	-1.51041136491506	0.454058028724256	-3.32647210128359	0.0008795282382789	0.0129012139463147	Rp_R20_pos_vs_Rp_R10_pos	-	-	-	-	-	-	1.51041136491506	3.0557502124523053
g1548	14.5337632862175	-4.39892869179894	1.57167858140599	-2.79887296540221	0.0051281308142216	0.041626785532022	Rp_R20_pos_vs_Rp_R10_pos	28K5G@1|root,2QSK3@2759|Eukaryota,38FDK@33154|Opisthokonta,3NY8A@4751|Fungi,1GWET@112252|Fungi incertae sedis	Glycosyl hydrolase family 57	-	-	-		4.39892869179894	2.2900409048679484
g15483	47.1399103804127	-0.711777229867668	0.227940003579007	-3.12265165697849	0.0017922973939083	0.0208183815914778	Rp_R20_pos_vs_Rp_R10_pos	2BY5B@1|root,2R176@2759|Eukaryota,3AYSH@33154|Opisthokonta,3Q2V6@4751|Fungi,1GY30@112252|Fungi incertae sedis	-	-	-	-		0.711777229867668	2.7465899266954708
g15487	330.134474900912	-0.654780477794668	0.1820590779353	-3.59652748558555	0.0003224935219866	0.0065366211971465	Rp_R20_pos_vs_Rp_R10_pos	COG1716@1|root,KOG3872@2759|Eukaryota,39CGM@33154|Opisthokonta,3NYIV@4751|Fungi,1GW5S@112252|Fungi incertae sedis	Forkhead associated domain	-	K08994	-	COG1716	0.654780477794668	3.4914790047302002
g15536	342.103494845485	-0.843320519756432	0.309571816129091	-2.72415147574277	0.0064466931623933	0.0486659306177101	Rp_R20_pos_vs_Rp_R10_pos	COG1230@1|root,KOG1483@2759|Eukaryota,38CHY@33154|Opisthokonta,3NV9V@4751|Fungi,1GTBZ@112252|Fungi incertae sedis	Cation efflux family	ZRC1	K14688	ko04978,map04978	COG1230	0.843320519756432	2.1906630000309697
g15538	43.0386748228749	-0.772288134746137	0.225038568985269	-3.4318034380884	0.0005995819586975	0.0099532569376259	Rp_R20_pos_vs_Rp_R10_pos	2C60A@1|root,2TAN0@2759|Eukaryota,395MY@33154|Opisthokonta,3Q2RF@4751|Fungi,1GXYJ@112252|Fungi incertae sedis	-	-	-	-		0.772288134746137	3.222151443462186
g15549	567.961626336602	-1.23536794846473	0.240069066267275	-5.14588558898031	2.66261673451588e-07	4.49163323159475e-05	Rp_R20_pos_vs_Rp_R10_pos	COG0446@1|root,KOG1336@2759|Eukaryota,38M1G@33154|Opisthokonta,3NY9Q@4751|Fungi,1GT73@112252|Fungi incertae sedis	Pyridine nucleotide-disulphide oxidoreductase	-	-	-	COG0446	1.23536794846473	6.5746913427852265
g15557	107.938710607493	-1.04065524269131	0.360596448554135	-2.88592759818898	0.0039026192418022	0.0347976881593711	Rp_R20_pos_vs_Rp_R10_pos	COG1247@1|root,2S6VZ@2759|Eukaryota,3A8DA@33154|Opisthokonta,3P75P@4751|Fungi,1GUBM@112252|Fungi incertae sedis	Acetyltransferase (GNAT) domain	-	-	-	COG1247	1.04065524269131	2.4086438184985863
g1557	2631.52130547506	-0.69369486529576	0.160667395046381	-4.31758332233808	1.57746866669244e-05	0.0008370081781463	Rp_R20_pos_vs_Rp_R10_pos	COG2036@1|root,KOG1745@2759|Eukaryota,39ZTV@33154|Opisthokonta,3P1RT@4751|Fungi	histone h3	HHT1	K11253	ko05034,ko05202,ko05322,map05034,map05202,map05322	COG2036	0.69369486529576	4.802039258402509
g15739	18.3909213164543	-1.61085695684298	0.412040666205158	-3.90946110168875	9.25022485281033e-05	0.0028845047314094	Rp_R20_pos_vs_Rp_R10_pos	2DA7S@1|root,2TI1D@2759|Eukaryota,3AX88@33154|Opisthokonta,3Q23V@4751|Fungi,1GWZ1@112252|Fungi incertae sedis	-	-	-	-		1.61085695684298	4.033847710380114
g15749	21.0095403400196	-5.84819253128127	1.50447873604275	-3.88718855984888	0.0001014119765244	0.0030588085597834	Rp_R20_pos_vs_Rp_R10_pos	KOG1675@1|root,KOG1675@2759|Eukaryota,38CAR@33154|Opisthokonta,3P7KD@4751|Fungi,1GUVU@112252|Fungi incertae sedis	Allomyces macrogynus ATCC 38327	-	-	-		5.84819253128127	3.9939107527806508
g15754	218.335446443907	-0.749414125615981	0.240840740890211	-3.11165844634901	0.0018603960771013	0.0213766258995278	Rp_R20_pos_vs_Rp_R10_pos	KOG0585@1|root,KOG0585@2759|Eukaryota,38C0I@33154|Opisthokonta,3NTWD@4751|Fungi,1GV3S@112252|Fungi incertae sedis	Serine/Threonine protein kinases, catalytic domain	-	K07359,K21157	ko04138,ko04140,ko04152,ko04211,ko04920,ko04921,ko05034,map04138,map04140,map04152,map04211,map04920,map04921,map05034		0.749414125615981	2.730394584928665
g1580	38.873797686206	-1.58902891002198	0.435209502743266	-3.65118155740124	0.0002610366192167	0.0055597220571674	Rp_R20_pos_vs_Rp_R10_pos	2CMQJ@1|root,2QRF6@2759|Eukaryota,39RE5@33154|Opisthokonta,3NVPZ@4751|Fungi,1GVM0@112252|Fungi incertae sedis	Glycosyl hydrolase family 9	-	K01179	ko00500,ko01100,map00500,map01100		1.58902891002198	3.583298563894713
g15859	292.616049814382	-0.779256852771074	0.193882017036753	-4.01923223556807	5.83880970291124e-05	0.0020653897708256	Rp_R20_pos_vs_Rp_R10_pos	COG0666@1|root,KOG0504@2759|Eukaryota	protein ubiquitination	-	-	-	COG0666	0.779256852771074	4.233675678939898
g15873	5492.5955085011	-1.02795498019654	0.327065525086844	-3.14296341665357	0.0016724674116681	0.0199290076232224	Rp_R20_pos_vs_Rp_R10_pos	COG1131@1|root,KOG0065@2759|Eukaryota,38F6P@33154|Opisthokonta,3NTZE@4751|Fungi,1GVP6@112252|Fungi incertae sedis	ABC-transporter extracellular N-terminal	SNQ2	K08712	ko02010,map02010	COG1131	1.02795498019654	2.7766423357847154
g15944	1218.97461028936	-0.819717874837649	0.232703132230534	-3.52259063717961	0.0004273508870235	0.0079540634794121	Rp_R20_pos_vs_Rp_R10_pos	KOG2171@1|root,KOG2171@2759|Eukaryota,38CEE@33154|Opisthokonta,3NVCC@4751|Fungi,1GWKA@112252|Fungi incertae sedis	Importin-beta N-terminal domain	kap123	K20221	-		0.819717874837649	3.3692153902680535
g15955	223.635927353698	-0.944802794345818	0.14986800947541	-6.30423262211164	2.8962523011457e-10	1.36521250911447e-07	Rp_R20_pos_vs_Rp_R10_pos	2CSXV@1|root,2RDP3@2759|Eukaryota,39I75@33154|Opisthokonta,3Q22R@4751|Fungi,1GWZZ@112252|Fungi incertae sedis	Acetyltransferase (GNAT) domain	-	-	-		0.944802794345818	9.538163608143881
g15966	2916.97156248006	-0.644600573468945	0.128635820976648	-5.01105033244172	5.41337521829808e-07	7.03357066023614e-05	Rp_R20_pos_vs_Rp_R10_pos	COG0642@1|root,KOG0519@2759|Eukaryota,38E1E@33154|Opisthokonta,3NXNC@4751|Fungi,1GS3Q@112252|Fungi incertae sedis	His Kinase A (phosphoacceptor) domain	NIK1	K19691	ko02020,map02020	COG0642	0.644600573468945	6.266531869530265
g16008	276.15146753346	-0.917270851724732	0.282429541290213	-3.24778650113722	0.0011630650559607	0.0156266698581262	Rp_R20_pos_vs_Rp_R10_pos	KOG1947@1|root,KOG1947@2759|Eukaryota,3ADQ8@33154|Opisthokonta,3P9N6@4751|Fungi,1GWSQ@112252|Fungi incertae sedis	Leucine-rich repeats, outliers	-	-	-		0.917270851724732	2.9343959923613583
g1601	684.545424106155	-0.912434699590736	0.167201480302935	-5.45709701814596	4.83981941381408e-08	1.18190722528431e-05	Rp_R20_pos_vs_Rp_R10_pos	28NNH@1|root,2R38G@2759|Eukaryota,39NSW@33154|Opisthokonta,3P007@4751|Fungi,1GTFY@112252|Fungi incertae sedis	Sel1-like repeats.	-	-	-		0.912434699590736	7.315170842704183
g16054	529.855222848042	-0.816971462812816	0.211813674244969	-3.85702889922	0.0001147735972885	0.0033138832527661	Rp_R20_pos_vs_Rp_R10_pos	-	-	-	-	-	-	0.816971462812816	3.9401580062821484
g16072	227.909058625758	-0.873475448203451	0.273497649425684	-3.19372195716364	0.0014045132069595	0.0177554579672461	Rp_R20_pos_vs_Rp_R10_pos	COG1064@1|root,KOG0023@2759|Eukaryota,38EJ7@33154|Opisthokonta,3NVVI@4751|Fungi,1GWI6@112252|Fungi incertae sedis	Zinc-binding dehydrogenase	-	-	-	COG1064	0.873475448203451	2.8524741726726797
g16075	69.318017261961	-0.692695699483363	0.249317123356875	-2.77837193914607	0.0054632043260615	0.0435102901709006	Rp_R20_pos_vs_Rp_R10_pos	COG0722@1|root,2QPSU@2759|Eukaryota,38CAA@33154|Opisthokonta,3NVDJ@4751|Fungi,1GVMJ@112252|Fungi incertae sedis	Stereospecific condensation of phosphoenolpyruvate (PEP) and D-erythrose-4-phosphate (E4P) giving rise to 3-deoxy-D- arabino-heptulosonate-7-phosphate (DAHP)	ARO4	K01626	ko00400,ko01100,ko01110,ko01130,ko01230,ko02024,map00400,map01100,map01110,map01130,map01230,map02024	COG0722	0.692695699483363	2.262552556391589
g16083	1352.16875630978	-0.709445680144332	0.245371778477701	-2.89130919841625	0.0038364046781722	0.0343541534468575	Rp_R20_pos_vs_Rp_R10_pos	COG5354@1|root,KOG2314@2759|Eukaryota,38C0Z@33154|Opisthokonta,3NXCR@4751|Fungi,1GSM0@112252|Fungi incertae sedis	Component of the eukaryotic translation initiation factor 3 (eIF-3) complex, which is involved in protein synthesis and, together with other initiation factors, stimulates binding of mRNA and methionyl-tRNAi to the 40S ribosome	PRT1	K03253	ko03013,map03013	COG5354	0.709445680144332	2.416075588094843
g16099	355.049049176224	-2.24871840370929	0.651679199210878	-3.45065241676009	0.0005592332930468	0.0095493678321538	Rp_R20_pos_vs_Rp_R10_pos	COG3733@1|root,KOG1186@2759|Eukaryota,38EP0@33154|Opisthokonta,3NTVH@4751|Fungi,1GVW8@112252|Fungi incertae sedis	Copper amine oxidase, N2 domain	AMO1	K00276	ko00260,ko00350,ko00360,ko00410,ko00950,ko00960,ko01100,ko01110,map00260,map00350,map00360,map00410,map00950,map00960,map01100,map01110	COG3733	2.24871840370929	3.2524069814753465
g16114	1243.5504164867	-0.766926090356367	0.213233155719295	-3.59665497501696	0.0003223355744129	0.0065366211971465	Rp_R20_pos_vs_Rp_R10_pos	KOG1826@1|root,KOG1826@2759|Eukaryota,38EMB@33154|Opisthokonta,3Q1U2@4751|Fungi,1GW1D@112252|Fungi incertae sedis	GTPase-activator protein for Ras-like GTPases	-	-	-		0.766926090356367	3.4916917611378837
g1614	327.264894592618	-1.06652253093126	0.314523304399165	-3.39091735338545	0.0006965910384859	0.0110478902653143	Rp_R20_pos_vs_Rp_R10_pos	2CS91@1|root,2RAWN@2759|Eukaryota,3AXB5@33154|Opisthokonta,3Q28C@4751|Fungi,1GX6J@112252|Fungi incertae sedis	-	-	-	-		1.06652253093126	3.1570221169595474
g16145	116.504901863666	-1.41096492538639	0.302021760294961	-4.67173267253464	2.98669517215958e-06	0.0002464821002834	Rp_R20_pos_vs_Rp_R10_pos	2CS6D@1|root,2RAKF@2759|Eukaryota,3AWZZ@33154|Opisthokonta,3Q1SS@4751|Fungi,1GVUU@112252|Fungi incertae sedis	-	-	-	-		1.41096492538639	5.52480910006227
g16146	712.914445692561	-0.997741725065139	0.244725732583145	-4.07697921478756	4.56245694616888e-05	0.001771579307316	Rp_R20_pos_vs_Rp_R10_pos	2D338@1|root,2SQ2K@2759|Eukaryota	Methyltransferase domain	-	-	-		0.997741725065139	4.340801220755634
g1616	3028.67036278533	-1.21104925482015	0.377811982347391	-3.2054283913807	0.0013486159870117	0.0173271100428393	Rp_R20_pos_vs_Rp_R10_pos	COG0672@1|root,2QQWE@2759|Eukaryota,38C9P@33154|Opisthokonta,3NWZY@4751|Fungi,1GVZ9@112252|Fungi incertae sedis	Mortierella verticillata NRRL 6337	FTR1	K07243	-	COG0672	1.21104925482015	2.8701116963353313
g16165	695.36630295417	-0.834569008426638	0.250776594365208	-3.32793820148641	0.0008749127220489	0.012859757768826	Rp_R20_pos_vs_Rp_R10_pos	COG5193@1|root,KOG2590@2759|Eukaryota,38EPU@33154|Opisthokonta,3NZRJ@4751|Fungi,1GSYJ@112252|Fungi incertae sedis	Domain in the RNA-binding Lupus La protein; unknown function	-	K18757	-	COG5193	0.834569008426638	3.0580352683755008
g1617	5674.18600741015	-1.30890584029145	0.369338990542065	-3.54391459826763	0.0003942329237413	0.007574129982287	Rp_R20_pos_vs_Rp_R10_pos	COG2132@1|root,KOG1263@2759|Eukaryota,38G3A@33154|Opisthokonta,3NVG2@4751|Fungi,1GRV0@112252|Fungi incertae sedis	Mortierella verticillata NRRL 6337	FET3	K19791	-	COG2132	1.30890584029145	3.4042471091228084
g16171	174.477655391685	-0.703648053438195	0.185673016891172	-3.78971627229294	0.0001508194520482	0.0039339721396622	Rp_R20_pos_vs_Rp_R10_pos	KOG2306@1|root,KOG2306@2759|Eukaryota,38G89@33154|Opisthokonta,3NV5I@4751|Fungi,1GTVI@112252|Fungi incertae sedis	Chromosome segregation during meiosis	-	-	-		0.703648053438195	3.821542641407999
g16172	97.9827102884236	-0.973012315247449	0.299476716237546	-3.24904161990227	0.0011579453459411	0.0155949463235093	Rp_R20_pos_vs_Rp_R10_pos	COG1100@1|root,KOG0072@2759|Eukaryota	GTP binding	-	-	-	COG1100	0.973012315247449	2.9363119384638017
g16179	31.7738916571585	-1.04158920526495	0.379789973750584	-2.74254002805503	0.0060966018858644	0.0469677018717546	Rp_R20_pos_vs_Rp_R10_pos	COG0507@1|root,KOG0987@2759|Eukaryota,38G2J@33154|Opisthokonta,3NTVV@4751|Fungi,3R14Z@4890|Ascomycota,20N17@147545|Eurotiomycetes,3SCRX@5042|Eurotiales	Belongs to the helicase family	-	-	-	COG0507	1.04158920526495	2.21491216391155
g1618	189.493115763388	-0.738783482421067	0.225479966362977	-3.2764927826527	0.001051049989696	0.0144530069478623	Rp_R20_pos_vs_Rp_R10_pos	COG5026@1|root,KOG1369@2759|Eukaryota,38DFC@33154|Opisthokonta,3PCK5@4751|Fungi,1GVGM@112252|Fungi incertae sedis	Mortierella verticillata NRRL 6337	-	-	-	COG5026	0.738783482421067	2.978376627708362
g16186	20.8719105048442	-2.02934399341722	0.633712411579289	-3.2023106322943	0.0013632990148292	0.0174126172123468	Rp_R20_pos_vs_Rp_R10_pos	COG2730@1|root,2QWCD@2759|Eukaryota,39ZH0@33154|Opisthokonta,3NXWA@4751|Fungi,1GVTH@112252|Fungi incertae sedis	Cellulase (glycosyl hydrolase family 5)	-	-	-	COG2730	2.02934399341722	2.865408879126427
g16217	3071.79227799855	-1.29125667726794	0.400395612476528	-3.22495211493765	0.0012599374084187	0.0164972037023511	Rp_R20_pos_vs_Rp_R10_pos	COG2124@1|root,KOG0158@2759|Eukaryota,38BTY@33154|Opisthokonta,3Q626@4751|Fungi,1GY9D@112252|Fungi incertae sedis	Cytochrome P450	-	-	-	COG2124	1.29125667726794	2.8996510293693962
g16271	617.105564191438	-1.31753215116535	0.38164371631152	-3.45225689525019	0.0005559181716244	0.0095115326544869	Rp_R20_pos_vs_Rp_R10_pos	COG0726@1|root,2S2CW@2759|Eukaryota,39Z6D@33154|Opisthokonta,3NX9B@4751|Fungi,1GVC3@112252|Fungi incertae sedis	Glycosyl hydrolase family 57	-	K01452	ko00520,ko01100,map00520,map01100	COG0726	1.31753215116535	3.254989129690132
g16282	128.713848416687	-2.66455779544764	0.616421780924455	-4.32262109793	1.54186403007645e-05	0.0008259611505117	Rp_R20_pos_vs_Rp_R10_pos	2CZPH@1|root,2SB4K@2759|Eukaryota,3ASFX@33154|Opisthokonta,3P75C@4751|Fungi,1GW4X@112252|Fungi incertae sedis	Polysaccharide deacetylase	-	-	-		2.66455779544764	4.811953923036777
g16298	9.35528474031648	-1.59695095571318	0.477410011879515	-3.34503030094854	0.0008227358145286	0.01226264027963	Rp_R20_pos_vs_Rp_R10_pos	-	-	-	-	-	-	1.59695095571318	3.084739597000848
g16337	12.8686268794543	-3.59554222411083	0.907450007154019	-3.96224827347493	7.42472723305386e-05	0.0024711296598812	Rp_R20_pos_vs_Rp_R10_pos	KOG1674@1|root,KOG1674@2759|Eukaryota,39JFS@33154|Opisthokonta,3Q3SW@4751|Fungi	Cyclin	-	-	-		3.59554222411083	4.129319496671426
g16344	91.5942711290368	-0.865013197073535	0.219748862317304	-3.93637167424562	8.27228224040543e-05	0.0026614426782663	Rp_R20_pos_vs_Rp_R10_pos	2F8ZR@1|root,2TA4S@2759|Eukaryota,39505@33154|Opisthokonta,3Q23M@4751|Fungi,1GWYE@112252|Fungi incertae sedis	-	-	-	-		0.865013197073535	4.0823746563875165
g16345	166.735356206918	-0.733802808204246	0.217482674384594	-3.37407478678783	0.0007406424286136	0.0115708449272125	Rp_R20_pos_vs_Rp_R10_pos	2F8ZR@1|root,2TA4S@2759|Eukaryota,39505@33154|Opisthokonta,3Q23M@4751|Fungi,1GWYE@112252|Fungi incertae sedis	-	-	-	-		0.733802808204246	3.1303914124797187
g16462	16.2559630679403	-2.94475380314167	0.911067696598343	-3.23220087172063	0.0012284067155781	0.0162205705003599	Rp_R20_pos_vs_Rp_R10_pos	-	-	-	-	-	-	2.94475380314167	2.910657817977471
g1647	330.345099274033	-0.811521073614266	0.209649617064584	-3.87084453087396	0.0001084589498902	0.0031814102103124	Rp_R20_pos_vs_Rp_R10_pos	KOG2580@1|root,KOG2580@2759|Eukaryota,38HHZ@33154|Opisthokonta,3NVA0@4751|Fungi,1GS2K@112252|Fungi incertae sedis	Essential component of the PAM complex, a complex required for the translocation of transit peptide-containing proteins from the inner membrane into the mitochondrial matrix in an ATP-dependent manner	TIM44	K17804	-		0.811521073614266	3.9647346047604137
g16488	85.7518792761078	-1.02619020373707	0.297464203692808	-3.44979392813537	0.0005610146269054	0.0095717217784054	Rp_R20_pos_vs_Rp_R10_pos	COG0477@1|root,KOG2533@2759|Eukaryota,38EDR@33154|Opisthokonta,3NU3S@4751|Fungi,1GV9K@112252|Fungi incertae sedis	Major Facilitator Superfamily	-	-	-	COG0477	1.02619020373707	3.2510258155682745
g1649	120.768815673547	-2.7904535273579	0.745106075302016	-3.74504197436161	0.000180363618297	0.0043992661603642	Rp_R20_pos_vs_Rp_R10_pos	2CXKH@1|root,2RY8V@2759|Eukaryota,39S8R@33154|Opisthokonta,3P2AX@4751|Fungi,1GTDW@112252|Fungi incertae sedis	-	-	-	-		2.7904535273579	3.7438510608424087
g16545	12.6284530668417	-3.02128234060169	1.05840284591159	-2.85456747614798	0.0043095475916722	0.0369814649176993	Rp_R20_pos_vs_Rp_R10_pos	28KX1@1|root,2QTDM@2759|Eukaryota,396V3@33154|Opisthokonta,3NXFH@4751|Fungi,1GWHE@112252|Fungi incertae sedis	regulator medusa	-	-	-		3.02128234060169	2.3655683188770738
g16553	571.0624700708	-0.670424069262018	0.215954878028005	-3.10446365177766	0.0019062434844564	0.0217676896825058	Rp_R20_pos_vs_Rp_R10_pos	COG5195@1|root,KOG4137@2759|Eukaryota,3A11C@33154|Opisthokonta,3P71K@4751|Fungi,1GXUP@112252|Fungi incertae sedis	YL1 nuclear protein C-terminal domain	IES6	K11667	-	COG5195	0.670424069262018	2.719821627725909
g16565	84.1049664145367	-3.43462854856761	0.97053404593872	-3.53890578382087	0.0004017892276548	0.0076684235925945	Rp_R20_pos_vs_Rp_R10_pos	2F9XG@1|root,2TB3G@2759|Eukaryota,394M4@33154|Opisthokonta,3Q1Q9@4751|Fungi,1GVIC@112252|Fungi incertae sedis	-	-	-	-		3.43462854856761	3.396001711273167
g16566	271.175904827396	-1.10095953479748	0.3634693086438	-3.02903026091929	0.0024534010700237	0.0256197765524527	Rp_R20_pos_vs_Rp_R10_pos	2F9XG@1|root,2TB3G@2759|Eukaryota,394M4@33154|Opisthokonta,3Q1Q9@4751|Fungi,1GVIC@112252|Fungi incertae sedis	-	-	-	-		1.10095953479748	2.6102314496492514
g16619	38.5298847598433	-2.14652516013029	0.636601486791296	-3.37185068628972	0.0007466491544698	0.0116146060721019	Rp_R20_pos_vs_Rp_R10_pos	KOG0583@1|root,KOG0583@2759|Eukaryota	protein serine/threonine kinase activity	-	-	-		2.14652516013029	3.126883422376109
g16656	1580.66645710127	-0.665963956845647	0.189149695455004	-3.52083018290701	0.0004301980275821	0.0079648952656168	Rp_R20_pos_vs_Rp_R10_pos	COG0018@1|root,KOG1195@2759|Eukaryota,38DX4@33154|Opisthokonta,3NVK0@4751|Fungi,1GS9K@112252|Fungi incertae sedis	Arginyl tRNA synthetase N terminal dom	SYR1	K01887	ko00970,map00970	COG0018	0.665963956845647	3.366331585143753
g16672	518.475210152797	-0.700148277976696	0.246807638422309	-2.83681770326201	0.0045565619987236	0.0384500229609196	Rp_R20_pos_vs_Rp_R10_pos	COG5032@1|root,KOG0902@2759|Eukaryota,38C4G@33154|Opisthokonta,3NUX7@4751|Fungi,1GVEN@112252|Fungi incertae sedis	Phosphoinositide 3-kinase family, accessory domain (PIK domain)	STT4	K00888	ko00562,ko01100,ko04011,ko04070,map00562,map01100,map04011,map04070	COG5032	0.700148277976696	2.341362716135496
g16679	1413.40136580353	-0.681296074351533	0.200579558120883	-3.39663762715509	0.0006821924222757	0.010896263362575	Rp_R20_pos_vs_Rp_R10_pos	KOG1642@1|root,KOG1642@2759|Eukaryota,38KSQ@33154|Opisthokonta,3NV66@4751|Fungi,1GTRU@112252|Fungi incertae sedis	Ribonuclease T2 family	-	K01166	-		0.681296074351533	3.166093109000927
g16806	114.718550205282	-1.03327222837361	0.228266900731132	-4.5265968261893	5.99411416486939e-06	0.0004248066433836	Rp_R20_pos_vs_Rp_R10_pos	2DQYB@1|root,2S83H@2759|Eukaryota,3A8VH@33154|Opisthokonta,3P8CA@4751|Fungi,1GXZD@112252|Fungi incertae sedis	-	-	-	-		1.03327222837361	5.222274989668547
g16845	206.901993991756	-2.35783153256683	0.768212405965219	-3.0692442796525	0.0021460103896071	0.0235886575851121	Rp_R20_pos_vs_Rp_R10_pos	COG5020@1|root,KOG4472@2759|Eukaryota,38CI7@33154|Opisthokonta,3NUKP@4751|Fungi,1GWNX@112252|Fungi incertae sedis	Glycolipid 2-alpha-mannosyltransferase	-	-	-	COG5020	2.35783153256683	2.668368179789401
g16861	13.1275584794713	-3.83572383340743	0.985836367554478	-3.89083214988563	9.99010237344303e-05	0.0030349090803154	Rp_R20_pos_vs_Rp_R10_pos	COG1404@1|root,KOG1153@2759|Eukaryota,38W9R@33154|Opisthokonta,3PDE7@4751|Fungi,1GWA2@112252|Fungi incertae sedis	Subtilase family	-	-	-	COG1404	3.83572383340743	4.000430061324208
g16870	1560.47312961553	-0.865852927945126	0.274156812016041	-3.15823970076828	0.0015872498789331	0.0193923856516546	Rp_R20_pos_vs_Rp_R10_pos	28MVT@1|root,2QUE3@2759|Eukaryota,39XCX@33154|Opisthokonta,3P0NP@4751|Fungi,1GSQ8@112252|Fungi incertae sedis	-	-	-	-		0.865852927945126	2.7993546973792607
g16900	170.377932853386	-3.30753312584122	1.16756541518607	-2.83284609395021	0.0046135593036611	0.0387053946713198	Rp_R20_pos_vs_Rp_R10_pos	28HEQ@1|root,2QPST@2759|Eukaryota,38D0H@33154|Opisthokonta,3NX0F@4751|Fungi,1GSP2@112252|Fungi incertae sedis	Splits internally a 1,3-beta-glucan molecule and transfers the newly generated reducing end (the donor) to the non- reducing end of another 1,3-beta-glucan molecule (the acceptor) forming a 1,3-beta linkage, resulting in the elongation of 1,3- beta-glucan chains in the cell wall	gel4	-	-		3.30753312584122	2.33596389250434
g16903	203.016752346838	-1.12072635811312	0.305391061450328	-3.66980733748621	0.0002427333444196	0.0053419784560725	Rp_R20_pos_vs_Rp_R10_pos	KOG0583@1|root,KOG0583@2759|Eukaryota,38GN5@33154|Opisthokonta,3NVKN@4751|Fungi,1GVBC@112252|Fungi incertae sedis	Kinase associated domain 1	-	K08286	-		1.12072635811312	3.614870560286372
g16961	291.501889192874	-0.78083494216221	0.1651123882827	-4.72911179035997	2.25504198509019e-06	0.0002080157573667	Rp_R20_pos_vs_Rp_R10_pos	KOG2088@1|root,KOG2088@2759|Eukaryota,38C88@33154|Opisthokonta,3NYN1@4751|Fungi,1GRWQ@112252|Fungi incertae sedis	Lipase (class 3)	-	-	-		0.78083494216221	5.646845367877707
g16967	1133.57176358303	-1.23241502800952	0.306498781145533	-4.02094593460827	5.79649087644739e-05	0.0020612118171002	Rp_R20_pos_vs_Rp_R10_pos	KOG4197@1|root,KOG4197@2759|Eukaryota,38BX0@33154|Opisthokonta,3NXQT@4751|Fungi,1GSN5@112252|Fungi incertae sedis	Pentacotripeptide-repeat region of PRORP	-	-	-		1.23241502800952	4.236834843369023
g16981	260.21352697939	-1.18261253082241	0.249182646487371	-4.74596665334936	2.07512900252537e-06	0.0001947258784823	Rp_R20_pos_vs_Rp_R10_pos	2CN0K@1|root,2QT4V@2759|Eukaryota,39URH@33154|Opisthokonta,3PBKY@4751|Fungi,1GS32@112252|Fungi incertae sedis	Conserved hypothetical protein 698	-	-	-		1.18261253082241	5.682954899750223
g17003	2.87947797669637	-2.95114482577768	0.855866566827823	-3.44813659063209	0.0005644685022679	0.0096005832601328	Rp_R20_pos_vs_Rp_R10_pos	2D3GR@1|root,2SRHM@2759|Eukaryota,3AN15@33154|Opisthokonta,3Q1W4@4751|Fungi,1GW9E@112252|Fungi incertae sedis	-	-	-	-		2.95114482577768	3.2483602869948034
g17005	11.9469689290498	-2.4967571996377	0.821959717347533	-3.03756637575227	0.002384968735002	0.0251997881607924	Rp_R20_pos_vs_Rp_R10_pos	2D8HG@1|root,2TA9T@2759|Eukaryota,3956D@33154|Opisthokonta,3Q2AJ@4751|Fungi,1GXAH@112252|Fungi incertae sedis	-	-	-	-		2.4967571996377	2.622517309833556
g17072	90.7134912052936	-2.03850510996742	0.678184762380553	-3.00582558477411	0.0026486087338494	0.0268691944076048	Rp_R20_pos_vs_Rp_R10_pos	2F914@1|root,2RB0E@2759|Eukaryota,3AXFA@33154|Opisthokonta,3Q2EE@4751|Fungi,1GXHM@112252|Fungi incertae sedis	SANT SWI3, ADA2, N-CoR and TFIIIB'' DNA-binding domains	-	-	-		2.03850510996742	2.5769821931865824
g17074	27.8083972510489	-1.09457318743229	0.318842732573543	-3.43295636252213	0.0005970381808089	0.0099354407937731	Rp_R20_pos_vs_Rp_R10_pos	2CGB3@1|root,2RARZ@2759|Eukaryota,3AX69@33154|Opisthokonta,3Q20J@4751|Fungi,1GWS6@112252|Fungi incertae sedis	-	-	-	-		1.09457318743229	3.2239978946923977
g17111	9525.39609494399	-0.677763462672612	0.23525267683183	-2.88100212843533	0.0039641296354263	0.0351022033990637	Rp_R20_pos_vs_Rp_R10_pos	28K5G@1|root,2QSK3@2759|Eukaryota,38FDK@33154|Opisthokonta,3NY8A@4751|Fungi,1GWAZ@112252|Fungi incertae sedis	Polysaccharide deacetylase	-	-	-		0.677763462672612	2.4018521516061044
g17112	516.444990462875	-0.918986170703356	0.244812084750082	-3.75384316359018	0.0001741438470132	0.004286090534493	Rp_R20_pos_vs_Rp_R10_pos	COG2124@1|root,KOG0158@2759|Eukaryota	iron ion binding	-	-	-	COG2124	0.918986170703356	3.759091865767457
g17113	469.304042344928	-0.696132736250178	0.25489493129345	-2.73105758799396	0.0063131439107759	0.0479374239033994	Rp_R20_pos_vs_Rp_R10_pos	KOG0401@1|root,KOG0401@2759|Eukaryota,38BXU@33154|Opisthokonta,3NY2A@4751|Fungi,1GVTY@112252|Fungi incertae sedis	Middle domain of eukaryotic initiation factor 4G (eIF4G)	-	-	-		0.696132736250178	2.199754310634075
g17161	10331.4853518679	-0.719289998826597	0.167236018787479	-4.30104713112467	1.69992895652934e-05	0.0008878785041467	Rp_R20_pos_vs_Rp_R10_pos	COG0191@1|root,KOG4153@2759|Eukaryota,38EK5@33154|Opisthokonta,3NVQC@4751|Fungi,1GSPV@112252|Fungi incertae sedis	Fructose-bisphosphate aldolase class-II	FBA1	K01192,K01624	ko00010,ko00030,ko00051,ko00511,ko00680,ko00710,ko01100,ko01110,ko01120,ko01130,ko01200,ko01230,ko04142,map00010,map00030,map00051,map00511,map00680,map00710,map01100,map01110,map01120,map01130,map01200,map01230,map04142	COG0191	0.719289998826597	4.769569228287605
g17178	279.341597287649	-0.832543833006421	0.27752071711444	-2.99993399290298	0.0027003811880876	0.0271902763543706	Rp_R20_pos_vs_Rp_R10_pos	COG1073@1|root,KOG4391@2759|Eukaryota,38DWX@33154|Opisthokonta,3NUS2@4751|Fungi,1GVIU@112252|Fungi incertae sedis	Alpha/beta hydrolase family	bem46	K06889	-	COG1073	0.832543833006421	2.5685749261380413
g17194	54.913377017201	-3.24812104783486	1.15926309682808	-2.80188428038658	0.0050805093708412	0.0414068636765694	Rp_R20_pos_vs_Rp_R10_pos	COG5498@1|root,KOG2254@2759|Eukaryota,38G7A@33154|Opisthokonta,3NTYF@4751|Fungi,1GTE6@112252|Fungi incertae sedis	Glycosyl hydrolase family 81	ACF2	K01180	-	COG5498	3.24812104783486	2.2940927432563125
g17246	15.3906912074203	-1.49486912177908	0.542185167066583	-2.7571191773225	0.0058313093861038	0.045512056198282	Rp_R20_pos_vs_Rp_R10_pos	2CP3N@1|root,2QZTF@2759|Eukaryota,3AYB4@33154|Opisthokonta,3Q2QW@4751|Fungi,1GXXY@112252|Fungi incertae sedis	-	-	-	-		1.49486912177908	2.2342339160282494
g17250	132.705242470454	-3.73645957073535	1.20582050994765	-3.0986863632777	0.0019438067504724	0.0219983355808633	Rp_R20_pos_vs_Rp_R10_pos	2BX1W@1|root,2TH9N@2759|Eukaryota,3AX46@33154|Opisthokonta,3Q1XX@4751|Fungi,1GWF1@112252|Fungi incertae sedis	-	-	-	-		3.73645957073535	2.7113469139855
g17283	6.3422035234017	-2.4632794307225	0.893050126942437	-2.75827678246473	0.0058106974865051	0.0453792442255282	Rp_R20_pos_vs_Rp_R10_pos	29440@1|root,2RB0Y@2759|Eukaryota,3AXG6@33154|Opisthokonta,3Q2G0@4751|Fungi,1GXK1@112252|Fungi incertae sedis	-	-	-	-		2.4632794307225	2.235771733984974
g17284	608.035743279277	-0.909796103950149	0.217305166993381	-4.18672099029224	2.83013371053652e-05	0.0012709170825975	Rp_R20_pos_vs_Rp_R10_pos	COG0004@1|root,KOG0682@2759|Eukaryota,38CNU@33154|Opisthokonta,3PBJZ@4751|Fungi,1GVT5@112252|Fungi incertae sedis	Ammonium Transporter Family	-	-	-	COG0004	0.909796103950149	4.548193045614791
g17295	9.98793419941079	-1.40645775854247	0.426279434061853	-3.29937981089275	0.000968987109554	0.0137057918517452	Rp_R20_pos_vs_Rp_R10_pos	2CS1Z@1|root,2RA21@2759|Eukaryota,3AWFW@33154|Opisthokonta,3Q23I@4751|Fungi,1GWY7@112252|Fungi incertae sedis	-	-	-	-		1.40645775854247	3.013682000334997
g17376	1402.23092664072	-0.949181002607372	0.199290898447819	-4.7627915273607	1.90933067988063e-06	0.0001841675425375	Rp_R20_pos_vs_Rp_R10_pos	KOG2171@1|root,KOG2171@2759|Eukaryota,38EQR@33154|Opisthokonta,3NUCV@4751|Fungi,1GRYP@112252|Fungi incertae sedis	HEAT-like repeat	PSE1	K20222	-		0.949181002607372	5.719118848971191
g17409	590.95094580302	-0.760633369486986	0.213233141662412	-3.56714422325218	0.0003608928740858	0.0071018812280051	Rp_R20_pos_vs_Rp_R10_pos	COG5531@1|root,KOG1946@2759|Eukaryota,39UCZ@33154|Opisthokonta,3P17X@4751|Fungi,1GX7J@112252|Fungi incertae sedis	SWI complex, BAF60b domains	-	K15223	-	COG5531	0.760633369486986	3.4426216931019464
g1743	471.864823055425	-0.824840624679384	0.210781161776927	-3.91325589879956	9.10599460290316e-05	0.0028465366620657	Rp_R20_pos_vs_Rp_R10_pos	KOG3629@1|root,KOG3629@2759|Eukaryota,3A2WB@33154|Opisthokonta,3Q624@4751|Fungi,1GT5Z@112252|Fungi incertae sedis	Guanine nucleotide exchange factor for Ras-like small GTPases	-	-	-		0.824840624679384	4.040672611432845
g17451	349.943818618256	-0.674808544156099	0.245023646196131	-2.75405478055756	0.0058861914967958	0.0458697483462342	Rp_R20_pos_vs_Rp_R10_pos	293Q6@1|root,2RAM3@2759|Eukaryota,3AX0P@33154|Opisthokonta,3Q1TK@4751|Fungi,1GVYH@112252|Fungi incertae sedis	Fungal specific transcription factor domain	-	-	-		0.674808544156099	2.230165613006222
g17459	247.634587125969	-0.655647177236621	0.163371600273237	-4.01322614297747	5.98944818213266e-05	0.0021029202497016	Rp_R20_pos_vs_Rp_R10_pos	2CF1F@1|root,2RNZX@2759|Eukaryota,395TP@33154|Opisthokonta,3Q2XH@4751|Fungi,1GY5Y@112252|Fungi incertae sedis	-	-	-	-		0.655647177236621	4.222613188043778
g17483	217.450607904123	-0.795965526834209	0.278178427959907	-2.86134885681692	0.0042184258949264	0.0365363104876393	Rp_R20_pos_vs_Rp_R10_pos	COG0554@1|root,KOG2517@2759|Eukaryota,38DGY@33154|Opisthokonta,3NUT5@4751|Fungi,1GVE6@112252|Fungi incertae sedis	FGGY family of carbohydrate kinases, N-terminal domain	GUT1	K00864	ko00561,ko01100,ko03320,ko04626,map00561,map01100,map03320,map04626	COG0554	0.795965526834209	2.3748495757394767
g17538	6.05895750316173	-4.04334275740438	0.871239513320014	-4.64090837891006	3.46880912327006e-06	0.0002801167016715	Rp_R20_pos_vs_Rp_R10_pos	-	-	-	-	-	-	4.04334275740438	5.459819597243918
g17621	88.2174773317759	-0.814743933117195	0.281508885499446	-2.89420325639703	0.0038012201352412	0.0341066537942476	Rp_R20_pos_vs_Rp_R10_pos	KOG2169@1|root,KOG2169@2759|Eukaryota,3AX4T@33154|Opisthokonta,3Q1YF@4751|Fungi,1GWG6@112252|Fungi incertae sedis	MIZ/SP-RING zinc finger	-	-	-		0.814743933117195	2.420076978923024
g17623	376.112544579152	-0.601003841074448	0.207387643565353	-2.89797323862767	0.0037558263584533	0.0338341530931074	Rp_R20_pos_vs_Rp_R10_pos	KOG3336@1|root,KOG3336@2759|Eukaryota,38H4Y@33154|Opisthokonta,3P1RF@4751|Fungi,1GX0I@112252|Fungi incertae sedis	PRELI-like family	UPS2	-	-		0.601003841074448	2.4252944944966535
g17631	626.824980808753	-1.24218820681166	0.418043517940569	-2.97143276597403	0.0029641376774254	0.0289961904361662	Rp_R20_pos_vs_Rp_R10_pos	COG0531@1|root,KOG1289@2759|Eukaryota,38BSD@33154|Opisthokonta,3NWJI@4751|Fungi,1GSV7@112252|Fungi incertae sedis	Amino acid permease	TPO5	-	-	COG0531	1.24218820681166	2.528101628237413
g17634	508.40175115747	-0.881292796575011	0.270833468071647	-3.25400255311825	0.0011379125711021	0.0153762332691131	Rp_R20_pos_vs_Rp_R10_pos	KOG4208@1|root,KOG4208@2759|Eukaryota,3A02H@33154|Opisthokonta,3P21Q@4751|Fungi,1GTHV@112252|Fungi incertae sedis	RNA recognition motif	NOP15	K14838	-		0.881292796575011	2.9438911046778053
g17649	8.83691614274167	-1.59274522531783	0.584104493594121	-2.7268155660254	0.0063948771999017	0.0484009581646037	Rp_R20_pos_vs_Rp_R10_pos	KOG1075@1|root,KOG1075@2759|Eukaryota,39RKB@33154|Opisthokonta,3Q357@4751|Fungi	Reverse transcriptase (RNA-dependent DNA polymerase)	-	-	-		1.59274522531783	2.194167790812712
g17734	1169.57732145788	-0.757090281340293	0.17548134323417	-4.31436338123989	1.60063480849599e-05	0.0008470826875562	Rp_R20_pos_vs_Rp_R10_pos	2C5MI@1|root,2QRAF@2759|Eukaryota,38FAW@33154|Opisthokonta,3NV8W@4751|Fungi,1GV4F@112252|Fungi incertae sedis	PH domain-containing protein	-	-	-		0.757090281340293	4.7957077428754245
g1774	5119.47439248397	-0.811127365511724	0.195371021873823	-4.15172812084474	3.29974127619633e-05	0.0014140054107235	Rp_R20_pos_vs_Rp_R10_pos	COG0156@1|root,KOG1360@2759|Eukaryota,38GR7@33154|Opisthokonta,3NVHY@4751|Fungi,1GT84@112252|Fungi incertae sedis	Cys/Met metabolism PLP-dependent enzyme	HEM1	K00643	ko00260,ko00860,ko01100,ko01110,map00260,map00860,map01100,map01110	COG0156	0.811127365511724	4.481520110644891
g17761	1005.00495696998	-0.856142111357545	0.245617946259695	-3.48566594743992	0.0004909136258939	0.0087513881119119	Rp_R20_pos_vs_Rp_R10_pos	2AHMD@1|root,2RZ2P@2759|Eukaryota,3A2WV@33154|Opisthokonta,3P3A6@4751|Fungi,1GWIT@112252|Fungi incertae sedis	FAR1 DNA-binding domain	-	-	-		0.856142111357545	3.3089949133708876
g1777	23.3339780849442	-3.60117768507361	0.791005301895468	-4.55265935189586	5.29720089136765e-06	0.000389017988649	Rp_R20_pos_vs_Rp_R10_pos	COG0666@1|root,KOG0504@2759|Eukaryota,3AX8A@33154|Opisthokonta,3Q23W@4751|Fungi,1GWZ3@112252|Fungi incertae sedis	Ankyrin repeat	-	-	-	COG0666	3.60117768507361	5.2759535565418325
g17784	977.189033685392	-1.04249926268102	0.354217869941776	-2.9431018340559	0.003249415123557	0.0307391609814982	Rp_R20_pos_vs_Rp_R10_pos	KOG1043@1|root,KOG1043@2759|Eukaryota,38BQV@33154|Opisthokonta,3NUF6@4751|Fungi,1GSPQ@112252|Fungi incertae sedis	LETM1-like protein	YLH47	K17800	ko04139,map04139		1.04249926268102	2.488194802550504
g1779	17.1661936671454	-2.76443460429311	0.87101296142709	-3.17381569128867	0.0015044919261182	0.0186649275832583	Rp_R20_pos_vs_Rp_R10_pos	COG0477@1|root,KOG0569@2759|Eukaryota,38DNJ@33154|Opisthokonta,3NWPR@4751|Fungi,1GW1M@112252|Fungi incertae sedis	Sugar (and other) transporter	HGT20	-	-	COG0477	2.76443460429311	2.8226101385664544
g17794	2794.894231478	-0.824934265494937	0.157693797929141	-5.23124102740946	1.68375797232929e-07	3.07460273343624e-05	Rp_R20_pos_vs_Rp_R10_pos	KOG3743@1|root,KOG3743@2759|Eukaryota,38B47@33154|Opisthokonta,3NYMC@4751|Fungi,1GW3B@112252|Fungi incertae sedis	Beta-trefoil DNA-binding domain	-	K06053	ko04330,ko04658,ko05165,ko05169,ko05203,map04330,map04658,map05165,map05169,map05203		0.824934265494937	6.773720334947995
g17852	143.549019511296	-0.831729849878058	0.268727984171008	-3.09506228926562	0.0019677156831639	0.0221822186774471	Rp_R20_pos_vs_Rp_R10_pos	2DBXR@1|root,2S5IV@2759|Eukaryota,3A6RT@33154|Opisthokonta,3P5YR@4751|Fungi	DDE superfamily endonuclease	-	-	-		0.831729849878058	2.7060376529337744
g17885	35.8710059268619	-0.807544786590512	0.256672975479339	-3.14620105635357	0.0016540625718419	0.0197752325361559	Rp_R20_pos_vs_Rp_R10_pos	COG1960@1|root,KOG0136@2759|Eukaryota,38BTU@33154|Opisthokonta,3NUCQ@4751|Fungi,1GV9U@112252|Fungi incertae sedis	Acyl-coenzyme A oxidase N-terminal	-	K00232	ko00071,ko00592,ko01040,ko01100,ko01110,ko01212,ko03320,ko04024,ko04146,map00071,map00592,map01040,map01100,map01110,map01212,map03320,map04024,map04146	COG1960	0.807544786590512	2.781448065465663
g17907	105.410375586498	-0.918332800764316	0.33691441028689	-2.7257154123575	0.0064162293482558	0.0484990139313145	Rp_R20_pos_vs_Rp_R10_pos	29PUE@1|root,2RX69@2759|Eukaryota,38WGZ@33154|Opisthokonta,3Q0MQ@4751|Fungi,1GVN6@112252|Fungi incertae sedis	Methyltransferase domain	-	-	-		0.918332800764316	2.1927201205808564
g17956	91.8284459539271	-0.810751376014097	0.261826396993568	-3.09652267809351	0.0019580488394259	0.0221429705926181	Rp_R20_pos_vs_Rp_R10_pos	KOG3871@1|root,KOG3871@2759|Eukaryota,38DBE@33154|Opisthokonta,3NVIT@4751|Fungi,1GSZJ@112252|Fungi incertae sedis	Bystin	-	-	-		0.810751376014097	2.7081764798318404
g17969	52.8802356955623	-3.76746597851035	1.20852747723693	-3.11740200324112	0.0018245259329425	0.0211031068652273	Rp_R20_pos_vs_Rp_R10_pos	KOG3670@1|root,KOG3670@2759|Eukaryota,39S44@33154|Opisthokonta,3P2W5@4751|Fungi	GDSL-like Lipase/Acylhydrolase	-	K14621	ko00564,ko00565,ko00590,ko00591,ko00592,ko01100,ko01110,ko04977,map00564,map00565,map00590,map00591,map00592,map01100,map01110,map04977		3.76746597851035	2.7388499594005733
g17976	91.6366299444467	-1.06621295386821	0.341784250199974	-3.11954969617348	0.0018112770399412	0.0210267894172795	Rp_R20_pos_vs_Rp_R10_pos	2CXNI@1|root,2RYQD@2759|Eukaryota,3A277@33154|Opisthokonta,3P2ZB@4751|Fungi,1GX1E@112252|Fungi incertae sedis	Velvet factor	vosA	-	-		1.06621295386821	2.742015118037209
g1799	148.937592816215	-1.10513007305371	0.351925678603154	-3.14023710187941	0.0016881114729856	0.0200129815214733	Rp_R20_pos_vs_Rp_R10_pos	COG0474@1|root,KOG0202@2759|Eukaryota,3AHSC@33154|Opisthokonta,3PA9D@4751|Fungi,1GW4Q@112252|Fungi incertae sedis	Cation transporter/ATPase, N-terminus	-	-	-	COG0474	1.10513007305371	2.7725988785017934
g18000	79.8951414925864	-0.987882199519708	0.277251051410355	-3.56313238306736	0.0003664557557231	0.0071973756906513	Rp_R20_pos_vs_Rp_R10_pos	COG5244@1|root,KOG4568@2759|Eukaryota,38WHM@33154|Opisthokonta,3Q1YI@4751|Fungi,1GWGI@112252|Fungi incertae sedis	CLIP1 zinc knuckle	-	-	-	COG5244	0.987882199519708	3.435978452687894
g1802	49.6275639298235	-1.88683270769454	0.549330490678619	-3.43478605267956	0.0005930218195386	0.0099162967248075	Rp_R20_pos_vs_Rp_R10_pos	KOG0254@1|root,KOG0254@2759|Eukaryota,38CRV@33154|Opisthokonta,3NW0J@4751|Fungi,1GVI0@112252|Fungi incertae sedis	Major Facilitator Superfamily	-	-	-		1.88683270769454	3.2269293269883876
g18052	810.181608177811	-0.92416620849637	0.223093598950192	-4.14250436966907	3.43533821021133e-05	0.0014536716113313	Rp_R20_pos_vs_Rp_R10_pos	COG1167@1|root,KOG0634@2759|Eukaryota,38FH8@33154|Opisthokonta,3NU3Z@4751|Fungi,1GW66@112252|Fungi incertae sedis	Alanine-glyoxylate amino-transferase	-	K14265	ko00380,ko01100,map00380,map01100	COG1167	0.92416620849637	4.464030500060636
g18076	396.398442499953	-0.622625662191002	0.215974797495472	-2.88286258124194	0.0039407931546775	0.0350175964171373	Rp_R20_pos_vs_Rp_R10_pos	COG1088@1|root,KOG0747@2759|Eukaryota,39ADA@33154|Opisthokonta,3NX8S@4751|Fungi,1GTEN@112252|Fungi incertae sedis	RmlD substrate binding domain	GAL102	K01710	ko00521,ko00523,ko00525,ko01055,ko01130,map00521,map00523,map00525,map01055,map01130	COG1088	0.622625662191002	2.4044163598919925
g18079	39.5743514544337	-6.049866359055	1.68515894747066	-3.59008648302023	0.0003305682661109	0.0066471112954399	Rp_R20_pos_vs_Rp_R10_pos	-	-	-	-	-	-	6.049866359055	3.480738840160879
g18081	1302.29992005296	-0.696993743875809	0.198992395999828	-3.50261496362107	0.0004607149186841	0.0083154324904798	Rp_R20_pos_vs_Rp_R10_pos	KOG2615@1|root,KOG2615@2759|Eukaryota,38FGP@33154|Opisthokonta,3NVFU@4751|Fungi,1GUZV@112252|Fungi incertae sedis	Sugar (and other) transporter	-	-	-		0.696993743875809	3.3365677243714162
g18093	1389.93795491137	-0.609080109281126	0.209030051601298	-2.91383992213177	0.0035701292273927	0.032660914110326	Rp_R20_pos_vs_Rp_R10_pos	COG0545@1|root,KOG0552@2759|Eukaryota,38CQE@33154|Opisthokonta,3NVTP@4751|Fungi,1GSR0@112252|Fungi incertae sedis	FKBP-type peptidyl-prolyl cis-trans isomerase	FPR3	K14826	-	COG0545	0.609080109281126	2.4473160635158697
g18099	651.851466019804	-0.643530153234139	0.200636936803187	-3.20743609570458	0.0013392381085481	0.0172568450236246	Rp_R20_pos_vs_Rp_R10_pos	COG1241@1|root,KOG0481@2759|Eukaryota,38CHZ@33154|Opisthokonta,3NUIB@4751|Fungi,1GSGX@112252|Fungi incertae sedis	minichromosome maintenance proteins	MCM5	K02209	ko03030,ko04110,ko04111,ko04113,map03030,map04110,map04111,map04113	COG1241	0.643530153234139	2.873142201154371
g18163	193.818354993596	-0.904466596435358	0.26858483495201	-3.36752667587121	0.0007584568844339	0.0117058354205809	Rp_R20_pos_vs_Rp_R10_pos	KOG3100@1|root,KOG3100@2759|Eukaryota,38EI3@33154|Opisthokonta,3P2SY@4751|Fungi,1GU2A@112252|Fungi incertae sedis	Fcf2 pre-rRNA processing	fcf2	-	-		0.904466596435358	3.1200691022663762
g18187	2687.0427838658	-0.604724041978185	0.14101252418544	-4.28844207613031	1.79930707141269e-05	0.0009267580136855	Rp_R20_pos_vs_Rp_R10_pos	2A19J@1|root,2R1FS@2759|Eukaryota,39TFH@33154|Opisthokonta,3P06N@4751|Fungi,1GV24@112252|Fungi incertae sedis	NDT80 / PhoG like DNA-binding family	NDT80	K12769	ko04113,map04113		0.604724041978185	4.744894713230428
g18207	73.386569300566	-1.64033848827932	0.431965451848939	-3.79738352050654	0.0001462314525188	0.0038694064113631	Rp_R20_pos_vs_Rp_R10_pos	2CWKJ@1|root,2RUT0@2759|Eukaryota,3950W@33154|Opisthokonta,3Q24H@4751|Fungi,1GX0E@112252|Fungi incertae sedis	-	-	-	-		1.64033848827932	3.834959206131628
g18209	40.6299667147813	-3.02175324542866	0.635148697772524	-4.75755245350576	1.95954348238918e-06	0.0001864694218053	Rp_R20_pos_vs_Rp_R10_pos	2CIVY@1|root,2RE7X@2759|Eukaryota,38JFG@33154|Opisthokonta,3Q2K8@4751|Fungi,1GXRX@112252|Fungi incertae sedis	-	-	-	-		3.02175324542866	5.707845095057959
g1821	64.9102301519608	-3.29025991814998	0.631665465045111	-5.20886466052882	1.89999633932313e-07	3.34878485232527e-05	Rp_R20_pos_vs_Rp_R10_pos	COG5020@1|root,KOG4472@2759|Eukaryota,38WGX@33154|Opisthokonta,3Q0MP@4751|Fungi,1GVJY@112252|Fungi incertae sedis	Glycolipid 2-alpha-mannosyltransferase	-	-	-	COG5020	3.29025991814998	6.721247235791012
g1822	267.999068455461	-4.29015467727567	1.12210335401536	-3.82331508227265	0.0001316693477668	0.0036193300042322	Rp_R20_pos_vs_Rp_R10_pos	COG5020@1|root,KOG4472@2759|Eukaryota,38CI7@33154|Opisthokonta,3NUKP@4751|Fungi,1GVZE@112252|Fungi incertae sedis|COG5020@1|root,KOG4472@2759|Eukaryota,38CI7@33154|Opisthokonta,3NUKP@4751|Fungi,1GWDV@112252|Fungi incertae sedis	Glycolipid 2-alpha-mannosyltransferase	-	K10967	ko00514,map00514	COG5020	4.29015467727567	3.8805153157377203
g18226	36.0130410441514	-1.17516534561698	0.343709467320551	-3.41906597679197	0.0006283648850872	0.0102961421631633	Rp_R20_pos_vs_Rp_R10_pos	-	-	-	-	-	-	1.17516534561698	3.2017880926310576
g18233	1327.05630297974	-0.928615978680875	0.202141132983194	-4.59389914846317	4.35039689726193e-06	0.0003327479045683	Rp_R20_pos_vs_Rp_R10_pos	-	-	-	-	-	-	0.928615978680875	5.361471119498783
g18237	39.9715795046853	-2.33390293922147	0.616545675506298	-3.7854501814564	0.0001534305703803	0.0039735895294744	Rp_R20_pos_vs_Rp_R10_pos	KOG4339@1|root,KOG4339@2759|Eukaryota,394BM@33154|Opisthokonta,3Q1I7@4751|Fungi,1GXIF@112252|Fungi incertae sedis	negative regulation of integrin-mediated signaling pathway	-	-	-		2.33390293922147	3.814088100460449
g1826	845.379077057787	-0.699313416241497	0.178058147948399	-3.92744406419502	8.58533793523396e-05	0.0027318087065817	Rp_R20_pos_vs_Rp_R10_pos	COG5036@1|root,COG5264@1|root,KOG1161@2759|Eukaryota,KOG4580@2759|Eukaryota,38I0W@33154|Opisthokonta,3NVNK@4751|Fungi,1GVBJ@112252|Fungi incertae sedis	Domain of unknown function (DUF202)	VTC2	-	-	COG5036,COG5264	0.699313416241497	4.066242605509603
g18268	47.5497810521362	-1.16462177561209	0.29881863077454	-3.89742022642091	9.72228326814312e-05	0.0029896671401783	Rp_R20_pos_vs_Rp_R10_pos	-	-	-	-	-	-	1.16462177561209	4.01223172948661
g18273	303.275572632075	-3.17982281968055	0.808360656621338	-3.93366846052489	8.36591575574061e-05	0.0026745859062004	Rp_R20_pos_vs_Rp_R10_pos	-	-	-	-	-	-	3.17982281968055	4.077486513052209
g18282	508.971096960984	-0.741409596230025	0.241550150525218	-3.06938163614443	0.0021450238508687	0.0235886575851121	Rp_R20_pos_vs_Rp_R10_pos	COG5638@1|root,KOG2318@2759|Eukaryota,38GAF@33154|Opisthokonta,3NU82@4751|Fungi,1GS21@112252|Fungi incertae sedis	Pre-rRNA processing protein Esf1	ESF1	-	-	COG5638	0.741409596230025	2.6685678744615053
g18303	821.135786206295	-0.638044737867134	0.190814478654771	-3.34379624840476	0.0008264040766053	0.0122803403436318	Rp_R20_pos_vs_Rp_R10_pos	KOG3577@1|root,KOG3577@2759|Eukaryota,39PS9@33154|Opisthokonta,3Q616@4751|Fungi	7 transmembrane receptor (Secretin family)	-	-	-		0.638044737867134	3.0828075491326516
g1832	1282.67485442962	-0.963587752353521	0.291558137427826	-3.30495921278154	0.0009499022254662	0.0135779747587974	Rp_R20_pos_vs_Rp_R10_pos	KOG0254@1|root,KOG0254@2759|Eukaryota,38CRV@33154|Opisthokonta,3NUD0@4751|Fungi,1GVS5@112252|Fungi incertae sedis	Mortierella verticillata NRRL 6337	-	-	-		0.963587752353521	3.022321094843578
g18336	34.1285360078107	-1.54205665080264	0.376485599508542	-4.0959246590457	4.20486673794333e-05	0.001674429153465	Rp_R20_pos_vs_Rp_R10_pos	COG0168@1|root,KOG1341@2759|Eukaryota,38Z3I@33154|Opisthokonta,3NV12@4751|Fungi,1GVRH@112252|Fungi incertae sedis	Cation transport protein	TRK1	-	-	COG0168	1.54205665080264	4.376247763455354
g18340	744.263208600256	-0.917344125153533	0.276043204857596	-3.32319038835522	0.0008899415249492	0.0129958391708911	Rp_R20_pos_vs_Rp_R10_pos	2E2K3@1|root,2S9TD@2759|Eukaryota,3A05B@33154|Opisthokonta,3P1YM@4751|Fungi,1GUT3@112252|Fungi incertae sedis	RTA1 like protein	-	-	-		0.917344125153533	3.0506385284407007
g18413	68.1165623929148	-2.66716038417717	0.816012572172651	-3.26852854371569	0.0010810827247205	0.014716229514682	Rp_R20_pos_vs_Rp_R10_pos	2C17C@1|root,2S4YJ@2759|Eukaryota,3A72B@33154|Opisthokonta,3P56C@4751|Fungi,1GWH1@112252|Fungi incertae sedis	-	-	-	-		2.66716038417717	2.9661410724527695
g18429	12.7196729273516	-1.78529992487912	0.54396869139025	-3.28199021954064	0.0010307718030226	0.0142417952797999	Rp_R20_pos_vs_Rp_R10_pos	29EAY@1|root,2RMFV@2759|Eukaryota,38HMW@33154|Opisthokonta,3P4U0@4751|Fungi	chiasma assembly	-	K10639	-		1.78529992487912	2.9868374701746667
g18436	21.4296526956752	-3.03309192655283	0.764683030616696	-3.96646951104266	7.29451018318784e-05	0.0024398090248025	Rp_R20_pos_vs_Rp_R10_pos	2F9KX@1|root,2TASJ@2759|Eukaryota,395TF@33154|Opisthokonta,3Q2X8@4751|Fungi,1GY5G@112252|Fungi incertae sedis	-	-	-	-		3.03309192655283	4.137003865097548
g18488	4.01357219225149	-5.0613287849212	1.63494058494982	-3.09572643282113	0.0019633140572258	0.0221572453373668	Rp_R20_pos_vs_Rp_R10_pos	KOG1075@1|root,KOG1075@2759|Eukaryota	Ribonuclease H protein	-	-	-		5.0613287849212	2.707010223879028
g18611	131.932713940955	-1.07125967496365	0.310744418481526	-3.44739796195998	0.0005660141678581	0.0096043308517826	Rp_R20_pos_vs_Rp_R10_pos	KOG3524@1|root,KOG3524@2759|Eukaryota,3AX2H@33154|Opisthokonta,3Q1W2@4751|Fungi,1GW95@112252|Fungi incertae sedis	RhoGEF domain	-	-	-		1.07125967496365	3.247172697883134
g18679	201.666285426974	-0.619228376054562	0.196754569398927	-3.14721217375671	0.0016483530281651	0.0197344757991016	Rp_R20_pos_vs_Rp_R10_pos	COG1112@1|root,KOG1805@2759|Eukaryota,38C48@33154|Opisthokonta,3NVHU@4751|Fungi,1GS4F@112252|Fungi incertae sedis	DNA replication factor Dna2	dna2	K10742	ko03030,map03030	COG1112	0.619228376054562	2.7829497697233747
g18726	3.75819178229046	-3.15187769410956	1.07978208279696	-2.91899425293782	0.0035116269774015	0.0322652616522898	Rp_R20_pos_vs_Rp_R10_pos	-	-	-	-	-	-	3.15187769410956	2.454491623250036
g18738	52.5858245829715	-0.832888176425717	0.219456405169861	-3.79523293376221	0.0001475049017416	0.0038929386111996	Rp_R20_pos_vs_Rp_R10_pos	2E69K@1|root,2SD0C@2759|Eukaryota,3AE8V@33154|Opisthokonta,3P95I@4751|Fungi,1GUKQ@112252|Fungi incertae sedis	basic region leucin zipper	-	-	-		0.832888176425717	3.831193547387804
g18754	167.223163412846	-3.05990159419847	0.873004593970164	-3.50502347333931	0.0004565670265897	0.0082774213434236	Rp_R20_pos_vs_Rp_R10_pos	COG1928@1|root,KOG3359@2759|Eukaryota,38DG3@33154|Opisthokonta,3NUGH@4751|Fungi,1GT2M@112252|Fungi incertae sedis	Dolichyl-phosphate-mannose-protein mannosyltransferase	-	K00728	ko00514,ko00515,ko01100,map00514,map00515,map01100	COG1928	3.05990159419847	3.3404954565935583
g18760	17.6970585070214	-1.77909555726946	0.524416940300623	-3.39252114214616	0.0006925258743108	0.0109968596720207	Rp_R20_pos_vs_Rp_R10_pos	-	-	-	-	-	-	1.77909555726946	3.1595639957501853
g18773	59.6461440931174	-3.19279445875701	0.787633937089771	-4.05365272927938	5.04240532547074e-05	0.0018718775373986	Rp_R20_pos_vs_Rp_R10_pos	2CMQJ@1|root,2QRF6@2759|Eukaryota,39RE5@33154|Opisthokonta,3NVPZ@4751|Fungi,1GW9Z@112252|Fungi incertae sedis	Glycosyl hydrolase family 9	-	K01179	ko00500,ko01100,map00500,map01100		3.19279445875701	4.297362247207736
g18816	46.493228159158	-2.99845513616623	0.82952734507247	-3.61465496463444	0.0003007478847623	0.0061761488107886	Rp_R20_pos_vs_Rp_R10_pos	COG1472@1|root,2QR4D@2759|Eukaryota,38FS1@33154|Opisthokonta,3NVBN@4751|Fungi,1GW3Y@112252|Fungi incertae sedis	Fibronectin type III-like domain	-	K05349	ko00460,ko00500,ko00940,ko01100,ko01110,map00460,map00500,map00940,map01100,map01110	COG1472	2.99845513616623	3.5217974184828527
g1882	184.942296834776	-0.982479389799159	0.29775135945433	-3.29966382554789	0.0009680070947433	0.0137014914827878	Rp_R20_pos_vs_Rp_R10_pos	-	-	-	-	-	-	0.982479389799159	3.0141214596372943
g1883	614.980016775772	-0.871764957159977	0.175040012304203	-4.98037531924375	6.34610772263461e-07	7.94007761914079e-05	Rp_R20_pos_vs_Rp_R10_pos	KOG2238@1|root,KOG2238@2759|Eukaryota,38FKV@33154|Opisthokonta,3NVSI@4751|Fungi,1GWRP@112252|Fungi incertae sedis	PH domain-containing protein	-	-	-		0.871764957159977	6.197492560198304
g18839	75.2995943335398	-1.78678330998725	0.524413867319406	-3.40720072701466	0.0006563284021166	0.0106085489493633	Rp_R20_pos_vs_Rp_R10_pos	KOG1947@1|root,KOG1947@2759|Eukaryota,39E2Q@33154|Opisthokonta,3P088@4751|Fungi,1GW53@112252|Fungi incertae sedis	Leucine-rich repeats, outliers	AMN1	K15081	-		1.78678330998725	3.182878801570262
g18882	105.247495631033	-1.13035709003377	0.33834060165022	-3.34088514508921	0.0008351176241788	0.0124007319593265	Rp_R20_pos_vs_Rp_R10_pos	2F4XJ@1|root,2T5XT@2759|Eukaryota,39IQP@33154|Opisthokonta,3Q2NR@4751|Fungi,1GXVF@112252|Fungi incertae sedis	-	-	-	-		1.13035709003377	3.0782523509425896
g18951	21.8394555990201	-1.10609192416278	0.376450699003819	-2.93821190155781	0.003301113099866	0.0309882476047452	Rp_R20_pos_vs_Rp_R10_pos	-	-	-	-	-	-	1.10609192416278	2.4813395959949633
g1898	131.754542425541	-0.9297830742357	0.211147557463207	-4.40347539609933	1.06530370588278e-05	0.0006332152731536	Rp_R20_pos_vs_Rp_R10_pos	COG2008@1|root,KOG1368@2759|Eukaryota,38EQY@33154|Opisthokonta,3NWDM@4751|Fungi,1GV5I@112252|Fungi incertae sedis	Beta-eliminating lyase	GLY1	K01620	ko00260,ko01100,ko01110,ko01120,ko01130,ko01230,map00260,map01100,map01110,map01120,map01130,map01230	COG2008	0.9297830742357	4.9725265621914865
g18985	645.060071720968	-0.669255707526111	0.145968129725342	-4.58494404761782	4.54108025446557e-06	0.0003447309201414	Rp_R20_pos_vs_Rp_R10_pos	2CDWB@1|root,2T9Z6@2759|Eukaryota,394SZ@33154|Opisthokonta,3Q1VJ@4751|Fungi,1GW6W@112252|Fungi incertae sedis	-	-	-	-		0.669255707526111	5.342840822749208
g1908	1164.03818753382	-0.620833203302872	0.187948871669064	-3.30320260925014	0.0009558729722019	0.0136049985070084	Rp_R20_pos_vs_Rp_R10_pos	COG2124@1|root,KOG0157@2759|Eukaryota,39E4B@33154|Opisthokonta,3NVJI@4751|Fungi,1GWKY@112252|Fungi incertae sedis	Cytochrome P450	ERG5	K09831	ko00100,ko01100,ko01130,map00100,map01100,map01130	COG2124	0.620833203302872	3.0195998181185195
g19111	1988.40592525265	-1.12914051660354	0.409606199007561	-2.75664899442281	0.0058397000994811	0.0455600005066914	Rp_R20_pos_vs_Rp_R10_pos	28JWX@1|root,2QSB5@2759|Eukaryota,38J5S@33154|Opisthokonta,3NU2X@4751|Fungi,1GRRS@112252|Fungi incertae sedis	Alternative oxidase	AOX2	-	-		1.12914051660354	2.2336094557103436
g19158	541.590712270254	-0.67248421466285	0.222362448530336	-3.02427059563119	0.0024923340836504	0.0259195072044692	Rp_R20_pos_vs_Rp_R10_pos	KOG0118@1|root,KOG0118@2759|Eukaryota,39J7Z@33154|Opisthokonta,3P414@4751|Fungi,1GV0Y@112252|Fungi incertae sedis	Domain in the RNA-binding Lupus La protein; unknown function	-	K11090	ko05322,map05322		0.67248421466285	2.6033937433286285
g19159	46.5053007429581	-2.18717126114794	0.562933412796475	-3.88531078708363	0.0001021990639979	0.0030688486343321	Rp_R20_pos_vs_Rp_R10_pos	2DDWP@1|root,2S5NV@2759|Eukaryota,3A3HG@33154|Opisthokonta,3P4WK@4751|Fungi,1GX6T@112252|Fungi incertae sedis	GAL4-like Zn(II)2Cys6 (or C6 zinc) binuclear cluster DNA-binding domain	-	-	-		2.18717126114794	3.990553081719981
g19210	1858.25513099935	-0.975309156959781	0.346814330405011	-2.81219393622176	0.004920482614052	0.0405090422844113	Rp_R20_pos_vs_Rp_R10_pos	COG0531@1|root,KOG1289@2759|Eukaryota,38FDM@33154|Opisthokonta,3NU3Y@4751|Fungi,1GVDZ@112252|Fungi incertae sedis	Amino acid permease	-	-	-	COG0531	0.975309156959781	2.307992298382957
g19238	4915.02316085976	-1.14928628142946	0.245695756820896	-4.67768062542182	2.9013796913323e-06	0.0002430085329074	Rp_R20_pos_vs_Rp_R10_pos	COG0069@1|root,KOG0399@2759|Eukaryota,38E4E@33154|Opisthokonta,3NUMZ@4751|Fungi,1GSJX@112252|Fungi incertae sedis	GXGXG motif	GLT1	K00264	ko00250,ko00910,ko01100,ko01110,ko01120,ko01130,ko01230,map00250,map00910,map01100,map01110,map01120,map01130,map01230	COG0069	1.14928628142946	5.537395433189673
g1924	481.794758336844	-0.861355628285967	0.282791536145278	-3.04590314132833	0.0023198255317558	0.0248318095838915	Rp_R20_pos_vs_Rp_R10_pos	COG5184@1|root,KOG4693@1|root,KOG1426@2759|Eukaryota,KOG4693@2759|Eukaryota,39PTI@33154|Opisthokonta,3Q62I@4751|Fungi,1GS0T@112252|Fungi incertae sedis	Broad-Complex, Tramtrack and Bric a brac	-	-	-	COG5184	0.861355628285967	2.6345446760767337
g19249	5.59262447529066	-3.32305223666511	1.1267676806567	-2.94919023123594	0.0031860779495859	0.0303613605830552	Rp_R20_pos_vs_Rp_R10_pos	-	-	-	-	-	-	3.32305223666511	2.4967436030920434
g19250	398.15167560795	-3.561452472435	0.988087026223537	-3.60439149378051	0.0003128851297363	0.0063673380468141	Rp_R20_pos_vs_Rp_R10_pos	-	-	-	-	-	-	3.561452472435	3.504615076760905
g19292	200.48096382398	-1.45500914683757	0.378227000742554	-3.84692035201355	0.0001196118319111	0.0034146651000091	Rp_R20_pos_vs_Rp_R10_pos	KOG2204@1|root,KOG2204@2759|Eukaryota,38DVP@33154|Opisthokonta,3NUBI@4751|Fungi,1GVFJ@112252|Fungi incertae sedis	Glycosyl hydrolase family 47	-	K01230	ko00510,ko00513,ko01100,ko04141,map00510,map00513,map01100,map04141		1.45500914683757	3.9222258581440728
g19310	14.841738776451	-1.45364211178436	0.401805082665261	-3.61777930269582	0.0002971415999668	0.0061331599691738	Rp_R20_pos_vs_Rp_R10_pos	2BA9D@1|root,2S0V9@2759|Eukaryota,3A1N4@33154|Opisthokonta,3P36C@4751|Fungi,1GWV4@112252|Fungi incertae sedis	-	-	-	-		1.45364211178436	3.5270365425036374
g19336	3071.34007225019	-0.757215244069626	0.236473280909865	-3.20211755491416	0.0013642131399283	0.0174126172123468	Rp_R20_pos_vs_Rp_R10_pos	COG0427@1|root,KOG2828@2759|Eukaryota,38R8D@33154|Opisthokonta,3NUMA@4751|Fungi,1GVG3@112252|Fungi incertae sedis	Acetyl-CoA hydrolase/transferase C-terminal domain	ACH1	K01067	ko00620,map00620	COG0427	0.757215244069626	2.8651177717152425
g19391	356.170883991237	-0.991810242342346	0.308487858002472	-3.21507059877345	0.0013041244438661	0.0169344913906467	Rp_R20_pos_vs_Rp_R10_pos	-	-	-	-	-	-	0.991810242342346	2.884680964811398
g19396	124.832423444445	-3.0184977073197	0.798370636403174	-3.78082255244088	0.00015631105936	0.0040155498886808	Rp_R20_pos_vs_Rp_R10_pos	-	-	-	-	-	-	3.0184977073197	3.8060102935796283
g1940	235.887736300287	-1.88097996905647	0.356402728637308	-5.27768116772935	1.30828836533191e-07	2.67855524009216e-05	Rp_R20_pos_vs_Rp_R10_pos	COG0169@1|root,KOG0692@2759|Eukaryota,38GV4@33154|Opisthokonta,3NTWM@4751|Fungi,1GVJA@112252|Fungi incertae sedis	3-dehydroquinate synthase	ARO1	K09484,K13830	ko00400,ko01100,ko01110,ko01130,ko01230,map00400,map01100,map01110,map01130,map01230	COG0169	1.88097996905647	6.883296520790369
g19479	6320.73205418676	-1.00633281279812	0.31403173246218	-3.20455772067339	0.001352701643973	0.0173531073554993	Rp_R20_pos_vs_Rp_R10_pos	COG0021@1|root,KOG0523@2759|Eukaryota,38B8B@33154|Opisthokonta,3NZ8A@4751|Fungi,1GRTE@112252|Fungi incertae sedis	Transketolase, thiamine diphosphate binding domain	TKL1	K00615	ko00030,ko00710,ko01051,ko01100,ko01110,ko01120,ko01130,ko01200,ko01230,map00030,map00710,map01051,map01100,map01110,map01120,map01130,map01200,map01230	COG0021	1.00633281279812	2.8687979821642244
g19500	70.6455844878345	-3.14124342096183	0.789034626532198	-3.98112239353497	6.85906175565358e-05	0.0023217187345362	Rp_R20_pos_vs_Rp_R10_pos	-	-	-	-	-	-	3.14124342096183	4.163735286947777
g19515	5.2145848819887	-5.31081505441841	1.68935760258741	-3.14368908411363	0.0016683259418642	0.0198913520680274	Rp_R20_pos_vs_Rp_R10_pos	-	-	-	-	-	-	5.31081505441841	2.7777190970290215
g19517	11839.5458465774	-0.870982824913443	0.277622548119851	-3.13729137208781	0.0017051657880127	0.0201292984025798	Rp_R20_pos_vs_Rp_R10_pos	28K5G@1|root,2QSK3@2759|Eukaryota,38FDK@33154|Opisthokonta,3NY8A@4751|Fungi,1GVR2@112252|Fungi incertae sedis	Polysaccharide deacetylase	-	-	-		0.870982824913443	2.7682333895050557
g19533	307.958073836444	-0.730849445765755	0.228540867490698	-3.19789389875971	0.0013843520467898	0.0175700886890319	Rp_R20_pos_vs_Rp_R10_pos	COG0053@1|root,KOG1485@2759|Eukaryota,38GMA@33154|Opisthokonta,3NTWT@4751|Fungi,1GSMC@112252|Fungi incertae sedis	Dimerisation domain of Zinc Transporter	-	-	-	COG0053	0.730849445765755	2.8587534528445904
g19548	2.4041990464428	-5.71569718592866	2.04139064311663	-2.79990368585328	0.0051117856063978	0.0415606828945357	Rp_R20_pos_vs_Rp_R10_pos	KOG4270@1|root,KOG4270@2759|Eukaryota,38H49@33154|Opisthokonta	Rho gtpase activating protein	-	-	-		5.71569718592866	2.2914273692297282
g19615	486.912331582142	-1.34156284854011	0.286246181560413	-4.68674495927545	2.77584528535369e-06	0.0002389695902788	Rp_R20_pos_vs_Rp_R10_pos	2EX3U@1|root,2SYUG@2759|Eukaryota,3AIKQ@33154|Opisthokonta,3PC4W@4751|Fungi,1GWP4@112252|Fungi incertae sedis	CotH kinase protein	-	-	-		1.34156284854011	5.556604743400766
g19661	619.04891600682	-0.65254622875996	0.165883538555688	-3.93376120645568	8.36268671060278e-05	0.0026745859062004	Rp_R20_pos_vs_Rp_R10_pos	2CWJN@1|root,2RUQJ@2759|Eukaryota,395NI@33154|Opisthokonta,3Q2S2@4751|Fungi,1GXZA@112252|Fungi incertae sedis	-	-	-	-		0.65254622875996	4.077654172784146
g19679	842.818919723651	-0.75146699813466	0.268812561534573	-2.79550551449216	0.0051818617746849	0.041995664258732	Rp_R20_pos_vs_Rp_R10_pos	2F8XP@1|root,2TA2M@2759|Eukaryota,394XA@33154|Opisthokonta,3Q209@4751|Fungi,1GWQY@112252|Fungi incertae sedis	-	-	-	-		0.75146699813466	2.2855141759299418
g19680	3342.31644490944	-0.755076525599986	0.256328470784392	-2.94573803405206	0.003221851407892	0.0306158960087032	Rp_R20_pos_vs_Rp_R10_pos	COG1022@1|root,KOG1180@2759|Eukaryota,39R6J@33154|Opisthokonta,3NVN8@4751|Fungi,1GW92@112252|Fungi incertae sedis	AMP-binding enzyme	FAA4	K01897	ko00061,ko00071,ko01100,ko01212,ko02024,ko03320,ko04146,ko04216,ko04714,ko04920,map00061,map00071,map01100,map01212,map02024,map03320,map04146,map04216,map04714,map04920	COG1022	0.755076525599986	2.4918944931597133
g19681	659.923830334781	-0.824470775573522	0.205752363642656	-4.00710232911558	6.14682360195457e-05	0.0021407210925776	Rp_R20_pos_vs_Rp_R10_pos	COG0141@1|root,KOG1002@2759|Eukaryota,39J9A@33154|Opisthokonta,3NYAR@4751|Fungi,1GRVK@112252|Fungi incertae sedis	SNF2 family N-terminal domain	RAD16	K15083	-	COG0141	0.824470775573522	4.21134924983619
g19732	136.780051226	-3.53383968733501	1.22248144336376	-2.89071028972953	0.0038437227671903	0.0343875082143444	Rp_R20_pos_vs_Rp_R10_pos	2CXKH@1|root,2RY8V@2759|Eukaryota,39S8R@33154|Opisthokonta,3P2AX@4751|Fungi,1GTDW@112252|Fungi incertae sedis	-	-	-	-		3.53383968733501	2.4152479438498418
g19762	2780.93990355183	-1.36875539944359	0.304888712628142	-4.48936068391944	7.14372501159614e-06	0.0004788403156582	Rp_R20_pos_vs_Rp_R10_pos	COG2132@1|root,KOG1263@2759|Eukaryota,38G3A@33154|Opisthokonta,3NVG2@4751|Fungi,1GRV0@112252|Fungi incertae sedis	Mortierella verticillata NRRL 6337	FET3	K19791	-	COG2132	1.36875539944359	5.146075271399035
g19763	1554.81334155259	-1.06948213711328	0.289135318292677	-3.69889829934473	0.0002165373383905	0.0050072222289752	Rp_R20_pos_vs_Rp_R10_pos	COG0672@1|root,2QQWE@2759|Eukaryota,38C9P@33154|Opisthokonta,3NWZY@4751|Fungi,1GVZ9@112252|Fungi incertae sedis	Mortierella verticillata NRRL 6337	FTR1	K07243	-	COG0672	1.06948213711328	3.664467205736506
g19829	240.471945900253	-0.846936014771621	0.297905874288459	-2.84296513720821	0.0044695959183526	0.0380328462086857	Rp_R20_pos_vs_Rp_R10_pos	COG2225@1|root,KOG1261@2759|Eukaryota,38GR5@33154|Opisthokonta,3NX6Q@4751|Fungi,1GT3J@112252|Fungi incertae sedis	Malate synthase	-	K01638	ko00620,ko00630,ko01100,ko01110,ko01120,ko01200,map00620,map00630,map01100,map01110,map01120,map01200	COG2225	0.846936014771621	2.3497317382466374
g19830	157.313103720168	-1.63240673101983	0.239934399440769	-6.80355436662935	1.0206894559139399e-11	7.957059454584481e-09	Rp_R20_pos_vs_Rp_R10_pos	COG1956@1|root,2RXXR@2759|Eukaryota,3A0D1@33154|Opisthokonta,3P1WW@4751|Fungi,1GTVS@112252|Fungi incertae sedis	Domain present in phytochromes and cGMP-specific phosphodiesterases.	YKL069W	K08968	ko00270,map00270	COG1956	1.63240673101983	10.991106371622756
g19831	136.011299004013	-0.783824930227405	0.283218106827639	-2.76756644907744	0.0056476530928572	0.0444207530225547	Rp_R20_pos_vs_Rp_R10_pos	KOG4339@1|root,KOG4339@2759|Eukaryota,394BM@33154|Opisthokonta,3Q1I7@4751|Fungi,1GXIF@112252|Fungi incertae sedis	negative regulation of integrin-mediated signaling pathway	-	-	-		0.783824930227405	2.2481319876794994
g19851	2168.89115122589	-1.03510629590921	0.210658325088488	-4.9136738150482	8.93854153067877e-07	0.0001006529434918	Rp_R20_pos_vs_Rp_R10_pos	COG0365@1|root,KOG1175@2759|Eukaryota,38BR4@33154|Opisthokonta,3NUTI@4751|Fungi,1GVSG@112252|Fungi incertae sedis	AMP-binding enzyme C-terminal domain	ACS2	K01895	ko00010,ko00620,ko00640,ko00680,ko00720,ko01100,ko01110,ko01120,ko01130,ko01200,map00010,map00620,map00640,map00680,map00720,map01100,map01110,map01120,map01130,map01200	COG0365	1.03510629590921	6.0487333376750705
g20008	389.767895271125	-0.849845322782833	0.295392390133819	-2.87700479486907	0.0040146949492289	0.0354710706568276	Rp_R20_pos_vs_Rp_R10_pos	COG5593@1|root,KOG2038@2759|Eukaryota,38CDC@33154|Opisthokonta,3NUH0@4751|Fungi,1GWAQ@112252|Fungi incertae sedis	CBF/Mak21 family	MAK21	K14832	-	COG5593	0.849845322782833	2.3963474483677865
g20017	1525.53579474455	-1.13610147944506	0.333071236789875	-3.4109864616193	0.0006472830535679	0.0104958241702144	Rp_R20_pos_vs_Rp_R10_pos	KOG0252@1|root,KOG0252@2759|Eukaryota,38H3A@33154|Opisthokonta,3NTWV@4751|Fungi,1GT18@112252|Fungi incertae sedis	Sugar (and other) transporter	-	K08176	-		1.13610147944506	3.1889057630396787
g20028	1139.91849560742	-0.743343404269278	0.24620385841638	-3.01921915054692	0.0025342713938891	0.0262344978972114	Rp_R20_pos_vs_Rp_R10_pos	COG0561@1|root,KOG3189@2759|Eukaryota,38BMK@33154|Opisthokonta,3NUGP@4751|Fungi,1GSQM@112252|Fungi incertae sedis	Involved in the synthesis of the GDP-mannose and dolichol-phosphate-mannose required for a number of critical mannosyl transfer reactions	PMM1	K17497	ko00051,ko00520,ko01100,ko01110,ko01130,map00051,map00520,map01100,map01110,map01130	COG0561	0.743343404269278	2.5961468785776023
g20144	345.594938472546	-0.928876532169171	0.2432524998035	-3.818569317559	0.0001342278694446	0.0036666639969984	Rp_R20_pos_vs_Rp_R10_pos	COG0474@1|root,KOG0204@2759|Eukaryota,38BS0@33154|Opisthokonta,3NX5D@4751|Fungi,1GS33@112252|Fungi incertae sedis	This magnesium-dependent enzyme catalyzes the hydrolysis of ATP coupled with the transport of calcium	PMC1	K01537	-	COG0474	0.928876532169171	3.872157303172989
g20162	98.3454501035123	-1.26383236648861	0.420873078086988	-3.00288241821777	0.0026743573633327	0.0270087440943652	Rp_R20_pos_vs_Rp_R10_pos	COG3325@1|root,KOG2806@2759|Eukaryota,3A1YI@33154|Opisthokonta,3P1Y1@4751|Fungi,3V0HE@5204|Basidiomycota,228AF@155619|Agaricomycetes,3W3RT@5338|Agaricales	Glycoside hydrolase family 18 protein	-	K01183	ko00520,ko01100,map00520,map01100	COG3325	1.26383236648861	2.5727805602178133
g20173	336.848450662842	-0.962094705283664	0.274582048000266	-3.5038514436411	0.0004585811028373	0.0082916863277527	Rp_R20_pos_vs_Rp_R10_pos	COG2225@1|root,KOG1261@2759|Eukaryota,38GR5@33154|Opisthokonta,3NX6Q@4751|Fungi,1GT3J@112252|Fungi incertae sedis	Malate synthase	-	K01638	ko00620,ko00630,ko01100,ko01110,ko01120,ko01200,map00620,map00630,map01100,map01110,map01120,map01200	COG2225	0.962094705283664	3.3385838455994885
g20207	1314.58822752436	-0.985189604860069	0.22761817663975	-4.32825541177813	1.50295116714238e-05	0.000810194606564	Rp_R20_pos_vs_Rp_R10_pos	COG0365@1|root,KOG1175@2759|Eukaryota,38BR4@33154|Opisthokonta,3NUTI@4751|Fungi,1GVSG@112252|Fungi incertae sedis	AMP-binding enzyme C-terminal domain	ACS2	K01895	ko00010,ko00620,ko00640,ko00680,ko00720,ko01100,ko01110,ko01120,ko01130,ko01200,map00010,map00620,map00640,map00680,map00720,map01100,map01110,map01120,map01130,map01200	COG0365	0.985189604860069	4.823055129982041
g20230	306.021181330553	-0.744439313877731	0.264249671181422	-2.81718160915565	0.0048447122736938	0.0401262759293807	Rp_R20_pos_vs_Rp_R10_pos	COG1413@1|root,KOG0567@2759|Eukaryota,38FQT@33154|Opisthokonta,3NW2E@4751|Fungi,1GRW2@112252|Fungi incertae sedis	Catalyzes the hydroxylation of the N(6)-(4-aminobutyl)- L-lysine intermediate to form hypusine, an essential post- translational modification only found in mature eIF-5A factor	LIA1	K06072	-	COG1413	0.744439313877731	2.3147320104930134
g20269	47.0719040257579	-0.737542084510131	0.234800017968069	-3.14115003436853	0.0016828579817933	0.0200089370480092	Rp_R20_pos_vs_Rp_R10_pos	COG0318@1|root,KOG1176@2759|Eukaryota,38D1V@33154|Opisthokonta,3NX59@4751|Fungi,1GSR2@112252|Fungi incertae sedis	AMP-binding enzyme C-terminal domain	-	K01179	ko00500,ko01100,map00500,map01100	COG0318	0.737542084510131	2.773952533059204
g20368	460.626303090808	-1.17406993545213	0.234698161077647	-5.00246755262692	5.66011110084582e-07	7.21539571717257e-05	Rp_R20_pos_vs_Rp_R10_pos	KOG1318@1|root,KOG1318@2759|Eukaryota,38KP9@33154|Opisthokonta,3P00W@4751|Fungi,1GY8T@112252|Fungi incertae sedis	helix loop helix domain	-	-	-		1.17406993545213	6.247175044074852
g2045	44.5917844189721	-5.03132621446889	1.616266015701	-3.11293200846441	0.0018523868720494	0.0213096750722741	Rp_R20_pos_vs_Rp_R10_pos	KOG1675@1|root,KOG1675@2759|Eukaryota,38CAR@33154|Opisthokonta,3P7KD@4751|Fungi,1GUVU@112252|Fungi incertae sedis	Allomyces macrogynus ATCC 38327	-	-	-		5.03132621446889	2.7322683055321213
g20461	240.549828342564	-0.993654256419928	0.358293035688675	-2.77330050390185	0.0055490852396398	0.0439353159071327	Rp_R20_pos_vs_Rp_R10_pos	-	-	-	-	-	-	0.993654256419928	2.2557786039259895
g2048	2435.16439776177	-1.52459138018133	0.344402309631708	-4.42677455273654	9.56526124859534e-06	0.0005837950517366	Rp_R20_pos_vs_Rp_R10_pos	28K5G@1|root,2QSK3@2759|Eukaryota,38FDK@33154|Opisthokonta,3NY8A@4751|Fungi,1GWA6@112252|Fungi incertae sedis	Polysaccharide deacetylase	-	-	-		1.52459138018133	5.019303163924826
g20507	121.304579163634	-2.62712352923716	0.539763495846764	-4.8671752525906	1.13204636144815e-06	0.0001214044851862	Rp_R20_pos_vs_Rp_R10_pos	293H0@1|root,2RADY@2759|Eukaryota,3AWTA@33154|Opisthokonta,3Q2UV@4751|Fungi,1GY2N@112252|Fungi incertae sedis	-	-	-	-		2.62712352923716	5.946135786832547
g20523	497.192567932403	-1.04763164457675	0.35606929738944	-2.94221280031042	0.0032587590639801	0.0307933741108693	Rp_R20_pos_vs_Rp_R10_pos	COG5050@1|root,KOG2877@2759|Eukaryota,38ERC@33154|Opisthokonta,3NWCJ@4751|Fungi,1GWJH@112252|Fungi incertae sedis	CDP-alcohol phosphatidyltransferase	-	K00993	ko00440,ko00564,ko00565,ko01100,ko01110,map00440,map00564,map00565,map01100,map01110	COG5050	1.04763164457675	2.4869477478662487
g20526	47.1574005411186	-0.832985077394264	0.286537416429845	-2.9070726182045	0.0036482849359956	0.0331155787584847	Rp_R20_pos_vs_Rp_R10_pos	COG0318@1|root,COG0318@2|Bacteria,1MXWG@1224|Proteobacteria,2VKC8@28216|Betaproteobacteria,1K0ZH@119060|Burkholderiaceae	amp-dependent synthetase and ligase	-	-	-	COG0318	0.832985077394264	2.4379112500316453
g20536	909.165525614193	-0.854418524515761	0.303036382401209	-2.81952456581449	0.0048094849468308	0.0398836934441964	Rp_R20_pos_vs_Rp_R10_pos	COG0473@1|root,KOG0786@2759|Eukaryota,3963S@33154|Opisthokonta,3NUBD@4751|Fungi,1GS36@112252|Fungi incertae sedis	Catalyzes the oxidation of 3-carboxy-2-hydroxy-4- methylpentanoate (3-isopropylmalate) to 3-carboxy-4-methyl-2- oxopentanoate. The product decarboxylates to 4-methyl-2 oxopentanoate	-	K00052	ko00290,ko00660,ko01100,ko01110,ko01210,ko01230,map00290,map00660,map01100,map01110,map01210,map01230	COG0473	0.854418524515761	2.3179014302220455
g20567	28.9881894582027	-7.02048240065511	1.72433518465787	-4.07141399370567	4.67286156483746e-05	0.001804080591575	Rp_R20_pos_vs_Rp_R10_pos	COG0726@1|root,2QRIP@2759|Eukaryota,39UFN@33154|Opisthokonta,3NWJ2@4751|Fungi,1GWH8@112252|Fungi incertae sedis	Glycosyl hydrolase family 57	CDA2	K01452	ko00520,ko01100,map00520,map01100	COG0726	7.02048240065511	4.330417084911434
g2057	1297.67666854694	-0.714800927953625	0.226736421878864	-3.15256332454392	0.0016184371376939	0.0195962379593304	Rp_R20_pos_vs_Rp_R10_pos	COG0060@1|root,KOG0434@2759|Eukaryota,38CIS@33154|Opisthokonta,3NVSZ@4751|Fungi,1GT8Q@112252|Fungi incertae sedis	Anticodon-binding domain of tRNA	ILS1	K01870	ko00970,map00970	COG0060	0.714800927953625	2.790904164523905
g20570	14.0240759183264	-2.25579431358045	0.759977830191577	-2.96823699845535	0.0029951329570936	0.0291867066862166	Rp_R20_pos_vs_Rp_R10_pos	KOG2562@1|root,KOG2562@2759|Eukaryota,38EFV@33154|Opisthokonta,3P3GS@4751|Fungi,1GUX9@112252|Fungi incertae sedis	EF-hand domain pair	-	-	-		2.25579431358045	2.5235838940591653
g20634	4.48078148290141	-4.54763415301516	1.29453405077331	-3.51295058658254	0.0004431598852858	0.0081251862005163	Rp_R20_pos_vs_Rp_R10_pos	KOG1721@1|root,KOG1721@2759|Eukaryota,3A8KZ@33154|Opisthokonta,3P0AA@4751|Fungi,1GXGD@112252|Fungi incertae sedis	Zinc finger, C2H2 type	USV1	K21544	-		4.54763415301516	3.353439558720727
g20697	39.4746610690619	-0.996427444095601	0.349112532463269	-2.85417265620631	0.0043149073788762	0.0370117891081012	Rp_R20_pos_vs_Rp_R10_pos	KOG3105@1|root,KOG3105@2759|Eukaryota	DNA binding	-	-	-		0.996427444095601	2.3650285221445286
g20711	6.79910778383947	-2.52175481305666	0.796046064423191	-3.16785036162939	0.0015357054241294	0.0189295147217376	Rp_R20_pos_vs_Rp_R10_pos	2CMYG@1|root,2QSRP@2759|Eukaryota,38EGN@33154|Opisthokonta,3NVJR@4751|Fungi,1GSIK@112252|Fungi incertae sedis	Phosphoesterase family	-	-	-		2.52175481305666	2.8136920817942275
g20724	6139.314554005	-1.0158413383657	0.261642908554482	-3.88254871488012	0.0001033672994441	0.0030901943841186	Rp_R20_pos_vs_Rp_R10_pos	COG0372@1|root,KOG2617@2759|Eukaryota,38CK5@33154|Opisthokonta,3NU5Z@4751|Fungi,1GSDT@112252|Fungi incertae sedis	Citrate synthase, C-terminal domain	CIT1	K01647	ko00020,ko00630,ko01100,ko01110,ko01120,ko01130,ko01200,ko01210,ko01230,map00020,map00630,map01100,map01110,map01120,map01130,map01200,map01210,map01230	COG0372	1.0158413383657	3.9856168298795653
g20726	268.207965446387	-0.795296203241824	0.164386919290489	-4.83795308455443	1.31183094696443e-06	0.0001374425040619	Rp_R20_pos_vs_Rp_R10_pos	COG3145@1|root,KOG4176@2759|Eukaryota,3A55G@33154|Opisthokonta,3P4MW@4751|Fungi,1GUUK@112252|Fungi incertae sedis	2OG-Fe(II) oxygenase superfamily	-	-	-	COG3145	0.795296203241824	5.882122128017493
g2075	742.767233081675	-0.674096987986745	0.144087598408942	-4.6783831185357	2.89145913643478e-06	0.0002430085329074	Rp_R20_pos_vs_Rp_R10_pos	COG0474@1|root,KOG0206@2759|Eukaryota,38BZ2@33154|Opisthokonta,3NX4W@4751|Fungi,1GSEX@112252|Fungi incertae sedis	Mortierella verticillata NRRL 6337	DRS2	K14802	-	COG0474	0.674096987986745	5.538882940986632
g20758	290.949904425409	-0.817433983871119	0.166990983548062	-4.89507856354322	9.82664633419164e-07	0.0001094375244767	Rp_R20_pos_vs_Rp_R10_pos	2DSYR@1|root,2S6GZ@2759|Eukaryota,393YG@33154|Opisthokonta,3Q1CS@4751|Fungi,1GUE2@112252|Fungi incertae sedis	Microtubule associated protein (MAP65/ASE1 family)	-	-	-		0.817433983871119	6.007594674137551
g2080	389.71315202557	-0.8394013608856	0.25402451797925	-3.30441080082737	0.0009517625743095	0.0135854053652673	Rp_R20_pos_vs_Rp_R10_pos	KOG2587@1|root,KOG2587@2759|Eukaryota,38F2V@33154|Opisthokonta,3NZ6S@4751|Fungi,1GTVD@112252|Fungi incertae sedis	RNA polymerase III subunit RPC82	RPC82	K03023	ko00230,ko00240,ko01100,ko03020,ko04623,ko05169,map00230,map00240,map01100,map03020,map04623,map05169		0.8394013608856	3.021471376749313
g20829	109.387304228593	-3.62643557356577	1.03477486611462	-3.5045648017934	0.000457354246328	0.0082842834842039	Rp_R20_pos_vs_Rp_R10_pos	KOG0490@1|root,KOG0490@2759|Eukaryota,3A9IA@33154|Opisthokonta,3P6YR@4751|Fungi,1GWYM@112252|Fungi incertae sedis	Homeodomain	-	-	-		3.62643557356577	3.3397472843317364
g20840	9.76065932058768	-4.65553384936708	1.07383232678871	-4.33543834845187	1.45469942599973e-05	0.0007904906880854	Rp_R20_pos_vs_Rp_R10_pos	28K5G@1|root,2QSK3@2759|Eukaryota,38FDK@33154|Opisthokonta,3NY8A@4751|Fungi,1GWET@112252|Fungi incertae sedis	Glycosyl hydrolase family 57	-	-	-		4.65553384936708	4.83722673253018
g2087	48.3111017357152	-0.896729007662508	0.316657474389158	-2.83185801753874	0.0046278393026123	0.0387930830540323	Rp_R20_pos_vs_Rp_R10_pos	-	-	-	-	-	-	0.896729007662508	2.334621729927811
g20870	2369.46081733836	-1.02242605516042	0.308713440108308	-3.31189356317535	0.0009266679483721	0.0133970275645904	Rp_R20_pos_vs_Rp_R10_pos	COG1448@1|root,KOG1411@2759|Eukaryota,38ED5@33154|Opisthokonta,3NU8Q@4751|Fungi,1GT52@112252|Fungi incertae sedis	Aminotransferase class I and II	AAT1	K14454,K14455	ko00220,ko00250,ko00270,ko00330,ko00350,ko00360,ko00400,ko00710,ko00950,ko00960,ko01100,ko01110,ko01120,ko01130,ko01200,ko01210,ko01230,ko04975,map00220,map00250,map00270,map00330,map00350,map00360,map00400,map00710,map00950,map00960,map01100,map01110,map01120,map01130,map01200,map01210,map01230,map04975	COG1448	1.02242605516042	3.033075858113947
g20871	145.859331075057	-1.92859803691782	0.30043655011706	-6.41931894160804	1.36885352796092e-10	7.70702559951108e-08	Rp_R20_pos_vs_Rp_R10_pos	2CMQJ@1|root,2QRF6@2759|Eukaryota,39RE5@33154|Opisthokonta,3NVPZ@4751|Fungi,1GVM0@112252|Fungi incertae sedis	Glycosyl hydrolase family 9	-	K01179	ko00500,ko01100,map00500,map01100		1.92859803691782	9.863643020384313
g20872	215.869257836825	-1.80069518456273	0.646334806183833	-2.78600992447646	0.0053361237949413	0.0428687646451311	Rp_R20_pos_vs_Rp_R10_pos	-	-	-	-	-	-	1.80069518456273	2.272774103597458
g20948	78.3103559074045	-1.075471163282	0.369801001171396	-2.90824297358659	0.003634658184658	0.0330214642513822	Rp_R20_pos_vs_Rp_R10_pos	2D6C5@1|root,2S56Q@2759|Eukaryota,3A6GY@33154|Opisthokonta,3P5NG@4751|Fungi,1GUWP@112252|Fungi incertae sedis	Ser-Thr-rich glycosyl-phosphatidyl-inositol-anchored membrane family	-	-	-		1.075471163282	2.4395364253818177
g20959	55.3823441183572	-0.697516540119295	0.221447185240223	-3.14980991680991	0.0016337672268484	0.0196656856171066	Rp_R20_pos_vs_Rp_R10_pos	COG0534@1|root,KOG1347@2759|Eukaryota,38BY6@33154|Opisthokonta,3NUM1@4751|Fungi,1GS6J@112252|Fungi incertae sedis	MatE	ERC1	K03327	-	COG0534	0.697516540119295	2.786809820078113
g20975	1514.38245899027	-1.12196168570695	0.246810057665523	-4.54585074984029	5.47137985723156e-06	0.0003989186990152	Rp_R20_pos_vs_Rp_R10_pos	2944I@1|root,2RB1G@2759|Eukaryota,3AXGN@33154|Opisthokonta,3Q2GM@4751|Fungi,1GXM2@112252|Fungi incertae sedis	-	-	-	-		1.12196168570695	5.261903132750803
g21107	12.7565781118056	-1.08009586356066	0.383629465726171	-2.81546638112416	0.004870649270252	0.0402458989232524	Rp_R20_pos_vs_Rp_R10_pos	KOG0490@1|root,KOG0490@2759|Eukaryota,3A985@33154|Opisthokonta,3P73R@4751|Fungi,1GXA3@112252|Fungi incertae sedis	Homeodomain	-	-	-		1.08009586356066	2.312413142339184
g21121	92.9590982614192	-0.880111642616317	0.302822430734973	-2.90636212278007	0.0036565800641711	0.0331611728504179	Rp_R20_pos_vs_Rp_R10_pos	KOG1674@1|root,KOG1674@2759|Eukaryota,39UTS@33154|Opisthokonta,3NYEI@4751|Fungi,1GXI1@112252|Fungi incertae sedis	Cyclin	PCL1	K06656,K06657	ko04111,map04111		0.880111642616317	2.4369249128599915
g21143	844.280585194972	-0.617234428119582	0.195604341421794	-3.15552519761614	0.0016020942718952	0.0195149331713006	Rp_R20_pos_vs_Rp_R10_pos	KOG3743@1|root,KOG3743@2759|Eukaryota,38B47@33154|Opisthokonta,3NX4M@4751|Fungi,1GTG8@112252|Fungi incertae sedis	LAG1, DNA binding	-	K06053	ko04330,ko04658,ko05165,ko05169,ko05203,map04330,map04658,map05165,map05169,map05203		0.617234428119582	2.7953119323471034
g21251	11.8626333829504	-1.23959435629968	0.429053482377809	-2.88913715238918	0.0038630054428578	0.0345208701885631	Rp_R20_pos_vs_Rp_R10_pos	2D8F7@1|root,2T9ZP@2759|Eukaryota,394TF@33154|Opisthokonta,3Q1W7@4751|Fungi,1GW9W@112252|Fungi incertae sedis	-	-	-	-		1.23959435629968	2.4130746799469627
g21255	172.176006569265	-1.67561295070615	0.378472611065058	-4.42730306425825	9.5418622683378e-06	0.0005837950517366	Rp_R20_pos_vs_Rp_R10_pos	-	-	-	-	-	-	1.67561295070615	5.0203668565396775
g21259	4258.03988594719	-0.809328267462293	0.251530908829203	-3.21760960205432	0.0012926362922435	0.0168383322670211	Rp_R20_pos_vs_Rp_R10_pos	COG0005@1|root,COG0443@1|root,KOG0102@2759|Eukaryota,KOG3984@2759|Eukaryota,38EJA@33154|Opisthokonta,3NVS1@4751|Fungi,1GS6N@112252|Fungi incertae sedis	MreB/Mbl protein	-	K04043	ko03018,ko04212,ko05152,map03018,map04212,map05152	COG0005,COG0443	0.809328267462293	2.8885236549274844
g21306	978.049066124121	-1.19297004386739	0.37107865548887	-3.21487109598298	0.0013050311091908	0.0169344913906467	Rp_R20_pos_vs_Rp_R10_pos	KOG1839@1|root,KOG1839@2759|Eukaryota,38HJZ@33154|Opisthokonta,3NVWU@4751|Fungi,1GT94@112252|Fungi incertae sedis	mRNA-binding protein involved in proper cytoplasmic distribution of mitochondria	CLU1	K03255	-		1.19297004386739	2.8843791355372956
g21344	20.1442599456917	-2.4701717231727	0.700077162999909	-3.52842779871256	0.0004180359693212	0.0078394208449814	Rp_R20_pos_vs_Rp_R10_pos	KOG1674@1|root,KOG1674@2759|Eukaryota,39JFS@33154|Opisthokonta,3Q3SW@4751|Fungi	Cyclin	-	-	-		2.4701717231727	3.3787863483550122
g21398	50.7086049992122	-2.14721188480851	0.539293466343404	-3.98152771878982	6.84737338744864e-05	0.0023217187345362	Rp_R20_pos_vs_Rp_R10_pos	2CZPH@1|root,2SB4K@2759|Eukaryota,3ASFX@33154|Opisthokonta,3P75C@4751|Fungi,1GW4X@112252|Fungi incertae sedis	Polysaccharide deacetylase	-	-	-		2.14721188480851	4.164475989397589
g21463	1042.38065413648	-1.68425160073434	0.59348820679137	-2.83788554087716	0.0045413464502497	0.0384175923205813	Rp_R20_pos_vs_Rp_R10_pos	COG2124@1|root,KOG0158@2759|Eukaryota,38BTY@33154|Opisthokonta,3Q626@4751|Fungi,1GY9D@112252|Fungi incertae sedis	Cytochrome P450	-	-	-	COG2124	1.68425160073434	2.342815365376648
g21487	100.59678654289	-2.39159700480487	0.642920969285855	-3.7198926758625	0.0001993074526751	0.0047138421916844	Rp_R20_pos_vs_Rp_R10_pos	COG2730@1|root,2QWCD@2759|Eukaryota,39ZH0@33154|Opisthokonta,3NXWA@4751|Fungi,1GVTH@112252|Fungi incertae sedis	Cellulase (glycosyl hydrolase family 5)	-	-	-	COG2730	2.39159700480487	3.700476461484376
g21512	532.546645632014	-0.836732905719728	0.29891177865206	-2.79926374762804	0.0051219282220539	0.0416097647826896	Rp_R20_pos_vs_Rp_R10_pos	COG5193@1|root,KOG2590@2759|Eukaryota,38EPU@33154|Opisthokonta,3NZRJ@4751|Fungi,1GSYJ@112252|Fungi incertae sedis	Domain in the RNA-binding Lupus La protein; unknown function	-	K18757	-	COG5193	0.836732905719728	2.290566511963711
g21523	2505.2771994299	-0.830001311120949	0.270109868258301	-3.07282853630225	0.0021204028395443	0.0234087391910266	Rp_R20_pos_vs_Rp_R10_pos	292YM@1|root,2R9VF@2759|Eukaryota,3AWA0@33154|Opisthokonta,3Q2SF@4751|Fungi,1GXZU@112252|Fungi incertae sedis	-	-	-	-		0.830001311120949	2.6735816228583658
g21524	12.0547077314677	-1.17499998139887	0.41954874374438	-2.80062805316076	0.0051003267499319	0.0415174790740444	Rp_R20_pos_vs_Rp_R10_pos	2EN9H@1|root,2SRRY@2759|Eukaryota	-	-	-	-		1.17499998139887	2.2924020001478027
g21537	838.291761486861	-0.970988873868771	0.286543978475266	-3.38862075914321	0.0007024509023132	0.0111147364082646	Rp_R20_pos_vs_Rp_R10_pos	COG2070@1|root,2QQW7@2759|Eukaryota,38HPS@33154|Opisthokonta,3P328@4751|Fungi,1GVW2@112252|Fungi incertae sedis	Nitronate monooxygenase	-	-	-	COG2070	0.970988873868771	3.1533840253013348
g21551	1681.31177503093	-0.739783251228979	0.23320598627063	-3.17223096653479	0.001512726462699	0.0187302704168883	Rp_R20_pos_vs_Rp_R10_pos	KOG1826@1|root,KOG1826@2759|Eukaryota,38EMB@33154|Opisthokonta,3Q1U2@4751|Fungi,1GW1D@112252|Fungi incertae sedis	GTPase-activator protein for Ras-like GTPases	-	-	-		0.739783251228979	2.8202395957576027
g2156	716.868283031102	-1.19038486747224	0.312699404908485	-3.80680247159607	0.0001407750929403	0.0037593812369006	Rp_R20_pos_vs_Rp_R10_pos	-	-	-	-	-	-	1.19038486747224	3.8514741772638414
g21585	34.972284672827	-1.52503863852314	0.50548497903703	-3.01698112064261	0.0025530571208314	0.0263616478767868	Rp_R20_pos_vs_Rp_R10_pos	-	-	-	-	-	-	1.52503863852314	2.592939468398114
g21594	1948.89523826564	-0.749719066950561	0.227526411715471	-3.29508588166946	0.000983916047979	0.0138706993306843	Rp_R20_pos_vs_Rp_R10_pos	COG0443@1|root,KOG0103@2759|Eukaryota,38HTW@33154|Opisthokonta,3NV9J@4751|Fungi,1GT9N@112252|Fungi incertae sedis	MreB/Mbl protein	SSE1	K09485,K09489	ko04141,ko04530,ko04612,map04141,map04530,map04612	COG0443	0.749719066950561	3.0070419558927233
g21629	85.1305271697316	-1.71241155830333	0.545589470185821	-3.13864480874257	0.0016973104778162	0.0200754713274194	Rp_R20_pos_vs_Rp_R10_pos	COG0639@1|root,COG5132@1|root,KOG0375@2759|Eukaryota,KOG3404@2759|Eukaryota,3A009@33154|Opisthokonta,3P1XY@4751|Fungi,1GTK6@112252|Fungi incertae sedis	G10 protein	BUD31	K12873	ko03040,map03040	COG0639,COG5132	1.71241155830333	2.7702387077889887
g21633	601.155213181151	-1.72914169404744	0.504284611390119	-3.42890037687421	0.0006060319344669	0.0100274785956825	Rp_R20_pos_vs_Rp_R10_pos	-	-	-	-	-	-	1.72914169404744	3.217504490359551
g21647	355.726937185754	-0.892615114702592	0.289539044572284	-3.08288340186102	0.0020500546119808	0.0228284441298938	Rp_R20_pos_vs_Rp_R10_pos	COG1620@1|root,2RZJX@2759|Eukaryota,3A39U@33154|Opisthokonta,3Q1ZS@4751|Fungi,1GWNH@112252|Fungi incertae sedis	L-lactate permease	-	-	-	COG1620	0.892615114702592	2.6882345694974195
g21655	587.072074134329	-0.659413445534009	0.191939922965787	-3.43552000722407	0.0005914177917747	0.0098997196063409	Rp_R20_pos_vs_Rp_R10_pos	KOG3206@1|root,KOG3206@2759|Eukaryota,394WV@33154|Opisthokonta,3Q1ZY@4751|Fungi,1GWPH@112252|Fungi incertae sedis	CAP_GLY	-	-	-		0.659413445534009	3.228105614619929
g21658	207.522098668089	-1.46202163042981	0.338254350259518	-4.3222552180278	1.54442387904651e-05	0.0008259611505117	Rp_R20_pos_vs_Rp_R10_pos	COG0513@1|root,KOG0342@2759|Eukaryota,38D7H@33154|Opisthokonta,3NUXT@4751|Fungi,1GS8Q@112252|Fungi incertae sedis	DUF4217	HAS1	K13179	-	COG0513	1.46202163042981	4.811233492169745
g21669	40.8494970076658	-1.50142824638592	0.368871703269299	-4.07032643891848	4.69473066266965e-05	0.0018056450816252	Rp_R20_pos_vs_Rp_R10_pos	-	-	-	-	-	-	1.50142824638592	4.328389318216106
g21772	205.80134613323	-1.10500500767559	0.343055744625776	-3.22106545360722	0.0012771497651889	0.0166682915237597	Rp_R20_pos_vs_Rp_R10_pos	COG0513@1|root,KOG0342@2759|Eukaryota,38D7H@33154|Opisthokonta,3NUXT@4751|Fungi,1GS8Q@112252|Fungi incertae sedis	DUF4217	HAS1	K13179	-	COG0513	1.10500500767559	2.8937581721325287
g21788	189.679904069359	-1.0625445532348	0.349371878557561	-3.04129959635473	0.002355593159456	0.0250309049293963	Rp_R20_pos_vs_Rp_R10_pos	COG1620@1|root,2RZJX@2759|Eukaryota,3A39U@33154|Opisthokonta,3Q1ZS@4751|Fungi,1GWNH@112252|Fungi incertae sedis	L-lactate permease	-	-	-	COG1620	1.0625445532348	2.6278997155235464
g21800	293.737774440844	-3.91255871440267	1.33715899412124	-2.92602355561609	0.0034332494055913	0.0318337292781021	Rp_R20_pos_vs_Rp_R10_pos	-	-	-	-	-	-	3.91255871440267	2.4642946464613114
g21820	210.35847755587	-0.697120108427728	0.249456875122067	-2.79455159568805	0.0051971746676435	0.0420525083187495	Rp_R20_pos_vs_Rp_R10_pos	COG0513@1|root,KOG0342@2759|Eukaryota,38D7H@33154|Opisthokonta,3NUXT@4751|Fungi,1GS8Q@112252|Fungi incertae sedis	DUF4217	HAS1	K13179	-	COG0513	0.697120108427728	2.2842326870795815
g21832	1887.53390124615	-0.887193036626611	0.234376337444769	-3.78533535551846	0.0001535014357678	0.0039735895294744	Rp_R20_pos_vs_Rp_R10_pos	COG0443@1|root,KOG0103@2759|Eukaryota,38HTW@33154|Opisthokonta,3NV9J@4751|Fungi,1GT9N@112252|Fungi incertae sedis	MreB/Mbl protein	SSE1	K09485,K09489	ko04141,ko04530,ko04612,map04141,map04530,map04612	COG0443	0.887193036626611	3.8138875580166536
g2185	52.5037925587063	-3.69504943844107	1.23473280578996	-2.99259031679897	0.0027662080473783	0.0276880350184257	Rp_R20_pos_vs_Rp_R10_pos	293VI@1|root,2RASE@2759|Eukaryota,3AX6N@33154|Opisthokonta,3Q219@4751|Fungi,1GWTQ@112252|Fungi incertae sedis	-	-	-	-		3.69504943844107	2.558115159573594
g21872	23.212089865645	-2.1765062881561	0.616539007502772	-3.53020046042473	0.0004152449174965	0.0078076397591485	Rp_R20_pos_vs_Rp_R10_pos	-	-	-	-	-	-	2.1765062881561	3.3816956745098796
g21898	227.253092121087	-1.06262800275078	0.306244556141135	-3.46986740316475	0.0005207153600011	0.0091821955374784	Rp_R20_pos_vs_Rp_R10_pos	COG1026@1|root,KOG0961@2759|Eukaryota,38C6N@33154|Opisthokonta,3NV61@4751|Fungi,1GSIZ@112252|Fungi incertae sedis	Peptidase M16 inactive domain	-	-	-	COG1026	1.06262800275078	3.283399611367265
g21901	230.485689063688	-1.54976863633541	0.321259263508947	-4.82404342028336	1.40676771726341e-06	0.0001459711744429	Rp_R20_pos_vs_Rp_R10_pos	KOG0578@1|root,KOG0578@2759|Eukaryota,38BIW@33154|Opisthokonta,3NVDQ@4751|Fungi,1GVJS@112252|Fungi incertae sedis	P21-Rho-binding domain	CLA4	K08286,K19833	ko04011,map04011		1.54976863633541	5.851777606501832
g21902	99.5453155235139	-3.63491589746012	1.15254806229243	-3.15380851903932	0.0016115478650378	0.0195830117964344	Rp_R20_pos_vs_Rp_R10_pos	KOG2204@1|root,KOG2204@2759|Eukaryota,38DVP@33154|Opisthokonta,3NUBI@4751|Fungi,1GW5T@112252|Fungi incertae sedis	Glycosyl hydrolase family 47	-	K01230	ko00510,ko00513,ko01100,ko04141,map00510,map00513,map01100,map04141		3.63491589746012	2.79275679085715
g21951	301.696107077591	-0.688225184136147	0.180575495214967	-3.81128781242906	0.0001382446932012	0.0037065477646303	Rp_R20_pos_vs_Rp_R10_pos	KOG3565@1|root,KOG3565@2759|Eukaryota	regulation of protein localization to cell-cell adherens junction	-	-	-		0.688225184136147	3.859351530964822
g21960	633.154239899994	-1.1379232940164	0.197482313593785	-5.76215294072903	8.304768999801261e-09	2.63014629464018e-06	Rp_R20_pos_vs_Rp_R10_pos	KOG3719@1|root,KOG3719@2759|Eukaryota,3AK4E@33154|Opisthokonta,3NUER@4751|Fungi,1GWQS@112252|Fungi incertae sedis	Choline/Carnitine o-acyltransferase	YAT1	K00624	ko04146,map04146		1.1379232940164	8.080672443105046
g22064	328.346022527277	-0.974328145286649	0.314061976683858	-3.1023435424258	0.0019199500679994	0.0218749117078588	Rp_R20_pos_vs_Rp_R10_pos	KOG0490@1|root,KOG0490@2759|Eukaryota,395CU@33154|Opisthokonta,3Q2GD@4751|Fungi,1GXKN@112252|Fungi incertae sedis	Homeodomain	-	-	-		0.974328145286649	2.7167100658143206
g22133	299.921814190949	-1.0176550658728	0.226152238711282	-4.49986730917128	6.79958930781222e-06	0.0004609393835453	Rp_R20_pos_vs_Rp_R10_pos	KOG3128@1|root,KOG3128@2759|Eukaryota,39AX7@33154|Opisthokonta,3P3CG@4751|Fungi,1GWRX@112252|Fungi incertae sedis	Pyrimidine 5'-nucleotidase (UMPH-1)	-	-	-		1.0176550658728	5.167517317696305
g22144	6248.09142018597	-1.07159581413061	0.268180129896615	-3.99580615664448	6.44744746071338e-05	0.0022149713996813	Rp_R20_pos_vs_Rp_R10_pos	COG0474@1|root,KOG0204@2759|Eukaryota,38BS0@33154|Opisthokonta,3NX5D@4751|Fungi,1GSDH@112252|Fungi incertae sedis	This magnesium-dependent enzyme catalyzes the hydrolysis of ATP coupled with the transport of calcium	PMC1	K01537	-	COG0474	1.07159581413061	4.190612188176489
g22154	460.442227734069	-0.800190173151208	0.173001467714056	-4.62533748253393	3.73988952261344e-06	0.0002938132586583	Rp_R20_pos_vs_Rp_R10_pos	KOG3743@1|root,KOG3743@2759|Eukaryota,38B47@33154|Opisthokonta,3NX4M@4751|Fungi,1GTG8@112252|Fungi incertae sedis	LAG1, DNA binding	-	K06053	ko04330,ko04658,ko05165,ko05169,ko05203,map04330,map04658,map05165,map05169,map05203		0.800190173151208	5.427141226790969
g22179	2601.51597405532	-0.787426768524914	0.261555097936566	-3.01055790820749	0.0026076821861942	0.026654115094287	Rp_R20_pos_vs_Rp_R10_pos	COG0477@1|root,KOG4686@2759|Eukaryota,38NCS@33154|Opisthokonta,3NYNM@4751|Fungi,1GV91@112252|Fungi incertae sedis|KOG3764@1|root,KOG3764@2759|Eukaryota,39JDB@33154|Opisthokonta,3NY2M@4751|Fungi,1GVZN@112252|Fungi incertae sedis	Major Facilitator Superfamily|MFS/sugar transport protein	-	-	-	COG0477|	0.787426768524914	2.5837453397778254
g2225	191.735503380849	-0.990609482851822	0.30520670583266	-3.24570025468234	0.0011716212962265	0.0156646385575305	Rp_R20_pos_vs_Rp_R10_pos	2DZEN@1|root,2S6Z0@2759|Eukaryota,38WIG@33154|Opisthokonta,3Q0NC@4751|Fungi,1GVGS@112252|Fungi incertae sedis	Putative methyltransferase	-	-	-		0.990609482851822	2.9312127428716295
g22364	48.2910265414115	-0.853211296413582	0.246400633350262	-3.46269928292242	0.0005347857255549	0.0092837452775719	Rp_R20_pos_vs_Rp_R10_pos	KOG4546@1|root,KOG4546@2759|Eukaryota,38GNP@33154|Opisthokonta,3NXIQ@4751|Fungi,1GSR1@112252|Fungi incertae sedis	Peroxisomal membrane protein (Pex16)	-	K13335	ko04146,map04146		0.853211296413582	3.271820193398599
g22375	6486.1555461871	-0.761213749300718	0.212394902137107	-3.58395489553385	0.0003384305527839	0.0067582747530809	Rp_R20_pos_vs_Rp_R10_pos	COG4264@1|root,2RX6M@2759|Eukaryota,3A1MG@33154|Opisthokonta,3P3PT@4751|Fungi,1GTR9@112252|Fungi incertae sedis	Ferric iron reductase FhuF-like transporter	-	-	-	COG4264	0.761213749300718	3.4705304366894785
g22382	75.044757366799	-3.19337567129443	0.929465733503317	-3.43571102859063	0.0005910009852111	0.0098997196063409	Rp_R20_pos_vs_Rp_R10_pos	COG5019@1|root,KOG2655@2759|Eukaryota,38BV0@33154|Opisthokonta,3NUM5@4751|Fungi,1GSPH@112252|Fungi incertae sedis	Septin	CDC3	K16944	-	COG5019	3.19337567129443	3.2284117951400852
g22423	121.457455457237	-1.5168423805388	0.510267590665716	-2.97264103832239	0.0029524952698534	0.0289241791322663	Rp_R20_pos_vs_Rp_R10_pos	KOG0252@1|root,KOG0252@2759|Eukaryota,38H3A@33154|Opisthokonta,3NTWV@4751|Fungi,1GS8D@112252|Fungi incertae sedis	Sugar (and other) transporter	-	-	-		1.5168423805388	2.529810789490303
g22437	1395.60486884552	-0.956408132854055	0.196266046303039	-4.87301879703299	1.0990576129051e-06	0.0001205537113107	Rp_R20_pos_vs_Rp_R10_pos	KOG4711@1|root,KOG4711@2759|Eukaryota,38HAN@33154|Opisthokonta,3NWXR@4751|Fungi,1GWMT@112252|Fungi incertae sedis	Fusaric acid resistance protein family	-	-	-		0.956408132854055	5.958979541142518
g2244	226.055153541056	-1.01894490816322	0.365042749946932	-2.79130295920504	0.0052496309912892	0.0423585870073415	Rp_R20_pos_vs_Rp_R10_pos	KOG2637@1|root,KOG2637@2759|Eukaryota,38FAZ@33154|Opisthokonta,3P01A@4751|Fungi,1GT2Y@112252|Fungi incertae sedis	Low temperature viability protein	LTV1	K05012,K14798	-		1.01894490816322	2.2798712230853213
g22462	44.2630170201464	-3.56258365871876	0.820957893011917	-4.33954492556056	1.42778076832187e-05	0.0007812990506383	Rp_R20_pos_vs_Rp_R10_pos	COG1028@1|root,KOG0725@2759|Eukaryota,38FP8@33154|Opisthokonta,3NVM2@4751|Fungi,1GU91@112252|Fungi incertae sedis	KR domain	-	-	-	COG1028	3.56258365871876	4.845338472123846
g22487	32.3312145822088	-1.98647398470567	0.539959894030471	-3.67892876242688	0.0002342156728392	0.0052398647602403	Rp_R20_pos_vs_Rp_R10_pos	-	-	-	-	-	-	1.98647398470567	3.6303840469244664
g2249	674.856681944844	-0.627629862249895	0.153691443502571	-4.08370074446856	4.43241043612595e-05	0.0017343731106146	Rp_R20_pos_vs_Rp_R10_pos	28K5W@1|root,2QSKG@2759|Eukaryota,39GXX@33154|Opisthokonta,3NUA9@4751|Fungi,1GVQA@112252|Fungi incertae sedis	ubiE/COQ5 methyltransferase family	-	-	-		0.627629862249895	4.353360031246337
g22494	5.43378961869152	-2.95262983692463	0.956524727260696	-3.08683064093951	0.002023028205634	0.0226170759514593	Rp_R20_pos_vs_Rp_R10_pos	KOG0379@1|root,KOG0379@2759|Eukaryota,3AQRC@33154|Opisthokonta,3PFIF@4751|Fungi,1GW1J@112252|Fungi incertae sedis	Galactose oxidase, central domain	-	-	-		2.95262983692463	2.6939980621299315
g2251	483.522126347797	-0.805702021497628	0.211047827032393	-3.817627657327	0.0001347410721578	0.0036736656276607	Rp_R20_pos_vs_Rp_R10_pos	COG0285@1|root,KOG2525@2759|Eukaryota,38DEV@33154|Opisthokonta,3NUTU@4751|Fungi,1GS0Q@112252|Fungi incertae sedis	Catalyzes conversion of folates to polyglutamate derivatives allowing concentration of folate compounds in the cell and the intracellular retention of these cofactors, which are important substrates for most of the folate-dependent enzymes that are involved in one-carbon transfer reactions involved in purine, pyrimidine and amino acid synthesis	MET7	K01930,K17785	ko00790,ko01100,ko01523,map00790,map01100,map01523	COG0285	0.805702021497628	3.8705000012139794
g22568	2265.54656857318	-0.65837933454796	0.17810874202556	-3.69650207542018	0.0002185904731044	0.0050290695792888	Rp_R20_pos_vs_Rp_R10_pos	KOG1721@1|root,KOG1721@2759|Eukaryota,39RGS@33154|Opisthokonta,3NW34@4751|Fungi,1GVRM@112252|Fungi incertae sedis	zinc finger	pacC	-	-		0.65837933454796	3.660368769963397
g22642	64.1460210086931	-1.54436537931537	0.46097735768047	-3.35019790795422	0.0008075384062329	0.0121457870142289	Rp_R20_pos_vs_Rp_R10_pos	2E512@1|root,2T9XS@2759|Eukaryota,394QY@33154|Opisthokonta,3Q1TI@4751|Fungi,1GVY7@112252|Fungi incertae sedis	-	-	-	-		1.54436537931537	3.0928368136180673
g22657	10.1493565908629	-1.55674716556636	0.567484537998935	-2.74324155342763	0.0060835915916843	0.0468852920045053	Rp_R20_pos_vs_Rp_R10_pos	2DKYR@1|root,2S63V@2759|Eukaryota,3A7H5@33154|Opisthokonta,3P555@4751|Fungi	Spizellomyces punctatus DAOM BR117	-	-	-		1.55674716556636	2.2158399490291956
g22663	345.713490091147	-1.12764007762029	0.219795904868937	-5.13039621139756	2.89132945494646e-07	4.72615780018627e-05	Rp_R20_pos_vs_Rp_R10_pos	COG0323@1|root,KOG1977@2759|Eukaryota,397QP@33154|Opisthokonta,3Q1XG@4751|Fungi,1GWDE@112252|Fungi incertae sedis	mismatched DNA binding	-	-	-	COG0323	1.12764007762029	6.53890241946277
g2274	249.988636114661	-1.28458859250402	0.352253510350737	-3.64677300511486	0.0002655543175929	0.0056126386478544	Rp_R20_pos_vs_Rp_R10_pos	2CS9K@1|root,2RAYJ@2759|Eukaryota,3AXDC@33154|Opisthokonta,3Q2BN@4751|Fungi,1GXCG@112252|Fungi incertae sedis	-	-	-	-		1.28458859250402	3.5758466330829988
g22789	802.583387385796	-0.936513366075214	0.301240651615634	-3.10885453557627	0.0018781416167176	0.0215317038626981	Rp_R20_pos_vs_Rp_R10_pos	COG0086@1|root,KOG0262@2759|Eukaryota,38C9Q@33154|Opisthokonta,3NVF6@4751|Fungi,1GS5P@112252|Fungi incertae sedis	DNA-dependent RNA polymerase catalyzes the transcription of DNA into RNA using the four ribonucleoside triphosphates as substrates	RPA190	K02999	ko00230,ko00240,ko01100,ko03020,map00230,map00240,map01100,map03020	COG0086	0.936513366075214	2.726271663912195
g22854	143.524887382468	-0.605445796080097	0.208122334005478	-2.90908613423565	0.0036248697492067	0.0330065071638233	Rp_R20_pos_vs_Rp_R10_pos	COG0534@1|root,KOG1347@2759|Eukaryota,38BY6@33154|Opisthokonta,3NUM1@4751|Fungi,1GS6J@112252|Fungi incertae sedis	MatE	ERC1	K03327	-	COG0534	0.605445796080097	2.44070759411839
g22871	1728.1464224979	-0.874596971090801	0.229142874341356	-3.81681941279966	0.0001351830373742	0.0036736656276607	Rp_R20_pos_vs_Rp_R10_pos	2944I@1|root,2RB1G@2759|Eukaryota,3AXGN@33154|Opisthokonta,3Q2GM@4751|Fungi,1GXM2@112252|Fungi incertae sedis	-	-	-	-		0.874596971090801	3.869077799791955
g22933	7.37650752672099	-2.99995808826093	1.01543888691107	-2.95434627029767	0.0031333221754944	0.0300280412175396	Rp_R20_pos_vs_Rp_R10_pos	2CDQ5@1|root,2S3EW@2759|Eukaryota,3AMU6@33154|Opisthokonta	Transposase	-	-	-		2.99995808826093	2.5039949476507637
g22960	668.109383836342	-0.998152794611287	0.2384275517744	-4.18639870762813	2.83415324551813e-05	0.0012709170825975	Rp_R20_pos_vs_Rp_R10_pos	COG1100@1|root,KOG0395@2759|Eukaryota,38FTP@33154|Opisthokonta,3NW4A@4751|Fungi,3V0KP@5204|Basidiomycota,3N3M5@452284|Ustilaginomycotina	Ras subfamily of RAS small GTPases	ras2	K04353,K07827	ko01521,ko01522,ko04010,ko04012,ko04013,ko04014,ko04015,ko04024,ko04062,ko04068,ko04071,ko04072,ko04137,ko04138,ko04140,ko04150,ko04151,ko04210,ko04211,ko04213,ko04214,ko04218,ko04320,ko04360,ko04370,ko04371,ko04510,ko04530,ko04540,ko04550,ko04611,ko04650,ko04660,ko04662,ko04664,ko04670,ko04714,ko04720,ko04722,ko04725,ko04726,ko04730,ko04810,ko04910,ko04912,ko04914,ko04915,ko04916,ko04917,ko04919…	COG1100	0.998152794611287	4.54757667071398
g23003	9.90621886766322	-1.82452337879497	0.635788707631323	-2.86970082496804	0.004108603354266	0.0360351715221198	Rp_R20_pos_vs_Rp_R10_pos	2D437@1|root,2STPU@2759|Eukaryota,3AQR2@33154|Opisthokonta,3PFCW@4751|Fungi,1GVBR@112252|Fungi incertae sedis	ubiE/COQ5 methyltransferase family	-	-	-		1.82452337879497	2.386305783626993
g23018	1091.66209205657	-0.773117199766795	0.209518221075618	-3.6899759638937	0.0002242752416684	0.0051191834159665	Rp_R20_pos_vs_Rp_R10_pos	COG1748@1|root,KOG0172@2759|Eukaryota,38BKM@33154|Opisthokonta,3NY2F@4751|Fungi,1GUZQ@112252|Fungi incertae sedis	Saccharopine dehydrogenase NADP binding domain	-	K14157	ko00310,ko01100,ko01110,ko01130,map00310,map01100,map01110,map01130	COG1748	0.773117199766795	3.649218666676802
g23023	71.4778673058515	-0.86922464701971	0.303792539701805	-2.86124421578264	0.0042198185826416	0.0365363104876393	Rp_R20_pos_vs_Rp_R10_pos	2F97P@1|root,2TAI4@2759|Eukaryota,395GV@33154|Opisthokonta,3Q2KH@4751|Fungi,1GXS7@112252|Fungi incertae sedis	-	-	-	-		0.86922464701971	2.3747062197139845
g23040	191.953376943925	-1.11370780279249	0.378719674412338	-2.94071810375481	0.0032745238441597	0.0308560315189557	Rp_R20_pos_vs_Rp_R10_pos	COG0515@1|root,KOG1152@2759|Eukaryota,38BA6@33154|Opisthokonta,3NXGP@4751|Fungi,1GWK7@112252|Fungi incertae sedis	Lipopolysaccharide kinase (Kdo/WaaP) family	-	K08801	-	COG0515	1.11370780279249	2.4848518428136552
g23044	128.984971168811	-0.669851505099733	0.153371946866392	-4.36749691704222	1.25678569876267e-05	0.0007135515217988	Rp_R20_pos_vs_Rp_R10_pos	KOG4162@1|root,KOG4162@2759|Eukaryota,39GYW@33154|Opisthokonta,3NXNR@4751|Fungi,1GVIV@112252|Fungi incertae sedis	Tetratricopeptide repeat	-	K21845	-		0.669851505099733	4.9007387698711655
g23048	1054.83524027017	-0.843480259596246	0.207686057893628	-4.06132346172345	4.87953093297427e-05	0.001850711633182	Rp_R20_pos_vs_Rp_R10_pos	2F92D@1|root,2TA7K@2759|Eukaryota,3953P@33154|Opisthokonta,3Q27J@4751|Fungi,1GX58@112252|Fungi incertae sedis	domain present in cyclins, TFIIB and Retinoblastoma	-	-	-		0.843480259596246	4.311621924516149
g23051	528.147877015882	-0.815856619500601	0.215187284800096	-3.79137931062475	0.0001498129455353	0.0039181401200711	Rp_R20_pos_vs_Rp_R10_pos	-	-	-	-	-	-	0.815856619500601	3.824450657052912
g23080	806.532471816463	-0.714904854697913	0.243066465059814	-2.94119081594406	0.003269530584799	0.030837652593435	Rp_R20_pos_vs_Rp_R10_pos	COG5019@1|root,KOG2655@2759|Eukaryota,38F6F@33154|Opisthokonta,3NUW2@4751|Fungi,1GT5C@112252|Fungi incertae sedis	Septin	CDC11	K16945,K16946	-	COG5019	0.714904854697913	2.4855145956777855
g23113	5707.90478949815	-0.633346430111255	0.215668978084675	-2.93665985593252	0.003317677796803	0.0310651251226472	Rp_R20_pos_vs_Rp_R10_pos	2ABQI@1|root,2RYPN@2759|Eukaryota,3A1CW@33154|Opisthokonta,3P2KS@4751|Fungi,1GWZB@112252|Fungi incertae sedis	-	-	-	-		0.633346430111255	2.479165793677884
g2319	131.837785090869	-0.855913922780871	0.242202986569725	-3.53387022556171	0.000409522100317	0.0077648301696227	Rp_R20_pos_vs_Rp_R10_pos	KOG0429@1|root,KOG0429@2759|Eukaryota,38C2Q@33154|Opisthokonta,3P3NU@4751|Fungi,1GWSH@112252|Fungi incertae sedis	Ubiquitin-conjugating enzyme E2, catalytic domain homologues	-	-	-		0.855913922780871	3.387722656084925
g23213	3380.67283799278	-0.634900785148678	0.172693622154519	-3.67645763188982	0.0002364951115661	0.005263476815976	Rp_R20_pos_vs_Rp_R10_pos	COG5025@1|root,KOG2294@2759|Eukaryota,38B51@33154|Opisthokonta,3Q37I@4751|Fungi,1GVF7@112252|Fungi incertae sedis	FORKHEAD	-	K09397,K09403,K09413	-	COG5025	0.634900785148678	3.6261778318471403
g2323	156.910752088207	-0.618013544389394	0.216315317655354	-2.85700315210247	0.0042766159110169	0.0367767195165051	Rp_R20_pos_vs_Rp_R10_pos	2F9B4@1|root,2TAGG@2759|Eukaryota,395F4@33154|Opisthokonta,3Q2IP@4751|Fungi,1GXPW@112252|Fungi incertae sedis	-	-	-	-		0.618013544389394	2.3688997525994706
g23264	1060.18043523868	-3.20948047849722	1.11561162509836	-2.8768797369015	0.0040162863070412	0.0354710706568276	Rp_R20_pos_vs_Rp_R10_pos	2CD3B@1|root,2RVI1@2759|Eukaryota,39QRY@33154|Opisthokonta,3Q6TB@4751|Fungi,1GVT8@112252|Fungi incertae sedis	-	-	-	-		3.20948047849722	2.396175335420786
g2333	160.610237770934	-1.12657970718486	0.341201298648668	-3.30180369080275	0.0009606527812931	0.0136340025410005	Rp_R20_pos_vs_Rp_R10_pos	KOG0147@1|root,KOG0147@2759|Eukaryota,39PTA@33154|Opisthokonta,3Q62A@4751|Fungi	RNA recognition motif. (a.k.a. RRM, RBD, or RNP domain)	-	-	-		1.12657970718486	3.0174335555331915
g23338	110.478180611198	-0.854888301480519	0.283754777687605	-3.01277147982225	0.0025887377404942	0.026554213189311	Rp_R20_pos_vs_Rp_R10_pos	-	-	-	-	-	-	0.854888301480519	2.586911944785435
g23371	114.643659859868	-0.721512506613966	0.248081421473649	-2.90836976960245	0.0036331846481523	0.0330214642513822	Rp_R20_pos_vs_Rp_R10_pos	KOG0254@1|root,KOG0254@2759|Eukaryota,38BTE@33154|Opisthokonta,3NUAW@4751|Fungi,1GVEG@112252|Fungi incertae sedis	Fungal trichothecene efflux pump (TRI12)	-	-	-		0.721512506613966	2.439712529570309
g23378	163.474657358759	-0.95498707219101	0.220084076943641	-4.33919202812461	1.43007522712933e-05	0.0007812990506383	Rp_R20_pos_vs_Rp_R10_pos	2CYDX@1|root,2S3SW@2759|Eukaryota,39RS6@33154|Opisthokonta,3NZIE@4751|Fungi,1GUF9@112252|Fungi incertae sedis	Alpha/beta hydrolase family	-	-	-		0.95498707219101	4.844641116473509
g2339	174.89500623426	-1.22141968254236	0.406061709993164	-3.00796566749157	0.002630028481985	0.026787963468017	Rp_R20_pos_vs_Rp_R10_pos	KOG3765@1|root,KOG3765@2759|Eukaryota,38GQG@33154|Opisthokonta,3NTVX@4751|Fungi	Glycosyl-transferase for dystroglycan	-	-	-		1.22141968254236	2.5800395482775653
g23390	279.256649643553	-0.913099596800527	0.291575343626739	-3.1316077190993	0.0017385199641242	0.0203453008965561	Rp_R20_pos_vs_Rp_R10_pos	COG3387@1|root,2QS7A@2759|Eukaryota,38D5C@33154|Opisthokonta,3NWWY@4751|Fungi,1GVHM@112252|Fungi incertae sedis	Glycosyl hydrolases family 15	-	-	-	COG3387	0.913099596800527	2.759820317773824
g23446	163.031928529987	-2.06469335095772	0.354029976402024	-5.83197324684485	5.47757029742998e-09	1.91422193721738e-06	Rp_R20_pos_vs_Rp_R10_pos	2E8CE@1|root,2SEV6@2759|Eukaryota,3ACUW@33154|Opisthokonta,3P8X5@4751|Fungi	-	-	-	-		2.06469335095772	8.26141204013147
g23447	112.168314488983	-1.82637751075811	0.315561851112295	-5.78770058649511	7.135645427867971e-09	2.33278059963638e-06	Rp_R20_pos_vs_Rp_R10_pos	2CS91@1|root,2RAWN@2759|Eukaryota,3AXB5@33154|Opisthokonta,3Q28C@4751|Fungi,1GX6J@112252|Fungi incertae sedis	-	-	-	-		1.82637751075811	8.146566738304886
g23462	346.218853455045	-0.999585698688846	0.197856299146174	-5.05207922619823	4.37026342853951e-07	5.9450247941656e-05	Rp_R20_pos_vs_Rp_R10_pos	COG3616@1|root,2QRZ0@2759|Eukaryota,38BQA@33154|Opisthokonta,3NV75@4751|Fungi,1GVMN@112252|Fungi incertae sedis	Putative serine dehydratase domain	-	K20498	ko00260,map00260	COG3616	0.999585698688846	6.359492384056357
g23506	14.4884397967524	-1.74460728078605	0.49989384637397	-3.48995550443506	0.000483100976641	0.0086425187074477	Rp_R20_pos_vs_Rp_R10_pos	2D8I1@1|root,2TABX@2759|Eukaryota,3959E@33154|Opisthokonta,3Q2DD@4751|Fungi,1GXFH@112252|Fungi incertae sedis	-	-	-	-		1.74460728078605	3.3159620845392133
g23507	62.2267055322221	-1.3033381550254	0.434523755133925	-2.99946352673791	0.00270455502794	0.0272052733803062	Rp_R20_pos_vs_Rp_R10_pos	KOG1075@1|root,KOG1075@2759|Eukaryota,39URR@33154|Opisthokonta	Reverse transcriptase (RNA-dependent DNA polymerase)	-	-	-		1.3033381550254	2.567904177805733
g23550	1785.41302264825	-1.60431615499275	0.404131722630538	-3.96978525850452	7.19374363137119e-05	0.0024180761138352	Rp_R20_pos_vs_Rp_R10_pos	COG0657@1|root,KOG1515@2759|Eukaryota,3A1YP@33154|Opisthokonta,3P38F@4751|Fungi,1GWC8@112252|Fungi incertae sedis	alpha/beta hydrolase fold	-	-	-	COG0657	1.60431615499275	4.143045043507325
g23557	83.1712400274104	-0.631830867445422	0.230194437194685	-2.74477035650977	0.0060553254310535	0.0467290381544974	Rp_R20_pos_vs_Rp_R10_pos	COG0186@1|root,KOG1740@2759|Eukaryota,38BJ5@33154|Opisthokonta,3NZ94@4751|Fungi,1GUC7@112252|Fungi incertae sedis	Ribosomal protein S17	-	K02961	ko03010,map03010	COG0186	0.631830867445422	2.2178625116269766
g23558	6.07288836941279	-1.509831267084	0.517640528514822	-2.91675628918759	0.0035369201337234	0.0324535238526214	Rp_R20_pos_vs_Rp_R10_pos	29MGB@1|root,2RUSD@2759|Eukaryota,3ANIG@33154|Opisthokonta,3Q2EV@4751|Fungi,1GXI9@112252|Fungi incertae sedis	LysM domain	-	-	-		1.509831267084	2.4513747467656346
g23576	996.013790746926	-0.938352139317963	0.308108428429279	-3.04552570697801	0.002322739212571	0.0248441166752525	Rp_R20_pos_vs_Rp_R10_pos	COG5019@1|root,KOG1547@2759|Eukaryota,38CPR@33154|Opisthokonta,3NUHB@4751|Fungi,1GT8X@112252|Fungi incertae sedis	Septin	CDC10	K16938	ko05100,map05100	COG5019	0.938352139317963	2.633999548227842
g23593	83.4771559800243	-1.95040128293039	0.56242276762056	-3.46785620216255	0.0005246279389723	0.0092075084305644	Rp_R20_pos_vs_Rp_R10_pos	COG2133@1|root,2S0Y3@2759|Eukaryota,3A99P@33154|Opisthokonta,3Q3YD@4751|Fungi,1GVTR@112252|Fungi incertae sedis	Glucose sorbosone	-	-	-	COG2133	1.95040128293039	3.280148584850499
g23697	463.386785433109	-0.714811894923887	0.161589460619115	-4.42362943836283	9.70564373874469e-06	0.0005889930926365	Rp_R20_pos_vs_Rp_R10_pos	KOG3661@1|root,KOG3661@2759|Eukaryota	DNA-binding transcription factor activity	-	-	-		0.714811894923887	5.012975654205251
g23717	45.4276619978979	-1.6784816666808	0.549163910186138	-3.05643112292627	0.0022398893575002	0.0242835376923614	Rp_R20_pos_vs_Rp_R10_pos	2CKGM@1|root,2RURP@2759|Eukaryota,3AWQV@33154|Opisthokonta,3Q2QA@4751|Fungi,1GXXA@112252|Fungi incertae sedis	-	-	-	-		1.6784816666808	2.6497734337256102
g23721	28.6051319131272	-2.22779768345486	0.471933018734449	-4.72058024129991	2.35172810805185e-06	0.0002137541570497	Rp_R20_pos_vs_Rp_R10_pos	2F91I@1|root,2TA6R@2759|Eukaryota,3952I@33154|Opisthokonta,3Q269@4751|Fungi,1GX31@112252|Fungi incertae sedis	-	-	-	-		2.22779768345486	5.628612890078209
g23728	479.159364160439	-1.25802999079182	0.434556388543472	-2.89497525282836	0.003791884253	0.0340530358546997	Rp_R20_pos_vs_Rp_R10_pos	COG0504@1|root,KOG2387@2759|Eukaryota,38H1I@33154|Opisthokonta,3NU1Q@4751|Fungi,1GSR4@112252|Fungi incertae sedis	Catalyzes the ATP-dependent amination of UTP to CTP with either L-glutamine or ammonia as the source of nitrogen	URA7	K01937	ko00240,ko01100,map00240,map01100	COG0504	1.25802999079182	2.4211449279401442
g23738	2674.1319161529	-1.45727200686616	0.480365524823446	-3.03367317503014	0.0024159600508442	0.0253841049343231	Rp_R20_pos_vs_Rp_R10_pos	KOG2262@1|root,KOG2262@2759|Eukaryota,38D8V@33154|Opisthokonta,3NY95@4751|Fungi,1GW4A@112252|Fungi incertae sedis	OPT oligopeptide transporter protein	-	-	-		1.45727200686616	2.6169102512766353
g23805	917.896047273262	-0.627048914123887	0.199994970389068	-3.13532341790413	0.0017166474118716	0.0202059967428727	Rp_R20_pos_vs_Rp_R10_pos	28HC7@1|root,2QPQM@2759|Eukaryota,38GPS@33154|Opisthokonta,3NUF8@4751|Fungi,1GT8G@112252|Fungi incertae sedis	PAP2 superfamily	AUR1	-	-		0.627048914123887	2.7653188969201095
g23877	4.70643259930669	-2.48423277759863	0.867888899384162	-2.86238570324081	0.0042046488209321	0.0364985126130512	Rp_R20_pos_vs_Rp_R10_pos	KOG0590@1|root,KOG0590@2759|Eukaryota,38GAY@33154|Opisthokonta,3NV7I@4751|Fungi,1GWNW@112252|Fungi incertae sedis	Protein tyrosine kinase	-	K08286	-		2.48423277759863	2.3762702713286914
g23879	21.7610380072681	-2.65622559818108	0.831076398336984	-3.19612685848893	0.0013928585710495	0.0176449064853764	Rp_R20_pos_vs_Rp_R10_pos	COG1404@1|root,KOG4266@2759|Eukaryota,38HI5@33154|Opisthokonta,3NWUG@4751|Fungi,1GRYX@112252|Fungi incertae sedis	Mortierella verticillata NRRL 6337	-	-	-	COG1404	2.65622559818108	2.8560929790039054
g23911	8.60329787148849	-1.94521681726528	0.640923747590646	-3.0350206628756	0.0024051920813632	0.025311961732685	Rp_R20_pos_vs_Rp_R10_pos	2BJVN@1|root,2S1HA@2759|Eukaryota,3A5KS@33154|Opisthokonta,3P58N@4751|Fungi,1GXBF@112252|Fungi incertae sedis	FAM72 protein	-	-	-		1.94521681726528	2.6188502346560445
g24085	175.709406717522	-3.96866844851043	1.38878839618626	-2.85764804732582	0.0042679348666578	0.0367332364383391	Rp_R20_pos_vs_Rp_R10_pos	COG3325@1|root,KOG2806@2759|Eukaryota,39ZJ9@33154|Opisthokonta,3NZT0@4751|Fungi,1GVI4@112252|Fungi incertae sedis	Glyco_18	-	K01183	ko00520,ko01100,map00520,map01100	COG3325	3.96866844851043	2.369782217004585
g24089	7.14005910410114	-2.4226381754892	0.838566788240408	-2.88902232888652	0.0038644163233435	0.0345208701885631	Rp_R20_pos_vs_Rp_R10_pos	KOG2242@1|root,KOG2242@2759|Eukaryota,38GI4@33154|Opisthokonta,3P33Q@4751|Fungi,1GTQB@112252|Fungi incertae sedis	SPRY domain	-	-	-		2.4226381754892	2.4129160920932353
g24100	129.53333679942	-0.784589147540177	0.283845697488659	-2.76413965221905	0.0057073106955537	0.0447683748019265	Rp_R20_pos_vs_Rp_R10_pos	2E512@1|root,2TA33@2759|Eukaryota,394XV@33154|Opisthokonta,3Q211@4751|Fungi,1GWT9@112252|Fungi incertae sedis	-	-	-	-		0.784589147540177	2.2435684846103734
g24117	1472.76090931182	-0.640793725004097	0.126622361352248	-5.06066794333022	4.17790272543603e-07	5.84013174771469e-05	Rp_R20_pos_vs_Rp_R10_pos	COG5059@1|root,KOG0244@2759|Eukaryota,39PS8@33154|Opisthokonta,3Q615@4751|Fungi,1GVFV@112252|Fungi incertae sedis	Kinesin motor, catalytic domain. ATPase.	-	-	-	COG5059	0.640793725004097	6.379041675963696
g24171	350.697363050071	-0.788855830484126	0.244357246769614	-3.22828907639427	0.0012453305860075	0.0163800166435994	Rp_R20_pos_vs_Rp_R10_pos	2F9B5@1|root,2TAGH@2759|Eukaryota,395F6@33154|Opisthokonta,3Q2IS@4751|Fungi,1GXQ1@112252|Fungi incertae sedis	Life-span regulatory factor	-	-	-		0.788855830484126	2.9047153452583134
g24196	8.86184803917592	-1.88714504937887	0.650032205540888	-2.90315623332631	0.0036942229410309	0.033412853543845	Rp_R20_pos_vs_Rp_R10_pos	KOG0254@1|root,KOG0254@2759|Eukaryota,38I33@33154|Opisthokonta,3NVZH@4751|Fungi,1GV59@112252|Fungi incertae sedis	Sugar (and other) transporter	-	-	-		1.88714504937887	2.4324768990587673
g24208	22.7130805055576	-1.48941662493146	0.465560041886454	-3.19919342496905	0.0013781267349172	0.0175239967315169	Rp_R20_pos_vs_Rp_R10_pos	-	-	-	-	-	-	1.48941662493146	2.8607108421204632
g24230	641.394350697434	-0.827623487541059	0.261362649550467	-3.16657138640328	0.0015424748165315	0.0189620370409196	Rp_R20_pos_vs_Rp_R10_pos	KOG2992@1|root,KOG2992@2759|Eukaryota,38DH8@33154|Opisthokonta,3NUEP@4751|Fungi,1GTTM@112252|Fungi incertae sedis	SRP40, C-terminal domain	SRP40	K11294	ko05130,map05130		0.827623487541059	2.8117819178170462
g24256	1643.28325391292	-0.786595493041978	0.270359022336665	-2.90944791205255	0.0036206771468024	0.0329979789067171	Rp_R20_pos_vs_Rp_R10_pos	KOG0123@1|root,KOG0123@2759|Eukaryota,3A81B@33154|Opisthokonta,3P6GF@4751|Fungi,1GWQN@112252|Fungi incertae sedis	Poly-adenylate binding protein, unique domain	-	K13126	ko03013,ko03015,ko03018,map03013,map03015,map03018		0.786595493041978	2.4412101991855732
g2433	4583.33017627375	-0.694516424080607	0.224874411628429	-3.08846355195002	0.0020119437149418	0.0225055668643241	Rp_R20_pos_vs_Rp_R10_pos	KOG1642@1|root,KOG1642@2759|Eukaryota,38KSQ@33154|Opisthokonta,3NV66@4751|Fungi,1GTRU@112252|Fungi incertae sedis	Ribonuclease T2 family	-	K01166	-		0.694516424080607	2.6963841730356464
g2480	298.514063393473	-1.74411081381452	0.274531109769005	-6.35305344914114	2.11082330844935e-10	1.069606940974e-07	Rp_R20_pos_vs_Rp_R10_pos	COG5147@1|root,KOG0048@2759|Eukaryota,38EUR@33154|Opisthokonta,3P4KQ@4751|Fungi	Myb-like DNA-binding domain	-	-	-	COG5147	1.74411081381452	9.675548118836849
g2482	236.254132278379	-1.06075181302682	0.359562586655133	-2.95011731586029	0.0031765328768161	0.0303131567232512	Rp_R20_pos_vs_Rp_R10_pos	-	-	-	-	-	-	1.06075181302682	2.4980466453984738
g2488	279.623718224656	-1.12600028365503	0.362933916822734	-3.10249395678552	0.0019189746590978	0.0218749117078588	Rp_R20_pos_vs_Rp_R10_pos	-	-	-	-	-	-	1.12600028365503	2.7169307602758144
g2501	24.0344580654547	-4.0897703119439	0.956547126923035	-4.27555548162027	1.90661310440039e-05	0.0009685499000774	Rp_R20_pos_vs_Rp_R10_pos	KOG0583@1|root,KOG0583@2759|Eukaryota	protein serine/threonine kinase activity	-	-	-		4.0897703119439	4.7197374263410214
g2511	126.486575809635	-0.756688964695456	0.271961606065601	-2.78233746168175	0.0053968890791249	0.0431575827983839	Rp_R20_pos_vs_Rp_R10_pos	-	-	-	-	-	-	0.756688964695456	2.267856507786003
g2522	1389.38825543469	-0.884978132464319	0.262330399398647	-3.37352489262777	0.0007421233610625	0.0115708449272125	Rp_R20_pos_vs_Rp_R10_pos	2C41J@1|root,2RASZ@2759|Eukaryota,3AX7B@33154|Opisthokonta,3Q22A@4751|Fungi,1GWVR@112252|Fungi incertae sedis	-	-	-	-		0.884978132464319	3.1295238971796437
g2534	2900.62113308696	-0.663651844651226	0.216833339646943	-3.06065407529955	0.0022085409578801	0.0240542271226617	Rp_R20_pos_vs_Rp_R10_pos	COG2802@1|root,KOG4159@2759|Eukaryota	histone H2A-K13 ubiquitination	-	-	-	COG2802	0.663651844651226	2.6558945422437708
g2550	249.600370457276	-1.36389196070718	0.367027272544348	-3.71605072084223	0.000202360976863	0.0047736113147159	Rp_R20_pos_vs_Rp_R10_pos	2F9XG@1|root,2TB3G@2759|Eukaryota,394M4@33154|Opisthokonta,3Q1Q9@4751|Fungi,1GVIC@112252|Fungi incertae sedis	-	-	-	-		1.36389196070718	3.693873232776089
g2551	108.170980195459	-3.20869367029171	0.883034778399522	-3.63371154656829	0.0002793731854772	0.0058197483005536	Rp_R20_pos_vs_Rp_R10_pos	2F9XG@1|root,2TB3G@2759|Eukaryota,394M4@33154|Opisthokonta,3Q1Q9@4751|Fungi,1GVIC@112252|Fungi incertae sedis	-	-	-	-		3.20869367029171	3.553815280248099
g2569	10.7290355863112	-3.3347233569482	1.00910042853815	-3.30464962915446	0.0009509519951724	0.0135834009796695	Rp_R20_pos_vs_Rp_R10_pos	28KX1@1|root,2QTDM@2759|Eukaryota,396V3@33154|Opisthokonta,3NXFH@4751|Fungi,1GWHE@112252|Fungi incertae sedis	regulator medusa	-	-	-		3.3347233569482	3.0218414060467507
g2656	19.6684344909976	-3.61507826414716	1.29106295999429	-2.80007898620464	0.0051090103761625	0.0415547878468854	Rp_R20_pos_vs_Rp_R10_pos	-	-	-	-	-	-	3.61507826414716	2.291663215284943
g2688	59.2691901600094	-0.929204963500394	0.32155503397104	-2.8897229566746	0.0038558147215888	0.0344744193171085	Rp_R20_pos_vs_Rp_R10_pos	-	-	-	-	-	-	0.929204963500394	2.4138838428513694
g2689	92.2870405061863	-0.92066072430499	0.337033924686712	-2.73165594579473	0.0063016910132873	0.0479028529128408	Rp_R20_pos_vs_Rp_R10_pos	-	-	-	-	-	-	0.92066072430499	2.200542895118558
g2745	103.354827910781	-1.63761935289063	0.376652541299355	-4.34782504650378	1.37494210938065e-05	0.000759800666684	Rp_R20_pos_vs_Rp_R10_pos	COG0367@1|root,KOG0571@2759|Eukaryota,39W47@33154|Opisthokonta,3NU53@4751|Fungi,1GX4T@112252|Fungi incertae sedis	Asparagine synthase	-	K01953	ko00250,ko01100,ko01110,map00250,map01100,map01110	COG0367	1.63761935289063	4.861715587001581
g2757	594.14476771538	-0.714906740837251	0.176504233714496	-4.05036596455612	5.11375943171465e-05	0.0018879925304448	Rp_R20_pos_vs_Rp_R10_pos	COG0575@1|root,KOG1440@2759|Eukaryota,38B4A@33154|Opisthokonta,3NY14@4751|Fungi,1GVTF@112252|Fungi incertae sedis	Cytidylyltransferase family	CDS1	K00981	ko00564,ko01100,ko01110,ko04070,map00564,map01100,map01110,map04070	COG0575	0.714906740837251	4.291259706488857
g2788	103.052889223422	-3.22342952766954	0.883589248098206	-3.64810859186833	0.0002641779837031	0.0055952179223402	Rp_R20_pos_vs_Rp_R10_pos	KOG0916@1|root,KOG0916@2759|Eukaryota,39S3J@33154|Opisthokonta,3NUI9@4751|Fungi,1GV79@112252|Fungi incertae sedis	1,3-beta-glucan synthase subunit FKS1	-	-	-		3.22342952766954	3.578103378828491
g2801	32.4630864724992	-1.5613192315504	0.341004309878142	-4.5785909043447	4.681187184918e-06	0.0003540409815339	Rp_R20_pos_vs_Rp_R10_pos	2DZFN@1|root,2S9HE@2759|Eukaryota,39C0F@33154|Opisthokonta,3Q1EW@4751|Fungi,1GXCC@112252|Fungi incertae sedis	COPI associated protein	-	-	-		1.5613192315504	5.329643992550909
g2844	74.0164741998596	-1.06060303098785	0.261790076383661	-4.05134925524643	5.0923129510524e-05	0.0018835053139576	Rp_R20_pos_vs_Rp_R10_pos	2CZWY@1|root,2SBZF@2759|Eukaryota,3AX84@33154|Opisthokonta,3Q23N@4751|Fungi,1GWYG@112252|Fungi incertae sedis	function. Source PGD	-	-	-		1.06060303098785	4.293084914378403
g2871	755.599593341302	-0.730538272143332	0.223858494206297	-3.2633931302607	0.0011008669479041	0.0149353896700601	Rp_R20_pos_vs_Rp_R10_pos	2CCV1@1|root,2SRIY@2759|Eukaryota,3AABR@33154|Opisthokonta,3P6WW@4751|Fungi,1GVKJ@112252|Fungi incertae sedis	Allomyces macrogynus ATCC 38327	-	-	-		0.730538272143332	2.958265167207016
g2911	450.517050055655	-0.634986788507437	0.19997660051878	-3.17530544503782	0.0014967885537521	0.0186186692928624	Rp_R20_pos_vs_Rp_R10_pos	2ETXX@1|root,2SW6D@2759|Eukaryota,3AUKF@33154|Opisthokonta,3PHJB@4751|Fungi,1GXFD@112252|Fungi incertae sedis	-	-	-	-		0.634986788507437	2.8248395466339877
g2939	93.5830478246347	-1.3223009494708	0.345113547890796	-3.83149533697593	0.0001273667888177	0.0035559193423524	Rp_R20_pos_vs_Rp_R10_pos	COG3325@1|root,KOG2806@2759|Eukaryota,39TWI@33154|Opisthokonta,3P0A2@4751|Fungi,1GVIB@112252|Fungi incertae sedis	LysM domain	-	-	-	COG3325	1.3223009494708	3.8949438005212227
g2964	80.6926185888186	-1.87126101733334	0.597980494279256	-3.12930109800448	0.0017522265604324	0.0204820531449855	Rp_R20_pos_vs_Rp_R10_pos	KOG2437@1|root,KOG2437@2759|Eukaryota,38E9J@33154|Opisthokonta,3NU0I@4751|Fungi,1GTGY@112252|Fungi incertae sedis	Kelch motif	-	-	-		1.87126101733334	2.756409740871
g2969	283.969741546215	-0.644697429877495	0.153508503229752	-4.19975060868514	2.67209132125275e-05	0.0012253533708251	Rp_R20_pos_vs_Rp_R10_pos	2940A@1|root,2RAX6@2759|Eukaryota,3AXBS@33154|Opisthokonta,3Q29G@4751|Fungi,1GX8I@112252|Fungi incertae sedis	Whi5 like	-	-	-		0.644697429877495	4.57314870351744
g2989	74.4098393164168	-2.61105218866213	0.536224861619999	-4.86932325512441	1.11981092306263e-06	0.0001213767251313	Rp_R20_pos_vs_Rp_R10_pos	KOG1721@1|root,KOG1721@2759|Eukaryota,3A8Y9@33154|Opisthokonta,3P77V@4751|Fungi,1GW8V@112252|Fungi incertae sedis	Zinc finger, C2H2 type	-	-	-		2.61105218866213	5.950855300546438
g2999	644.22727131203	-0.678355368841593	0.21654199488812	-3.13267349916157	0.0017322201575557	0.0203185013735518	Rp_R20_pos_vs_Rp_R10_pos	-	-	-	-	-	-	0.678355368841593	2.7613969118941206
g31	58.9594153678393	-1.17226404443658	0.390293507967913	-3.00354482076847	0.0026685423898514	0.026990362125698	Rp_R20_pos_vs_Rp_R10_pos	2CZQT@1|root,2SBAB@2759|Eukaryota,3A9BV@33154|Opisthokonta,3P788@4751|Fungi,1GUJX@112252|Fungi incertae sedis	Centromere DNA-binding protein complex CBF3 subunit, domain 2	-	-	-		1.17226404443658	2.573725894028716
g3101	260.540912919196	-1.43893309080688	0.406218976315909	-3.54225965477262	0.0003967147605085	0.0076001998872856	Rp_R20_pos_vs_Rp_R10_pos	-	-	-	-	-	-	1.43893309080688	3.4015216404934963
g3127	454.064846161078	-0.673839991419057	0.204761848418229	-3.29084737525288	0.0009988609110504	0.0139509425579936	Rp_R20_pos_vs_Rp_R10_pos	COG2940@1|root,KOG2084@2759|Eukaryota,3AJ7I@33154|Opisthokonta,3PBNF@4751|Fungi,1GW8U@112252|Fungi incertae sedis	SET (Su(var)3-9, Enhancer-of-zeste, Trithorax) domain	-	K11426	-	COG2940	0.673839991419057	3.00049498201303
g3168	900.447535827203	-0.744589529823125	0.259374957454028	-2.87070709189455	0.0040955482887421	0.0359829511332963	Rp_R20_pos_vs_Rp_R10_pos	COG2940@1|root,KOG1082@2759|Eukaryota	Histone-lysine N-methyltransferase	-	-	-	COG2940	0.744589529823125	2.387687949132994
g3319	237.647703374045	-0.861640425453711	0.286078465148368	-3.01190243385444	0.0025961602555192	0.0265874907172739	Rp_R20_pos_vs_Rp_R10_pos	29MFG@1|root,2RURH@2759|Eukaryota,38WI4@33154|Opisthokonta,3Q1RC@4751|Fungi,1GVPA@112252|Fungi incertae sedis	Putative methyltransferase	-	-	-		0.861640425453711	2.585668502958122
g3332	1665.72086345643	-0.7363395525033	0.196832910644093	-3.74093717404162	0.0001833353495081	0.0044287511980685	Rp_R20_pos_vs_Rp_R10_pos	2CH01@1|root,2SZYP@2759|Eukaryota,391R5@33154|Opisthokonta,3PH49@4751|Fungi,1GUQP@112252|Fungi incertae sedis	Arrestin (or S-antigen), N-terminal domain	-	-	-		0.7363395525033	3.736753789177631
g3335	75.8425273760622	-0.698836279921429	0.249099364905645	-2.80545187333632	0.0050246084224067	0.0410329525035305	Rp_R20_pos_vs_Rp_R10_pos	COG5347@1|root,KOG0521@2759|Eukaryota,38GBR@33154|Opisthokonta,3NW20@4751|Fungi,1GT30@112252|Fungi incertae sedis	Putative GTP-ase activating proteins for the small GTPase, ARF	-	K12488	ko04144,ko04666,map04144,map04666	COG5347	0.698836279921429	2.2988977780098394
g3349	135.46942248238	-0.748808625774367	0.218947695175363	-3.42003429254928	0.0006261324214783	0.0102845040931483	Rp_R20_pos_vs_Rp_R10_pos	COG0010@1|root,KOG2964@2759|Eukaryota,38BX2@33154|Opisthokonta,3NUEG@4751|Fungi,1GVGT@112252|Fungi incertae sedis	Arginase family	-	K01480	ko00330,ko01100,map00330,map01100	COG0010	0.748808625774367	3.2033338076274895
g3376	11.4172420415527	-1.97641078528242	0.571410301608972	-3.45882946057721	0.0005425283008495	0.0093587286212079	Rp_R20_pos_vs_Rp_R10_pos	-	-	-	-	-	-	1.97641078528242	3.2655776020283924
g3449	14.3879285630576	-2.41622317230486	0.760397010836386	-3.1775811028599	0.0014850914751961	0.0185352950189353	Rp_R20_pos_vs_Rp_R10_pos	28JGC@1|root,2QRVH@2759|Eukaryota,38T07@33154|Opisthokonta,3NWFG@4751|Fungi,1GW8B@112252|Fungi incertae sedis	Chitin synthase III catalytic subunit	CHS7	-	-		2.41622317230486	2.8282467948657173
g3526	183.741569016525	-1.35749641715849	0.426592193736724	-3.18218766561931	0.0014616707433204	0.018344646623134	Rp_R20_pos_vs_Rp_R10_pos	2EX3U@1|root,2SYUG@2759|Eukaryota,3AIKQ@33154|Opisthokonta,3PC4W@4751|Fungi,1GWJN@112252|Fungi incertae sedis	CotH kinase protein	-	-	-		1.35749641715849	2.8351504457525505
g3567	389.629966913121	-0.653364026462983	0.238244806972089	-2.74240616098518	0.0060990873927247	0.046968997858335	Rp_R20_pos_vs_Rp_R10_pos	2BVEB@1|root,2S26C@2759|Eukaryota,3A3EX@33154|Opisthokonta,3P49T@4751|Fungi,1GVVC@112252|Fungi incertae sedis	Domain of unknown function (DUF3425)	-	-	-		0.653364026462983	2.2147351436703078
g3622	7799.62656617432	-0.981313714089891	0.322182331590973	-3.045833423714	0.0023203634788046	0.0248318095838915	Rp_R20_pos_vs_Rp_R10_pos	COG0814@1|root,KOG1303@2759|Eukaryota,39T29@33154|Opisthokonta,3Q1YE@4751|Fungi,1GWFZ@112252|Fungi incertae sedis	Transmembrane amino acid transporter protein	-	-	-	COG0814	0.981313714089891	2.634443978697655
g3670	8.5585282641946	-4.03459566677912	0.981216978351237	-4.1118282253519	3.92538316812751e-05	0.0015944607501959	Rp_R20_pos_vs_Rp_R10_pos	COG0790@1|root,KOG1550@2759|Eukaryota,38DRF@33154|Opisthokonta,3NWWI@4751|Fungi,1GVS4@112252|Fungi incertae sedis	Sel1-like repeats.	-	-	-	COG0790	4.03459566677912	4.406117944095447
g3674	1333.54841030484	-0.602838308891186	0.198559398216429	-3.03606031397263	0.0023969141223576	0.0252667062234389	Rp_R20_pos_vs_Rp_R10_pos	-	-	-	-	-	-	0.602838308891186	2.620347525772077
g3696	124.297506639332	-0.875437140902705	0.306398410376503	-2.85718564866889	0.0042741576706165	0.0367711807409703	Rp_R20_pos_vs_Rp_R10_pos	2EASX@1|root,2SGZS@2759|Eukaryota,3ADUQ@33154|Opisthokonta,3P6FF@4751|Fungi	Universal stress protein family	-	-	-		0.875437140902705	2.369149461063928
g3729	484.710728915132	-3.96467441362726	1.41001473450564	-2.8117964419835	0.0049265670295165	0.0405097716516308	Rp_R20_pos_vs_Rp_R10_pos	-	-	-	-	-	-	3.96467441362726	2.3074556039427394
g3778	104.676007364087	-1.1447493337995	0.273237611740301	-4.18957451175325	2.7947800208121e-05	0.0012627231769704	Rp_R20_pos_vs_Rp_R10_pos	COG5307@1|root,KOG0929@2759|Eukaryota,39D8B@33154|Opisthokonta,3NUTS@4751|Fungi,1GW83@112252|Fungi incertae sedis	Pleckstrin homology domain	-	K12494	ko04144,map04144	COG5307	1.1447493337995	4.553652370069932
g3797	211.153603876617	-0.76487306393432	0.217683038079149	-3.51370079489709	0.0004419102757521	0.0081132965391485	Rp_R20_pos_vs_Rp_R10_pos	2E824@1|root,2SEJR@2759|Eukaryota,39ABW@33154|Opisthokonta,3PICU@4751|Fungi,1GUZW@112252|Fungi incertae sedis	Nucleotide-diphospho-sugar transferase	-	-	-		0.76487306393432	3.3546658996584617
g3806	5650.97835624388	-0.803907425510141	0.234115611450825	-3.43380529187392	0.0005951715539403	0.0099288331084915	Rp_R20_pos_vs_Rp_R10_pos	COG1866@1|root,2QQI5@2759|Eukaryota,38BH0@33154|Opisthokonta,3NVNR@4751|Fungi,1GSWH@112252|Fungi incertae sedis	Mortierella verticillata NRRL 6337 phosphoenolpyruvate carboxykinase (ATP)	PCK1	K01610	ko00010,ko00020,ko00620,ko00710,ko01100,ko01110,ko01120,ko01130,ko01200,map00010,map00020,map00620,map00710,map01100,map01110,map01120,map01130,map01200	COG1866	0.803907425510141	3.225357833950723
g382	6004.08865782631	-0.675697332739396	0.183542555005701	-3.68142054423515	0.000231938072349	0.0052061492673787	Rp_R20_pos_vs_Rp_R10_pos	COG0480@1|root,KOG0469@2759|Eukaryota,38CUM@33154|Opisthokonta,3NW98@4751|Fungi,1GSAS@112252|Fungi incertae sedis	Elongation factor G, domain IV	EFT2	K03234	ko04152,ko04921,map04152,map04921	COG0480	0.675697332739396	3.6346279566059043
g3829	58.5059024722009	-0.911469236241703	0.278157571900269	-3.27680900438872	0.0010498736215937	0.0144466316606128	Rp_R20_pos_vs_Rp_R10_pos	COG0491@1|root,KOG0813@2759|Eukaryota,38RE4@33154|Opisthokonta,3NW99@4751|Fungi,1GW1G@112252|Fungi incertae sedis	Hydroxyacylglutathione hydrolase C-terminus	GLO2	K01069	ko00620,map00620	COG0491	0.911469236241703	2.978862975927938
g3834	145.681146081294	-1.29614610128497	0.383936724378524	-3.37593675984769	0.0007356482640043	0.0115052890919014	Rp_R20_pos_vs_Rp_R10_pos	-	-	-	-	-	-	1.29614610128497	3.1333297855471534
g3835	83.9176202696023	-1.14904368920199	0.333318075360194	-3.44728886352861	0.0005662428026977	0.0096043308517826	Rp_R20_pos_vs_Rp_R10_pos	-	-	-	-	-	-	1.14904368920199	3.246997305100151
g395	45.3980064824671	-1.46681855920315	0.53675109949181	-2.73277234195126	0.0062803725615167	0.0478200118141932	Rp_R20_pos_vs_Rp_R10_pos	KOG2563@1|root,KOG2563@2759|Eukaryota,38GTZ@33154|Opisthokonta,3NYJT@4751|Fungi,1GV16@112252|Fungi incertae sedis	transporter	-	-	-		1.46681855920315	2.2020145924711443
g3971	533.557252573313	-1.23187295311559	0.403423865074446	-3.05354506701844	0.0022615475008583	0.0244175669609092	Rp_R20_pos_vs_Rp_R10_pos	COG2513@1|root,KOG1260@2759|Eukaryota,38CWA@33154|Opisthokonta,3NUMX@4751|Fungi,1GV6P@112252|Fungi incertae sedis	Phosphoenolpyruvate phosphomutase	ICL1	K01637	ko00630,ko01100,ko01110,ko01120,ko01200,map00630,map01100,map01110,map01120,map01200	COG2513	1.23187295311559	2.6455942860325896
g4070	596.317896494498	-0.696169575410518	0.178135314257527	-3.90809412671583	9.30270653798638e-05	0.0028964141139546	Rp_R20_pos_vs_Rp_R10_pos	COG2453@1|root,KOG1716@2759|Eukaryota,3A250@33154|Opisthokonta,3P3EA@4751|Fungi	Dual specificity phosphatase, catalytic domain	-	K04459,K21278	ko04010,ko04726,ko05418,map04010,map04726,map05418	COG2453	0.696169575410518	4.031390679026177
g4075	56.3799382396891	-4.3803999204955	1.06983203993155	-4.09447441934508	4.2312712449358e-05	0.001681639938502	Rp_R20_pos_vs_Rp_R10_pos	COG5036@1|root,COG5264@1|root,KOG1161@2759|Eukaryota,KOG4580@2759|Eukaryota,38D0A@33154|Opisthokonta,3NU6V@4751|Fungi,1GV14@112252|Fungi incertae sedis	Domain of unknown function (DUF202)	-	-	-	COG5036,COG5264	4.3803999204955	4.373529133401156
g4097	429.733043563034	-1.42302703929808	0.370731751756803	-3.83842773799308	0.0001238246433903	0.0035004207766778	Rp_R20_pos_vs_Rp_R10_pos	COG0589@1|root,2RXWD@2759|Eukaryota,3A8EK@33154|Opisthokonta,3C23A@33208|Metazoa,3DI4Y@33213|Bilateria	Universal stress protein family	-	-	-	COG0589	1.42302703929808	3.907192914093319
g413	50.6744991265665	-0.89203477235524	0.31933333207906	-2.79342831688611	0.0052152586439006	0.0421586605395175	Rp_R20_pos_vs_Rp_R10_pos	-	-	-	-	-	-	0.89203477235524	2.282724148439101
g4181	915.031262574829	-0.68125003866436	0.245953612918457	-2.76983139454927	0.0056085317107026	0.0442181583926819	Rp_R20_pos_vs_Rp_R10_pos	COG1028@1|root,KOG1200@2759|Eukaryota,39R7K@33154|Opisthokonta,3NXNF@4751|Fungi,1GRX6@112252|Fungi incertae sedis	KR domain	-	K00059	ko00061,ko00333,ko00780,ko01040,ko01100,ko01130,ko01212,map00061,map00333,map00780,map01040,map01100,map01130,map01212	COG1028	0.68125003866436	2.2511508202771773
g4220	864.444556914537	-1.07000915915381	0.23045266818345	-4.64307559373554	3.43260687301429e-06	0.0002783020348365	Rp_R20_pos_vs_Rp_R10_pos	COG2124@1|root,KOG0158@2759|Eukaryota,38BTY@33154|Opisthokonta,3Q626@4751|Fungi,1GY9D@112252|Fungi incertae sedis	Cytochrome P450	-	-	-	COG2124	1.07000915915381	5.464375932273927
g4256	7.81677963838109	-2.44600649890509	0.863316867942108	-2.83326619661173	0.004607499943252	0.03869504766774	Rp_R20_pos_vs_Rp_R10_pos	COG2730@1|root,2QRG8@2759|Eukaryota,38M6K@33154|Opisthokonta,3NUQG@4751|Fungi,1GS24@112252|Fungi incertae sedis	Mortierella verticillata NRRL 6337	exgD	K01210	ko00500,map00500	COG2730	2.44600649890509	2.3365346614578506
g4290	621.475124867296	-0.855189267349535	0.267989158086045	-3.19113382592498	0.0014171562190189	0.0178745111408186	Rp_R20_pos_vs_Rp_R10_pos	COG2233@1|root,KOG1292@2759|Eukaryota,39CFN@33154|Opisthokonta,3PAW7@4751|Fungi,1GY9Q@112252|Fungi incertae sedis	Permease family	-	-	-	COG2233	0.855189267349535	2.84858227302825
g4329	291.166278697923	-0.871523556494671	0.230384669315683	-3.78290603746933	0.0001550079417621	0.0039921931023851	Rp_R20_pos_vs_Rp_R10_pos	2BY31@1|root,2RUSP@2759|Eukaryota,3AWMN@33154|Opisthokonta,3Q1F2@4751|Fungi,1GWCU@112252|Fungi incertae sedis	basic region leucin zipper	-	-	-		0.871523556494671	3.8096460503774536
g4416	4.30470657568584	-2.03975319252805	0.670597805403428	-3.04169380825955	0.0023525106432918	0.0250173338031912	Rp_R20_pos_vs_Rp_R10_pos	2EN9H@1|root,2SRRY@2759|Eukaryota	-	-	-	-		2.03975319252805	2.6284684030495082
g4450	573.211832819565	-0.767726754055102	0.210742658048724	-3.64295848388513	0.000269522322344	0.0056728431480709	Rp_R20_pos_vs_Rp_R10_pos	KOG0586@1|root,KOG0586@2759|Eukaryota,3AJ2N@33154|Opisthokonta,3PB4V@4751|Fungi,1GV0A@112252|Fungi incertae sedis	Kinase-like	-	-	-		0.767726754055102	3.5694052599045
g447	468.783927838109	-0.886755090135063	0.180393370440067	-4.91567449497638	8.84773018575981e-07	0.0001006529434918	Rp_R20_pos_vs_Rp_R10_pos	COG1985@1|root,2RZWZ@2759|Eukaryota,38FM3@33154|Opisthokonta,3NX1M@4751|Fungi,1GUMP@112252|Fungi incertae sedis	RibD C-terminal domain	RIB7	K14654	ko00740,ko01100,map00740,map01100	COG1985	0.886755090135063	6.0531681297806
g4486	48.0599859422981	-1.05974388970311	0.371765953010684	-2.85056735594251	0.0043641306018381	0.0373234443749606	Rp_R20_pos_vs_Rp_R10_pos	KOG3442@1|root,KOG3442@2759|Eukaryota,396UG@33154|Opisthokonta,3Q1M1@4751|Fungi,1GV3X@112252|Fungi incertae sedis	CotH kinase protein	-	-	-		1.05974388970311	2.3601022611064035
g4523	11636.6159372191	-1.10680640653731	0.328370134029426	-3.37060619050734	0.0007500299277251	0.011658248930262	Rp_R20_pos_vs_Rp_R10_pos	28K5G@1|root,2QSK3@2759|Eukaryota,38FDK@33154|Opisthokonta,3NY8A@4751|Fungi,1GVR2@112252|Fungi incertae sedis	Polysaccharide deacetylase	-	-	-		1.10680640653731	3.124921407026232
g4528	64.1416222905276	-4.79342491436135	1.19594849503573	-4.00805296737978	6.12213914646452e-05	0.0021376638687145	Rp_R20_pos_vs_Rp_R10_pos	2CS76@1|root,2RAPU@2759|Eukaryota,3AX43@33154|Opisthokonta,3Q1XV@4751|Fungi,1GXAX@112252|Fungi incertae sedis	-	-	-	-		4.79342491436135	4.213096803805171
g4529	8.58786345265282	-1.5813490919573	0.549081948718395	-2.87998739650485	0.0039769106862649	0.0352000011789975	Rp_R20_pos_vs_Rp_R10_pos	2D8GH@1|root,2TA4I@2759|Eukaryota,394ZY@33154|Opisthokonta,3Q23F@4751|Fungi,1GWXZ@112252|Fungi incertae sedis	-	-	-	-		1.5813490919573	2.4004541623199955
g4549	285.193950408526	-0.871599741053219	0.248559648217172	-3.50660192555343	0.000453867575338	0.0082432274950952	Rp_R20_pos_vs_Rp_R10_pos	COG2130@1|root,KOG1196@2759|Eukaryota,3AEST@33154|Opisthokonta	13-prostaglandin reductase activity	-	-	-	COG2130	0.871599741053219	3.343070842493506
g4564	8.190118267821	-6.26416160329814	1.90965532738156	-3.28025770592189	0.0010371230504007	0.0143000646822384	Rp_R20_pos_vs_Rp_R10_pos	KOG4270@1|root,KOG4270@2759|Eukaryota,38H49@33154|Opisthokonta	Rho gtpase activating protein	-	-	-		6.26416160329814	2.9841697132930523
g4575	335.901617303386	-0.870078580280191	0.304568696311956	-2.8567564257786	0.0042799413687313	0.03678970805887	Rp_R20_pos_vs_Rp_R10_pos	-	-	-	-	-	-	0.870078580280191	2.368562180381892
g4657	6.84893322604179	-3.9002898236782	1.06784322441268	-3.65249292640629	0.0002597067523685	0.0055468874222943	Rp_R20_pos_vs_Rp_R10_pos	-	-	-	-	-	-	3.9002898236782	3.5855167585791827
g4666	5.20834645354257	-1.96458879497288	0.720808890816634	-2.72553352213389	0.0064197657071121	0.0484990139313145	Rp_R20_pos_vs_Rp_R10_pos	2EN9H@1|root,2SRRY@2759|Eukaryota	-	-	-	-		1.96458879497288	2.1924808214584197
g4679	793.695559144275	-0.842944281112243	0.249127801871797	-3.38358173908679	0.0007154690686715	0.0112591945286518	Rp_R20_pos_vs_Rp_R10_pos	2F8XP@1|root,2TA2M@2759|Eukaryota,394XA@33154|Opisthokonta,3Q209@4751|Fungi,1GWQY@112252|Fungi incertae sedis	-	-	-	-		0.842944281112243	3.1454091370204273
g4681	860.845909790209	-0.653557328283126	0.203069780101615	-3.218387925353	0.00128913338645	0.0168035013568849	Rp_R20_pos_vs_Rp_R10_pos	COG0141@1|root,KOG1002@2759|Eukaryota,39J9A@33154|Opisthokonta,3NYAR@4751|Fungi,1GRVK@112252|Fungi incertae sedis	SNF2 family N-terminal domain	RAD16	K15083	-	COG0141	0.653557328283126	2.889702143932757
g4692	5.5602231162739	-3.17815537391548	0.94571069082311	-3.36060002784713	0.0007777336292713	0.0118703937738717	Rp_R20_pos_vs_Rp_R10_pos	COG2801@1|root,KOG0017@2759|Eukaryota,3AFVE@33154|Opisthokonta,3PCPI@4751|Fungi	Integrase core domain	-	-	-	COG2801	3.17815537391548	3.10916912170684
g4726	742.640543085164	-0.664739620372687	0.117567500017682	-5.65411036445199	1.56655532480704e-08	4.5360728397877e-06	Rp_R20_pos_vs_Rp_R10_pos	KOG3764@1|root,KOG3764@2759|Eukaryota,39JDB@33154|Opisthokonta,3NY2M@4751|Fungi,1GSG9@112252|Fungi incertae sedis	Major Facilitator Superfamily	-	-	-		0.664739620372687	7.8050542628734805
g4727	323.261808039597	-0.651924188106659	0.209116151275017	-3.11752193281947	0.0018237837586628	0.0211031068652273	Rp_R20_pos_vs_Rp_R10_pos	KOG0752@1|root,KOG0752@2759|Eukaryota,38HAE@33154|Opisthokonta,3NZKI@4751|Fungi,1GW7K@112252|Fungi incertae sedis	Mitochondrial carrier protein	TPC1	K15108	-		0.651924188106659	2.739026656131924
g4731	5100.3248602185	-0.857659122214104	0.260103878982938	-3.29737151774796	0.0009759431454345	0.0137849418918559	Rp_R20_pos_vs_Rp_R10_pos	2ABQI@1|root,2RYPN@2759|Eukaryota,3A1CW@33154|Opisthokonta,3P2KS@4751|Fungi,1GWZB@112252|Fungi incertae sedis	-	-	-	-		0.857659122214104	3.0105754818653487
g4738	359.050850678624	-0.866178224687747	0.261882984553635	-3.30750096713652	0.0009413238682428	0.0135029677886866	Rp_R20_pos_vs_Rp_R10_pos	KOG3743@1|root,KOG3743@2759|Eukaryota,38B47@33154|Opisthokonta,3NYMC@4751|Fungi,1GW3B@112252|Fungi incertae sedis	Beta-trefoil DNA-binding domain	-	K06053	ko04330,ko04658,ko05165,ko05169,ko05203,map04330,map04658,map05165,map05169,map05203		0.866178224687747	3.026260929185423
g4756	665.424618338211	-1.43784850885283	0.117933775958205	-12.1919992569592	3.4290424286540697e-34	1.73758152465973e-30	Rp_R20_pos_vs_Rp_R10_pos	COG2272@1|root,KOG1516@2759|Eukaryota,3A34S@33154|Opisthokonta,3P2C3@4751|Fungi,1GY8N@112252|Fungi incertae sedis	Carboxylesterase family	-	-	-	COG2272	1.43784850885283	33.46482714118534
g4758	141.646458492452	-1.26396905175301	0.237397669335819	-5.32426900099435	1.01359816774075e-07	2.18559800658906e-05	Rp_R20_pos_vs_Rp_R10_pos	2CKGY@1|root,2TAIC@2759|Eukaryota,395H9@33154|Opisthokonta,3Q2KX@4751|Fungi,1GXSU@112252|Fungi incertae sedis	-	-	-	-		1.26396905175301	6.994134183188547
g4759	5365.76695048862	-0.715625571102369	0.262062521989301	-2.73074366250503	0.0063191601071178	0.0479532220932881	Rp_R20_pos_vs_Rp_R10_pos	2E4ZQ@1|root,2SBUD@2759|Eukaryota,3AD8P@33154|Opisthokonta,3P8JU@4751|Fungi,1GWYS@112252|Fungi incertae sedis	Domain with 2 conserved Trp (W) residues	-	-	-		0.715625571102369	2.199340640876416
g4803	54.157379424935	-1.09080365596556	0.22194510051807	-4.91474537360536	8.88979219250081e-07	0.0001006529434918	Rp_R20_pos_vs_Rp_R10_pos	-	-	-	-	-	-	1.09080365596556	6.051108390965109
g4927	35.5053336082249	-2.09638357542262	0.765820460642053	-2.73743479465806	0.0061920393928333	0.047343057885077	Rp_R20_pos_vs_Rp_R10_pos	2D8H6@1|root,2TA8C@2759|Eukaryota,3954J@33154|Opisthokonta,3Q28J@4751|Fungi,1GX6S@112252|Fungi incertae sedis	-	-	-	-		2.09638357542262	2.2081662893995
g494	40.3615671472428	-1.05031130307919	0.336153699876253	-3.12449722691088	0.0017810920067587	0.0207238541245657	Rp_R20_pos_vs_Rp_R10_pos	COG2801@1|root,KOG0017@2759|Eukaryota,39PDK@33154|Opisthokonta	Reverse transcriptase (RNA-dependent DNA polymerase)	-	-	-	COG2801	1.05031130307919	2.7493136453904805
g4973	8.1136047081265	-3.98768649672059	1.32288875429788	-3.01437780294461	0.0025750692047852	0.0264944556912646	Rp_R20_pos_vs_Rp_R10_pos	2CYWP@1|root,2S6X4@2759|Eukaryota,3A8FG@33154|Opisthokonta,3P76M@4751|Fungi	Non-catalytic module family expn protein	-	-	-		3.98768649672059	2.589211094835426
g4985	57.5773628303841	-0.718344858673219	0.251301846341917	-2.85849415406145	0.0042565695176075	0.0367084913855737	Rp_R20_pos_vs_Rp_R10_pos	2F8QV@1|root,2T9VG@2759|Eukaryota,394MS@33154|Opisthokonta,3Q1R0@4751|Fungi,1GVMF@112252|Fungi incertae sedis	-	-	-	-		0.718344858673219	2.3709402693861894
g4991	12.600958011202	-2.39233704371475	0.829445365957152	-2.88426114835674	0.0039233325316744	0.0349087037245435	Rp_R20_pos_vs_Rp_R10_pos	2D8G5@1|root,2TA37@2759|Eukaryota,394Y0@33154|Opisthokonta,3Q216@4751|Fungi,1GWTK@112252|Fungi incertae sedis	-	-	-	-		2.39233704371475	2.4063448806160967
g5037	145.095374061746	-2.60026160430447	0.372106312231491	-6.98795349294376	2.78924809229523e-12	2.45805519924921e-09	Rp_R20_pos_vs_Rp_R10_pos	COG5038@1|root,KOG1012@2759|Eukaryota,38BJ6@33154|Opisthokonta,3NZ4W@4751|Fungi,1GV3R@112252|Fungi incertae sedis	Protein kinase C conserved region 2 (CalB)	-	-	-	COG5038	2.60026160430447	11.55451285528471
g504	909.032304136661	-0.606932087572088	0.155092799254386	-3.91334794709965	9.10252261848626e-05	0.0028465366620657	Rp_R20_pos_vs_Rp_R10_pos	2CGB3@1|root,2T9SC@2759|Eukaryota,394HN@33154|Opisthokonta,3Q1MB@4751|Fungi,1GV4Q@112252|Fungi incertae sedis	-	-	-	-		0.606932087572088	4.040838233232078
g5157	90.1738375252022	-3.90857633562681	0.301492250342328	-12.9641021657732	1.95506134359137e-38	1.98135691866267e-34	Rp_R20_pos_vs_Rp_R10_pos	COG0318@1|root,COG1020@1|root,KOG1176@2759|Eukaryota,KOG1178@2759|Eukaryota,38G07@33154|Opisthokonta,3NW19@4751|Fungi,1GVEJ@112252|Fungi incertae sedis	Phosphopantetheine attachment site	-	-	-	COG0318,COG1020	3.90857633562681	37.70883961127821
g5161	587.325699330989	-1.1336610866408	0.212377111589367	-5.33796263710723	9.39968223101845e-08	2.07910225854146e-05	Rp_R20_pos_vs_Rp_R10_pos	29MGB@1|root,2RUSD@2759|Eukaryota,3ANIG@33154|Opisthokonta,3Q2EV@4751|Fungi,1GXI9@112252|Fungi incertae sedis	LysM domain	-	-	-		1.1336610866408	7.026886828064972
g5166	671.487554743546	-0.651707795599916	0.186059600631334	-3.50268297571613	0.0004605973086232	0.0083154324904798	Rp_R20_pos_vs_Rp_R10_pos	KOG4721@1|root,KOG4721@2759|Eukaryota,38I19@33154|Opisthokonta,3BGNG@33208|Metazoa,3CT61@33213|Bilateria	MAP kinase kinase kinase activity	-	-	-		0.651707795599916	3.3366786040476626
g5198	73.7778354520996	-0.889929389816898	0.324248906194495	-2.74458717613404	0.0060587060175647	0.0467290381544974	Rp_R20_pos_vs_Rp_R10_pos	KOG0590@1|root,KOG0590@2759|Eukaryota,38GAY@33154|Opisthokonta,3NV7I@4751|Fungi,1GVZC@112252|Fungi incertae sedis	Protein tyrosine kinase	-	K08286	-		0.889929389816898	2.217620119965414
g5201	14.3914336220925	-1.27118561731037	0.362078607165444	-3.51080011951528	0.0004467601843722	0.0081433292958999	Rp_R20_pos_vs_Rp_R10_pos	-	-	-	-	-	-	1.27118561731037	3.3499255385061817
g5203	176.02121209903	-1.45229412825149	0.384744718611079	-3.77469542270584	0.0001602032790515	0.0040640303668296	Rp_R20_pos_vs_Rp_R10_pos	COG2133@1|root,2S0Y3@2759|Eukaryota,3A99P@33154|Opisthokonta,3Q3YD@4751|Fungi,1GVTR@112252|Fungi incertae sedis	Glucose sorbosone	-	-	-	COG2133	1.45229412825149	3.795328598992117
g5209	193.017793564291	-0.690554958522625	0.206744816275987	-3.34013191218682	0.0008373860468962	0.0124162236902275	Rp_R20_pos_vs_Rp_R10_pos	COG2801@1|root,KOG0017@2759|Eukaryota,3AFVE@33154|Opisthokonta,3PCPI@4751|Fungi,1GXN4@112252|Fungi incertae sedis	Integrase core domain	-	-	-	COG2801	0.690554958522625	3.077074279898659
g5298	16.9438634289181	-2.71904029497742	0.898627290300721	-3.02577088891603	0.0024800014356191	0.0258207649188958	Rp_R20_pos_vs_Rp_R10_pos	28N8N@1|root,2QUTZ@2759|Eukaryota	-	-	-	-		2.71904029497742	2.605548067770045
g5314	3683.58054609314	-0.68289342079736	0.138231610210667	-4.94021171971174	7.803778960702e-07	9.27442039058678e-05	Rp_R20_pos_vs_Rp_R10_pos	COG5641@1|root,KOG1601@2759|Eukaryota,38WH6@33154|Opisthokonta,3Q181@4751|Fungi,1GWKR@112252|Fungi incertae sedis	Fungal protein of unknown function (DUF1752)	-	-	-	COG5641	0.68289342079736	6.107695040341963
g5340	1432.26340502145	-1.37754945463772	0.318899847220651	-4.31969305298717	1.56246372230426e-05	0.0008312224983565	Rp_R20_pos_vs_Rp_R10_pos	KOG4197@1|root,KOG4197@2759|Eukaryota,38BX0@33154|Opisthokonta,3NXQT@4751|Fungi,1GSN5@112252|Fungi incertae sedis	Pentacotripeptide-repeat region of PRORP	-	-	-		1.37754945463772	4.806190057430913
g5351	758.912684491031	-0.795709376310736	0.26409205777513	-3.01300002360642	0.0025867889747975	0.0265476585975554	Rp_R20_pos_vs_Rp_R10_pos	2CN0K@1|root,2QT4V@2759|Eukaryota,39URH@33154|Opisthokonta,3PBKY@4751|Fungi,1GS32@112252|Fungi incertae sedis	Conserved hypothetical protein 698	-	-	-		0.795709376310736	2.5872389987357494
g5425	35508.6850333389	-0.876550583098676	0.191755424115825	-4.57119055244672	4.84961034901088e-06	0.0003600613632384	Rp_R20_pos_vs_Rp_R10_pos	28K5G@1|root,2QSK3@2759|Eukaryota,38FDK@33154|Opisthokonta,3NY8A@4751|Fungi,1GWA6@112252|Fungi incertae sedis	Polysaccharide deacetylase	-	-	-		0.876550583098676	5.314293154196198
g5433	80.4972396712956	-2.62039341182933	0.585253294962756	-4.47736635467568	7.55695051161611e-06	0.0004950914088615	Rp_R20_pos_vs_Rp_R10_pos	2F914@1|root,2RB0E@2759|Eukaryota,3AXFA@33154|Opisthokonta,3Q2EE@4751|Fungi,1GXHM@112252|Fungi incertae sedis	SANT SWI3, ADA2, N-CoR and TFIIIB'' DNA-binding domains	-	-	-		2.62039341182933	5.1216534218476495
g5475	6316.28319723639	-1.03274096249908	0.293288151654454	-3.52125019941423	0.0004295171408206	0.0079648952656168	Rp_R20_pos_vs_Rp_R10_pos	28K5G@1|root,2QSK3@2759|Eukaryota,38FDK@33154|Opisthokonta,3NY8A@4751|Fungi,1GWAZ@112252|Fungi incertae sedis	Polysaccharide deacetylase	-	-	-		1.03274096249908	3.3670195000160636
g5476	433.394909141244	-0.843842645446508	0.220730792649296	-3.82294937339002	0.0001318648616911	0.0036193300042322	Rp_R20_pos_vs_Rp_R10_pos	COG2124@1|root,KOG0158@2759|Eukaryota	iron ion binding	-	-	-	COG2124	0.843842645446508	3.8798709164074645
g5538	228.012992345014	-1.11287460131985	0.335381902206957	-3.31823093016248	0.0009058955485486	0.0131718772406978	Rp_R20_pos_vs_Rp_R10_pos	2CMEW@1|root,2QQ65@2759|Eukaryota,39IYR@33154|Opisthokonta,3PH3N@4751|Fungi,1GWWP@112252|Fungi incertae sedis	cornified envelope assembly	-	-	-		1.11287460131985	3.0429218744027353
g5548	173.032386348154	-0.807106573995203	0.287598090361755	-2.80636972582114	0.0050103167378756	0.0409327327529229	Rp_R20_pos_vs_Rp_R10_pos	KOG2504@1|root,KOG2504@2759|Eukaryota,39S9J@33154|Opisthokonta,3NWXD@4751|Fungi,1GW6E@112252|Fungi incertae sedis	Major Facilitator Superfamily	-	-	-		0.807106573995203	2.3001348184114976
g5568	26.2750045344426	-4.88441425978031	1.32643550647723	-3.68236091082363	0.0002310839499471	0.0052061492673787	Rp_R20_pos_vs_Rp_R10_pos	COG5498@1|root,KOG2254@2759|Eukaryota,38G7A@33154|Opisthokonta,3NTYF@4751|Fungi,1GTE6@112252|Fungi incertae sedis	Glycosyl hydrolase family 81	ACF2	K01180	-	COG5498	4.88441425978031	3.6362302176168284
g559	69.5233366782603	-0.645646297650688	0.208208376997398	-3.10096215609401	0.0019289294135062	0.0219288755931093	Rp_R20_pos_vs_Rp_R10_pos	KOG1883@1|root,KOG1883@2759|Eukaryota,38X8Y@33154|Opisthokonta,3P03B@4751|Fungi,1GS1N@112252|Fungi incertae sedis	nucleic acid-templated transcription	-	-	-		0.645646297650688	2.7146836644689416
g5612	10.2268694684089	-1.80473534859006	0.62107123600781	-2.90584275032722	0.0036626546530125	0.0331865655618737	Rp_R20_pos_vs_Rp_R10_pos	-	-	-	-	-	-	1.80473534859006	2.4362040284721216
g5615	137.824397139838	-4.00811213848817	1.17453199318961	-3.41251848542974	0.0006436556137691	0.0104621135809835	Rp_R20_pos_vs_Rp_R10_pos	2BX1W@1|root,2TH9N@2759|Eukaryota,3AX46@33154|Opisthokonta,3Q1XX@4751|Fungi,1GWF1@112252|Fungi incertae sedis	-	-	-	-		4.00811213848817	3.1913464386103403
g5647	17.0896089644426	-1.6560369038681	0.544553948523995	-3.04108878166574	0.002357243129465	0.0250309049293963	Rp_R20_pos_vs_Rp_R10_pos	29440@1|root,2RB0Y@2759|Eukaryota,3AXG6@33154|Opisthokonta,3Q2G0@4751|Fungi,1GXK1@112252|Fungi incertae sedis	-	-	-	-		1.6560369038681	2.6275956214046077
g5648	2118.99823376274	-0.72866492236666	0.221919266307163	-3.28346850857961	0.0010253810011625	0.0141963439293462	Rp_R20_pos_vs_Rp_R10_pos	COG0004@1|root,KOG0682@2759|Eukaryota,38CNU@33154|Opisthokonta,3PBJZ@4751|Fungi,1GVT5@112252|Fungi incertae sedis	Ammonium Transporter Family	-	-	-	COG0004	0.72866492236666	2.9891147336741732
g5658	5.22469451938511	-2.31215150630932	0.71619167928065	-3.2283976108626	0.0012448581362718	0.0163800166435994	Rp_R20_pos_vs_Rp_R10_pos	2CS1Z@1|root,2RA21@2759|Eukaryota,3AWFW@33154|Opisthokonta,3Q23I@4751|Fungi,1GWY7@112252|Fungi incertae sedis	-	-	-	-		2.31215150630932	2.9048801378411544
g5728	329.864226909294	-0.612800213352145	0.152219683584491	-4.02576197060613	5.67911147235649e-05	0.0020326049526534	Rp_R20_pos_vs_Rp_R10_pos	KOG0584@1|root,KOG0584@2759|Eukaryota,38GRT@33154|Opisthokonta,3P1K5@4751|Fungi	Mortierella verticillata NRRL 6337 WNK protein kinase	-	-	-		0.612800213352145	4.24571960668999
g574	118.362513765886	-6.26366799902497	2.13284038210174	-2.93677297728799	0.0033164679204337	0.0310651251226472	Rp_R20_pos_vs_Rp_R10_pos	28NDW@1|root,2QUZC@2759|Eukaryota,39RMH@33154|Opisthokonta,3NYCT@4751|Fungi,1GU5R@112252|Fungi incertae sedis	GPI-anchored cell wall organization protein Ecm33	PST1	-	-		6.26366799902497	2.479324199193588
g5758	431.942238799605	-1.07912885524209	0.324848122704303	-3.32194887339514	0.0008939107166454	0.0130350189321489	Rp_R20_pos_vs_Rp_R10_pos	2CMEW@1|root,2QQ65@2759|Eukaryota,39IYR@33154|Opisthokonta,3PH3N@4751|Fungi,1GWWP@112252|Fungi incertae sedis	cornified envelope assembly	-	-	-		1.07912885524209	3.0487058561532896
g5764	17.1587078978502	-2.3806146085506	0.843791560197248	-2.82133019675392	0.0047824948599449	0.0396954907109847	Rp_R20_pos_vs_Rp_R10_pos	28NVG@1|root,2QVFG@2759|Eukaryota,39U5S@33154|Opisthokonta,3NY0B@4751|Fungi,1GTF4@112252|Fungi incertae sedis	Mortierella verticillata NRRL 6337	KCH1	-	-		2.3806146085506	2.3203454880646532
g5785	82.5199662916719	-2.63447502729496	0.914179821819672	-2.8817908297856	0.0039542213260689	0.035045639845176	Rp_R20_pos_vs_Rp_R10_pos	COG1928@1|root,KOG3359@2759|Eukaryota,38DG3@33154|Opisthokonta,3NURN@4751|Fungi,1GRWR@112252|Fungi incertae sedis	C-terminal four TMM region of protein-O-mannosyltransferase	PMT2	K00728	ko00514,ko00515,ko01100,map00514,map00515,map01100	COG1928	2.63447502729496	2.402939025968139
g5850	303.976448537667	-0.772648399728167	0.156416141140719	-4.93969736175155	7.82439137002486e-07	9.27442039058678e-05	Rp_R20_pos_vs_Rp_R10_pos	COG2114@1|root,2QPPT@2759|Eukaryota,38FW8@33154|Opisthokonta,3P2KT@4751|Fungi,1GRVG@112252|Fungi incertae sedis	bicarbonate binding	-	-	-	COG2114	0.772648399728167	6.106549434601944
g5851	4805.32563613337	-0.931547969778071	0.314528242882615	-2.96173075346284	0.0030591516719125	0.0294985467354875	Rp_R20_pos_vs_Rp_R10_pos	COG0531@1|root,KOG1286@2759|Eukaryota,38DMK@33154|Opisthokonta,3NUN0@4751|Fungi,1GVG9@112252|Fungi incertae sedis	Amino acid permease	-	-	-	COG0531	0.931547969778071	2.514398990278572
g5871	124.527842655953	-1.18555687563723	0.2482159814354	-4.77631161692858	1.78539652202505e-06	0.0001756708840044	Rp_R20_pos_vs_Rp_R10_pos	2CZWY@1|root,2SBZF@2759|Eukaryota,3AX84@33154|Opisthokonta,3Q23N@4751|Fungi,1GWYG@112252|Fungi incertae sedis	function. Source PGD	-	-	-		1.18555687563723	5.748265315572463
g5898	3392.09749312189	-0.746663108445909	0.255673409941651	-2.92037841798375	0.0034960658265031	0.0321891247489664	Rp_R20_pos_vs_Rp_R10_pos	KOG1192@1|root,KOG1192@2759|Eukaryota,3AAJN@33154|Opisthokonta,3P76C@4751|Fungi,1GW5Q@112252|Fungi incertae sedis	UDP-glucoronosyl and UDP-glucosyl transferase	-	-	-		0.746663108445909	2.4564203987441795
g5964	253.203028617155	-1.00370515998667	0.260742350383214	-3.84941363960063	0.0001184009183972	0.0033848634908236	Rp_R20_pos_vs_Rp_R10_pos	KOG2169@1|root,KOG2169@2759|Eukaryota,3AX4T@33154|Opisthokonta,3Q1YF@4751|Fungi,1GWG6@112252|Fungi incertae sedis	MIZ/SP-RING zinc finger	-	-	-		1.00370515998667	3.9266449289197776
g5966	325.989650754038	-0.668478331915832	0.218228755807206	-3.0632000326593	0.0021898362678069	0.0239382200788059	Rp_R20_pos_vs_Rp_R10_pos	KOG3336@1|root,KOG3336@2759|Eukaryota,38H4Y@33154|Opisthokonta,3P1RF@4751|Fungi,1GX0I@112252|Fungi incertae sedis	PRELI-like family	UPS2	-	-		0.668478331915832	2.659588355774607
g5974	531.038776539204	-1.17673687610279	0.432040990050678	-2.72366952025722	0.0064561073348791	0.0487007218350077	Rp_R20_pos_vs_Rp_R10_pos	-	-	-	-	-	-	1.17673687610279	2.190029257939299
g5987	110.851268237634	-3.41270020005255	1.20743086906558	-2.82641456955097	0.0047072298389396	0.0392827376663976	Rp_R20_pos_vs_Rp_R10_pos	-	-	-	-	-	-	3.41270020005255	2.3272345959686795
g5995	14.4343719990651	-4.57833995924699	0.923920205023471	-4.9553413101629	7.22034312966517e-07	8.71125802947519e-05	Rp_R20_pos_vs_Rp_R10_pos	2CS9K@1|root,2RAYJ@2759|Eukaryota,3AXDC@33154|Opisthokonta,3Q2BN@4751|Fungi,1GXCG@112252|Fungi incertae sedis	-	-	-	-		4.57833995924699	6.141442163125761
g6	173.06137485726	-1.06850989958448	0.303862511349657	-3.51642555324943	0.0004373993038645	0.0080596786272998	Rp_R20_pos_vs_Rp_R10_pos	293H9@1|root,2RAE6@2759|Eukaryota,3AWTR@33154|Opisthokonta,3Q1JS@4751|Fungi,1GUZZ@112252|Fungi incertae sedis	zinc finger	-	-	-		1.06850989958448	3.3591219124919047
g6015	109.98740316702	-1.07964363138644	0.252262863399519	-4.27983579048083	1.87031256825452e-05	0.0009528579830864	Rp_R20_pos_vs_Rp_R10_pos	COG5307@1|root,KOG0929@2759|Eukaryota,KOG0932@2759|Eukaryota,39D8B@33154|Opisthokonta,3NUTS@4751|Fungi,1GV2Y@112252|Fungi incertae sedis	Sec7 domain	-	K12494	ko04144,map04144	COG5307	1.07964363138644	4.728085807728489
g6023	41.555966730464	-1.90765193119527	0.47433039148337	-4.02177883906929	5.77602783318164e-05	0.0020575449587128	Rp_R20_pos_vs_Rp_R10_pos	2CZ9D@1|root,2S96N@2759|Eukaryota,3ASZ5@33154|Opisthokonta,3PI90@4751|Fungi,1GWRG@112252|Fungi incertae sedis	Glycosyl hydrolase family 46	-	-	-		1.90765193119527	4.238370722680786
g6099	14.1430052946084	-1.46688608588833	0.433448356504881	-3.38422343486682	0.0007137988997096	0.0112503809472902	Rp_R20_pos_vs_Rp_R10_pos	2DKYR@1|root,2S63V@2759|Eukaryota,3A7H5@33154|Opisthokonta,3P555@4751|Fungi	Spizellomyces punctatus DAOM BR117	-	-	-		1.46688608588833	3.146424125826166
g6114	902.435591973707	-0.846583238764679	0.301202226502181	-2.81068054707274	0.0049436843362518	0.0406098807399455	Rp_R20_pos_vs_Rp_R10_pos	2AHMD@1|root,2RZ2P@2759|Eukaryota,3A2WV@33154|Opisthokonta,3P3A6@4751|Fungi,1GWIT@112252|Fungi incertae sedis	FAR1 DNA-binding domain	-	-	-		0.846583238764679	2.3059492675714757
g6127	130.956823242847	-4.34201184036802	1.4169832276892	-3.06426480957641	0.0021820566947621	0.0238941691767335	Rp_R20_pos_vs_Rp_R10_pos	COG1881@1|root,KOG3346@2759|Eukaryota,37U2B@33090|Viridiplantae,3GHWJ@35493|Streptophyta,44JK5@71274|asterids	Phosphatidylethanolamine-binding protein	-	-	-	COG1881	4.34201184036802	2.661133969649391
g6132	13.0571379676679	-1.6652114886543	0.582622421581988	-2.85813148785584	0.0042614376747868	0.0367084913855737	Rp_R20_pos_vs_Rp_R10_pos	KOG2793@1|root,KOG2793@2759|Eukaryota,3ABA7@33154|Opisthokonta,3P7U5@4751|Fungi,1GVAM@112252|Fungi incertae sedis	Lysine methyltransferase	-	-	-		1.6652114886543	2.3704438589036805
g6136	893.453252343966	-0.955603095144709	0.349518884996575	-2.73405282565511	0.0062560006794865	0.0477420473541087	Rp_R20_pos_vs_Rp_R10_pos	KOG1043@1|root,KOG1043@2759|Eukaryota,38BQV@33154|Opisthokonta,3NUF6@4751|Fungi,1GSPQ@112252|Fungi incertae sedis	LETM1-like protein	YLH47	K17800	ko04139,map04139		0.955603095144709	2.2037032127779366
g6144	2382.37420227194	-0.64553003652109	0.1499623621325	-4.30461368667112	1.67277374643307e-05	0.000878379561307	Rp_R20_pos_vs_Rp_R10_pos	KOG3743@1|root,KOG3743@2759|Eukaryota,38B47@33154|Opisthokonta,3NYMC@4751|Fungi,1GW3B@112252|Fungi incertae sedis	Beta-trefoil DNA-binding domain	-	K06053	ko04330,ko04658,ko05165,ko05169,ko05203,map04330,map04658,map05165,map05169,map05203		0.64553003652109	4.776562796228596
g615	15.7217422785264	-3.04961143326367	0.996894788456186	-3.05911061887119	0.0022199516303941	0.0241395920581859	Rp_R20_pos_vs_Rp_R10_pos	2DDWP@1|root,2S5NV@2759|Eukaryota,3A3HG@33154|Opisthokonta,3P4WK@4751|Fungi,1GX6T@112252|Fungi incertae sedis	GAL4-like Zn(II)2Cys6 (or C6 zinc) binuclear cluster DNA-binding domain	-	-	-		3.04961143326367	2.653656488108724
g6254	72.5930186685927	-1.00652404365863	0.340282609812038	-2.95790620688671	0.0030973635287691	0.0298102855482534	Rp_R20_pos_vs_Rp_R10_pos	-	-	-	-	-	-	1.00652404365863	2.5090078197406647
g6258	1358.02940330427	-1.04589050189313	0.210693218972732	-4.96404443860384	6.90401355679263e-07	8.42996691461625e-05	Rp_R20_pos_vs_Rp_R10_pos	COG2124@1|root,KOG0157@2759|Eukaryota,38ENT@33154|Opisthokonta,3NYGE@4751|Fungi,1GVE0@112252|Fungi incertae sedis	Cytochrome P450	-	K15401	ko00073,map00073	COG2124	1.04589050189313	6.160898364506861
g6264	484.53332051828	-0.753495801678264	0.267037635431307	-2.82168391905228	0.0047772235980528	0.0396693150095564	Rp_R20_pos_vs_Rp_R10_pos	COG5177@1|root,KOG1980@2759|Eukaryota,38BVP@33154|Opisthokonta,3NVCU@4751|Fungi,1GSFB@112252|Fungi incertae sedis	Protein of unknown function (DUF663)	TSR1	K14799	-	COG5177	0.753495801678264	2.3208244310783996
g6332	87.0853487640818	-1.20421839846329	0.235601430073364	-5.11125249998826	3.20029898100184e-07	5.0284387632501e-05	Rp_R20_pos_vs_Rp_R10_pos	KOG3871@1|root,KOG3871@2759|Eukaryota,38DBE@33154|Opisthokonta,3NVIT@4751|Fungi,1GSZJ@112252|Fungi incertae sedis	Bystin	-	-	-		1.20421839846329	6.494809446763274
g6347	158.275481634938	-0.968619734766795	0.323844212710615	-2.99100523260654	0.0027806072858389	0.0277404120649255	Rp_R20_pos_vs_Rp_R10_pos	293VU@1|root,2RASQ@2759|Eukaryota,3AX6Z@33154|Opisthokonta,3Q21U@4751|Fungi,1GWUR@112252|Fungi incertae sedis	-	-	-	-		0.968619734766795	2.555860343619293
g6351	74.5074282950481	-0.983192473872566	0.248920015321649	-3.94983293168332	7.82057611453778e-05	0.0025566976978317	Rp_R20_pos_vs_Rp_R10_pos	2CXNI@1|root,2RYQD@2759|Eukaryota,3A277@33154|Opisthokonta,3P2ZB@4751|Fungi,1GX1E@112252|Fungi incertae sedis	Velvet factor	vosA	-	-		0.983192473872566	4.106761252803493
g6363	196.610675211235	-0.953135364839732	0.193147478409459	-4.93475437882318	8.02516889009276e-07	9.40243631406301e-05	Rp_R20_pos_vs_Rp_R10_pos	COG1409@1|root,KOG1378@2759|Eukaryota,38RDT@33154|Opisthokonta,3NY25@4751|Fungi,1GVRX@112252|Fungi incertae sedis	Purple acid Phosphatase, N-terminal domain	-	K22390	-	COG1409	0.953135364839732	6.095545819077168
g6406	111.374898762098	-1.0905892991604	0.318147762613325	-3.42793326661201	0.0006081949441607	0.0100550598068476	Rp_R20_pos_vs_Rp_R10_pos	COG5244@1|root,KOG4568@2759|Eukaryota,38WHM@33154|Opisthokonta,3Q1YI@4751|Fungi,1GWGI@112252|Fungi incertae sedis	CLIP1 zinc knuckle	-	-	-	COG5244	1.0905892991604	3.2159571944060197
g6420	165.644609520689	-1.24692265340187	0.318059913586513	-3.9204017863845	8.84014584623303e-05	0.0027978888016766	Rp_R20_pos_vs_Rp_R10_pos	COG0343@1|root,KOG3908@2759|Eukaryota,38H9M@33154|Opisthokonta,3NUTA@4751|Fungi,1GT15@112252|Fungi incertae sedis	Catalytic subunit of the queuine tRNA-ribosyltransferase (TGT) that catalyzes the base-exchange of a guanine (G) residue with queuine (Q) at position 34 (anticodon wobble position) in tRNAs with GU(N) anticodons (tRNA-Asp, -Asn, -His and -Tyr), resulting in the hypermodified nucleoside queuosine (7-(((4,5-cis- dihydroxy-2-cyclopenten-1-yl)amino)methyl)-7-deazaguanosine). Catalysis occurs through …	-	K00773	-	COG0343	1.24692265340187	4.05354056986343
g6437	461.390571196322	-0.842186438396744	0.276247189112561	-3.04866971172541	0.0022985704137122	0.0246898376870877	Rp_R20_pos_vs_Rp_R10_pos	KOG1382@1|root,KOG1382@2759|Eukaryota,38GUJ@33154|Opisthokonta,3P30D@4751|Fungi,1GU10@112252|Fungi incertae sedis	Histidine phosphatase superfamily (branch 2)	-	-	-		0.842186438396744	2.63854218766383
g6456	32.7927876589092	-5.2776968820726	1.35734197194589	-3.8882588110839	0.00010096593343	0.003049893449617	Rp_R20_pos_vs_Rp_R10_pos	-	-	-	-	-	-	5.2776968820726	3.9958251353167626
g6471	1140.15339261184	-0.692790535943094	0.252965663567016	-2.7386741986015	0.0061687470726077	0.047300686773833	Rp_R20_pos_vs_Rp_R10_pos	COG0545@1|root,KOG0552@2759|Eukaryota,38CQE@33154|Opisthokonta,3NVTP@4751|Fungi,1GSR0@112252|Fungi incertae sedis	FKBP-type peptidyl-prolyl cis-trans isomerase	FPR3	K14826	-	COG0545	0.692790535943094	2.2098030360816274
g6476	41.427559797999	-2.47387960661681	0.634897841247061	-3.89650026492079	9.75927008606951e-05	0.0029896671401783	Rp_R20_pos_vs_Rp_R10_pos	28PRR@1|root,2QWE7@2759|Eukaryota,38HGG@33154|Opisthokonta,3NZET@4751|Fungi,1GY95@112252|Fungi incertae sedis	Meiotic cell cortex C-terminal pleckstrin homology	-	K17978	-		2.47387960661681	4.010582662809374
g6477	23.6147356452131	-3.33823177294866	0.841738423999956	-3.96587785203547	7.31263066118323e-05	0.0024406567425374	Rp_R20_pos_vs_Rp_R10_pos	2CN0Z@1|root,2QT80@2759|Eukaryota,3943N@33154|Opisthokonta,3NY3S@4751|Fungi,3V0NZ@5204|Basidiomycota	Integral peroxisomal membrane peroxin	-	-	-		3.33823177294866	4.135926360920168
g6602	10.2646042418704	-1.99759350743265	0.692141026434648	-2.8861076444531	0.0039003872962663	0.0347961928292351	Rp_R20_pos_vs_Rp_R10_pos	COG0843@1|root,COG1622@1|root,KOG4767@2759|Eukaryota,KOG4769@2759|Eukaryota,38FF8@33154|Opisthokonta,3NUKK@4751|Fungi,3UZNV@5204|Basidiomycota,3N583@452284|Ustilaginomycotina	Cytochrome C oxidase subunit II, transmembrane domain	cox2	K02261	ko00190,ko01100,ko04260,ko04714,ko04932,ko05010,ko05012,ko05016,map00190,map01100,map04260,map04714,map04932,map05010,map05012,map05016	COG0843,COG1622	1.99759350743265	2.4088922667478236
g6603	79.5124084130286	-1.2489687414997	0.437012046222465	-2.857973257936	0.0042635632153142	0.0367111991551419	Rp_R20_pos_vs_Rp_R10_pos	COG0636@1|root,COG1008@1|root,KOG3025@2759|Eukaryota,KOG4845@2759|Eukaryota,39UFQ@33154|Opisthokonta,3BDEW@33208|Metazoa,3D0T7@33213|Bilateria	mitochondrial electron transport, NADH to ubiquinone	-	-	-	COG0636,COG1008	1.2489687414997	2.3702272934034205
g6604	1040.9040555828	-1.2686565679679	0.392397776397726	-3.2330880659273	0.0012245980543926	0.0161913750583723	Rp_R20_pos_vs_Rp_R10_pos	-	-	-	-	-	-	1.2686565679679	2.9120064348947565
g6610	31.9710249403144	-1.75887574613514	0.531655121854551	-3.30830208124342	0.0009386350385007	0.0134930451031011	Rp_R20_pos_vs_Rp_R10_pos	COG1845@1|root,KOG4664@2759|Eukaryota,39ASV@33154|Opisthokonta,3NUQM@4751|Fungi	Subunits I, II and III form the functional core of the enzyme complex	cox3	K02262	ko00190,ko01100,ko04260,ko04714,ko04932,ko05010,ko05012,ko05016,map00190,map01100,map04260,map04714,map04932,map05010,map05012,map05016	COG1845	1.75887574613514	3.027503237952754
g665	1957.92027340589	-1.11321409115986	0.368337532522439	-3.02226624459468	0.0025088977190647	0.0260516638666616	Rp_R20_pos_vs_Rp_R10_pos	COG0531@1|root,KOG1289@2759|Eukaryota,38FDM@33154|Opisthokonta,3NU3Y@4751|Fungi,1GVDZ@112252|Fungi incertae sedis	Amino acid permease	-	-	-	COG0531	1.11321409115986	2.6005170433291656
g6679	3819.67054274097	-0.731446358961806	0.256726916119735	-2.84912221132539	0.00438400368673	0.0374460053629713	Rp_R20_pos_vs_Rp_R10_pos	COG0005@1|root,COG0443@1|root,KOG0102@2759|Eukaryota,KOG3984@2759|Eukaryota,38EJA@33154|Opisthokonta,3NVS1@4751|Fungi,1GS6N@112252|Fungi incertae sedis	MreB/Mbl protein	-	K04043	ko03018,ko04212,ko05152,map03018,map04212,map05152	COG0005,COG0443	0.731446358961806	2.358129089303381
g6708	3.69508547267625	-4.2084495566935	1.21598995790006	-3.46092459839162	0.0005383235680955	0.0093258806852389	Rp_R20_pos_vs_Rp_R10_pos	COG2124@1|root,KOG0156@2759|Eukaryota,39SXI@33154|Opisthokonta,3NU6J@4751|Fungi,1GV8J@112252|Fungi incertae sedis	Cytochrome P450	-	-	-	COG2124	4.2084495566935	3.268956606121961
g6745	17.9621288320412	-2.53020936695451	0.661506096891021	-3.82492221741585	0.0001308133805072	0.0036067653750089	Rp_R20_pos_vs_Rp_R10_pos	-	-	-	-	-	-	2.53020936695451	3.8833478310634875
g6774	1343.264751088	-1.25976858157554	0.2892999001489	-4.35454205455014	1.33345380757331e-05	0.000747087122232	Rp_R20_pos_vs_Rp_R10_pos	KOG4157@1|root,KOG4157@2759|Eukaryota,39W0F@33154|Opisthokonta,3Q1J5@4751|Fungi,1GUYF@112252|Fungi incertae sedis	Mortierella verticillata NRRL 6337	-	-	-		1.25976858157554	4.875022024191191
g6775	475.387385020652	-1.21222856394897	0.218675135002349	-5.54351350434033	2.96461798112109e-08	8.01197891457912e-06	Rp_R20_pos_vs_Rp_R10_pos	29YGI@1|root,2RXU0@2759|Eukaryota,38WN7@33154|Opisthokonta,3NW89@4751|Fungi,1GTF7@112252|Fungi incertae sedis	Major Facilitator Superfamily	-	-	-		1.21222856394897	7.528031261618464
g6801	275.0045083018	-1.39630299150196	0.452028503336385	-3.08897111840505	0.0020085096351468	0.0224795592461574	Rp_R20_pos_vs_Rp_R10_pos	2AUBY@1|root,2RZTS@2759|Eukaryota,3A2Z4@33154|Opisthokonta,3P2VF@4751|Fungi	-	-	-	-		1.39630299150196	2.6971260805461754
g6874	78.5023589887679	-0.987086535892799	0.297170170317294	-3.32162052079072	0.0008949632183961	0.0130409845245666	Rp_R20_pos_vs_Rp_R10_pos	2AIEU@1|root,2RZ4M@2759|Eukaryota,3A416@33154|Opisthokonta,3Q356@4751|Fungi	Transposase	-	-	-		0.987086535892799	3.048194813148735
g6928	754.969990123541	-0.617163856817761	0.201524777246722	-3.06247135091573	0.0021951748743198	0.0239392315740903	Rp_R20_pos_vs_Rp_R10_pos	COG5076@1|root,KOG1474@2759|Eukaryota,38EH8@33154|Opisthokonta,3NVXS@4751|Fungi,1GS82@112252|Fungi incertae sedis	Bromodomain extra-terminal - transcription regulation	-	K11684	-	COG5076	0.617163856817761	2.6585308768218816
g694	6055.39539400098	-1.26808195809191	0.234096333465282	-5.41692361995058	6.06332267459182e-08	1.44585279166237e-05	Rp_R20_pos_vs_Rp_R10_pos	COG0069@1|root,KOG0399@2759|Eukaryota,38E4E@33154|Opisthokonta,3NUMZ@4751|Fungi,1GSJX@112252|Fungi incertae sedis	GXGXG motif	GLT1	K00264	ko00250,ko00910,ko01100,ko01110,ko01120,ko01130,ko01230,map00250,map00910,map01100,map01110,map01120,map01130,map01230	COG0069	1.26808195809191	7.217289319103681
g6957	178.035857275207	-1.12300065147779	0.314605716568143	-3.56954941482938	0.0003575957625194	0.0070506892125556	Rp_R20_pos_vs_Rp_R10_pos	KOG3518@1|root,KOG3518@2759|Eukaryota,39PTR@33154|Opisthokonta,3Q6Q0@4751|Fungi	RhoGEF domain	-	-	-		1.12300065147779	3.446607636199793
g6966	73.526355539839	-2.71662373493234	0.927754600039638	-2.92817059038702	0.0034096291541395	0.0316871954723775	Rp_R20_pos_vs_Rp_R10_pos	COG5070@1|root,KOG1444@2759|Eukaryota,38FCE@33154|Opisthokonta,3NWKQ@4751|Fungi,1GVAW@112252|Fungi incertae sedis	Gdp-mannose transporter	VRG4	K15356	-	COG5070	2.71662373493234	2.4672928541656023
g7	391.310117680293	-1.06885896349216	0.325145343484777	-3.28732668300447	0.001011434265974	0.0140681773296701	Rp_R20_pos_vs_Rp_R10_pos	KOG0773@1|root,KOG0773@2759|Eukaryota,3A9DZ@33154|Opisthokonta,3P6MR@4751|Fungi,1GXGA@112252|Fungi incertae sedis	Homeobox KN domain	TOS8	K21543	-		1.06885896349216	2.9950623371664564
g702	214.373246937026	-3.58861947019127	1.03824154813434	-3.45643985895172	0.0005473613351057	0.0094175493812269	Rp_R20_pos_vs_Rp_R10_pos	-	-	-	-	-	-	3.58861947019127	3.2617258838409566
g7048	251.362822249275	-0.688479841822986	0.246772623112909	-2.78993606802152	0.0052718450368567	0.0425039884853022	Rp_R20_pos_vs_Rp_R10_pos	28K0E@1|root,2QSEW@2759|Eukaryota,39S23@33154|Opisthokonta,3NY17@4751|Fungi,1GTBF@112252|Fungi incertae sedis	rRNA processing/ribosome biogenesis	-	K14828	-		0.688479841822986	2.2780373640868734
g7105	217.745085474712	-0.827215501633086	0.256007850203422	-3.23121146861624	0.0012326670535098	0.0162556463940091	Rp_R20_pos_vs_Rp_R10_pos	KOG4134@1|root,KOG4134@2759|Eukaryota,38GF9@33154|Opisthokonta,3Q3B8@4751|Fungi,1GTR6@112252|Fungi incertae sedis	SHS2 domain found in N terminus of Rpb7p/Rpc25p/MJ0397	-	K03004	ko00230,ko00240,ko01100,ko03020,map00230,map00240,map01100,map03020		0.827215501633086	2.9091542116035294
g7141	513.618411279454	-0.787669400123664	0.213459541418415	-3.69001729737489	0.0002242388041411	0.0051191834159665	Rp_R20_pos_vs_Rp_R10_pos	KOG3629@1|root,KOG3629@2759|Eukaryota,3A2WB@33154|Opisthokonta,3Q624@4751|Fungi,1GT5Z@112252|Fungi incertae sedis	Guanine nucleotide exchange factor for Ras-like small GTPases	-	-	-		0.787669400123664	3.6492892313212018
g7151	8.19164150041195	-1.58926336912475	0.53656210688011	-2.96193739503087	0.0030570993662871	0.0294940167093544	Rp_R20_pos_vs_Rp_R10_pos	29MJ0@1|root,2RUV2@2759|Eukaryota,39W7H@33154|Opisthokonta,3NZF3@4751|Fungi,1GY7Z@112252|Fungi incertae sedis	PLC-like phosphodiesterase	-	-	-		1.58926336912475	2.5146904449739975
g7172	6024.87526693138	-0.611047196994846	0.166297103082391	-3.67443079686186	0.0002383802409512	0.00529214578734	Rp_R20_pos_vs_Rp_R10_pos	COG0156@1|root,KOG1360@2759|Eukaryota,38GR7@33154|Opisthokonta,3NVHY@4751|Fungi,1GT84@112252|Fungi incertae sedis	Cys/Met metabolism PLP-dependent enzyme	HEM1	K00643	ko00260,ko00860,ko01100,ko01110,map00260,map00860,map01100,map01110	COG0156	0.611047196994846	3.6227297455823724
g7174	33.5076623769637	-3.50034099773515	0.765433358888884	-4.57301861368611	4.80747412532663e-06	0.0003582451950229	Rp_R20_pos_vs_Rp_R10_pos	COG0666@1|root,KOG0504@2759|Eukaryota,3AX8A@33154|Opisthokonta,3Q23W@4751|Fungi,1GWZ3@112252|Fungi incertae sedis	Ankyrin repeat	-	-	-	COG0666	3.50034099773515	5.318083044532666
g7176	41.484249220148	-2.70418486037829	0.564648160535023	-4.78915021668712	1.67489070531215e-06	0.0001680611866632	Rp_R20_pos_vs_Rp_R10_pos	COG0477@1|root,KOG0569@2759|Eukaryota,38DNJ@33154|Opisthokonta,3NWPR@4751|Fungi,1GW1M@112252|Fungi incertae sedis	Sugar (and other) transporter	HGT20	-	-	COG0477	2.70418486037829	5.7760135275098206
g7201	166.131505896899	-2.07058773954254	0.492210531083572	-4.20671157722746	2.59113493446025e-05	0.0012015539581624	Rp_R20_pos_vs_Rp_R10_pos	KOG0254@1|root,KOG0254@2759|Eukaryota,38CRV@33154|Opisthokonta,3NW0J@4751|Fungi,1GVI0@112252|Fungi incertae sedis	Major Facilitator Superfamily	-	-	-		2.07058773954254	4.5865099703543395
g7219	73.7212161931511	-4.02860095272143	0.960050853557022	-4.1962370407727	2.71386216621295e-05	0.00123611847746	Rp_R20_pos_vs_Rp_R10_pos	COG5020@1|root,KOG4472@2759|Eukaryota,38WGX@33154|Opisthokonta,3Q0MP@4751|Fungi,1GVJY@112252|Fungi incertae sedis	Glycolipid 2-alpha-mannosyltransferase	-	-	-	COG5020	4.02860095272143	4.566412213409233
g7220	118.32990211573	-4.37108269153627	1.31701354321115	-3.31893526385361	0.0009036137494608	0.0131481314341872	Rp_R20_pos_vs_Rp_R10_pos	COG5020@1|root,KOG4472@2759|Eukaryota,38CI7@33154|Opisthokonta,3NUKP@4751|Fungi,1GWDV@112252|Fungi incertae sedis	Glycolipid 2-alpha-mannosyltransferase	-	-	-	COG5020	4.37108269153627	3.0440171694410014
g7221	238.741949376627	-4.17454584384291	0.973313118950155	-4.28900603779563	1.79474494731777e-05	0.0009267580136855	Rp_R20_pos_vs_Rp_R10_pos	COG5020@1|root,KOG4472@2759|Eukaryota,38CI7@33154|Opisthokonta,3NUKP@4751|Fungi,1GVZE@112252|Fungi incertae sedis	Glycolipid 2-alpha-mannosyltransferase	-	K10967	ko00514,map00514	COG5020	4.17454584384291	4.745997260647099
g7225	1184.92636477094	-0.768299398457563	0.185815902935984	-4.13473435975097	3.55365444561877e-05	0.0014851344733659	Rp_R20_pos_vs_Rp_R10_pos	COG5036@1|root,COG5264@1|root,KOG1161@2759|Eukaryota,KOG4580@2759|Eukaryota,38I0W@33154|Opisthokonta,3NVNK@4751|Fungi,1GVBJ@112252|Fungi incertae sedis	Domain of unknown function (DUF202)	VTC2	-	-	COG5036,COG5264	0.768299398457563	4.4493248049092164
g7231	384.399987701708	-1.22754739836486	0.362774280374823	-3.38377736452691	0.0007149595216696	0.0112591945286518	Rp_R20_pos_vs_Rp_R10_pos	KOG0254@1|root,KOG0254@2759|Eukaryota,38CRV@33154|Opisthokonta,3NUD0@4751|Fungi,1GVS5@112252|Fungi incertae sedis	Mortierella verticillata NRRL 6337	-	-	-		1.22754739836486	3.145718545629917
g7251	44.1422912482545	-2.49729893715415	0.61129437692692	-4.08526404202913	4.40267216191582e-05	0.0017327242026931	Rp_R20_pos_vs_Rp_R10_pos	28PPI@1|root,2QWBR@2759|Eukaryota,39V14@33154|Opisthokonta,3NZM7@4751|Fungi	glycoside hydrolase family 16 protein	-	-	-		2.49729893715415	4.356283652394613
g7261	4.45462629064415	-2.87054119552044	0.946750202698466	-3.03199427614455	0.0024294381062713	0.0255009223076195	Rp_R20_pos_vs_Rp_R10_pos	-	-	-	-	-	-	2.87054119552044	2.6144941607900023
g7285	956.879101252001	-0.766857978987605	0.247166640215232	-3.10259498741346	0.0019183197499325	0.0218749117078588	Rp_R20_pos_vs_Rp_R10_pos	-	-	-	-	-	-	0.766857978987605	2.7170790019320865
g7290	37.3659153463984	-1.77446022389169	0.404242403181537	-4.38959448569975	1.13562228605224e-05	0.000663340867896	Rp_R20_pos_vs_Rp_R10_pos	2CS91@1|root,2RAWN@2759|Eukaryota,3AXB5@33154|Opisthokonta,3Q28C@4751|Fungi,1GX6J@112252|Fungi incertae sedis	-	-	-	-		1.77446022389169	4.94476609323799
g7315	895.343144172092	-0.670258445326121	0.239833872172542	-2.79467799629204	0.0051951432599801	0.0420525083187495	Rp_R20_pos_vs_Rp_R10_pos	COG2124@1|root,KOG0157@2759|Eukaryota,39E4B@33154|Opisthokonta,3NVJI@4751|Fungi,1GWKY@112252|Fungi incertae sedis	Cytochrome P450	ERG5	K09831	ko00100,ko01100,ko01130,map00100,map01100,map01130	COG2124	0.670258445326121	2.28440247194492
g7348	1580.50600835128	-1.42809818927186	0.484597369743536	-2.94697882910024	0.0032089517246336	0.0305362640876055	Rp_R20_pos_vs_Rp_R10_pos	COG0169@1|root,KOG0692@2759|Eukaryota,38GV4@33154|Opisthokonta,3NTWM@4751|Fungi,1GVJA@112252|Fungi incertae sedis	3-dehydroquinate synthase	ARO1	K09484,K13830	ko00400,ko01100,ko01110,ko01130,ko01230,map00400,map01100,map01110,map01130,map01230	COG0169	1.42809818927186	2.4936368163675504
g7350	399.118312825219	-1.41516038712218	0.460980779514553	-3.06989022104663	0.0021413746487773	0.0235632588252269	Rp_R20_pos_vs_Rp_R10_pos	COG0530@1|root,KOG2399@2759|Eukaryota,38F8K@33154|Opisthokonta,3NU3I@4751|Fungi,1GVRE@112252|Fungi incertae sedis	Sodium/calcium exchanger protein	-	K13754	-	COG0530	1.41516038712218	2.6693073431388408
g7358	15.7423437501002	-4.05960848587001	0.67773224221976	-5.98998871969507	2.0985559252118403e-09	8.39042929589294e-07	Rp_R20_pos_vs_Rp_R10_pos	2E8CE@1|root,2SEV6@2759|Eukaryota,3ACUW@33154|Opisthokonta,3P8X5@4751|Fungi	-	-	-	-		4.05960848587001	8.678079452620102
g7360	403.731790901834	-0.667408556569396	0.240845351218122	-2.77110831989843	0.0055865838892897	0.0441459917551712	Rp_R20_pos_vs_Rp_R10_pos	KOG2922@1|root,KOG2922@2759|Eukaryota,39PTE@33154|Opisthokonta,3Q62E@4751|Fungi,1GT1E@112252|Fungi incertae sedis	Magnesium transporter NIPA	-	-	-		0.667408556569396	2.2528536753939687
g7418	8.11903164584011	-1.65429500407964	0.552942680497225	-2.99180197591556	0.0027733609665822	0.0277185667808954	Rp_R20_pos_vs_Rp_R10_pos	2CS8F@1|root,2RAUF@2759|Eukaryota,3AX8X@33154|Opisthokonta,3Q24X@4751|Fungi,1GX11@112252|Fungi incertae sedis	zinc finger	-	-	-		1.65429500407964	2.5569936011785614
g7428	224.059936161606	-1.06749986895724	0.314441875289027	-3.39490364626538	0.000686527571334	0.0109139037987214	Rp_R20_pos_vs_Rp_R10_pos	KOG4569@1|root,KOG4569@2759|Eukaryota,37MDK@33090|Viridiplantae,3GFMI@35493|Streptophyta,44PK7@71274|asterids	Triacylglycerol lipase	-	-	-		1.06749986895724	3.163342016565946
g7455	33.4091923338817	-4.98301829201105	1.81551081114705	-2.7446921612451	0.0060567683136256	0.0467290381544974	Rp_R20_pos_vs_Rp_R10_pos	KOG1675@1|root,KOG1675@2759|Eukaryota,38CAR@33154|Opisthokonta,3P7KD@4751|Fungi,1GUVU@112252|Fungi incertae sedis	Allomyces macrogynus ATCC 38327	-	-	-		4.98301829201105	2.217759038857483
g7465	1353.55626113757	-0.709257418136116	0.240994239165264	-2.94304718898171	0.0032499887504736	0.0307391609814982	Rp_R20_pos_vs_Rp_R10_pos	COG0060@1|root,KOG0434@2759|Eukaryota,38CIS@33154|Opisthokonta,3NVSZ@4751|Fungi,1GT8Q@112252|Fungi incertae sedis	Anticodon-binding domain of tRNA	ILS1	K01870	ko00970,map00970	COG0060	0.709257418136116	2.4881181422874934
g7476	233.805122260992	-0.849982313041677	0.185762653237009	-4.57563615845435	4.74775059157353e-06	0.000356122530043	Rp_R20_pos_vs_Rp_R10_pos	2E1T5@1|root,2S939@2759|Eukaryota,3A8JH@33154|Opisthokonta,3P6R7@4751|Fungi	-	-	-	-		0.849982313041677	5.323512103438666
g7485	507.681603337952	-0.642451154599544	0.181322347441606	-3.54314381908409	0.0003953870126821	0.0075891092424766	Rp_R20_pos_vs_Rp_R10_pos	COG0474@1|root,KOG0206@2759|Eukaryota,38BZ2@33154|Opisthokonta,3NX4W@4751|Fungi,1GSEX@112252|Fungi incertae sedis	Mortierella verticillata NRRL 6337	DRS2	K14802	-	COG0474	0.642451154599544	3.4029776001036103
g7486	34.4492855666754	-1.33799252387316	0.48554821915585	-2.75563264591789	0.0058578746884311	0.0456842101038137	Rp_R20_pos_vs_Rp_R10_pos	2B1KF@1|root,2RZ5I@2759|Eukaryota,39J1H@33154|Opisthokonta,3Q3EA@4751|Fungi,1GTI1@112252|Fungi incertae sedis	Protoglobin	-	-	-		1.33799252387316	2.2322599229762
g751	5.82145727467985	-2.52257121445653	0.612623088055996	-4.11765613088672	3.82745220810598e-05	0.0015640852581875	Rp_R20_pos_vs_Rp_R10_pos	2CS65@1|root,2RAJB@2759|Eukaryota,3AWYX@33154|Opisthokonta,3Q1RM@4751|Fungi,1GVPU@112252|Fungi incertae sedis	-	-	-	-		2.52257121445653	4.417090223460645
g7577	1942.76155784301	-0.843328918685143	0.263311117318065	-3.20278508281308	0.0013610551277256	0.0174097780468798	Rp_R20_pos_vs_Rp_R10_pos	-	-	-	-	-	-	0.843328918685143	2.866124283920722
g7646	246.569721407174	-0.761365531161725	0.263658688648758	-2.88769368862334	0.0038807759176635	0.0346364804381873	Rp_R20_pos_vs_Rp_R10_pos	2DZEN@1|root,2S6Z0@2759|Eukaryota,38WIG@33154|Opisthokonta,3Q0NC@4751|Fungi,1GVGS@112252|Fungi incertae sedis	Putative methyltransferase	-	-	-		0.761365531161725	2.411081433408355
g7654	86.811543677828	-2.0569946103116	0.738056929698019	-2.78704057579032	0.0053191818298271	0.0428175125134099	Rp_R20_pos_vs_Rp_R10_pos	COG5261@1|root,KOG2128@2759|Eukaryota,38DQ7@33154|Opisthokonta,3NVME@4751|Fungi,1GS1B@112252|Fungi incertae sedis	RasGAP C-terminus	IQG1	K05767	ko04810,map04810	COG5261	2.0569946103116	2.274155163591653
g7671	313.291801108233	-0.771093816999017	0.261164388820995	-2.95252281706574	0.0031518877545502	0.030148944264738	Rp_R20_pos_vs_Rp_R10_pos	COG0285@1|root,KOG2525@2759|Eukaryota,38DEV@33154|Opisthokonta,3NUTU@4751|Fungi,1GS0Q@112252|Fungi incertae sedis	Catalyzes conversion of folates to polyglutamate derivatives allowing concentration of folate compounds in the cell and the intracellular retention of these cofactors, which are important substrates for most of the folate-dependent enzymes that are involved in one-carbon transfer reactions involved in purine, pyrimidine and amino acid synthesis	MET7	K01930,K17785	ko00790,ko01100,ko01523,map00790,map01100,map01523	COG0285	0.771093816999017	2.5014292570604835
g7854	66.5940821152167	-0.637643651849234	0.179367971016054	-3.55494711924997	0.0003780551161615	0.0073609982223614	Rp_R20_pos_vs_Rp_R10_pos	-	-	-	-	-	-	0.637643651849234	3.4224448803218426
g7883	550.851800445323	-0.898046066289135	0.219210977979945	-4.09672031284535	4.19044676203244e-05	0.001671971760229	Rp_R20_pos_vs_Rp_R10_pos	KOG1318@1|root,KOG1318@2759|Eukaryota,38KP9@33154|Opisthokonta,3P00W@4751|Fungi,1GY8T@112252|Fungi incertae sedis	helix loop helix domain	-	-	-		0.898046066289135	4.37773967251293
g791	144.692072571222	-0.898992181667217	0.285476144428778	-3.1490973911885	0.0016377560472483	0.0196656856171066	Rp_R20_pos_vs_Rp_R10_pos	COG0847@1|root,KOG2248@2759|Eukaryota,38HUD@33154|Opisthokonta,3NVWC@4751|Fungi,1GT1C@112252|Fungi incertae sedis|KOG2177@1|root,KOG2177@2759|Eukaryota	EXOIII|zinc ion binding	-	K14570	ko03008,map03008	COG0847|	0.898992181667217	2.7857507883046817
g7933	7.71455760818258	-2.00141262661878	0.637211539199954	-3.14089200131504	0.0016843413122167	0.0200089370480092	Rp_R20_pos_vs_Rp_R10_pos	COG2940@1|root,KOG2084@2759|Eukaryota,3A8AG@33154|Opisthokonta,3Q10Q@4751|Fungi,1GXJQ@112252|Fungi incertae sedis	SET (Su(var)3-9, Enhancer-of-zeste, Trithorax) domain	-	-	-	COG2940	2.00141262661878	2.773569899182712
g7949	70.8710244290462	-0.852253871890719	0.298672843338744	-2.85346957682431	0.0043244668376929	0.0370722660060882	Rp_R20_pos_vs_Rp_R10_pos	-	-	-	-	-	-	0.852253871890719	2.3640674289439483
g8031	17.6993705159334	-1.22384299255875	0.382116036512044	-3.20280458190134	0.001360962980805	0.0174097780468798	Rp_R20_pos_vs_Rp_R10_pos	28N8N@1|root,2QUTZ@2759|Eukaryota,39XUZ@33154|Opisthokonta,3PDMC@4751|Fungi,1GXH4@112252|Fungi incertae sedis	-	-	-	-		1.22384299255875	2.866153687765635
g804	59.8967952202418	-2.2804214770962	0.609679805181579	-3.74035921432075	0.0001837574501739	0.0044287511980685	Rp_R20_pos_vs_Rp_R10_pos	2CKG4@1|root,2TA01@2759|Eukaryota,394TZ@33154|Opisthokonta,3Q1WX@4751|Fungi,1GWCC@112252|Fungi incertae sedis	-	-	-	-		2.2804214770962	3.7357550440597
g8047	423.622105370922	-0.617317613518014	0.221686006360053	-2.78464853805608	0.0053585771172931	0.042992461621027	Rp_R20_pos_vs_Rp_R10_pos	COG0513@1|root,KOG0343@2759|Eukaryota,38EK9@33154|Opisthokonta,3NU3N@4751|Fungi,1GRUN@112252|Fungi incertae sedis	DUF4217	DBP4	K14776	-	COG0513	0.617317613518014	2.2709505148117124
g8059	1191.9212167513	-0.694541795747048	0.201428955805868	-3.44807325723532	0.0005646008804617	0.0096005832601328	Rp_R20_pos_vs_Rp_R10_pos	COG1028@1|root,KOG1200@2759|Eukaryota,39R7K@33154|Opisthokonta,3NXNF@4751|Fungi,1GRX6@112252|Fungi incertae sedis	KR domain	-	K00059	ko00061,ko00333,ko00780,ko01040,ko01100,ko01130,ko01212,map00061,map00333,map00780,map01040,map01100,map01130,map01212	COG1028	0.694541795747048	3.2482584489319977
g8137	13.1370732696347	-1.80318072901994	0.636955268510025	-2.83093777250319	0.0046411749653105	0.0388887868424475	Rp_R20_pos_vs_Rp_R10_pos	COG2730@1|root,2QRG8@2759|Eukaryota,38M6K@33154|Opisthokonta,3NUQG@4751|Fungi,1GS24@112252|Fungi incertae sedis	Mortierella verticillata NRRL 6337	exgD	K01210	ko00500,map00500	COG2730	1.80318072901994	2.3333720590240707
g8168	910.51368386952	-0.632986788172272	0.178228938200224	-3.55153767151532	0.0003829871631892	0.0074427294445668	Rp_R20_pos_vs_Rp_R10_pos	COG0318@1|root,COG0318@2|Bacteria,1MU6G@1224|Proteobacteria,1RMQ4@1236|Gammaproteobacteria,401GJ@613|Serratia	Activates fatty acids by binding to coenzyme A	-	-	-	COG0318	0.632986788172272	3.4168157822964536
g817	140.50957066259	-0.69497603053248	0.217032040274028	-3.20218171314701	0.0013639093199926	0.0174126172123468	Rp_R20_pos_vs_Rp_R10_pos	COG5138@1|root,KOG2091@1|root,KOG1106@2759|Eukaryota,KOG2091@2759|Eukaryota,38HBY@33154|Opisthokonta,3Q1SH@4751|Fungi,1GVTQ@112252|Fungi incertae sedis|KOG2091@1|root,KOG2091@2759|Eukaryota,37RK1@33090|Viridiplantae,3G8TF@35493|Streptophyta,44FEM@71274|asterids	Glycosyl hydrolases family 18	-	-	-	COG5138|	0.69497603053248	2.865214502946374
g8171	870.332092411961	-0.879708322730729	0.22512056898702	-3.907720767983	9.31708955757244e-05	0.002896443071203	Rp_R20_pos_vs_Rp_R10_pos	COG2233@1|root,KOG1292@2759|Eukaryota,39CFN@33154|Opisthokonta,3PAW7@4751|Fungi,1GY9Q@112252|Fungi incertae sedis	Permease family	-	-	-	COG2233	0.879708322730729	4.030719729972849
g8201	24.4100095004883	-0.983951320387307	0.347659875677773	-2.83021248416736	0.0046517099363984	0.0389448610908135	Rp_R20_pos_vs_Rp_R10_pos	2F8ZR@1|root,2TA4S@2759|Eukaryota,39505@33154|Opisthokonta,3Q23M@4751|Fungi,1GWYE@112252|Fungi incertae sedis	-	-	-	-		0.983951320387307	2.3323873741132157
g8205	71.3705509848434	-1.8181129809667	0.491834777942092	-3.6965929667966	0.0002185122631236	0.0050290695792888	Rp_R20_pos_vs_Rp_R10_pos	-	-	-	-	-	-	1.8181129809667	3.660524184975194
g8215	197.773336634325	-1.12773202666296	0.318414338031699	-3.54171245438921	0.0003975385759549	0.0076087907422382	Rp_R20_pos_vs_Rp_R10_pos	2BY31@1|root,2RUSP@2759|Eukaryota,3AWMN@33154|Opisthokonta,3Q1F2@4751|Fungi,1GWCU@112252|Fungi incertae sedis	basic region leucin zipper	-	-	-		1.12773202666296	3.4006207223245557
g8252	176.967325219974	-0.83470959791564	0.263603515556698	-3.16653439220201	0.0015426710286879	0.0189620370409196	Rp_R20_pos_vs_Rp_R10_pos	2D1M3@1|root,2SIIY@2759|Eukaryota,38FAT@33154|Opisthokonta,3NX4I@4751|Fungi,1GVFI@112252|Fungi incertae sedis	Methyltransferase domain	-	-	-		0.83470959791564	2.811726676437094
g8253	375.393787924015	-0.671280569617956	0.22288517928545	-3.01177750701066	0.0025972288529381	0.0265874907172739	Rp_R20_pos_vs_Rp_R10_pos	COG0543@1|root,KOG0534@2759|Eukaryota,38GQ8@33154|Opisthokonta,3NW9T@4751|Fungi,1GS3R@112252|Fungi incertae sedis	Oxidoreductase FAD-binding domain	CBR1	K00326	ko00520,map00520	COG0543	0.671280569617956	2.585489781141111
g8273	29.3002695484212	-1.00373605204519	0.313775606033241	-3.19889766044736	0.0013795413056157	0.0175309860335578	Rp_R20_pos_vs_Rp_R10_pos	2E94N@1|root,2SFIC@2759|Eukaryota,3ABFT@33154|Opisthokonta,3P971@4751|Fungi,1GWRC@112252|Fungi incertae sedis	Spizellomyces punctatus DAOM BR117	-	-	-		1.00373605204519	2.8602652915368005
g8277	55.0028338446798	-1.57729234834543	0.370594172541514	-4.25611751401389	2.08007406547036e-05	0.0010207545747438	Rp_R20_pos_vs_Rp_R10_pos	-	-	-	-	-	-	1.57729234834543	4.681921200781279
g8327	82.7813123400347	-4.88898095966759	1.57958524324865	-3.09510422470944	0.0019674374873793	0.0221822186774471	Rp_R20_pos_vs_Rp_R10_pos	COG1215@1|root,KOG2571@2759|Eukaryota,38B4U@33154|Opisthokonta,3NTYK@4751|Fungi,1GT99@112252|Fungi incertae sedis	Chitin synthase	-	-	-	COG1215	4.88898095966759	2.7060990578596344
g8353	548.639616037005	-0.604939199830164	0.110215373376172	-5.48870072567342	4.049009716291e-08	1.02586722424378e-05	Rp_R20_pos_vs_Rp_R10_pos	KOG1337@1|root,KOG1337@2759|Eukaryota,39SXD@33154|Opisthokonta,3NXT6@4751|Fungi,1GU49@112252|Fungi incertae sedis	Set domain-containing protein	-	-	-		0.604939199830164	7.3926511810664834
g8512	593.729479659863	-2.05875277186665	0.68750342574961	-2.99453456485969	0.0027486391097044	0.0275666334065316	Rp_R20_pos_vs_Rp_R10_pos	2CXNI@1|root,2RYQD@2759|Eukaryota,3A277@33154|Opisthokonta,3P2ZB@4751|Fungi,1GXSF@112252|Fungi incertae sedis	Velvet factor	vosA	-	-		2.05875277186665	2.5608822783278042
g8518	797.489241172761	-1.03535663257363	0.311348153015642	-3.32539834441097	0.0008829229045338	0.0129212739003582	Rp_R20_pos_vs_Rp_R10_pos	COG0086@1|root,KOG0262@2759|Eukaryota,38C9Q@33154|Opisthokonta,3NVF6@4751|Fungi,1GS5P@112252|Fungi incertae sedis	DNA-dependent RNA polymerase catalyzes the transcription of DNA into RNA using the four ribonucleoside triphosphates as substrates	RPA190	K02999	ko00230,ko00240,ko01100,ko03020,map00230,map00240,map01100,map03020	COG0086	1.03535663257363	3.054077216691188
g8549	53.6420054676458	-1.04053356932811	0.341042225145992	-3.05104028946176	0.0022804997144024	0.0245425228158996	Rp_R20_pos_vs_Rp_R10_pos	2AIEU@1|root,2RZ4M@2759|Eukaryota,3A416@33154|Opisthokonta,3Q356@4751|Fungi	Transposase	-	-	-		1.04053356932811	2.64196997781176
g856	159.16762160485	-1.56173037889119	0.51469066173036	-3.03430875089271	0.0024108755866102	0.0253454550129684	Rp_R20_pos_vs_Rp_R10_pos	-	-	-	-	-	-	1.56173037889119	2.617825200838973
g860	2319.66504469281	-0.74858618124893	0.159700281524503	-4.68744434325918	2.76637900409966e-06	0.0002389695902788	Rp_R20_pos_vs_Rp_R10_pos	COG0473@1|root,KOG0784@2759|Eukaryota,38EFS@33154|Opisthokonta,3NV6I@4751|Fungi,1GT44@112252|Fungi incertae sedis	Mortierella verticillata NRRL 6337 isocitrate dehydrogenase NAD subunit 1, mitochondrial (376 aa)	IDH1	K00030	ko00020,ko01100,ko01110,ko01120,ko01130,ko01200,ko01210,ko01230,map00020,map01100,map01110,map01120,map01130,map01200,map01210,map01230	COG0473	0.74858618124893	5.5580883202089115
g8744	120.998999423875	-1.24391075781018	0.298934756454912	-4.16114463423995	3.166564491131e-05	0.001371433668178	Rp_R20_pos_vs_Rp_R10_pos	KOG1075@1|root,KOG1075@2759|Eukaryota,39Y6T@33154|Opisthokonta	proximal promoter DNA-binding transcription repressor activity, RNA polymerase II-specific	-	-	-		1.24391075781018	4.499411662584677
g8781	35.3865125075632	-1.91655219036626	0.511584919880978	-3.74630313734062	0.0001794597145181	0.0043877791961007	Rp_R20_pos_vs_Rp_R10_pos	2DA7S@1|root,2TI1D@2759|Eukaryota,3AX88@33154|Opisthokonta,3Q23V@4751|Fungi,1GWZ1@112252|Fungi incertae sedis	-	-	-	-		1.91655219036626	3.746033027453825
g8830	23.8643262411501	-3.34901061591224	0.877922416980076	-3.81469996794517	0.0001363484901384	0.003685940786577	Rp_R20_pos_vs_Rp_R10_pos	KOG1675@1|root,KOG1675@2759|Eukaryota,38CAR@33154|Opisthokonta,3P7KD@4751|Fungi,1GUVU@112252|Fungi incertae sedis	Allomyces macrogynus ATCC 38327	-	-	-		3.34901061591224	3.865349666876674
g8844	94.2655801227236	-1.54319460102044	0.547907596960406	-2.81652346049139	0.0048546497243085	0.0401464280954754	Rp_R20_pos_vs_Rp_R10_pos	28JV3@1|root,2QS95@2759|Eukaryota,38CQS@33154|Opisthokonta,3NVUH@4751|Fungi,1GVF5@112252|Fungi incertae sedis	Actin interacting protein 3	BUD6	-	-		1.54319460102044	2.3138421001098095
g8913	376.746113400678	-0.737866928209203	0.190512139309865	-3.87307040318872	0.000107472765179	0.0031616334940708	Rp_R20_pos_vs_Rp_R10_pos	COG0666@1|root,KOG0504@2759|Eukaryota	protein ubiquitination	-	-	-	COG0666	0.737866928209203	3.968701576967126
g8928	4911.97997240231	-1.41194546951723	0.282687075223927	-4.99472948453258	5.89182944988863e-07	7.41748392048401e-05	Rp_R20_pos_vs_Rp_R10_pos	COG1131@1|root,KOG0065@2759|Eukaryota,38F6P@33154|Opisthokonta,3NTZE@4751|Fungi,1GVP6@112252|Fungi incertae sedis	ABC-transporter extracellular N-terminal	SNQ2	K08712	ko02010,map02010	COG1131	1.41194546951723	6.229749833120017
g8984	27.5894825798066	-2.00367049230379	0.695287781844007	-2.88178585130571	0.0039542837991966	0.035045639845176	Rp_R20_pos_vs_Rp_R10_pos	-	-	-	-	-	-	2.00367049230379	2.40293216456154
g8988	1237.22502396437	-0.942301647295067	0.192228616866605	-4.9019842240709	9.48734570581674e-07	0.0001062425470227	Rp_R20_pos_vs_Rp_R10_pos	KOG2171@1|root,KOG2171@2759|Eukaryota,38CEE@33154|Opisthokonta,3NVCC@4751|Fungi,1GWKA@112252|Fungi incertae sedis	Importin-beta N-terminal domain	kap123	K20221	-		0.942301647295067	6.022855274037941
g90	19.5676685971749	-0.872307446567596	0.317517514412105	-2.74727347933138	0.0060093003481659	0.0465072580209907	Rp_R20_pos_vs_Rp_R10_pos	-	-	-	-	-	-	0.872307446567596	2.2211760891651062
g9004	964.957443831819	-0.724104296917698	0.220363771117791	-3.28594983306328	0.0010163911009116	0.0141104323454638	Rp_R20_pos_vs_Rp_R10_pos	COG2270@1|root,2QTJZ@2759|Eukaryota,39RS2@33154|Opisthokonta,3NX0M@4751|Fungi,1GW8C@112252|Fungi incertae sedis	Vacuolar effluxer which mediate the efflux of amino acids resulting from autophagic degradation. The release of autophagic amino acids allows the maintenance of protein synthesis and viability during nitrogen starvation	-	-	-	COG2270	0.724104296917698	2.9929391461028816
g9050	84.5870637893696	-0.817238618358717	0.300372990044714	-2.72074602392532	0.0065134783323976	0.0490240223985768	Rp_R20_pos_vs_Rp_R10_pos	KOG1947@1|root,KOG1947@2759|Eukaryota,3ADQ8@33154|Opisthokonta,3P9N6@4751|Fungi,1GWSQ@112252|Fungi incertae sedis	Leucine-rich repeats, outliers	-	-	-		0.817238618358717	2.1861870272316017
g908	1395.10503827659	-0.729271426583604	0.168051022604442	-4.33958339129041	1.42753088520352e-05	0.0007812990506383	Rp_R20_pos_vs_Rp_R10_pos	KOG3717@1|root,KOG3717@2759|Eukaryota,38CAT@33154|Opisthokonta,3NUG1@4751|Fungi,1GVSH@112252|Fungi incertae sedis	Choline/Carnitine o-acyltransferase	CAT2	K00624	ko04146,map04146		0.729271426583604	4.845414486845085
g9115	38.8799439700626	-1.95575057145911	0.659269170088982	-2.9665433485918	0.0030116790255982	0.0292762741279744	Rp_R20_pos_vs_Rp_R10_pos	2D8HE@1|root,2TA99@2759|Eukaryota,3955J@33154|Opisthokonta,3Q29K@4751|Fungi,1GX8P@112252|Fungi incertae sedis	-	-	-	-		1.95575057145911	2.5211913156185877
g9118	311.002393361374	-0.747106973752186	0.246434106024067	-3.03167035523574	0.0024320464213921	0.0255018876953946	Rp_R20_pos_vs_Rp_R10_pos	COG1064@1|root,KOG0023@2759|Eukaryota,38EJ7@33154|Opisthokonta,3NVVI@4751|Fungi,1GWI6@112252|Fungi incertae sedis	Zinc-binding dehydrogenase	-	-	-	COG1064	0.747106973752186	2.6140281397767597
g9121	37.5129441726233	-1.23731135530213	0.327443056858208	-3.77870695190193	0.0001576448090994	0.0040293854169445	Rp_R20_pos_vs_Rp_R10_pos	COG0722@1|root,2QPSU@2759|Eukaryota,38CAA@33154|Opisthokonta,3NVDJ@4751|Fungi,1GVMJ@112252|Fungi incertae sedis	Stereospecific condensation of phosphoenolpyruvate (PEP) and D-erythrose-4-phosphate (E4P) giving rise to 3-deoxy-D- arabino-heptulosonate-7-phosphate (DAHP)	ARO4	K01626	ko00400,ko01100,ko01110,ko01130,ko01230,ko02024,map00400,map01100,map01110,map01130,map01230,map02024	COG0722	1.23731135530213	3.8023203250531026
g9144	177.926127881504	-0.999214770628314	0.228155754606833	-4.37952911751097	1.1893602967388e-05	0.0006829219222265	Rp_R20_pos_vs_Rp_R10_pos	2CS91@1|root,2RAWN@2759|Eukaryota,3AXB5@33154|Opisthokonta,3Q28C@4751|Fungi,1GX6J@112252|Fungi incertae sedis	-	-	-	-		0.999214770628314	4.924686563226224
g9145	614.471147359435	-1.85709399905047	0.500833230082502	-3.70800874922886	0.0002088954404725	0.0048611959620406	Rp_R20_pos_vs_Rp_R10_pos	COG3733@1|root,KOG1186@2759|Eukaryota,38EP0@33154|Opisthokonta,3NTVH@4751|Fungi,1GVW8@112252|Fungi incertae sedis	Copper amine oxidase, N2 domain	AMO1	K00276	ko00260,ko00350,ko00360,ko00410,ko00950,ko00960,ko01100,ko01110,map00260,map00350,map00360,map00410,map00950,map00960,map01100,map01110	COG3733	1.85709399905047	3.6800710391927103
g918	2717.4326769965	-1.11925502721823	0.327079154724254	-3.4219699147805	0.0006216919225477	0.0102281441380844	Rp_R20_pos_vs_Rp_R10_pos	COG0021@1|root,KOG0523@2759|Eukaryota,38B8B@33154|Opisthokonta,3NZ8A@4751|Fungi,1GRTE@112252|Fungi incertae sedis	Transketolase, thiamine diphosphate binding domain	TKL1	K00615	ko00030,ko00710,ko01051,ko01100,ko01110,ko01120,ko01130,ko01200,ko01230,map00030,map00710,map01051,map01100,map01110,map01120,map01130,map01200,map01230	COG0021	1.11925502721823	3.2064247752500696
g9182	95.7658370957665	-1.74187429137361	0.486015856223975	-3.58398654913614	0.0003383895191193	0.0067582747530809	Rp_R20_pos_vs_Rp_R10_pos	COG1026@1|root,KOG0961@2759|Eukaryota,38C6N@33154|Opisthokonta,3NV61@4751|Fungi,1GSIZ@112252|Fungi incertae sedis	Peptidase M16 inactive domain	-	-	-	COG1026	1.74187429137361	3.470583096753415
g9184	6366.75649946664	-0.863335147048665	0.15266233722106	-5.65519408888998	1.55670259389204e-08	4.5360728397877e-06	Rp_R20_pos_vs_Rp_R10_pos	28NHB@1|root,2QV2T@2759|Eukaryota,39JDP@33154|Opisthokonta,3Q3QC@4751|Fungi,1GVUK@112252|Fungi incertae sedis	STE like transcription factor	-	K11215	ko04011,map04011		0.863335147048665	7.807794350931488
g9185	245.04671526812	-1.5534035791648	0.291408399111455	-5.33067538170261	9.78481860109377e-08	2.13256438952225e-05	Rp_R20_pos_vs_Rp_R10_pos	KOG0578@1|root,KOG0578@2759|Eukaryota,38BIW@33154|Opisthokonta,3NVDQ@4751|Fungi,1GVJS@112252|Fungi incertae sedis	P21-Rho-binding domain	CLA4	K08286,K19833	ko04011,map04011		1.5534035791648	7.009447221234825
g9205	42.7007801670218	-0.986127717000262	0.29476214051114	-3.34550331087378	0.0008213337860337	0.01226264027963	Rp_R20_pos_vs_Rp_R10_pos	2D3GR@1|root,2SRHM@2759|Eukaryota,3AN15@33154|Opisthokonta,3Q1W4@4751|Fungi,1GW9E@112252|Fungi incertae sedis	-	-	-	-		0.986127717000262	3.0854803118540395
g9207	1374.0121140358	-1.00195034151462	0.190902188308749	-5.24850108000937	1.5334174193802e-07	2.97521247043255e-05	Rp_R20_pos_vs_Rp_R10_pos	2CP7F@1|root,2R0QU@2759|Eukaryota,395AU@33154|Opisthokonta,3Q2EF@4751|Fungi,1GXHN@112252|Fungi incertae sedis	-	-	-	-		1.00195034151462	6.814339607534897
g9208	237.301001788357	-0.965118364996	0.322643417272809	-2.99128484676305	0.0027780622493449	0.027738198882745	Rp_R20_pos_vs_Rp_R10_pos	-	-	-	-	-	-	0.965118364996	2.5562580270490503
g9210	144.781707506768	-4.1361860487783	0.452241528772076	-9.14596689076488	5.90987929179659e-20	1.99645572275708e-16	Rp_R20_pos_vs_Rp_R10_pos	2CRYN@1|root,2R9MY@2759|Eukaryota,3AW2S@33154|Opisthokonta,3Q1UD@4751|Fungi,1GW2J@112252|Fungi incertae sedis|2D40J@1|root,2STFJ@2759|Eukaryota,3ARMZ@33154|Opisthokonta,3PFBB@4751|Fungi,1GWNM@112252|Fungi incertae sedis	-	-	-	-		4.1361860487783	19.2284213894135
g922	3.3448966200214	-3.07471010779571	1.10441816639896	-2.78400899346038	0.0053691545398107	0.0430147799871241	Rp_R20_pos_vs_Rp_R10_pos	2CZWY@1|root,2SBZF@2759|Eukaryota,3AX84@33154|Opisthokonta,3Q23N@4751|Fungi,1GWYG@112252|Fungi incertae sedis	function. Source PGD	-	-	-		3.07471010779571	2.2700940956044438
g9252	1254.0528680117	-0.798408997454491	0.138878065345179	-5.74899279789113	8.977664173100771e-09	2.79951192499353e-06	Rp_R20_pos_vs_Rp_R10_pos	KOG3719@1|root,KOG3719@2759|Eukaryota,3AK4E@33154|Opisthokonta,3NUER@4751|Fungi,1GWQS@112252|Fungi incertae sedis	Choline/Carnitine o-acyltransferase	YAT1	K00624	ko04146,map04146		0.798408997454491	8.046836644255933
g9303	531.268165700748	-0.749763233074374	0.257404453808329	-2.9127826732659	0.0035822381555052	0.0327122917261109	Rp_R20_pos_vs_Rp_R10_pos	KOG1470@1|root,KOG1470@2759|Eukaryota,38EHR@33154|Opisthokonta,3NTVK@4751|Fungi,1GTG5@112252|Fungi incertae sedis	Mortierella verticillata NRRL 6337	-	-	-		0.749763233074374	2.445845544622234
g9321	295.925957285456	-1.41664086113319	0.3626906148177	-3.90592092338878	9.38672069206795e-05	0.0029136208531014	Rp_R20_pos_vs_Rp_R10_pos	KOG0490@1|root,KOG0490@2759|Eukaryota,395CU@33154|Opisthokonta,3Q2GD@4751|Fungi,1GXKN@112252|Fungi incertae sedis	Homeodomain	-	-	-		1.41664086113319	4.027486104654473
g939	80.775832257378	-1.31238219382386	0.287337193201464	-4.56739407523793	4.93825082607937e-06	0.0003653044014372	Rp_R20_pos_vs_Rp_R10_pos	2AIEU@1|root,2RZ4M@2759|Eukaryota,3A416@33154|Opisthokonta,3Q356@4751|Fungi	Transposase	-	-	-		1.31238219382386	5.306426854943644
g9407	8514.97632853176	-0.984802258215228	0.245718571910722	-4.00784625499549	6.12749868135148e-05	0.0021376638687145	Rp_R20_pos_vs_Rp_R10_pos	COG0474@1|root,KOG0204@2759|Eukaryota,38BS0@33154|Opisthokonta,3NX5D@4751|Fungi,1GSDH@112252|Fungi incertae sedis	This magnesium-dependent enzyme catalyzes the hydrolysis of ATP coupled with the transport of calcium	PMC1	K01537	-	COG0474	0.984802258215228	4.212716773536813
g9410	7.16096113094216	-2.2151763060129	0.658766681958943	-3.36261132610066	0.0007720898737887	0.0118377380119698	Rp_R20_pos_vs_Rp_R10_pos	COG2801@1|root,KOG0017@2759|Eukaryota,38F42@33154|Opisthokonta	retrotransposable element Tf2 155 kDa protein type 1-like	-	-	-	COG2801	2.2151763060129	3.1123321434224196
g9428	353.917294407538	-1.03975433623268	0.340797464092297	-3.05094505031611	0.0022812231972546	0.0245425228158996	Rp_R20_pos_vs_Rp_R10_pos	KOG0583@1|root,KOG0583@2759|Eukaryota,38GN5@33154|Opisthokonta,3NVKN@4751|Fungi,1GVBC@112252|Fungi incertae sedis	Kinase associated domain 1	-	K08286	-		1.03975433623268	2.6418322208198597
g9431	107.385462763822	-3.18700929343373	1.14442361114705	-2.78481609640979	0.0053558089837363	0.042992461621027	Rp_R20_pos_vs_Rp_R10_pos	28HEQ@1|root,2QPST@2759|Eukaryota,38D0H@33154|Opisthokonta,3NX0F@4751|Fungi,1GSP2@112252|Fungi incertae sedis	Splits internally a 1,3-beta-glucan molecule and transfers the newly generated reducing end (the donor) to the non- reducing end of another 1,3-beta-glucan molecule (the acceptor) forming a 1,3-beta linkage, resulting in the elongation of 1,3- beta-glucan chains in the cell wall	gel4	-	-		3.18700929343373	2.271174920604877
g9445	193.874649083704	-0.840580872870861	0.198172735015936	-4.24165752570991	2.21875079038677e-05	0.0010682151964453	Rp_R20_pos_vs_Rp_R10_pos	KOG2208@1|root,KOG2208@2759|Eukaryota,38GK3@33154|Opisthokonta,3NVGC@4751|Fungi	kh domain-containing protein	-	-	-		0.840580872870861	4.65389147489185
g9470	19.6456884271426	-2.4604507040125	0.716373028773888	-3.43459427586727	0.0005934416067488	0.0099162967248075	Rp_R20_pos_vs_Rp_R10_pos	COG1404@1|root,KOG1153@2759|Eukaryota,38W9R@33154|Opisthokonta,3PDE7@4751|Fungi,1GWA2@112252|Fungi incertae sedis	Subtilase family	-	-	-	COG1404	2.4604507040125	3.226622008157429
g9484	136.615157002498	-2.51777735868536	0.682141087193291	-3.69099209233225	0.0002233810829253	0.0051102834873745	Rp_R20_pos_vs_Rp_R10_pos	COG5020@1|root,KOG4472@2759|Eukaryota,38CI7@33154|Opisthokonta,3NUKP@4751|Fungi,1GWNX@112252|Fungi incertae sedis	Glycolipid 2-alpha-mannosyltransferase	-	-	-	COG5020	2.51777735868536	3.650953607984131
g9516	625.087409319119	-0.888172812988769	0.212621964204757	-4.17723924388851	2.9506862352639e-05	0.0013058397227634	Rp_R20_pos_vs_Rp_R10_pos	COG1100@1|root,KOG0395@2759|Eukaryota,38FTP@33154|Opisthokonta,3NW4A@4751|Fungi,3QJWD@4890|Ascomycota	RAS2 protein	ras2	K07827	ko01521,ko01522,ko04010,ko04012,ko04013,ko04014,ko04015,ko04062,ko04068,ko04071,ko04072,ko04137,ko04138,ko04140,ko04150,ko04151,ko04210,ko04211,ko04213,ko04214,ko04218,ko04320,ko04360,ko04370,ko04371,ko04540,ko04550,ko04650,ko04660,ko04662,ko04664,ko04714,ko04720,ko04722,ko04725,ko04726,ko04730,ko04810,ko04910,ko04912,ko04914,ko04915,ko04916,ko04917,ko04919,ko04921,ko04926,ko04933,ko04960,ko05034…	COG1100	0.888172812988769	4.530076969265973
g9519	2205.20072886898	-0.661867770850037	0.194517355681858	-3.40261550713528	0.0006674413579977	0.0107282861897361	Rp_R20_pos_vs_Rp_R10_pos	KOG2641@1|root,KOG2641@2759|Eukaryota,39SZ2@33154|Opisthokonta,3Q1Q0@4751|Fungi,1GVGX@112252|Fungi incertae sedis	Organic solute transporter Ostalpha	-	-	-		0.661867770850037	3.1755868857937846
g9520	804.546692156028	-1.08819791301509	0.298281355899058	-3.64822638590711	0.0002640569173721	0.0055952179223402	Rp_R20_pos_vs_Rp_R10_pos	-	-	-	-	-	-	1.08819791301509	3.578302451022741
g9541	921.144235123484	-0.70508509885616	0.203524140652758	-3.46438067049323	0.0005314538678293	0.0092702568390984	Rp_R20_pos_vs_Rp_R10_pos	COG5594@1|root,KOG1134@2759|Eukaryota,38BVW@33154|Opisthokonta,3NW23@4751|Fungi,1GSZP@112252|Fungi incertae sedis	Mortierella verticillata NRRL 6337	PHM7	K21989	-	COG5594	0.70508509885616	3.2745344278795403
g9560	146.751038847938	-0.864687299687435	0.291509568176732	-2.96623985653604	0.0030146527778567	0.0292762741279744	Rp_R20_pos_vs_Rp_R10_pos	2D437@1|root,2STPU@2759|Eukaryota,3AQR2@33154|Opisthokonta,3PFCW@4751|Fungi,1GVBR@112252|Fungi incertae sedis	ubiE/COQ5 methyltransferase family	-	-	-		0.864687299687435	2.5207627018802934
g9569	181.600913227924	-0.96576600524865	0.308017505058896	-3.13542571245744	0.0017160488478272	0.0202059967428727	Rp_R20_pos_vs_Rp_R10_pos	KOG3629@1|root,KOG2378@2759|Eukaryota,39DVR@33154|Opisthokonta,3Q629@4751|Fungi	Guanine nucleotide exchange factor for Ras-like small GTPases	-	-	-		0.96576600524865	2.7654703539932184
g9575	1083.40378252113	-1.10759956530053	0.253933336362717	-4.36177298012751	1.29012698567749e-05	0.0007304353037066	Rp_R20_pos_vs_Rp_R10_pos	COG1748@1|root,KOG0172@2759|Eukaryota,38BKM@33154|Opisthokonta,3NY2F@4751|Fungi,1GUZQ@112252|Fungi incertae sedis	Saccharopine dehydrogenase NADP binding domain	-	K14157	ko00310,ko01100,ko01110,ko01130,map00310,map01100,map01110,map01130	COG1748	1.10759956530053	4.889367540503239
g9596	140.439499399185	-1.06601585444264	0.335801080542267	-3.17454563493718	0.0015007129060109	0.0186384496886865	Rp_R20_pos_vs_Rp_R10_pos	COG0515@1|root,KOG1152@2759|Eukaryota,38BA6@33154|Opisthokonta,3NXGP@4751|Fungi,1GWK7@112252|Fungi incertae sedis	Lipopolysaccharide kinase (Kdo/WaaP) family	-	K08801	-	COG0515	1.06601585444264	2.8237023825473826
g96	577.326988619207	-0.763607636196187	0.168888529888514	-4.52137061469039	6.14405093075029e-06	0.0004294267872944	Rp_R20_pos_vs_Rp_R10_pos	COG5641@1|root,KOG1601@2759|Eukaryota,39UCT@33154|Opisthokonta,3NXAH@4751|Fungi,3QPIA@4890|Ascomycota,20AWQ@147545|Eurotiomycetes,3MTSC@451870|Chaetothyriomycetidae	PAS fold	wc2	-	-	COG5641	0.763607636196187	5.211545192902955
g9605	1141.62056176854	-1.01158561303985	0.209117716298704	-4.83739795434117	1.31549883013535e-06	0.0001374425040619	Rp_R20_pos_vs_Rp_R10_pos	2F92D@1|root,2TA7K@2759|Eukaryota,3953P@33154|Opisthokonta,3Q27J@4751|Fungi,1GX58@112252|Fungi incertae sedis	domain present in cyclins, TFIIB and Retinoblastoma	-	-	-		1.01158561303985	5.880909533793396
g9610	148.109627226736	-0.806188576367521	0.269462446957249	-2.99184018207712	0.0027730139182547	0.0277185667808954	Rp_R20_pos_vs_Rp_R10_pos	KOG4341@1|root,KOG4341@2759|Eukaryota,3AWUJ@33154|Opisthokonta,3Q1KK@4751|Fungi,1GV31@112252|Fungi incertae sedis	A Receptor for Ubiquitination Targets	-	-	-		0.806188576367521	2.5570479506146935
g97	9.99452550153462	-2.6084883300839	0.669386627783583	-3.89683364115131	9.74585145793091e-05	0.0029896671401783	Rp_R20_pos_vs_Rp_R10_pos	2CGBH@1|root,2RA7Y@2759|Eukaryota,3AWM8@33154|Opisthokonta,3Q2U4@4751|Fungi,1GY1T@112252|Fungi incertae sedis	-	-	-	-		2.6084883300839	4.011180212233665
g9717	225.174948838176	-1.23088114490421	0.208819176347686	-5.89448328660571	3.758556357495021e-09	1.36039605017976e-06	Rp_R20_pos_vs_Rp_R10_pos	KOG0616@1|root,KOG0616@2759|Eukaryota,38C4N@33154|Opisthokonta,3NU4K@4751|Fungi,1GWHQ@112252|Fungi incertae sedis	Extension to Ser/Thr-type protein kinases	TPK2	K04345	ko01522,ko04010,ko04014,ko04020,ko04024,ko04062,ko04113,ko04114,ko04138,ko04140,ko04211,ko04213,ko04261,ko04270,ko04310,ko04340,ko04341,ko04371,ko04530,ko04540,ko04611,ko04713,ko04714,ko04720,ko04723,ko04724,ko04725,ko04726,ko04727,ko04728,ko04740,ko04742,ko04750,ko04910,ko04911,ko04912,ko04913,ko04914,ko04915,ko04916,ko04918,ko04919,ko04921,ko04922,ko04923,ko04924,ko04925,ko04926,ko04927,ko04934…		1.23088114490421	8.424978933361055
g9761	2010.61599240481	-0.957756169985222	0.267622165812386	-3.5787624955425	0.0003452250168642	0.0068668948643985	Rp_R20_pos_vs_Rp_R10_pos	COG0308@1|root,KOG1046@2759|Eukaryota,38CFG@33154|Opisthokonta,3NWST@4751|Fungi,1GUZS@112252|Fungi incertae sedis	ERAP1-like C-terminal domain	-	-	-	COG0308	0.957756169985222	3.4618977404990927
g9776	277.407592334011	-0.617400549111262	0.21734276787758	-2.84067675745723	0.0045017917295403	0.0382355922808309	Rp_R20_pos_vs_Rp_R10_pos	KOG4225@1|root,KOG4225@2759|Eukaryota,38DGK@33154|Opisthokonta,3NVBF@4751|Fungi,1GTMY@112252|Fungi incertae sedis	PB1 domain	-	-	-		0.617400549111262	2.346614601028893
g9787	1420.93796115592	-0.671542154348659	0.169292842686329	-3.96674864508544	7.28597602092213e-05	0.0024398090248025	Rp_R20_pos_vs_Rp_R10_pos	COG4581@1|root,KOG1991@2759|Eukaryota,38C38@33154|Opisthokonta,3NV4X@4751|Fungi,1GSJG@112252|Fungi incertae sedis	Cse1	NMD5	K20223	ko04013,map04013	COG4581	0.671542154348659	4.137512262410372
g9789	25.471059444399	-3.06605261773995	1.07883874454422	-2.84199342417506	0.0044832416288476	0.0381009746646179	Rp_R20_pos_vs_Rp_R10_pos	2C17C@1|root,2S4YJ@2759|Eukaryota,3A72B@33154|Opisthokonta,3P56C@4751|Fungi,1GV5S@112252|Fungi incertae sedis	-	-	-	-		3.06605261773995	2.348407853762524
g9818	1441.45114512458	-0.704555692303802	0.223480374092337	-3.15265130177693	0.0016179494986057	0.0195962379593304	Rp_R20_pos_vs_Rp_R10_pos	COG0790@1|root,KOG1550@2759|Eukaryota,38DA9@33154|Opisthokonta,3NUDI@4751|Fungi,1GVIA@112252|Fungi incertae sedis	Sel1-like repeats.	CHS4	K07126	-	COG0790	0.704555692303802	2.791035038236207
g9819	83.4802150624948	-2.11494715037645	0.697188685695316	-3.03353624889536	0.0024170567133673	0.0253841049343231	Rp_R20_pos_vs_Rp_R10_pos	COG2940@1|root,KOG4443@2759|Eukaryota,38GDD@33154|Opisthokonta,3P2QW@4751|Fungi,1GWDG@112252|Fungi incertae sedis	F/Y-rich N-terminus	-	-	-	COG2940	2.11494715037645	2.616713159268185
g9820	383.711231358538	-0.647497590050054	0.22591739034722	-2.86608122134774	0.004155876052886	0.0362550313896425	Rp_R20_pos_vs_Rp_R10_pos	COG0438@1|root,KOG1111@2759|Eukaryota,39U75@33154|Opisthokonta,3P16Y@4751|Fungi,1GWGD@112252|Fungi incertae sedis	Glycosyltransferase Family 4	-	-	-	COG0438	0.647497590050054	2.3813374135572016
g9857	236.805164679197	-0.782224696164704	0.204392930518035	-3.82706336360143	0.0001296811411526	0.0036006945890738	Rp_R20_pos_vs_Rp_R10_pos	2F8TT@1|root,2T9YJ@2759|Eukaryota,394S3@33154|Opisthokonta,3Q1UP@4751|Fungi,1GW48@112252|Fungi incertae sedis	SLA1 homology domain 1, SHD1	-	-	-		0.782224696164704	3.887123176490073
g9926	5.90004574805697	-1.68102649582726	0.601247221976671	-2.79589898195402	0.0051755574772311	0.0419675013037717	Rp_R20_pos_vs_Rp_R10_pos	-	-	-	-	-	-	1.68102649582726	2.2860428639878427
g9974	574.573079476594	-0.655336573504173	0.185489992788846	-3.53300231269177	0.0004108688774147	0.0077685646234332	Rp_R20_pos_vs_Rp_R10_pos	KOG0118@1|root,KOG0118@2759|Eukaryota,398J3@33154|Opisthokonta,3NXX8@4751|Fungi,3QP61@4890|Ascomycota	mRNA binding post-transcriptional regulator	-	-	-		0.655336573504173	3.3862967545253415
g9994	34.9678770398749	-2.12222784974202	0.612940164791011	-3.46237360781475	0.0005354333331433	0.0092837452775719	Rp_R20_pos_vs_Rp_R10_pos	KOG1339@1|root,KOG1339@2759|Eukaryota,39ZWM@33154|Opisthokonta,3NXD8@4751|Fungi,1GV06@112252|Fungi incertae sedis	Xylanase inhibitor N-terminal	-	-	-		2.12222784974202	3.2712945955144583
