# Supplementary material for: Induced endosymbiosis between a fungus and bacterium reveals a shift from antagonism to commensalism
Source: Nat Commun. 2025 Nov 28;16:10717. doi: 10.1038/s41467-025-65741-9 (PMC12663227; doi:10.1038/s41467-025-65741-9)
Supplement: Supplementary file 12 — Source Data [file 41467_2025_65741_MOESM12_ESM.zip › Source_Data/Figure_5/Rp_R20_Pos_VS_R10_Pos_up.csv]

Geneid	baseMean	log2FoldChange	lfcSE	stat	pvalue	padj	contrast	COG	Description	Name	KO	KEGG_Pathway	COG_root	abs_log2FoldChange	-log10(pvalue)
g10056	3548.83397621334	0.748414454194161	0.16481872679923	4.54083385261085	5.60321758508365e-06	0.0004056129186859	Rp_R20_pos_vs_Rp_R10_pos	COG1997@1|root,KOG0402@2759|Eukaryota,3A5SK@33154|Opisthokonta,3P404@4751|Fungi,1GU4G@112252|Fungi incertae sedis	Ribosomal L37ae protein family	RPL43	K02921	ko03010,map03010	COG1997	0.748414454194161	5.251562512608925
g10076	5319.75336135251	0.629099105350951	0.153396003334197	4.10114404337094	4.1111253705184e-05	0.0016566282333009	Rp_R20_pos_vs_Rp_R10_pos	COG0096@1|root,KOG1754@2759|Eukaryota,3A1RU@33154|Opisthokonta,3P2XK@4751|Fungi,1GTDQ@112252|Fungi incertae sedis	Ribosomal protein S8	RPS22	K02957	ko03010,map03010	COG0096	0.629099105350951	4.386039279022588
g10100	554.263866958684	0.805730876220656	0.153931767478676	5.23433784603476	1.65577356341669e-07	3.07161411861678e-05	Rp_R20_pos_vs_Rp_R10_pos	2C28I@1|root,2SDQX@2759|Eukaryota,3ACZ8@33154|Opisthokonta,3P9RD@4751|Fungi,1GUYG@112252|Fungi incertae sedis	Cytochrome c oxidase subunit VII	-	-	-		0.805730876220656	6.78099905576528
g10108	17.8857774310624	1.21049797329627	0.436863750235895	2.77088216324342	0.0055904654187628	0.0441594480019115	Rp_R20_pos_vs_Rp_R10_pos	COG0249@1|root,KOG0221@2759|Eukaryota,38FDG@33154|Opisthokonta,3NVR7@4751|Fungi,1GWMC@112252|Fungi incertae sedis|293X8@1|root,2RAU4@2759|Eukaryota,3AX8I@33154|Opisthokonta,3Q24B@4751|Fungi,1GX02@112252|Fungi incertae sedis	DNA-binding domain of DNA mismatch repair MUTS family	-	K08741	-	COG0249|	1.21049797329627	2.2525520346204844
g1013	4163.95274676797	0.729136938796378	0.111293251730498	6.55149281253835	5.6964730224966495e-11	3.60818161540577e-08	Rp_R20_pos_vs_Rp_R10_pos	COG1717@1|root,KOG0878@2759|Eukaryota,3A0DJ@33154|Opisthokonta,3P2W4@4751|Fungi,1GTVT@112252|Fungi incertae sedis	Ribosomal_L32e	RPL32	K02912	ko03010,map03010	COG1717	0.729136938796378	10.244393955022428
g10219	1281.46861671165	0.889100452139721	0.218791013681536	4.06369730264089	4.83014568608946e-05	0.0018437330115131	Rp_R20_pos_vs_Rp_R10_pos	2C0JP@1|root,2SAMB@2759|Eukaryota,3AA4Z@33154|Opisthokonta,3P7X3@4751|Fungi	Expressed protein	-	-	-		0.889100452139721	4.3160397699295325
g10241	507.895585690416	0.758177609340422	0.161735840687562	4.68775261016546	2.76221640252848e-06	0.0002389695902788	Rp_R20_pos_vs_Rp_R10_pos	KOG3499@1|root,KOG3499@2759|Eukaryota,3A8NK@33154|Opisthokonta,3P6UD@4751|Fungi,1GXKA@112252|Fungi incertae sedis	Ribosomal L38e protein family	RPL38	K02923	ko03010,map03010		0.758177609340422	5.558742300144635
g10250	340.005507002428	0.616475011638079	0.183566555136957	3.35831879166732	0.0007841811770809	0.0119239071854867	Rp_R20_pos_vs_Rp_R10_pos	COG2443@1|root,KOG3498@2759|Eukaryota,3A8AD@33154|Opisthokonta,3P6RT@4751|Fungi,1GUJE@112252|Fungi incertae sedis	SecE/Sec61-gamma subunits of protein translocation complex	-	K07342	ko03060,ko04141,ko04145,ko05110,map03060,map04141,map04145,map05110	COG2443	0.616475011638079	3.1055835864020547
g10264	148.570402493518	0.732877299787964	0.196204802502449	3.73526687645077	0.0001875162202337	0.0044951638544242	Rp_R20_pos_vs_Rp_R10_pos	-	-	-	-	-	-	0.732877299787964	3.72696115965193
g10271	48.9570099780477	0.96071612383927	0.214389892303642	4.48116333058556	7.42372692373798e-06	0.0004917369967883	Rp_R20_pos_vs_Rp_R10_pos	-	-	-	-	-	-	0.96071612383927	5.1293780116942225
g10401	3291.30878302713	0.834632683694004	0.244340124742507	3.41586419575404	0.0006357994637523	0.0103760220054717	Rp_R20_pos_vs_Rp_R10_pos	KOG3791@1|root,KOG3791@2759|Eukaryota,39C70@33154|Opisthokonta,3Q196@4751|Fungi,1GWWZ@112252|Fungi incertae sedis	regulation of mRNA stability	-	-	-		0.834632683694004	3.1966798427149157
g10409	8.12850565184225	2.88907473133713	0.650894943260731	4.43861910627848	9.05378775204458e-06	0.0005611964035051	Rp_R20_pos_vs_Rp_R10_pos	2ESKY@1|root,2SV4Z@2759|Eukaryota,3AB87@33154|Opisthokonta,3P7E0@4751|Fungi,3V3ZG@5204|Basidiomycota,22AVS@155619|Agaricomycetes,3W9QW@5338|Agaricales	Transposase family tnp2	-	-	-		2.88907473133713	5.043169690887408
g10413	139.903286592225	1.00133192010353	0.197070945633042	5.08107330021175	3.75308251683314e-07	5.64336581202279e-05	Rp_R20_pos_vs_Rp_R10_pos	2F9C9@1|root,2TAHP@2759|Eukaryota,395G8@33154|Opisthokonta,3Q2JW@4751|Fungi,1GXRG@112252|Fungi incertae sedis	-	-	-	-		1.00133192010353	6.425611886902843
g10414	241.758709724331	0.638965163532808	0.180999741500562	3.53019931539972	0.0004152467147053	0.0078076397591485	Rp_R20_pos_vs_Rp_R10_pos	COG5186@1|root,KOG2245@2759|Eukaryota,38D5W@33154|Opisthokonta,3NUH2@4751|Fungi,1GT5H@112252|Fungi incertae sedis	Poly(A) polymerase central domain	PAP1	K14376	ko03015,map03015	COG5186	0.638965163532808	3.3816937948573114
g10416	7377.59987407343	1.2218012518004	0.398539987548544	3.06569300439792	0.0021716616619915	0.0238189449279795	Rp_R20_pos_vs_Rp_R10_pos	COG1028@1|root,KOG0725@2759|Eukaryota,39V6R@33154|Opisthokonta,3P0K4@4751|Fungi,1GVA5@112252|Fungi incertae sedis	KR domain	-	K17742	ko00051,map00051	COG1028	1.2218012518004	2.6632078355177113
g1042	75.4753897008688	2.13061958132863	0.320032204687691	6.65751618156002	2.7849375278847196e-11	1.88159662508985e-08	Rp_R20_pos_vs_Rp_R10_pos	-	-	-	-	-	-	2.13061958132863	10.55518454253666
g10430	20.631834661481	2.06423595792691	0.483578641345808	4.26866652377802	1.96644996274902e-05	0.0009865022820042	Rp_R20_pos_vs_Rp_R10_pos	2941H@1|root,2RAUT@2759|Eukaryota,3AX97@33154|Opisthokonta,3Q25F@4751|Fungi,1GX1Z@112252|Fungi incertae sedis	-	-	-	-		2.06423595792691	4.706317099942495
g10436	48.6656887451682	0.632994374739687	0.220436107751086	2.87155485186872	0.0040845788854113	0.0359212708495237	Rp_R20_pos_vs_Rp_R10_pos	292QI@1|root,2R9M3@2759|Eukaryota,3AW21@33154|Opisthokonta,3Q2QK@4751|Fungi,1GXXK@112252|Fungi incertae sedis	-	-	-	-		0.632994374739687	2.3888527120004857
g10452	541.586530709258	0.824910358067523	0.18411274985971	4.48046297008809	7.44813017253849e-06	0.0004917464184598	Rp_R20_pos_vs_Rp_R10_pos	COG0655@1|root,KOG3135@2759|Eukaryota,38HWI@33154|Opisthokonta,3NU10@4751|Fungi,1GWRK@112252|Fungi incertae sedis	Flavodoxin-like fold	-	K03809	ko00130,ko01110,map00130,map01110	COG0655	0.824910358067523	5.127952741704327
g10542	692.355345082763	1.0607983677613	0.166448844020656	6.37311946503914	1.8522149006842001e-10	9.81325350680727e-08	Rp_R20_pos_vs_Rp_R10_pos	2CWK8@1|root,2RUS1@2759|Eukaryota,3AXP0@33154|Opisthokonta,3Q1G7@4751|Fungi,1GURB@112252|Fungi incertae sedis	Stress responsive A/B Barrel Domain	-	-	-		1.0607983677613	9.732308626311296
g10677	4.28135319817004	2.27769743897664	0.773695871640238	2.94391830493798	0.0032408553447842	0.0306814091468619	Rp_R20_pos_vs_Rp_R10_pos	COG2801@1|root,KOG0017@2759|Eukaryota,3AFVE@33154|Opisthokonta	Integrase core domain	-	-	-	COG2801	2.27769743897664	2.4893403532208067
g10700	270.456340773771	0.63023209131951	0.155365247750489	4.05645471200637	4.98232177454216e-05	0.0018666669140147	Rp_R20_pos_vs_Rp_R10_pos	2CSAA@1|root,2RB13@2759|Eukaryota,3AXGC@33154|Opisthokonta,3Q2GB@4751|Fungi,1GXKF@112252|Fungi incertae sedis	NUDIX domain	-	-	-		0.63023209131951	4.3025682277438335
g10714	1589.8822900489	0.688380282574789	0.113735392020293	6.05247206122055	1.42639743444248e-09	6.02326033306553e-07	Rp_R20_pos_vs_Rp_R10_pos	KOG2689@1|root,KOG2689@2759|Eukaryota,39TES@33154|Opisthokonta,3NZ27@4751|Fungi,1GTR4@112252|Fungi incertae sedis	Domain present in ubiquitin-regulatory proteins	-	-	-		0.688380282574789	8.845759450965957
g10727	1210.05118169771	0.783747433181471	0.25088638305497	3.12391379571106	0.0017846273318845	0.0207411762557149	Rp_R20_pos_vs_Rp_R10_pos	KOG3329@1|root,KOG3329@2759|Eukaryota,39WSG@33154|Opisthokonta,3NXUZ@4751|Fungi,3QQFA@4890|Ascomycota,2025B@147541|Dothideomycetes,4KFT6@92860|Pleosporales	Ran-interacting Mog1 protein	-	-	-		0.783747433181471	2.748452460001977
g10739	276.272142996998	1.12191553052055	0.263875856225021	4.25167935623423	2.12173490429605e-05	0.0010288383917506	Rp_R20_pos_vs_Rp_R10_pos	28P9Y@1|root,2RX6S@2759|Eukaryota,38WIJ@33154|Opisthokonta,3Q1WA@4751|Fungi,1GWA9@112252|Fungi incertae sedis	Etoposide-induced protein 2.4 (EI24)	-	-	-		1.12191553052055	4.673308879055515
g10744	452.104017565075	0.603286811859586	0.106121858764748	5.68484965191721	1.30927790949925e-08	3.96085879815525e-06	Rp_R20_pos_vs_Rp_R10_pos	2CX5W@1|root,2RWCZ@2759|Eukaryota,3AWHK@33154|Opisthokonta,3Q1BA@4751|Fungi,1GWZF@112252|Fungi incertae sedis	Tyrosine phosphatase family	-	-	-		0.603286811859586	7.8829681595976995
g10818	273.832157330759	0.884744812862508	0.236947776784894	3.73392325037806	0.0001885199639641	0.0045007198463943	Rp_R20_pos_vs_Rp_R10_pos	2E7ZZ@1|root,2SEHU@2759|Eukaryota,3ACVT@33154|Opisthokonta,3P96C@4751|Fungi,1GWKK@112252|Fungi incertae sedis	-	-	-	-		0.884744812862508	3.724642651928496
g10860	1751.08047307491	0.62891928324888	0.148957960124205	4.22212604633195	2.42008702218168e-05	0.0011486596221641	Rp_R20_pos_vs_Rp_R10_pos	COG1997@1|root,KOG0402@2759|Eukaryota,3A5SK@33154|Opisthokonta,3P404@4751|Fungi,1GU4G@112252|Fungi incertae sedis	Ribosomal L37ae protein family	RPL43	K02921	ko03010,map03010	COG1997	0.62891928324888	4.616169017253532
g10913	1743.88450285697	1.45966729284192	0.28534828912847	5.11538827620145	3.13096226677832e-07	4.99696647128581e-05	Rp_R20_pos_vs_Rp_R10_pos	KOG0082@1|root,KOG0082@2759|Eukaryota,38C4P@33154|Opisthokonta,3NV23@4751|Fungi,1GVV9@112252|Fungi incertae sedis	G protein alpha subunit	GPA1	K04630,K04640,K19860	ko04011,ko04015,ko04022,ko04024,ko04062,ko04071,ko04261,ko04360,ko04371,ko04540,ko04611,ko04670,ko04713,ko04723,ko04724,ko04725,ko04726,ko04727,ko04728,ko04730,ko04914,ko04915,ko04916,ko04921,ko04923,ko04924,ko04926,ko04934,ko04971,ko05012,ko05030,ko05032,ko05034,ko05133,ko05142,ko05145,ko05200,map04011,map04015,map04022,map04024,map04062,map04071,map04261,map04360,map04371,map04540,map04611,map0…		1.45966729284192	6.5043221663111295
g10914	267.503215147299	0.793464547999999	0.195517083148229	4.05828756865425	4.9433872354549e-05	0.0018587654628524	Rp_R20_pos_vs_Rp_R10_pos	COG0666@1|root,KOG0504@2759|Eukaryota	protein ubiquitination	-	-	-	COG0666	0.793464547999999	4.305975368168759
g10955	1089.44385337214	0.776653755618291	0.22848283099536	3.39917775105852	0.0006758877481037	0.0108211443651782	Rp_R20_pos_vs_Rp_R10_pos	2944T@1|root,2RB1S@2759|Eukaryota,3AXH1@33154|Opisthokonta,3Q2GR@4751|Fungi,1GXZT@112252|Fungi incertae sedis	-	-	-	-		0.776653755618291	3.170125425992048
g10972	1538.14729431716	0.656457291146554	0.128775319345771	5.09769491919426	3.43814324704848e-07	5.27937314200194e-05	Rp_R20_pos_vs_Rp_R10_pos	2ABQI@1|root,2RYPN@2759|Eukaryota,3AMXP@33154|Opisthokonta,3PF4T@4751|Fungi,1GTYW@112252|Fungi incertae sedis	Mortierella verticillata NRRL 6337	-	-	-		0.656457291146554	6.463676032795361
g10984	766.502075417885	1.13177156006445	0.240499842253322	4.70591393932118	2.5273112626015e-06	0.0002266640353171	Rp_R20_pos_vs_Rp_R10_pos	KOG1339@1|root,KOG1339@2759|Eukaryota,38H0T@33154|Opisthokonta,3P617@4751|Fungi,1GVI8@112252|Fungi incertae sedis	Xylanase inhibitor N-terminal	-	-	-		1.13177156006445	5.597341267258725
g1103	7840.06979983449	0.601209560315484	0.156538137071451	3.84065871463045	0.0001227046081756	0.0034736029373076	Rp_R20_pos_vs_Rp_R10_pos	COG1631@1|root,KOG3464@2759|Eukaryota,3A3DQ@33154|Opisthokonta,3P3Z6@4751|Fungi,1GX2M@112252|Fungi incertae sedis	Ribosomal protein L44	RPL44	K02929	ko03010,map03010	COG1631	0.601209560315484	3.9111391270231612
g11050	325.609098676184	0.94479675245824	0.274181829326138	3.44587660962175	0.0005692102007554	0.0096385309599941	Rp_R20_pos_vs_Rp_R10_pos	2FFFC@1|root,2TGT6@2759|Eukaryota,3AX0Q@33154|Opisthokonta,3Q1TN@4751|Fungi,1GVYN@112252|Fungi incertae sedis	Arrestin (or S-antigen), C-terminal domain	-	-	-		0.94479675245824	3.2447273255728457
g11130	588.392477490493	0.824130754521981	0.156734130212574	5.25814481762356	1.45515910224788e-07	2.86355532460799e-05	Rp_R20_pos_vs_Rp_R10_pos	COG5274@1|root,KOG0537@2759|Eukaryota,3A87A@33154|Opisthokonta,3P7A2@4751|Fungi,1GUIR@112252|Fungi incertae sedis	Cytochrome b5-like Heme/Steroid binding domain	-	-	-	COG5274	0.824130754521981	6.837089519770346
g11165	636.629443302009	0.737213676731351	0.254016254129351	2.90223032875662	0.0037051600986035	0.0334818948009786	Rp_R20_pos_vs_Rp_R10_pos	COG1063@1|root,KOG0024@2759|Eukaryota,38I3Q@33154|Opisthokonta,3NZVH@4751|Fungi,1GV4M@112252|Fungi incertae sedis	Glucose dehydrogenase C-terminus	-	K17818	ko00040,ko01100,map00040,map01100	COG1063	0.737213676731351	2.43119302157457
g11205	2263.91229069544	0.639129777462626	0.157329234084881	4.06237137795895	4.85767141908203e-05	0.0018473152787342	Rp_R20_pos_vs_Rp_R10_pos	KOG3499@1|root,KOG3499@2759|Eukaryota,3A8NK@33154|Opisthokonta,3P6UD@4751|Fungi,1GXKA@112252|Fungi incertae sedis	Ribosomal L38e protein family	RPL38	K02923	ko03010,map03010		0.639129777462626	4.313571864933459
g11274	289.831420031331	0.858330804101996	0.240842109065655	3.56387347475025	0.0003654221465808	0.0071840363618298	Rp_R20_pos_vs_Rp_R10_pos	COG0474@1|root,KOG0208@2759|Eukaryota,39Z55@33154|Opisthokonta,3P121@4751|Fungi,1GVX2@112252|Fungi incertae sedis	haloacid dehalogenase-like hydrolase	-	-	-	COG0474	0.858330804101996	3.4372051355648368
g11300	322.270977829465	0.733615346164745	0.114866860424446	6.38665793993112	1.69550309789855e-10	9.28814926792049e-08	Rp_R20_pos_vs_Rp_R10_pos	KOG3470@1|root,KOG3470@2759|Eukaryota,3A3KE@33154|Opisthokonta,3P6UM@4751|Fungi,1GUS0@112252|Fungi incertae sedis	Tubulin binding cofactor A	-	K17292	-		0.733615346164745	9.770701412374237
g11309	248.923691514633	0.706394476687355	0.206573591159221	3.41957784982731	0.000627183834693	0.0102934325063907	Rp_R20_pos_vs_Rp_R10_pos	COG1859@1|root,KOG2278@2759|Eukaryota,39YM3@33154|Opisthokonta,3P117@4751|Fungi,1GXC1@112252|Fungi incertae sedis	RNA 2'-phosphotransferase, Tpt1 / KptA family	TPT1	K10669	-	COG1859	0.706394476687355	3.2026051438728884
g11345	6.78919897264624	3.28914341474286	0.785114827582938	4.18937880063844	2.79719130919001e-05	0.0012627231769704	Rp_R20_pos_vs_Rp_R10_pos	2E07X@1|root,2S7P8@2759|Eukaryota,3AEFE@33154|Opisthokonta,3PBGG@4751|Fungi,3V4K1@5204|Basidiomycota,2294H@155619|Agaricomycetes,3W7U0@5338|Agaricales	-	-	-	-		3.28914341474286	4.553277829772813
g11395	570.063607689892	2.2221625656632	0.300074286520214	7.40537482045637	1.30780552803078e-13	1.6567443904785e-10	Rp_R20_pos_vs_Rp_R10_pos	COG3387@1|root,2QPM2@2759|Eukaryota,38CT8@33154|Opisthokonta,3NVQU@4751|Fungi,1GTDI@112252|Fungi incertae sedis	Glycosyl hydrolases family 15	-	K01178	ko00500,ko01100,map00500,map01100	COG3387	2.2221625656632	12.883456831227583
g11441	133.825039201564	0.732972247914552	0.157673001684698	4.64868582498538	3.34056585210844e-06	0.0002719274267324	Rp_R20_pos_vs_Rp_R10_pos	2F9DB@1|root,2TAIT@2759|Eukaryota,395HR@33154|Opisthokonta,3Q2MD@4751|Fungi,1GXTF@112252|Fungi incertae sedis	-	-	-	-		0.732972247914552	5.476179962639384
g11457	678.382355313626	1.04086932292931	0.214476139769372	4.85307747541786	1.21560173122508e-06	0.0001295550841728	Rp_R20_pos_vs_Rp_R10_pos	COG1680@1|root,2RY4A@2759|Eukaryota,39JSP@33154|Opisthokonta,3P2KV@4751|Fungi,1GWVE@112252|Fungi incertae sedis	Beta-lactamase	-	-	-	COG1680	1.04086932292931	5.915208690081924
g11477	1650.842560575	1.17038122265091	0.155236479061264	7.53934403645566	4.72341336088957e-14	7.36452810860544e-11	Rp_R20_pos_vs_Rp_R10_pos	COG2801@1|root,KOG0017@2759|Eukaryota,38F42@33154|Opisthokonta	retrotransposable element Tf2 155 kDa protein type 1-like	-	-	-	COG2801	1.17038122265091	13.325744046272137
g11480	50.6964758691216	1.70174877229663	0.57321321389528	2.96878845610059	0.0029897634298026	0.0291624229829982	Rp_R20_pos_vs_Rp_R10_pos	28J4G@1|root,2QRGH@2759|Eukaryota,38E3P@33154|Opisthokonta,3NU5P@4751|Fungi,1GSGY@112252|Fungi incertae sedis	Catalyzes the first step of the methylation pathway of phosphatidylcholine biosynthesis, the SAM-dependent methylation of phosphatidylethanolamine (PE) to phosphatidylmonomethylethanolamine (PMME)	CHO2	K16369	ko00564,ko01100,ko01110,map00564,map01100,map01110		1.70174877229663	2.5243631746173736
g11484	9.46274627727083	6.64061965694418	1.17801231334825	5.63713942689583	1.72898123264406e-08	4.93587614147357e-06	Rp_R20_pos_vs_Rp_R10_pos	COG0666@1|root,KOG0511@2759|Eukaryota,39SEX@33154|Opisthokonta,3NUPP@4751|Fungi	btb poz domain-containing protein	-	K06867	-	COG0666	6.64061965694418	7.762209720782387
g11486	10.1857715552576	7.74875044078106	1.07476517353749	7.20971485824828	5.60691622765659e-13	5.68232925091857e-10	Rp_R20_pos_vs_Rp_R10_pos	COG2940@1|root,KOG4443@2759|Eukaryota,38GDD@33154|Opisthokonta,3P2QW@4751|Fungi,1GVC9@112252|Fungi incertae sedis	F/Y-rich N-terminus	-	-	-	COG2940	7.74875044078106	12.251275932601036
g11491	12.6865273720252	6.13718880610556	1.52189883560288	4.03258657049592	5.51662825151955e-05	0.0019967238933937	Rp_R20_pos_vs_Rp_R10_pos	COG0239@1|root,2QT5F@2759|Eukaryota,39VE3@33154|Opisthokonta,3NX99@4751|Fungi,1GTRX@112252|Fungi incertae sedis	CrcB-like protein, Camphor Resistance (CrcB)	-	K06199	-	COG0239	6.13718880610556	4.258326280815387
g11492	14.3151865951939	3.26533803212616	0.838045912598456	3.89637128830044	9.76446616408348e-05	0.0029896671401783	Rp_R20_pos_vs_Rp_R10_pos	COG1247@1|root,2S6VZ@2759|Eukaryota,3A8DA@33154|Opisthokonta,3P75P@4751|Fungi,1GUBM@112252|Fungi incertae sedis	Acetyltransferase (GNAT) domain	-	-	-	COG1247	3.26533803212616	4.01035149516468
g11493	31.3272210216815	4.45017128402383	0.605579113542045	7.3486208234539	2.0026239546171999e-13	2.38771676094918e-10	Rp_R20_pos_vs_Rp_R10_pos	2E59X@1|root,2SC3X@2759|Eukaryota,39PT0@33154|Opisthokonta,3P8UG@4751|Fungi,1GU12@112252|Fungi incertae sedis	AIG1 family	-	-	-		4.45017128402383	12.698400593276084
g11495	17.9536895576563	2.4324973734119	0.789111374480388	3.08257801379893	0.0020521593219474	0.0228294277149025	Rp_R20_pos_vs_Rp_R10_pos	2C6GG@1|root,2S7V6@2759|Eukaryota,3A958@33154|Opisthokonta,3P88S@4751|Fungi,1GUSC@112252|Fungi incertae sedis	Pleckstrin homology domain.	-	-	-		2.4324973734119	2.6877889252577827
g11496	25.7423704241234	2.76955185340195	0.701708933185441	3.94686703050713	7.91805020436963e-05	0.0025719705062879	Rp_R20_pos_vs_Rp_R10_pos	COG0681@1|root,KOG3342@2759|Eukaryota,38Y2A@33154|Opisthokonta,3P0U2@4751|Fungi,1GU1B@112252|Fungi incertae sedis	Peptidase S24-like	SEC11	K13280	ko03060,map03060	COG0681	2.76955185340195	4.1013817489324405
g11497	17.747391284967	2.7379559601444	0.918841792363502	2.97979040885989	0.002884456685529	0.0284394301405021	Rp_R20_pos_vs_Rp_R10_pos	2E7D7@1|root,2SDZQ@2759|Eukaryota,3ACT1@33154|Opisthokonta,3Q1Z4@4751|Fungi,1GWJC@112252|Fungi incertae sedis	Domain of unknown function (DUF4499)	-	-	-		2.7379559601444	2.5399359782440536
g11499	54.8397907807584	3.55386719502809	0.587096646738047	6.05329159138218	1.4191564135517901e-09	6.02326033306553e-07	Rp_R20_pos_vs_Rp_R10_pos	KOG1933@1|root,KOG3780@1|root,KOG1933@2759|Eukaryota,KOG3780@2759|Eukaryota,39VG3@33154|Opisthokonta,3NZA3@4751|Fungi,1GWFY@112252|Fungi incertae sedis	Arrestin (or S-antigen), C-terminal domain	creD	K20062	-		3.55386719502809	8.84796973576251
g11500	108.413836622141	4.11437868511425	0.754510369994698	5.45304458193618	4.95146490408877e-08	1.19477669215447e-05	Rp_R20_pos_vs_Rp_R10_pos	KOG3780@1|root,KOG3780@2759|Eukaryota,39VG3@33154|Opisthokonta,3NZA3@4751|Fungi,1GWFY@112252|Fungi incertae sedis	Arrestin (or S-antigen), C-terminal domain	creD	K20062	-		4.11437868511425	7.30526629487607
g11501	102.877711316877	4.10127426426934	0.896339640826927	4.57558059184537	4.74901101836939e-06	0.000356122530043	Rp_R20_pos_vs_Rp_R10_pos	KOG0647@1|root,KOG0647@2759|Eukaryota,38DJV@33154|Opisthokonta,3NU7G@4751|Fungi,1GV28@112252|Fungi incertae sedis	WD domain, G-beta repeat	GLE2	K14298	ko03013,ko05164,map03013,map05164		4.10127426426934	5.323396822792908
g11502	360.446384436735	2.86770140426686	0.559560065830264	5.12492148633199	2.97661758659718e-07	4.79294752971826e-05	Rp_R20_pos_vs_Rp_R10_pos	COG5020@1|root,KOG4472@2759|Eukaryota,3AGH2@33154|Opisthokonta,3PBG1@4751|Fungi,1GVWS@112252|Fungi incertae sedis	Glycolipid 2-alpha-mannosyltransferase	-	-	-	COG5020	2.86770140426686	6.5262769566527545
g11504	38.7587958544956	3.02687975725362	0.671327499953531	4.50879750563345	6.51960978282961e-06	0.0004505703504041	Rp_R20_pos_vs_Rp_R10_pos	COG5147@1|root,KOG0048@2759|Eukaryota	RNA polymerase II transcription regulator recruiting activity	-	-	-	COG5147	3.02687975725362	5.185778397248962
g11505	380.51905826455	3.06143188865051	0.622101027414042	4.92111691468556	8.60517032560085e-07	9.85413544235049e-05	Rp_R20_pos_vs_Rp_R10_pos	COG2233@1|root,2QQD4@2759|Eukaryota,39J71@33154|Opisthokonta,3NWNX@4751|Fungi	permease	-	K03458	-	COG2233	3.06143188865051	6.065240529085811
g11506	7.94660618466632	3.65636033323501	0.78372507358914	4.66536092368511	3.08075807678097e-06	0.0002528092528675	Rp_R20_pos_vs_Rp_R10_pos	2C103@1|root,2RNPV@2759|Eukaryota,38SDI@33154|Opisthokonta,3PU4R@4751|Fungi,3RDG4@4890|Ascomycota,21J9G@147550|Sordariomycetes,3TPXH@5125|Hypocreales,3U2FD@5129|Hypocreaceae	-	-	-	-		3.65636033323501	5.511342404261517
g11507	19.8435864795597	3.88692353974504	0.601376290929265	6.46338008061284	1.023896828841e-10	5.99625505810271e-08	Rp_R20_pos_vs_Rp_R10_pos	-	-	-	-	-	-	3.88692353974504	9.989743802073471
g11508	20.2499867914778	1.66258899291764	0.516856538404414	3.21673205112237	0.001296596315426	0.0168790691826399	Rp_R20_pos_vs_Rp_R10_pos	2C60A@1|root,2TAN0@2759|Eukaryota,395MY@33154|Opisthokonta,3Q2RF@4751|Fungi,1GXYJ@112252|Fungi incertae sedis	-	-	-	-		1.66258899291764	2.887195216878133
g11509	231.584171824411	2.04335934499674	0.441545508755212	4.62774347033288	3.69671518494186e-06	0.0002915514400139	Rp_R20_pos_vs_Rp_R10_pos	2BPZ3@1|root,2TA11@2759|Eukaryota,394VC@33154|Opisthokonta,3Q1YB@4751|Fungi,1GWVG@112252|Fungi incertae sedis	-	-	-	-		2.04335934499674	5.432184008548615
g11536	482.253637542456	0.77912032091538	0.169793050455137	4.58864670154002	4.46128734978197e-06	0.0003399467417019	Rp_R20_pos_vs_Rp_R10_pos	KOG3206@1|root,KOG3206@2759|Eukaryota,38DNA@33154|Opisthokonta,3NXIM@4751|Fungi,1GTDU@112252|Fungi incertae sedis	CAP_GLY	-	K17262	-		0.77912032091538	5.350539803118926
g11601	284.00216099	0.704243648867992	0.205958580699574	3.4193459989669	0.0006277185306849	0.0102938728951882	Rp_R20_pos_vs_Rp_R10_pos	2E0J9@1|root,2S7ZI@2759|Eukaryota,3A8FR@33154|Opisthokonta,3P6XY@4751|Fungi,1GWWA@112252|Fungi incertae sedis	basic region leucin zipper	-	-	-		0.704243648867992	3.2022350504867614
g11614	222.274627594474	2.83318645485133	0.593813418189284	4.77117284329911	1.83156282673555e-06	0.000178480514111	Rp_R20_pos_vs_Rp_R10_pos	KOG1911@1|root,KOG1911@2759|Eukaryota,3AXIN@33154|Opisthokonta,3Q2JK@4751|Fungi,1GXR4@112252|Fungi incertae sedis	Chromo shadow domain	-	-	-		2.83318645485133	5.737178179463762
g11616	676.517420986812	1.54685158334155	0.208623448904402	7.41456241599364	1.22027030583213e-13	1.6489105885941001e-10	Rp_R20_pos_vs_Rp_R10_pos	2AWAH@1|root,2RZY9@2759|Eukaryota,3A1V6@33154|Opisthokonta,3P30K@4751|Fungi,1GTQ4@112252|Fungi incertae sedis	-	-	-	-		1.54685158334155	12.913543956760996
g11658	446.713550161909	0.763786070695682	0.128373705572802	5.94970805966594	2.68621180860006e-09	1.02729862544367e-06	Rp_R20_pos_vs_Rp_R10_pos	COG1607@1|root,KOG2763@2759|Eukaryota,38DIF@33154|Opisthokonta,3P1HE@4751|Fungi,1GU17@112252|Fungi incertae sedis	Thioesterase superfamily	-	K12417	-	COG1607	0.763786070695682	8.570859746068079
g11661	3362.10745415654	0.825769903167621	0.197938690368403	4.17184685637104	3.02140687157207e-05	0.0013198468939632	Rp_R20_pos_vs_Rp_R10_pos	28K5G@1|root,2QSK3@2759|Eukaryota,38FDK@33154|Opisthokonta,3NY8A@4751|Fungi,1GVWZ@112252|Fungi incertae sedis	Polysaccharide deacetylase	-	-	-		0.825769903167621	4.519790787411113
g117	493.098256494757	0.872102447503259	0.120955458964174	7.2101123419454	5.59057343846187e-13	5.68232925091857e-10	Rp_R20_pos_vs_Rp_R10_pos	COG2801@1|root,KOG0017@2759|Eukaryota,38F42@33154|Opisthokonta	retrotransposable element Tf2 155 kDa protein type 1-like	-	-	-	COG2801	0.872102447503259	12.252543643207156
g11827	581.876081587087	1.14908815989712	0.209577580486365	5.48287730600975	4.18463252916906e-08	1.04713971276207e-05	Rp_R20_pos_vs_Rp_R10_pos	-	-	-	-	-	-	1.14908815989712	7.378342673288667
g11828	305.002179050201	0.660176178452763	0.129419794443028	5.10104486947999	3.3778346396955e-07	5.22636109251818e-05	Rp_R20_pos_vs_Rp_R10_pos	2CS7H@1|root,2RAQY@2759|Eukaryota,3AX58@33154|Opisthokonta,3Q2W2@4751|Fungi,1GY40@112252|Fungi incertae sedis	-	-	-	-		0.660176178452763	6.471361614926519
g11881	733.010589508801	0.696629091457048	0.190419281539419	3.65839575606652	0.0002537989314806	0.0054940502199283	Rp_R20_pos_vs_Rp_R10_pos	KOG3417@1|root,KOG3417@2759|Eukaryota,39K9G@33154|Opisthokonta,3Q4N8@4751|Fungi,1GTS2@112252|Fungi incertae sedis	Guanine nucleotide exchange factor for Ras-like small GTPases	-	-	-		0.696629091457048	3.595510210661551
g11893	341.082939756081	0.995448843788597	0.204314967801908	4.8721288239329	1.10402139587322e-06	0.0001205537113107	Rp_R20_pos_vs_Rp_R10_pos	2F9JI@1|root,2RAK1@2759|Eukaryota,3AWZH@33154|Opisthokonta,3Q2VN@4751|Fungi,1GY3K@112252|Fungi incertae sedis	-	-	-	-		0.995448843788597	5.957022509922369
g11900	1178.681618123	0.676320567906936	0.16389069327385	4.12665633659167	3.68075810123176e-05	0.0015287968433169	Rp_R20_pos_vs_Rp_R10_pos	COG0702@1|root,2S8P8@2759|Eukaryota,39QS3@33154|Opisthokonta,3Q6TH@4751|Fungi,1GYAC@112252|Fungi incertae sedis	NmrA-like family	-	-	-	COG0702	0.676320567906936	4.434062723371659
g11918	271.697589614678	1.72641851980644	0.467451313506811	3.69325846333575	0.0002213987944527	0.0050763938515416	Rp_R20_pos_vs_Rp_R10_pos	-	-	-	-	-	-	1.72641851980644	3.6548247482448546
g11954	35.6237950097537	1.47269374072354	0.458274430206545	3.21356297373998	0.0013109904610379	0.0169792112810086	Rp_R20_pos_vs_Rp_R10_pos	-	-	-	-	-	-	1.47269374072354	2.8824004682898354
g12048	1845.15513663656	0.617233638303888	0.1640982733479	3.76136583104264	0.0001689880595054	0.0042182499730501	Rp_R20_pos_vs_Rp_R10_pos	2D8NK@1|root,2TAXE@2759|Eukaryota,3AW14@33154|Opisthokonta,3Q2QE@4751|Fungi,1GXXF@112252|Fungi incertae sedis	Protein of unknown function (DUF1838)	-	-	-		0.617233638303888	3.772143981032001
g1211	3457.61325880854	0.614760741273325	0.220897515648774	2.78301337825271	0.0053856585354313	0.0431299537157877	Rp_R20_pos_vs_Rp_R10_pos	COG2706@1|root,2S3WY@2759|Eukaryota,3A77Q@33154|Opisthokonta,3P5U8@4751|Fungi,1GVTK@112252|Fungi incertae sedis	Lactonase, 7-bladed beta-propeller	-	-	-	COG2706	0.614760741273325	2.2687611854360257
g12203	331.902825548359	0.639555219262033	0.184209284749487	3.47189459061082	0.0005167992151699	0.0091245673277701	Rp_R20_pos_vs_Rp_R10_pos	COG0657@1|root,KOG1515@2759|Eukaryota,38WHD@33154|Opisthokonta,3Q11E@4751|Fungi,1GVT4@112252|Fungi incertae sedis	Pfam:DUF2424	-	-	-	COG0657	0.639555219262033	3.2866781545478805
g12219	19.4847857102847	0.890730728315731	0.316931810039253	2.81048067786383	0.004946755910352	0.0406098807399455	Rp_R20_pos_vs_Rp_R10_pos	-	-	-	-	-	-	0.890730728315731	2.3056795186640255
g12244	5404.72055781685	0.7501798820833	0.141327273768093	5.30810410532851	1.10771372099251e-07	2.31466488771105e-05	Rp_R20_pos_vs_Rp_R10_pos	COG0526@1|root,KOG1308@1|root,KOG0907@2759|Eukaryota,KOG1308@2759|Eukaryota,37MT7@33090|Viridiplantae,3G863@35493|Streptophyta,3HXB4@3699|Brassicales	Thioredoxin	-	-	-	COG0526	0.7501798820833	6.955572464749991
g12282	733.395834077841	0.696011728855014	0.212194131696888	3.28007058107169	0.0010378111967819	0.0143000646822384	Rp_R20_pos_vs_Rp_R10_pos	2F9IE@1|root,2TAPY@2759|Eukaryota,395Q8@33154|Opisthokonta,3Q2TW@4751|Fungi,1GY1K@112252|Fungi incertae sedis	-	-	-	-		0.696011728855014	2.983881648080904
g12327	66.488104003572	0.645501549156759	0.182807178437733	3.53105143175014	0.0004139112566988	0.0077972369231118	Rp_R20_pos_vs_Rp_R10_pos	2CZV9@1|root,2SBTP@2759|Eukaryota,3AE78@33154|Opisthokonta,3P9KU@4751|Fungi,1GUS6@112252|Fungi incertae sedis	CENP-S associating Centromere protein X	-	-	-		0.645501549156759	3.383092762399201
g12364	639.362148234249	0.927390314008402	0.25065191338742	3.69991316433711	0.0002156732509599	0.0049959784270928	Rp_R20_pos_vs_Rp_R10_pos	2FH8N@1|root,2TIN3@2759|Eukaryota,3AXBM@33154|Opisthokonta,3Q292@4751|Fungi,1GX84@112252|Fungi incertae sedis	-	-	-	-		0.927390314008402	3.6662037152631624
g12443	1259.25772433066	0.905074648459561	0.204481633376945	4.42619042851213	9.59118615759591e-06	0.0005837950517366	Rp_R20_pos_vs_Rp_R10_pos	COG0695@1|root,KOG1752@2759|Eukaryota,3A8AE@33154|Opisthokonta,3P6QI@4751|Fungi,3V2AK@5204|Basidiomycota,22ABH@155619|Agaricomycetes,3H5U5@355688|Agaricomycetes incertae sedis	Glutaredoxin	TTR1	K03676	-	COG0695	0.905074648459561	5.018127679602741
g12509	48.7330173968457	0.712252120699963	0.250801197118407	2.83990718100001	0.0045126662218799	0.0382645694629124	Rp_R20_pos_vs_Rp_R10_pos	2EGTM@1|root,33AJR@2|Bacteria,2GWY1@201174|Actinobacteria,4FHPK@85021|Intrasporangiaceae	-	-	-	-		0.712252120699963	2.345566787764254
g12517	253.706037593719	0.639735492717084	0.203379468424214	3.14552642739093	0.0016578821589489	0.0198017757688489	Rp_R20_pos_vs_Rp_R10_pos	KOG1729@1|root,KOG1729@2759|Eukaryota,39SY0@33154|Opisthokonta,3NXGB@4751|Fungi,1GXE5@112252|Fungi incertae sedis	Protein present in Fab1, YOTB, Vac1, and EEA1	PIB2	-	-		0.639735492717084	2.780446342022795
g12726	9.11966092931506	1.54520598022535	0.512692729829744	3.01390265615525	0.0025791054378537	0.0265096665366568	Rp_R20_pos_vs_Rp_R10_pos	COG0507@1|root,KOG0987@2759|Eukaryota,38G42@33154|Opisthokonta,3NTY9@4751|Fungi	DNA-dependent ATPase and 5'-3' DNA helicase required for the maintenance of both mitochondrial and nuclear genome stability. Efficiently unwinds G-quadruplex (G4) DNA structures and forked RNA-DNA hybrids. Resolves G4 structures, preventing replication pausing and double-strand breaks (DSBs) at G4 motifs. Involved in the maintenance of telomeric DNA. Inhibits telomere elongation, de novo telomere…	-	K15255	-	COG0507	1.54520598022535	2.5885309028632153
g1274	15594.5942768996	0.672694345337136	0.246118522657304	2.73321299865674	0.0062719757642245	0.047809957414467	Rp_R20_pos_vs_Rp_R10_pos	KOG1558@1|root,KOG1558@2759|Eukaryota,38HZZ@33154|Opisthokonta,3NURW@4751|Fungi,1GTS8@112252|Fungi incertae sedis	ZIP Zinc transporter	-	-	-		0.672694345337136	2.202595628493883
g12782	1931.70266053189	0.827521648829532	0.204058301032626	4.05531970344701	5.00657778918004e-05	0.0018688706484256	Rp_R20_pos_vs_Rp_R10_pos	KOG0286@1|root,KOG0286@2759|Eukaryota,38C52@33154|Opisthokonta,3NUGZ@4751|Fungi,1GSZG@112252|Fungi incertae sedis	WD domain, G-beta repeat	STE4	K04536	ko04011,ko04014,ko04062,ko04151,ko04371,ko04713,ko04723,ko04724,ko04725,ko04726,ko04727,ko04728,ko04740,ko04744,ko04926,ko05032,ko05034,ko05167,ko05200,map04011,map04014,map04062,map04151,map04371,map04713,map04723,map04724,map04725,map04726,map04727,map04728,map04740,map04744,map04926,map05032,map05034,map05167,map05200		0.827521648829532	4.300459031640983
g12918	2030.76678927342	0.876692268278857	0.120129046125605	7.29792083225404	2.92248499360594e-13	3.29088046307771e-10	Rp_R20_pos_vs_Rp_R10_pos	-	-	-	-	-	-	0.876692268278857	12.534247710178395
g12987	3005.67904692336	0.683625734009797	0.134007344641464	5.10140497029351	3.37141292388194e-07	5.22636109251818e-05	Rp_R20_pos_vs_Rp_R10_pos	COG0091@1|root,KOG3353@2759|Eukaryota,38H3J@33154|Opisthokonta,3P1RH@4751|Fungi,1GTD3@112252|Fungi incertae sedis	Ribosomal protein L22p/L17e	RPL17B	K02880	ko03010,map03010	COG0091	0.683625734009797	6.472188052705697
g13	26.2899709051936	0.869816457688494	0.311388365327722	2.7933492530238	0.005216533654009	0.0421586605395175	Rp_R20_pos_vs_Rp_R10_pos	2E05M@1|root,2S7M4@2759|Eukaryota,3A8FF@33154|Opisthokonta,3P73Y@4751|Fungi,3QZ5I@4890|Ascomycota,3RVFJ@4891|Saccharomycetes,47DQ0@766764|Debaryomycetaceae	Mature-T-Cell Proliferation I type	CMC4	-	-		0.869816457688494	2.282617986460144
g13118	8830.72338275942	0.815310825182825	0.240895584660013	3.38449883310859	0.0007130832205118	0.0112503809472902	Rp_R20_pos_vs_Rp_R10_pos	28IT5@1|root,2QR4F@2759|Eukaryota,38H7X@33154|Opisthokonta,3NX9C@4751|Fungi,1GV30@112252|Fungi incertae sedis	Protein of unknown function (DUF1688)	-	-	-		0.815310825182825	3.14685978277088
g13283	3365.36050197002	0.811260762761731	0.169562211203039	4.78444316694066	1.7146200264123e-06	0.000171200164115	Rp_R20_pos_vs_Rp_R10_pos	COG1997@1|root,KOG0402@2759|Eukaryota,3A5SK@33154|Opisthokonta,3P404@4751|Fungi,1GU4G@112252|Fungi incertae sedis	Ribosomal L37ae protein family	RPL43	K02921	ko03010,map03010	COG1997	0.811260762761731	5.765832108108665
g13452	1449.57729693144	0.779775349371605	0.172458615671632	4.52152156234589	6.13967044463497e-06	0.0004294267872944	Rp_R20_pos_vs_Rp_R10_pos	292WN@1|root,2R9TF@2759|Eukaryota,3AW7Q@33154|Opisthokonta,3Q2MJ@4751|Fungi,1GXTU@112252|Fungi incertae sedis	-	-	-	-		0.779775349371605	5.211854939594604
g13502	2165.98649879184	0.794369059520596	0.158769558698292	5.00328316103799	5.63620573087351e-07	7.21539571717257e-05	Rp_R20_pos_vs_Rp_R10_pos	COG2051@1|root,KOG1779@2759|Eukaryota,3A63N@33154|Opisthokonta,3P557@4751|Fungi	40s ribosomal protein s27	rps27	K02978	ko03010,map03010	COG2051	0.794369059520596	6.249013162803201
g13514	7.73710204595371	1.87122023871753	0.558405132069104	3.35100831144576	0.0008051788570203	0.0121249765401534	Rp_R20_pos_vs_Rp_R10_pos	-	-	-	-	-	-	1.87122023871753	3.094107637658161
g13518	330.049784361316	0.887992127236628	0.198821275392243	4.46628322590104	7.95902283359438e-06	0.0005105108665003	Rp_R20_pos_vs_Rp_R10_pos	2F8YC@1|root,2TA3A@2759|Eukaryota,394Y6@33154|Opisthokonta,3Q21F@4751|Fungi,1GWU6@112252|Fungi incertae sedis	-	-	-	-		0.887992127236628	5.099140249351304
g13521	850.224810291239	0.67872273448669	0.188005484006145	3.61012200295447	0.0003060530158494	0.0062660490689412	Rp_R20_pos_vs_Rp_R10_pos	2E0J9@1|root,2S7ZI@2759|Eukaryota,3A8FR@33154|Opisthokonta,3P6XY@4751|Fungi,1GXEQ@112252|Fungi incertae sedis	basic region leucin zipper	-	-	-		0.67872273448669	3.5142033366016525
g13568	8.93169859480045	1.23346660855434	0.422980327256791	2.91613233304231	0.0035440014878136	0.0324743969966075	Rp_R20_pos_vs_Rp_R10_pos	-	-	-	-	-	-	1.23346660855434	2.4505061044630057
g13680	875.325605183539	0.826130573532591	0.176822447952587	4.67209103311423	2.98148754900897e-06	0.0002464821002834	Rp_R20_pos_vs_Rp_R10_pos	COG1997@1|root,KOG0402@2759|Eukaryota,3A5SK@33154|Opisthokonta,3P404@4751|Fungi,1GU4G@112252|Fungi incertae sedis	Ribosomal L37ae protein family	RPL43	K02921	ko03010,map03010	COG1997	0.826130573532591	5.525566999971769
g13686	30.0271438095205	0.773118133545363	0.239714925915609	3.22515642525129	0.0012590385582075	0.0164960908444138	Rp_R20_pos_vs_Rp_R10_pos	28N8N@1|root,2QUTZ@2759|Eukaryota,39XUZ@33154|Opisthokonta,3P1DR@4751|Fungi	Encoded by	-	-	-		0.773118133545363	2.899960969367651
g13689	696.900287073851	1.18126825081366	0.315652951546967	3.7423006660462	0.000182343160918	0.0044156672982642	Rp_R20_pos_vs_Rp_R10_pos	28KK3@1|root,2QT1I@2759|Eukaryota,39RTW@33154|Opisthokonta,3NZZ1@4751|Fungi,1GSX9@112252|Fungi incertae sedis	Domain of unknown function (DUF2828)	-	-	-		1.18126825081366	3.73911052097797
g1369	588.098410429107	1.13129639114761	0.239278817789099	4.72794207862034	2.26806859628214e-06	0.0002080157573667	Rp_R20_pos_vs_Rp_R10_pos	COG3590@1|root,KOG3624@2759|Eukaryota,38BNF@33154|Opisthokonta,3NWJF@4751|Fungi,1GVFK@112252|Fungi incertae sedis	Peptidase family M13	-	-	-	COG3590	1.13129639114761	5.644343814622031
g13695	564.864331173744	0.702643792998756	0.17757592545964	3.95686403536979	7.59401248748779e-05	0.0025150823383805	Rp_R20_pos_vs_Rp_R10_pos	COG2058@1|root,KOG1762@2759|Eukaryota,3A5NZ@33154|Opisthokonta,3P5HS@4751|Fungi,1GU6E@112252|Fungi incertae sedis	60s Acidic ribosomal protein	-	K02942	ko03010,map03010	COG2058	0.702643792998756	4.1195286930478705
g1377	1170.94818024263	0.776078229171521	0.159158137276455	4.8761454642026	1.08178848077227e-06	0.0001198184192173	Rp_R20_pos_vs_Rp_R10_pos	COG0199@1|root,KOG3506@2759|Eukaryota,3A8G0@33154|Opisthokonta,3P6KV@4751|Fungi,1GUIP@112252|Fungi incertae sedis	Ribosomal protein S14p/S29e	RPS29	K02980	ko03010,map03010	COG0199	0.776078229171521	5.965857647375073
g13949	4137.23675152222	0.753875446245666	0.112170822128993	6.72078025227213	1.8075401806940597e-11	1.30846542580314e-08	Rp_R20_pos_vs_Rp_R10_pos	COG1717@1|root,KOG0878@2759|Eukaryota,3A0DJ@33154|Opisthokonta,3P2W4@4751|Fungi,1GTVT@112252|Fungi incertae sedis	Ribosomal_L32e	RPL32	K02912	ko03010,map03010	COG1717	0.753875446245666	10.742912039781839
g1395	1102.14424602773	0.635225098528162	0.12670853369166	5.01327795390607	5.3510510680534e-07	6.99744865150802e-05	Rp_R20_pos_vs_Rp_R10_pos	2C0QV@1|root,2TA9X@2759|Eukaryota,3956K@33154|Opisthokonta,3Q2AP@4751|Fungi,1GXAQ@112252|Fungi incertae sedis	Ricin-type beta-trefoil	-	-	-		0.635225098528162	6.271560904292431
g1401	76.8243849450794	0.709383019556478	0.219597396567242	3.23037991636327	0.0012362582400284	0.0162924045950167	Rp_R20_pos_vs_Rp_R10_pos	KOG2793@1|root,KOG2793@2759|Eukaryota,3ABA7@33154|Opisthokonta,3P7U5@4751|Fungi,1GVAM@112252|Fungi incertae sedis	Lysine methyltransferase	-	-	-		0.709383019556478	2.907890800683388
g14011	29.68509671414	1.83529834359579	0.348053494834516	5.27303523979378	1.34185785005781e-07	2.70046525734447e-05	Rp_R20_pos_vs_Rp_R10_pos	2CS91@1|root,2RAWN@2759|Eukaryota,3AXB5@33154|Opisthokonta,3Q28C@4751|Fungi,1GX6J@112252|Fungi incertae sedis	-	-	-	-		1.83529834359579	6.8722934887909695
g14071	107.199613308489	0.696805873870545	0.197955709880175	3.5200089671186	0.0004315322089369	0.0079779150896836	Rp_R20_pos_vs_Rp_R10_pos	COG0008@1|root,KOG0002@2759|Eukaryota,3A8AY@33154|Opisthokonta,3P6XJ@4751|Fungi	60s ribosomal protein l39	RPL39	K02924	ko03010,map03010	COG0008	0.696805873870545	3.3649867836300635
g14131	2977.04351648936	0.623441210709133	0.140202956986446	4.44670514880369	8.71973921872028e-06	0.0005488832118765	Rp_R20_pos_vs_Rp_R10_pos	COG2451@1|root,KOG0887@2759|Eukaryota,3A60A@33154|Opisthokonta,3P41A@4751|Fungi,1GTW2@112252|Fungi incertae sedis	Ribosomal protein L35Ae	RPL33B	K02917	ko03010,map03010	COG2451	0.623441210709133	5.059496503320222
g14233	3753.41952887078	0.841939097275795	0.228348640917514	3.68707733005482	0.0002268444388322	0.0051603927392724	Rp_R20_pos_vs_Rp_R10_pos	COG1132@1|root,KOG0054@2759|Eukaryota,39MJG@33154|Opisthokonta,3NXE6@4751|Fungi,1GWB5@112252|Fungi incertae sedis	ABC transporter transmembrane region	-	-	-	COG1132	0.841939097275795	3.6442718631429183
g14332	304.113293480173	0.715080261157683	0.213616531903259	3.34749494707424	0.000815454743501	0.0122161509209335	Rp_R20_pos_vs_Rp_R10_pos	COG0542@1|root,KOG1051@2759|Eukaryota,38CTT@33154|Opisthokonta,3NWFJ@4751|Fungi,1GT4B@112252|Fungi incertae sedis	C-terminal, D2-small domain, of ClpB protein	-	K03695	ko04213,map04213	COG0542	0.715080261157683	3.0886001366386377
g14336	17.0867548400825	1.18718853348379	0.431218510586742	2.7531019757673	0.0059033504827646	0.0459328256948776	Rp_R20_pos_vs_Rp_R10_pos	2D437@1|root,2STPU@2759|Eukaryota,3AQR2@33154|Opisthokonta,3PFCW@4751|Fungi,1GVBR@112252|Fungi incertae sedis	ubiE/COQ5 methyltransferase family	-	-	-		1.18718853348379	2.2289014318877105
g1434	27.5148840202947	1.54402752855249	0.460725075708028	3.35129909345542	0.0008043337846471	0.0121249765401534	Rp_R20_pos_vs_Rp_R10_pos	2CZ7S@1|root,2S8Y2@2759|Eukaryota,3APF4@33154|Opisthokonta,3PEUS@4751|Fungi,1GWZQ@112252|Fungi incertae sedis	DDE superfamily endonuclease	-	-	-		1.54402752855249	3.0945636891270514
g14349	1550.28545938462	1.51049332562152	0.374862501199898	4.02945965730521	5.59052087233273e-05	0.0020091182191722	Rp_R20_pos_vs_Rp_R10_pos	2EAQT@1|root,2SY0W@2759|Eukaryota,3AUD3@33154|Opisthokonta,3PHC3@4751|Fungi,1GX1V@112252|Fungi incertae sedis	MAPEG family	-	-	-		1.51049332562152	4.2525477267394445
g14368	18.7064437172435	2.63475288940942	0.470730482467631	5.59715800769414	2.17894105760506e-08	6.13402170786068e-06	Rp_R20_pos_vs_Rp_R10_pos	COG2340@1|root,KOG3017@2759|Eukaryota,3A626@33154|Opisthokonta,3NZQD@4751|Fungi,3QW5K@4890|Ascomycota,3RXCF@4891|Saccharomycetes,47BPU@766764|Debaryomycetaceae	Belongs to the CRISP family	-	-	-	COG2340	2.63475288940942	7.6617545176670525
g14403	1279.11038798407	0.661713140603777	0.215413849827375	3.07182263876743	0.0021275609943328	0.0234367031489854	Rp_R20_pos_vs_Rp_R10_pos	2944M@1|root,2RB1J@2759|Eukaryota,3AXGU@33154|Opisthokonta,3Q2GU@4751|Fungi,1GXM9@112252|Fungi incertae sedis	-	-	-	-		0.661713140603777	2.6721179804220117
g14455	126.747664368541	0.775580583512429	0.225010050295733	3.446870850849	0.0005671196176775	0.0096111601427313	Rp_R20_pos_vs_Rp_R10_pos	COG0408@1|root,KOG1518@2759|Eukaryota,38BVF@33154|Opisthokonta,3NUJX@4751|Fungi,1GVXI@112252|Fungi incertae sedis	Coproporphyrinogen III oxidase	HEM13	K00228	ko00860,ko01100,ko01110,map00860,map01100,map01110	COG0408	0.775580583512429	3.2463253294346397
g14635	3159.13361962048	0.676441178286362	0.150606362425247	4.49145153892228	7.07393979100978e-06	0.0004763511150298	Rp_R20_pos_vs_Rp_R10_pos	KOG3486@1|root,KOG3486@2759|Eukaryota,3A5Y0@33154|Opisthokonta,3P5CA@4751|Fungi,1GUEZ@112252|Fungi incertae sedis	Required for the processing of the 20S rRNA-precursor to mature 18S rRNA in a late step of the maturation of 40S ribosomal subunits. Has a physiological role leading to 18S rRNA stability	RPS21	K02971	ko03010,map03010		0.676441178286362	5.150338640950938
g14643	123.390572961916	1.09836996114745	0.387696854221731	2.83306389821587	0.0046104168985935	0.03869504766774	Rp_R20_pos_vs_Rp_R10_pos	2C609@1|root,2SZR0@2759|Eukaryota,3AT9C@33154|Opisthokonta,3PHF4@4751|Fungi,1GUW6@112252|Fungi incertae sedis	Life-span regulatory factor	-	-	-		1.09836996114745	2.3362598016011624
g14677	2805.41513526527	0.628902355291833	0.140483340675209	4.47670415772521	7.58041774095246e-06	0.0004950914088615	Rp_R20_pos_vs_Rp_R10_pos	COG1631@1|root,KOG3464@2759|Eukaryota,3A3DQ@33154|Opisthokonta,3P3Z6@4751|Fungi,1GX2M@112252|Fungi incertae sedis	Ribosomal protein L44	RPL44	K02929	ko03010,map03010	COG1631	0.628902355291833	5.120306860648749
g14681	3371.3412085278	0.672872482162767	0.204310347983546	3.29338425000851	0.0009898909062175	0.0138948052480082	Rp_R20_pos_vs_Rp_R10_pos	29FB5@1|root,2RNGQ@2759|Eukaryota,38NTP@33154|Opisthokonta,3Q2RA@4751|Fungi,1GXYE@112252|Fungi incertae sedis	-	-	-	-		0.672872482162767	3.004412665441252
g14686	1149.82186264297	0.927618211083782	0.177229479654445	5.23399500406147	1.65884937774307e-07	3.07161411861678e-05	Rp_R20_pos_vs_Rp_R10_pos	2F9G7@1|root,2TAMR@2759|Eukaryota,395MI@33154|Opisthokonta,3Q2R1@4751|Fungi,1GXY5@112252|Fungi incertae sedis	-	-	-	-		0.927618211083782	6.78019304579284
g14723	340.740542285068	0.840567106825874	0.243798843464413	3.447789558315	0.0005651942171461	0.0096026165861994	Rp_R20_pos_vs_Rp_R10_pos	2DA5R@1|root,2THNX@2759|Eukaryota,3AX68@33154|Opisthokonta,3Q20I@4751|Fungi,1GWS3@112252|Fungi incertae sedis	-	-	-	-		0.840567106825874	3.2478022903379635
g14781	150.87150493065	1.10503987089676	0.284327781082644	3.88649982315856	0.0001017000006818	0.0030629380591695	Rp_R20_pos_vs_Rp_R10_pos	2F91I@1|root,2TA4D@2759|Eukaryota,394ZT@33154|Opisthokonta,3Q236@4751|Fungi,1GWXQ@112252|Fungi incertae sedis	-	-	-	-		1.10503987089676	3.9926790441657314
g14817	649.180166085272	0.607984237936049	0.202503256569212	3.00234301529987	0.0026791011230061	0.0270431776206228	Rp_R20_pos_vs_Rp_R10_pos	KOG1721@1|root,KOG1721@2759|Eukaryota,3A8AT@33154|Opisthokonta,3P6RV@4751|Fungi,1GY5F@112252|Fungi incertae sedis	zinc finger	-	-	-		0.607984237936049	2.5720108935830184
g14818	607.34923832706	0.732974288142035	0.256439866443495	2.85826965326213	0.0042595824516728	0.0367084913855737	Rp_R20_pos_vs_Rp_R10_pos	COG0057@1|root,KOG0657@2759|Eukaryota,38DPH@33154|Opisthokonta,3NUCI@4751|Fungi	Glyceraldehyde-3-phosphate dehydrogenase	GPD	K00134	ko00010,ko00710,ko01100,ko01110,ko01120,ko01130,ko01200,ko01230,ko04066,ko05010,map00010,map00710,map01100,map01110,map01120,map01130,map01200,map01230,map04066,map05010	COG0057	0.732974288142035	2.370632970808566
g14879	1315.67364818892	0.6059577803132	0.14568019693379	4.15950687236235	3.18935425197188e-05	0.0013783586638212	Rp_R20_pos_vs_Rp_R10_pos	COG4901@1|root,KOG1767@2759|Eukaryota,3A683@33154|Opisthokonta,3P5PV@4751|Fungi,1GUBJ@112252|Fungi incertae sedis	S25 ribosomal protein	RPS25	K02975	ko03010,map03010	COG4901	0.6059577803132	4.496297239574231
g14986	17.8318154412962	1.53974800362991	0.378899718626566	4.06373488270507	4.82936769616449e-05	0.0018437330115131	Rp_R20_pos_vs_Rp_R10_pos	-	-	-	-	-	-	1.53974800362991	4.316109727228364
g15130	720.440178792371	0.7425765513113	0.243008386058345	3.05576512545955	0.0022448703381832	0.024306237652049	Rp_R20_pos_vs_Rp_R10_pos	2BY59@1|root,2SBHU@2759|Eukaryota,3AWQM@33154|Opisthokonta,3Q1H6@4751|Fungi,1GUTT@112252|Fungi incertae sedis	-	-	-	-		0.7425765513113	2.6488087384191292
g15290	37.1750570323088	0.848865148683879	0.271473525186984	3.1268800451138	0.0017667199591409	0.0206158012963887	Rp_R20_pos_vs_Rp_R10_pos	COG1252@1|root,KOG2495@2759|Eukaryota,3A5HF@33154|Opisthokonta,3P7EC@4751|Fungi	Pyridine nucleotide-disulphide oxidoreductase	-	-	-	COG1252	0.848865148683879	2.7528322845839255
g1534	3461.7592261176	0.764826265495507	0.270423279407912	2.82825601098427	0.0046802362026493	0.0391190546769067	Rp_R20_pos_vs_Rp_R10_pos	KOG0694@1|root,KOG0694@2759|Eukaryota,38B5Z@33154|Opisthokonta,3NVXF@4751|Fungi,1GW7E@112252|Fungi incertae sedis	Protein kinase C conserved region 1 (C1) domains (Cysteine-rich domains)	PKC1	K02677,K18050	ko01521,ko04010,ko04011,ko04012,ko04014,ko04015,ko04020,ko04022,ko04066,ko04070,ko04071,ko04072,ko04139,ko04150,ko04151,ko04261,ko04270,ko04310,ko04360,ko04370,ko04371,ko04510,ko04530,ko04540,ko04650,ko04664,ko04666,ko04670,ko04713,ko04720,ko04723,ko04724,ko04725,ko04726,ko04727,ko04728,ko04730,ko04745,ko04750,ko04911,ko04912,ko04916,ko04918,ko04919,ko04921,ko04925,ko04926,ko04930,ko04931,ko04933…		0.764826265495507	2.329732228353523
g15365	172.342860761095	0.674029321065821	0.132821931191257	5.07468393977237	3.88140609042406e-07	5.69292962210312e-05	Rp_R20_pos_vs_Rp_R10_pos	2F907@1|root,2TA5A@2759|Eukaryota,3950R@33154|Opisthokonta,3Q249@4751|Fungi,1GX00@112252|Fungi incertae sedis	Uncharacterized conserved protein (DUF2358)	-	-	-		0.674029321065821	6.4110109170115805
g15373	7834.46142097163	0.613507543321193	0.168034117222596	3.65108915654596	0.0002611305638375	0.0055597220571674	Rp_R20_pos_vs_Rp_R10_pos	28K5G@1|root,2QSK3@2759|Eukaryota,38FDK@33154|Opisthokonta,3NY8A@4751|Fungi,1GVWZ@112252|Fungi incertae sedis	Polysaccharide deacetylase	-	-	-		0.613507543321193	3.583142293519315
g15376	832.839060068168	0.698762451137341	0.168024961974715	4.15868239412245	3.20088590810232e-05	0.0013794942118656	Rp_R20_pos_vs_Rp_R10_pos	COG1607@1|root,KOG2763@2759|Eukaryota,38DIF@33154|Opisthokonta,3P1HE@4751|Fungi,1GU17@112252|Fungi incertae sedis	Thioesterase superfamily	-	K12417	-	COG1607	0.698762451137341	4.494729805507429
g15464	1658.58595550082	1.53050397603277	0.320038225693875	4.78225365958858	1.73340747689966e-06	0.0001722276281827	Rp_R20_pos_vs_Rp_R10_pos	KOG3770@1|root,KOG3770@2759|Eukaryota,38E4G@33154|Opisthokonta,3NVEG@4751|Fungi,1GWPP@112252|Fungi incertae sedis	Catalyzes the hydrolysis of inorganic polyphosphate (polyP) chains of many hundreds of phosphate residues into shorter lengths	PPN1	K06018	-		1.53050397603277	5.761099334477328
g15466	1630.22268858201	0.64617315567057	0.16668861422637	3.87652845198558	0.0001059574247712	0.0031261296109014	Rp_R20_pos_vs_Rp_R10_pos	COG4886@1|root,KOG0472@2759|Eukaryota,38HJE@33154|Opisthokonta,3NYSM@4751|Fungi,1GTYQ@112252|Fungi incertae sedis	Leucine Rich repeats (2 copies)	-	-	-	COG4886	0.64617315567057	3.974868605501727
g15467	3763.50727150403	0.607275555033782	0.11604524153114	5.23309311972798	1.66696705830503e-07	3.07161411861678e-05	Rp_R20_pos_vs_Rp_R10_pos	2E1QF@1|root,2S90K@2759|Eukaryota,39BUF@33154|Opisthokonta,3P0B4@4751|Fungi,1GVKV@112252|Fungi incertae sedis	Mortierella verticillata NRRL 6337	-	-	-		0.607275555033782	6.778072982378178
g15503	481.13956449583	0.643890430281741	0.165481744441488	3.89100581731788	9.98295392205538e-05	0.0030349090803154	Rp_R20_pos_vs_Rp_R10_pos	KOG3206@1|root,KOG3206@2759|Eukaryota,38DNA@33154|Opisthokonta,3NXIM@4751|Fungi,1GTDU@112252|Fungi incertae sedis	CAP_GLY	-	K17262	-		0.643890430281741	4.000740933438965
g15568	258.854669936875	0.807594171890645	0.29119158503997	2.77341177898321	0.0055471878826625	0.0439353159071327	Rp_R20_pos_vs_Rp_R10_pos	28J4G@1|root,2QRGH@2759|Eukaryota,38E3P@33154|Opisthokonta,3NU5P@4751|Fungi,1GSGY@112252|Fungi incertae sedis	Catalyzes the first step of the methylation pathway of phosphatidylcholine biosynthesis, the SAM-dependent methylation of phosphatidylethanolamine (PE) to phosphatidylmonomethylethanolamine (PMME)	CHO2	K16369	ko00564,ko01100,ko01110,map00564,map01100,map01110		0.807594171890645	2.255927124364229
g15572	102.146249889137	0.843333395310729	0.200050403107802	4.21560457869349	2.49109917768418e-05	0.0011715101910088	Rp_R20_pos_vs_Rp_R10_pos	2D8G5@1|root,2TA37@2759|Eukaryota,394Y0@33154|Opisthokonta,3Q216@4751|Fungi,1GWTK@112252|Fungi incertae sedis	-	-	-	-		0.843333395310729	4.603608981631081
g15631	199.361433320123	1.2840635547356	0.251221149278976	5.11128763808684	3.19970369056727e-07	5.0284387632501e-05	Rp_R20_pos_vs_Rp_R10_pos	28JYB@1|root,2QSCR@2759|Eukaryota	wax ester synthase activity	-	-	-		1.2840635547356	6.494890237776928
g15633	900.917198816502	0.770997452029336	0.252259549562467	3.05636576837863	0.0022403776942481	0.0242835376923614	Rp_R20_pos_vs_Rp_R10_pos	KOG0118@1|root,KOG0988@1|root,KOG0118@2759|Eukaryota,KOG0988@2759|Eukaryota,38HE1@33154|Opisthokonta,3NV3Z@4751|Fungi,1GV8S@112252|Fungi incertae sedis	RNA dependent RNA polymerase	-	K11699	-		0.770997452029336	2.649678759924556
g15634	1930.57966639463	1.1243078843884	0.188939018245315	5.95063896716463	2.67097677004493e-09	1.02729862544367e-06	Rp_R20_pos_vs_Rp_R10_pos	2CF1D@1|root,2RURM@2759|Eukaryota,394JG@33154|Opisthokonta,3Q1NY@4751|Fungi,1GVBW@112252|Fungi incertae sedis	GAL4-like Zn(II)2Cys6 (or C6 zinc) binuclear cluster DNA-binding domain	-	-	-		1.1243078843884	8.573329889097748
g15663	4225.21753016963	1.34453514564108	0.346411941642629	3.88131869607471	0.0001038915894112	0.0030967332731996	Rp_R20_pos_vs_Rp_R10_pos	COG1877@1|root,KOG1050@2759|Eukaryota,38CEK@33154|Opisthokonta,3NU3V@4751|Fungi,1GW5U@112252|Fungi incertae sedis	Glycosyltransferase family 20	-	-	-	COG1877	1.34453514564108	3.9834196095184073
g15676	42.6139061889723	0.709044405989431	0.225883308180313	3.13898539782067	0.0016953389569368	0.0200717437606028	Rp_R20_pos_vs_Rp_R10_pos	2CNNX@1|root,2SASH@2759|Eukaryota,3AWQ8@33154|Opisthokonta,3Q1GY@4751|Fungi,1GUTB@112252|Fungi incertae sedis	Protein of unknown function (DUF3128)	-	-	-		0.709044405989431	2.7707434582807373
g15682	2527.3867183305	0.768075830835199	0.277365545190242	2.76918256126003	0.0056197136523532	0.0442181583926819	Rp_R20_pos_vs_Rp_R10_pos	COG5070@1|root,KOG4711@1|root,KOG1444@2759|Eukaryota,KOG4711@2759|Eukaryota,38FCE@33154|Opisthokonta,3NWKQ@4751|Fungi,1GW67@112252|Fungi incertae sedis	Gdp-mannose transporter	VRG4	K15356	-	COG5070	0.768075830835199	2.2502858129667334
g15701	1070.95731199546	0.720434158315135	0.190583005831063	3.78015949099754	0.0001567279298708	0.0040206310808228	Rp_R20_pos_vs_Rp_R10_pos	KOG2524@1|root,KOG2524@2759|Eukaryota,39J22@33154|Opisthokonta,3Q3EN@4751|Fungi,1GTJV@112252|Fungi incertae sedis	Potential Queuosine, Q, salvage protein family	-	-	-		0.720434158315135	3.8048536027151787
g15753	15.8159362174364	1.28240673978214	0.437240336570042	2.93295616283267	0.0033575129476098	0.0313177312172591	Rp_R20_pos_vs_Rp_R10_pos	2CBJV@1|root,2R6GY@2759|Eukaryota,38JXX@33154|Opisthokonta,3Q2XY@4751|Fungi,1GY6F@112252|Fungi incertae sedis	-	-	-	-		1.28240673978214	2.473982303881988
g15815	24.5934276642056	2.20024646014763	0.549801443206795	4.00189284210384	6.28377581386135e-05	0.0021734787025794	Rp_R20_pos_vs_Rp_R10_pos	2E5N6@1|root,2SCF8@2759|Eukaryota,3ACNH@33154|Opisthokonta,3P8FV@4751|Fungi,1GX7S@112252|Fungi incertae sedis	Hydrophobic surface binding protein A	-	-	-		2.20024646014763	4.201779317670848
g15834	6358.34283091702	0.682018536540562	0.207366928457559	3.28894554986933	0.0010056347649934	0.0140116523379639	Rp_R20_pos_vs_Rp_R10_pos	COG0149@1|root,KOG1643@2759|Eukaryota,38ETQ@33154|Opisthokonta,3NW35@4751|Fungi,1GSER@112252|Fungi incertae sedis	Triosephosphate isomerase	TPI1	K01803	ko00010,ko00051,ko00562,ko00710,ko01100,ko01110,ko01120,ko01130,ko01200,ko01230,map00010,map00051,map00562,map00710,map01100,map01110,map01120,map01130,map01200,map01230	COG0149	0.682018536540562	2.9975597214161525
g15845	334.085922224781	0.702904571919581	0.20659603604872	3.40231393284729	0.000668178364903	0.010731622248985	Rp_R20_pos_vs_Rp_R10_pos	KOG0800@1|root,KOG0800@2759|Eukaryota,3A4D0@33154|Opisthokonta,3P3YZ@4751|Fungi,1GU64@112252|Fungi incertae sedis	Zinc finger, C3HC4 type (RING finger)	-	-	-		0.702904571919581	3.175107590588577
g15853	55.6998403621658	0.958858618658172	0.278487260167334	3.44309688738373	0.0005750932426209	0.0097219057003203	Rp_R20_pos_vs_Rp_R10_pos	KOG1721@1|root,KOG1721@2759|Eukaryota,38BHN@33154|Opisthokonta,3P39J@4751|Fungi,1GTIG@112252|Fungi incertae sedis	Mortierella verticillata NRRL 6337	-	-	-		0.958858618658172	3.240261735357755
g15872	1648.74731981402	0.847463243468831	0.189095382709297	4.48167073847418	7.40609466677478e-06	0.0004917369967883	Rp_R20_pos_vs_Rp_R10_pos	COG0488@1|root,KOG0062@2759|Eukaryota,38HM3@33154|Opisthokonta,3NVJB@4751|Fungi,1GT4A@112252|Fungi incertae sedis	Mortierella verticillata NRRL 6337	-	K06158	-	COG0488	0.847463243468831	5.130410740977483
g15976	135.481771110898	0.852340358021491	0.284681970879686	2.9940089124285	0.0027533790158441	0.0276005139822679	Rp_R20_pos_vs_Rp_R10_pos	KOG3764@1|root,KOG3764@2759|Eukaryota,39JDB@33154|Opisthokonta,3NY2M@4751|Fungi,1GVZN@112252|Fungi incertae sedis	MFS/sugar transport protein	-	-	-		0.852340358021491	2.5601340017705536
g1602	1770.11835045579	1.61875221375799	0.570558577573237	2.83713588295008	0.0045520234545464	0.0384500229609196	Rp_R20_pos_vs_Rp_R10_pos	-	-	-	-	-	-	1.61875221375799	2.341795508881475
g16039	307.7837422211	0.810370938276673	0.197005846470065	4.11343598576811	3.89813172241924e-05	0.0015865709213195	Rp_R20_pos_vs_Rp_R10_pos	COG2761@1|root,2QTH7@2759|Eukaryota,39TRX@33154|Opisthokonta,3NY9M@4751|Fungi,1GXGS@112252|Fungi incertae sedis	DSBA-like thioredoxin domain	-	-	-	COG2761	0.810370938276673	4.409143489653165
g16154	11754.3033256012	0.983930017035039	0.250370699231307	3.92989283512775	8.49837290698388e-05	0.0027083886863468	Rp_R20_pos_vs_Rp_R10_pos	COG5038@1|root,KOG1012@2759|Eukaryota,3AE96@33154|Opisthokonta,3P8UU@4751|Fungi,1GWY8@112252|Fungi incertae sedis	Protein kinase C conserved region 2 (CalB)	-	-	-	COG5038	0.983930017035039	4.070664216069273
g16285	102.035185055934	0.751345373253239	0.243182581175385	3.08963483166323	0.002004027217364	0.0224559146643193	Rp_R20_pos_vs_Rp_R10_pos	2BVY2@1|root,2RAI9@2759|Eukaryota,3AWXY@33154|Opisthokonta,3Q2N3@4751|Fungi,1GXUN@112252|Fungi incertae sedis	-	-	-	-		0.751345373253239	2.698096384466105
g16312	2.71855712684301	4.08792737589032	1.24299954388897	3.28876015762679	0.0010062973581781	0.0140116523379639	Rp_R20_pos_vs_Rp_R10_pos	29R3V@1|root,2RXA6@2759|Eukaryota,39U1P@33154|Opisthokonta,3P08U@4751|Fungi,1GVQ9@112252|Fungi incertae sedis	Fungal-type cellulose-binding domain	-	-	-		4.08792737589032	2.997273667457422
g16399	3191.25174784577	0.936098208948995	0.31323805807898	2.98845617512086	0.0028039070889916	0.027900045550698	Rp_R20_pos_vs_Rp_R10_pos	KOG3589@1|root,KOG3589@2759|Eukaryota,38GQ1@33154|Opisthokonta,3NUSG@4751|Fungi,1GTF3@112252|Fungi incertae sedis	Regulator of G protein signalling domain	SST2	K19838	ko04011,map04011		0.936098208948995	2.552236381364004
g16403	906.659112979068	0.779917236875677	0.208814193006788	3.7349819264935	0.0001877286689022	0.0044951638544242	Rp_R20_pos_vs_Rp_R10_pos	COG1597@1|root,KOG0254@1|root,KOG0254@2759|Eukaryota,KOG1115@2759|Eukaryota,38BTE@33154|Opisthokonta,3NUAW@4751|Fungi,1GW1N@112252|Fungi incertae sedis	Fungal trichothecene efflux pump (TRI12)	-	-	-	COG1597	0.779917236875677	3.72646939922056
g16450	410.90605210252	1.09967923990355	0.275450604728855	3.99229197912287	6.54377298513359e-05	0.0022404684904674	Rp_R20_pos_vs_Rp_R10_pos	2D1PC@1|root,2SISD@2759|Eukaryota,39QS4@33154|Opisthokonta,3Q6TI@4751|Fungi,1GW6U@112252|Fungi incertae sedis	Putative methyltransferase	-	-	-		1.09967923990355	4.184171775506343
g16472	85.1024423306459	0.701737415823659	0.235546688297887	2.9791860836362	0.0028901520133905	0.0284647673272176	Rp_R20_pos_vs_Rp_R10_pos	-	-	-	-	-	-	0.701737415823659	2.539079314046065
g16495	553.584956293973	0.704583489939555	0.147978862554079	4.76137927930122	1.92274301903423e-06	0.0001841675425375	Rp_R20_pos_vs_Rp_R10_pos	COG4702@1|root,2S03S@2759|Eukaryota,3A2EM@33154|Opisthokonta,3P3CR@4751|Fungi,1GU87@112252|Fungi incertae sedis	Haem-degrading	-	-	-	COG4702	0.704583489939555	5.716078756777263
g16529	341.09137798272	0.691194292345158	0.147554845509132	4.68432120924407	2.80889226362225e-06	0.0002392161230729	Rp_R20_pos_vs_Rp_R10_pos	KOG4267@1|root,KOG4267@2759|Eukaryota,3A8MY@33154|Opisthokonta,3P79I@4751|Fungi,1GXD9@112252|Fungi incertae sedis	Transmembrane proteins 14C	-	-	-		0.691194292345158	5.551464918047143
g16573	37.9268453037966	0.829526186505202	0.294480001923977	2.81691857201004	0.0048486816870764	0.0401298199736025	Rp_R20_pos_vs_Rp_R10_pos	2CZ7S@1|root,2S8Y2@2759|Eukaryota,3APF4@33154|Opisthokonta,3PEUS@4751|Fungi,1GWZQ@112252|Fungi incertae sedis	DDE superfamily endonuclease	-	-	-		0.829526186505202	2.314376326110063
g16621	1475.6837114358	0.706626571437935	0.250534517720012	2.82047590834423	0.0047952474028599	0.0397850469130447	Rp_R20_pos_vs_Rp_R10_pos	COG0494@1|root,2QT89@2759|Eukaryota,38BE4@33154|Opisthokonta,3NYM0@4751|Fungi,1GSUF@112252|Fungi incertae sedis	Peptidase family M49	-	-	-	COG0494	0.706626571437935	2.3191889812096735
g16680	195.044835137404	0.612515042377535	0.167522371912502	3.65631787196432	0.0002558640483863	0.0054940502199283	Rp_R20_pos_vs_Rp_R10_pos	-	-	-	-	-	-	0.612515042377535	3.5919907328089122
g16692	93.0959274497106	1.58723707207028	0.540619239111598	2.93596112983066	0.0033251598554156	0.0311018297689981	Rp_R20_pos_vs_Rp_R10_pos	COG0753@1|root,KOG0047@2759|Eukaryota,38BMC@33154|Opisthokonta,3NUEX@4751|Fungi,1GVVM@112252|Fungi incertae sedis	serves to protect cells from the toxic effects of hydrogen peroxide	-	K03781	ko00380,ko00630,ko01110,ko01130,ko01200,ko04011,ko04016,ko04068,ko04146,ko04211,ko04212,ko04213,ko05014,map00380,map00630,map01110,map01130,map01200,map04011,map04016,map04068,map04146,map04211,map04212,map04213,map05014	COG0753	1.58723707207028	2.4781874713665606
g16713	130.553768835085	0.607221507373166	0.1767493576998	3.43549484578327	0.0005914727141585	0.0098997196063409	Rp_R20_pos_vs_Rp_R10_pos	2DZNY@1|root,2S764@2759|Eukaryota,3A1JN@33154|Opisthokonta,3P38V@4751|Fungi,1GUTN@112252|Fungi incertae sedis	-	-	-	-		0.607221507373166	3.2280652854633165
g16749	291.08699326649	0.926024101419855	0.182709616937838	5.06828330626356	4.01419628481228e-07	5.72984116175071e-05	Rp_R20_pos_vs_Rp_R10_pos	KOG3504@1|root,KOG3504@2759|Eukaryota,3A882@33154|Opisthokonta,3P6WF@4751|Fungi,1GURG@112252|Fungi incertae sedis	Ribosomal L29e protein family	rpl29	K02905	ko03010,map03010		0.926024101419855	6.396401395344629
g16763	27.9784224962628	1.00918822557736	0.321809082591204	3.13598428438185	0.0017127838168993	0.0201839623167056	Rp_R20_pos_vs_Rp_R10_pos	-	-	-	-	-	-	1.00918822557736	2.766297449090858
g16890	2827.85473104254	0.665463322179424	0.158754142685848	4.19178555545654	2.7676754444832e-05	0.0012578029951621	Rp_R20_pos_vs_Rp_R10_pos	COG2058@1|root,KOG3449@2759|Eukaryota,3A5KC@33154|Opisthokonta,3P569@4751|Fungi,1GU9D@112252|Fungi incertae sedis	Mortierella verticillata NRRL 6337 large subunit ribosomal protein LP2 (109 aa)	RPP2B	K02943	ko03010,map03010	COG2058	0.665463322179424	4.557884839408273
g16892	1660.81659423025	0.625448904853137	0.181971083198814	3.43707853939517	0.0005880250677878	0.0098828193192298	Rp_R20_pos_vs_Rp_R10_pos	COG1928@1|root,KOG3359@2759|Eukaryota,3AQJH@33154|Opisthokonta,3PFHN@4751|Fungi,1GW99@112252|Fungi incertae sedis	MIR domain	-	-	-	COG1928	0.625448904853137	3.2306041593492747
g16905	4170.56873175227	0.72003432504577	0.207951830871068	3.4625053409229	0.0005351712928337	0.0092837452775719	Rp_R20_pos_vs_Rp_R10_pos	COG5091@1|root,KOG2513@1|root,KOG1309@2759|Eukaryota,KOG2513@2759|Eukaryota,38FVF@33154|Opisthokonta,3NW0E@4751|Fungi,1GT0J@112252|Fungi incertae sedis	Calcium-activated chloride channel	-	K19327	-	COG5091	0.72003432504577	3.271507190640627
g16938	87.7503265110533	0.750016080380554	0.230822032706377	3.24932620853674	0.0011567873911069	0.0155897098606027	Rp_R20_pos_vs_Rp_R10_pos	28N8N@1|root,2QUTZ@2759|Eukaryota	-	-	-	-		0.750016080380554	2.936746453800011
g17006	5323.41852116641	0.649883026726929	0.145475776488707	4.46729374754277	7.9215323551108e-06	0.0005097191723991	Rp_R20_pos_vs_Rp_R10_pos	COG2163@1|root,KOG3418@2759|Eukaryota,3A1HM@33154|Opisthokonta,3P2YN@4751|Fungi,1GTXP@112252|Fungi incertae sedis	Ribosomal L27e protein family	RPL27B	K02901	ko03010,map03010	COG2163	0.649883026726929	5.101190799597668
g17080	176.102431134859	1.25721954562322	0.251666143355486	4.99558474119963	5.86577589878996e-07	7.41748392048401e-05	Rp_R20_pos_vs_Rp_R10_pos	2D8DW@1|root,2T9UW@2759|Eukaryota,394M3@33154|Opisthokonta,3Q1Q7@4751|Fungi,1GVHW@112252|Fungi incertae sedis	Putative methyltransferase	-	-	-		1.25721954562322	6.231674533203071
g17095	1115.93059081542	0.640753716676731	0.126292316585445	5.07357639800059	3.90407626164258e-07	5.69292962210312e-05	Rp_R20_pos_vs_Rp_R10_pos	COG0504@1|root,KOG2387@2759|Eukaryota,38H1I@33154|Opisthokonta,3NU1Q@4751|Fungi,1GV4J@112252|Fungi incertae sedis	Catalyzes the ATP-dependent amination of UTP to CTP with either L-glutamine or ammonia as the source of nitrogen	URA7	K01937	ko00240,ko01100,map00240,map01100	COG0504	0.640753716676731	6.408481707478945
g17099	398.092950752164	0.652377841788235	0.211408250493352	3.08586746385638	0.0020295926707026	0.0226779569142628	Rp_R20_pos_vs_Rp_R10_pos	COG1215@1|root,KOG2571@2759|Eukaryota,38B4U@33154|Opisthokonta,3NTYK@4751|Fungi,1GVWR@112252|Fungi incertae sedis	Glycosyl transferase family group 2	CHS3	K00698	ko00520,map00520	COG1215	0.652377841788235	2.6925911141146486
g17143	3449.90785356845	0.605403118979816	0.179807130728714	3.36695834323293	0.0007600216790904	0.0117058354205809	Rp_R20_pos_vs_Rp_R10_pos	COG0526@1|root,KOG0191@2759|Eukaryota,38DXF@33154|Opisthokonta,3NY0R@4751|Fungi,1GTC3@112252|Fungi incertae sedis	Thioredoxin	tigA	K09584	ko04141,map04141	COG0526	0.605403118979816	3.1191740195941398
g17147	3311.29150890075	0.607754545125044	0.137837397685824	4.40921372086779	1.03746602555243e-05	0.0006221419784592	Rp_R20_pos_vs_Rp_R10_pos	COG2451@1|root,KOG0887@2759|Eukaryota,3A60A@33154|Opisthokonta,3P41A@4751|Fungi,1GTW2@112252|Fungi incertae sedis	Ribosomal protein L35Ae	RPL33B	K02917	ko03010,map03010	COG2451	0.607754545125044	4.9840261164536495
g1718	1992.19202931784	0.726108939976337	0.206327513582549	3.51920559390558	0.000432841139747	0.0079902159030348	Rp_R20_pos_vs_Rp_R10_pos	2BWW6@1|root,2S2E4@2759|Eukaryota,3A58D@33154|Opisthokonta,3Q2EH@4751|Fungi,1GXHQ@112252|Fungi incertae sedis	-	-	-	-		0.726108939976337	3.3636714680586004
g17186	207.502999750652	1.12329634263028	0.220423211580862	5.09608917579085	3.46741841185237e-07	5.28429351803276e-05	Rp_R20_pos_vs_Rp_R10_pos	293SQ@1|root,2RAPN@2759|Eukaryota,3AX3W@33154|Opisthokonta,3Q1XP@4751|Fungi,1GWEA@112252|Fungi incertae sedis	Arrestin (or S-antigen), N-terminal domain	-	-	-		1.12329634263028	6.459993749057611
g17321	531.284934353302	2.64755238582952	0.64616037821849	4.09736108105082	4.17886796429115e-05	0.001671971760229	Rp_R20_pos_vs_Rp_R10_pos	KOG1558@1|root,KOG1558@2759|Eukaryota,39UIU@33154|Opisthokonta,3NWTS@4751|Fungi,1GWMW@112252|Fungi incertae sedis	ZIP Zinc transporter	ZRT1	K14709	-		2.64755238582952	4.3789413506284856
g17333	1731.93229855554	0.840242386333439	0.196889521760852	4.26758305276408	1.97602213475623e-05	0.0009865022820042	Rp_R20_pos_vs_Rp_R10_pos	28N9Z@1|root,2QUVE@2759|Eukaryota,38U5R@33154|Opisthokonta,3NYEF@4751|Fungi,1GUAR@112252|Fungi incertae sedis	Regulator of chromosome condensation (RCC1) repeat	-	K15072	-		0.840242386333439	4.704208194895836
g17441	2.99076275263635	2.96712721000636	1.02001303700284	2.90891106522014	0.0036269001891711	0.0330101661132959	Rp_R20_pos_vs_Rp_R10_pos	-	-	-	-	-	-	2.96712721000636	2.440464395863919
g17463	4058.84182811696	0.921795773255648	0.260724916491771	3.53551085818353	0.0004069875188681	0.0077312371320889	Rp_R20_pos_vs_Rp_R10_pos	KOG0766@1|root,KOG0766@2759|Eukaryota,39TKN@33154|Opisthokonta,3NYKI@4751|Fungi,1GWHB@112252|Fungi incertae sedis	Mitochondrial carrier protein	-	K15118	-		0.921795773255648	3.390418909128162
g17514	44.4694491909898	0.731485315322846	0.215425484048848	3.39553752682752	0.0006849398371524	0.0109139037987214	Rp_R20_pos_vs_Rp_R10_pos	2CR3V@1|root,2R6RQ@2759|Eukaryota,395TY@33154|Opisthokonta,3Q2XV@4751|Fungi,1GY6B@112252|Fungi incertae sedis	-	-	-	-		0.731485315322846	3.1643475738217504
g17552	553.259598205583	0.943740087333259	0.178266603070182	5.29398143611742	1.19681587683887e-07	2.47533275588235e-05	Rp_R20_pos_vs_Rp_R10_pos	-	-	-	-	-	-	0.943740087333259	6.921972658134547
g17574	1837.4469739674	0.756321444188794	0.19462172578869	3.88611004821717	0.0001018633433885	0.0030633057969459	Rp_R20_pos_vs_Rp_R10_pos	KOG0616@1|root,KOG0616@2759|Eukaryota,38C4N@33154|Opisthokonta,3NU4K@4751|Fungi	camp-dependent protein kinase	TPK2	K04345	ko01522,ko04010,ko04014,ko04020,ko04024,ko04062,ko04113,ko04114,ko04138,ko04140,ko04211,ko04213,ko04261,ko04270,ko04310,ko04340,ko04341,ko04371,ko04530,ko04540,ko04611,ko04713,ko04714,ko04720,ko04723,ko04724,ko04725,ko04726,ko04727,ko04728,ko04740,ko04742,ko04750,ko04910,ko04911,ko04912,ko04913,ko04914,ko04915,ko04916,ko04918,ko04919,ko04921,ko04922,ko04923,ko04924,ko04925,ko04926,ko04927,ko04934…		0.756321444188794	3.9919820733851803
g17658	3205.63531077962	0.929678537941666	0.237151902915628	3.92018164944863	8.84822498334775e-05	0.0027978888016766	Rp_R20_pos_vs_Rp_R10_pos	COG0076@1|root,KOG1383@2759|Eukaryota,38HST@33154|Opisthokonta,3NUJY@4751|Fungi,1GS7R@112252|Fungi incertae sedis	Pyridoxal-dependent decarboxylase conserved domain	-	K01580	ko00250,ko00410,ko00430,ko00650,ko01100,ko01110,ko01120,ko02024,ko04727,ko04940,map00250,map00410,map00430,map00650,map01100,map01110,map01120,map02024,map04727,map04940	COG0076	0.929678537941666	4.053143843116206
g17660	75.5412728487318	0.999544980440512	0.292446895116641	3.41786832799797	0.0006311363222734	0.0103165339646448	Rp_R20_pos_vs_Rp_R10_pos	2EN9H@1|root,2SRRY@2759|Eukaryota	-	-	-	-		0.999544980440512	3.199876825198412
g17676	1331.63680137829	0.837589686005852	0.143962965921185	5.81809134485606	5.9523373361119205e-09	2.01079875776087e-06	Rp_R20_pos_vs_Rp_R10_pos	KOG3765@1|root,KOG3765@2759|Eukaryota,38GQG@33154|Opisthokonta,3NTVX@4751|Fungi,1GW8E@112252|Fungi incertae sedis	Glycosyl-transferase for dystroglycan	-	-	-		0.837589686005852	8.225312464044755
g17678	1254.98432981587	0.730330710082252	0.19151539279081	3.81343086547609	0.0001370508757422	0.003694381471167	Rp_R20_pos_vs_Rp_R10_pos	KOG1318@1|root,KOG1318@2759|Eukaryota,3A9HI@33154|Opisthokonta,3P88J@4751|Fungi,1GUH6@112252|Fungi incertae sedis	helix loop helix domain	-	-	-		0.730330710082252	3.8631181850147427
g17700	212.761254575132	0.656419999211542	0.16946240599949	3.87354348794929	0.0001072642555381	0.0031600860399736	Rp_R20_pos_vs_Rp_R10_pos	KOG3362@1|root,KOG3362@2759|Eukaryota,3A0P6@33154|Opisthokonta,3BPXE@33208|Metazoa,3D196@33213|Bilateria	Zinc finger HIT domain-containing protein 1	-	-	-		0.656419999211542	3.969544977090902
g17746	238.772124675778	0.657879351608649	0.115975508684464	5.67257138227822	1.4066987445651e-08	4.19299659611619e-06	Rp_R20_pos_vs_Rp_R10_pos	2C6QT@1|root,2SFA9@2759|Eukaryota,3ADMF@33154|Opisthokonta,3P8VM@4751|Fungi,1GY0K@112252|Fungi incertae sedis	-	-	-	-		0.657879351608649	7.851798900135639
g17776	99.3112506044339	0.653329982785944	0.184716836915653	3.53692708090424	0.0004048114154402	0.0077043404502903	Rp_R20_pos_vs_Rp_R10_pos	2CNDR@1|root,2QVGZ@2759|Eukaryota,394R8@33154|Opisthokonta,3Q1TT@4751|Fungi,1GVZI@112252|Fungi incertae sedis	Thaumatin family	-	-	-		0.653329982785944	3.3927472491505073
g17813	183.548720512698	1.56440269684338	0.314511133454488	4.97407732330647	6.55591389969785e-07	8.05381457701809e-05	Rp_R20_pos_vs_Rp_R10_pos	COG2340@1|root,KOG3017@2759|Eukaryota,3A626@33154|Opisthokonta,3NZQD@4751|Fungi,1GU4A@112252|Fungi incertae sedis	SCP / Tpx-1 / Ag5 / PR-1 / Sc7 family of extracellular domains.	-	-	-	COG2340	1.56440269684338	6.183366758751883
g17851	1453.85885419289	0.747464464113998	0.160008560804597	4.67140295716304	2.99149423601265e-06	0.0002464821002834	Rp_R20_pos_vs_Rp_R10_pos	COG0666@1|root,KOG4177@2759|Eukaryota,39PTF@33154|Opisthokonta,3Q62F@4751|Fungi,1GT4J@112252|Fungi incertae sedis	Ankyrin repeats (many copies)	-	-	-	COG0666	0.747464464113998	5.524111829616289
g17858	370.600049192884	0.836655454856694	0.214407054032689	3.90218250342236	9.53292361917422e-05	0.0029499668524739	Rp_R20_pos_vs_Rp_R10_pos	COG1902@1|root,KOG0134@2759|Eukaryota,38EN0@33154|Opisthokonta,3NUI7@4751|Fungi,1GWC0@112252|Fungi incertae sedis	NADH:flavin oxidoreductase / NADH oxidase family	-	K00354	-	COG1902	0.836655454856694	4.0207738866698675
g17875	75.3212034360129	0.84635006128077	0.242290360842063	3.49312312028981	0.0004774063420673	0.0085557463725582	Rp_R20_pos_vs_Rp_R10_pos	COG1902@1|root,KOG0134@2759|Eukaryota,38EN0@33154|Opisthokonta,3NUI7@4751|Fungi,1GWC0@112252|Fungi incertae sedis	NADH:flavin oxidoreductase / NADH oxidase family	-	K00354	-	COG1902	0.84635006128077	3.321111815939785
g1790	3219.57321465174	0.978888762514504	0.278684091236479	3.51253908384696	0.0004438467185322	0.0081251862005163	Rp_R20_pos_vs_Rp_R10_pos	2C3JM@1|root,2RY0X@2759|Eukaryota,39ZYY@33154|Opisthokonta,3P1X5@4751|Fungi	-	-	-	-		0.978888762514504	3.352766986617585
g1791	418.51965200447	1.28046563132464	0.195811750338412	6.53926860421639	6.18204092614811e-11	3.79708447066958e-08	Rp_R20_pos_vs_Rp_R10_pos	COG0277@1|root,KOG4730@2759|Eukaryota,38E7K@33154|Opisthokonta,3NV4C@4751|Fungi,1GS39@112252|Fungi incertae sedis	D-arabinono-1,4-lactone oxidase	ALO1	K00103,K00107	ko00053,ko01100,map00053,map01100	COG0277	1.28046563132464	10.208868124160864
g17964	931.578295263141	1.16213502020952	0.250495093150326	4.63935243438922	3.49502588458631e-06	0.0002809388326399	Rp_R20_pos_vs_Rp_R10_pos	KOG0254@1|root,KOG0254@2759|Eukaryota,38BTE@33154|Opisthokonta,3NUAW@4751|Fungi,1GW0E@112252|Fungi incertae sedis	Mortierella verticillata NRRL 6337	-	-	-		1.16213502020952	5.4565496034686936
g17993	177.550419187344	0.854538283151914	0.269760858412841	3.1677623217084	0.0015361705256843	0.0189295147217376	Rp_R20_pos_vs_Rp_R10_pos	COG2966@1|root,2QPMM@2759|Eukaryota,39PMF@33154|Opisthokonta,3NWBX@4751|Fungi,1GV03@112252|Fungi incertae sedis	Mortierella verticillata NRRL 6337	PRM10	-	-	COG2966	0.854538283151914	2.8135605719001684
g18092	7824.10823083442	0.630035966137694	0.142502025461368	4.42124218303477	9.81351070456688e-06	0.0005919941918775	Rp_R20_pos_vs_Rp_R10_pos	COG2147@1|root,KOG1696@2759|Eukaryota,38E34@33154|Opisthokonta,3NUT0@4751|Fungi,1GTE1@112252|Fungi incertae sedis|COG5189@1|root,KOG4124@2759|Eukaryota	Ribosomal protein L19e|regulation of transcription by RNA polymerase II	RPL19B	K02885|K19487	ko03010,map03010	COG2147|COG5189	0.630035966137694	5.008175599463321
g18110	316.387822542738	0.793549862243227	0.227537746568725	3.48755261142373	0.0004874630069161	0.0086982870503326	Rp_R20_pos_vs_Rp_R10_pos	COG2801@1|root,KOG0017@2759|Eukaryota,38F42@33154|Opisthokonta	retrotransposable element Tf2 155 kDa protein type 1-like	-	-	-	COG2801	0.793549862243227	3.3120583368922203
g18127	580.729884024188	1.10744116703538	0.279785390348921	3.95818082443221	7.55227751171704e-05	0.0025053537297052	Rp_R20_pos_vs_Rp_R10_pos	COG1680@1|root,2RY4A@2759|Eukaryota,39JSP@33154|Opisthokonta,3P2KV@4751|Fungi,1GWVE@112252|Fungi incertae sedis	Beta-lactamase	-	-	-	COG1680	1.10744116703538	4.121922060077435
g18154	3.58737359897039	2.45368377480917	0.804291367261468	3.05073991178559	0.0022827822434942	0.0245462669991428	Rp_R20_pos_vs_Rp_R10_pos	COG3335@1|root,2SXJW@2759|Eukaryota,3ASER@33154|Opisthokonta,3Q27H@4751|Fungi,1GX55@112252|Fungi incertae sedis	DDE superfamily endonuclease	-	-	-	COG3335	2.45368377480917	2.6415355142475225
g18198	26.3242348738128	1.03731373062875	0.329816507906566	3.14512374536028	0.0016601659139136	0.0198173750937079	Rp_R20_pos_vs_Rp_R10_pos	2CZ7S@1|root,2S8Y2@2759|Eukaryota,3APF4@33154|Opisthokonta,3PEUS@4751|Fungi,1GWZQ@112252|Fungi incertae sedis	DDE superfamily endonuclease	-	-	-		1.03731373062875	2.779848507203029
g18204	320.406214822919	0.693999957799651	0.187084685442231	3.70954980178721	0.0002076281146946	0.0048484035215971	Rp_R20_pos_vs_Rp_R10_pos	2D8FW@1|root,2TA2A@2759|Eukaryota,394WW@33154|Opisthokonta,3Q1ZZ@4751|Fungi,1GWPI@112252|Fungi incertae sedis	-	-	-	-		0.693999957799651	3.682713839503673
g18212	1414.9216494478	2.87406340398936	0.428808674597626	6.70243764701413	2.04971048486142e-11	1.43260626957435e-08	Rp_R20_pos_vs_Rp_R10_pos	COG3387@1|root,2QPM2@2759|Eukaryota,38CT8@33154|Opisthokonta,3NVQU@4751|Fungi,1GTDI@112252|Fungi incertae sedis	Glycosyl hydrolases family 15	-	K01178	ko00500,ko01100,map00500,map01100	COG3387	2.87406340398936	10.68830747733767
g18239	4780.18176892423	0.721488973792221	0.258318895875364	2.79301663684848	0.0052219006180615	0.0421852146781548	Rp_R20_pos_vs_Rp_R10_pos	KOG1933@1|root,KOG1933@2759|Eukaryota,38BYN@33154|Opisthokonta,3NVHN@4751|Fungi,1GSA0@112252|Fungi incertae sedis	MMPL family	NCR1	K12385	ko04142,ko04979,map04142,map04979		0.721488973792221	2.2821713978210414
g18283	4719.1767485182	0.657874979457715	0.149461788536311	4.40162656890652	1.07442362232377e-05	0.0006367687836514	Rp_R20_pos_vs_Rp_R10_pos	COG2174@1|root,KOG1790@2759|Eukaryota,3A4A9@33154|Opisthokonta,3P2ZU@4751|Fungi,1GTW7@112252|Fungi incertae sedis	Mortierella verticillata NRRL 6337 50S ribosomal protein L34e (120 aa)	-	K02915	ko03010,map03010	COG2174	0.657874979457715	4.968824451817297
g18290	339.183993771417	0.99030815398468	0.237044629506576	4.17772870891895	2.94434542963554e-05	0.0013058397227634	Rp_R20_pos_vs_Rp_R10_pos	COG1859@1|root,KOG2278@2759|Eukaryota,39YM3@33154|Opisthokonta,3P117@4751|Fungi,1GXC1@112252|Fungi incertae sedis	RNA 2'-phosphotransferase, Tpt1 / KptA family	TPT1	K10669	-	COG1859	0.99030815398468	4.5310112400600095
g18317	4238.19842761287	0.89483465928421	0.261787632965381	3.41817009897692	0.0006304369349658	0.0103134190757249	Rp_R20_pos_vs_Rp_R10_pos	COG0039@1|root,KOG1495@2759|Eukaryota,38G9C@33154|Opisthokonta,3NWP9@4751|Fungi,1GSQS@112252|Fungi incertae sedis	lactate/malate dehydrogenase, NAD binding domain	-	K00016,K10666	ko00010,ko00270,ko00620,ko00640,ko01100,ko01110,ko01120,ko01130,ko04141,ko04922,map00010,map00270,map00620,map00640,map01100,map01110,map01120,map01130,map04141,map04922	COG0039	0.89483465928421	3.200358351067445
g18404	228.568437238581	0.607784979634511	0.133960327592467	4.53705205531825	5.70460294362275e-06	0.0004100233938449	Rp_R20_pos_vs_Rp_R10_pos	COG3194@1|root,2QTP8@2759|Eukaryota,38F5U@33154|Opisthokonta,3NY2G@4751|Fungi,1GU4B@112252|Fungi incertae sedis	Alpha/beta hydrolase family	-	-	-	COG3194	0.607784979634511	5.2437745783088054
g18432	63.7707572801133	1.29034119532796	0.335850683362738	3.8420085450126	0.000122031586751	0.0034642272154873	Rp_R20_pos_vs_Rp_R10_pos	KOG0254@1|root,KOG0254@2759|Eukaryota,38BKC@33154|Opisthokonta,3NWXF@4751|Fungi,1GWCZ@112252|Fungi incertae sedis	Reduced folate carrier	-	-	-		1.29034119532796	3.9135277416520986
g18545	405.727935426425	1.32630874599591	0.272444301620107	4.86818310424894	1.12628950904083e-06	0.0001214044851862	Rp_R20_pos_vs_Rp_R10_pos	2FFFC@1|root,2TGT6@2759|Eukaryota,3AX0Q@33154|Opisthokonta,3Q1TN@4751|Fungi,1GVYN@112252|Fungi incertae sedis	Arrestin (or S-antigen), C-terminal domain	-	-	-		1.32630874599591	5.948349961156088
g18599	8246.99924574664	0.682443911242415	0.148139310683109	4.60677120809789	4.08969552950512e-06	0.0003163894606394	Rp_R20_pos_vs_Rp_R10_pos	COG2139@1|root,KOG1732@2759|Eukaryota,39YIF@33154|Opisthokonta,3P285@4751|Fungi,1GTD9@112252|Fungi incertae sedis	Ribosomal protein L21e	RPL21A	K02889	ko03010,map03010	COG2139	0.682443911242415	5.388309023234185
g18607	712.363073191817	1.54750461275138	0.247161228259951	6.26111394431087	3.82237091833858e-10	1.7608099123592e-07	Rp_R20_pos_vs_Rp_R10_pos	KOG1339@1|root,KOG1339@2759|Eukaryota,38H0T@33154|Opisthokonta,3P617@4751|Fungi,1GVI8@112252|Fungi incertae sedis	Xylanase inhibitor N-terminal	-	-	-		1.54750461275138	9.417667171814877
g18638	1435.7619606958	1.02915637291096	0.288873376006217	3.56265567682088	0.000367122067416	0.0071994676532677	Rp_R20_pos_vs_Rp_R10_pos	2944T@1|root,2RB1S@2759|Eukaryota,3AXH1@33154|Opisthokonta,3Q2GR@4751|Fungi,1GXZT@112252|Fungi incertae sedis	-	-	-	-		1.02915637291096	3.4351895096148994
g18673	2179.89227521253	0.988110342372502	0.305692645236908	3.232365442115	0.0012276994012638	0.0162205705003599	Rp_R20_pos_vs_Rp_R10_pos	2EX3U@1|root,2SYUG@2759|Eukaryota,3AIKQ@33154|Opisthokonta,3PC4W@4751|Fungi,1GWP4@112252|Fungi incertae sedis	CotH kinase protein	-	-	-		0.988110342372502	2.9109079559581206
g18677	504.441231008701	1.05443885926495	0.209361103569492	5.03646016995206	4.74219730505912e-07	6.28232661282636e-05	Rp_R20_pos_vs_Rp_R10_pos	COG0666@1|root,KOG0504@2759|Eukaryota	protein ubiquitination	-	-	-	COG0666	1.05443885926495	6.3240203806159885
g18678	2925.0406414594	1.56098490760164	0.292470156212006	5.3372450981635	9.43694349922611e-08	2.07910225854146e-05	Rp_R20_pos_vs_Rp_R10_pos	KOG0082@1|root,KOG0082@2759|Eukaryota,38C4P@33154|Opisthokonta,3NV23@4751|Fungi,1GVV9@112252|Fungi incertae sedis	G protein alpha subunit	GPA1	K04630,K04640,K19860	ko04011,ko04015,ko04022,ko04024,ko04062,ko04071,ko04261,ko04360,ko04371,ko04540,ko04611,ko04670,ko04713,ko04723,ko04724,ko04725,ko04726,ko04727,ko04728,ko04730,ko04914,ko04915,ko04916,ko04921,ko04923,ko04924,ko04926,ko04934,ko04971,ko05012,ko05030,ko05032,ko05034,ko05133,ko05142,ko05145,ko05200,map04011,map04015,map04022,map04024,map04062,map04071,map04261,map04360,map04371,map04540,map04611,map0…		1.56098490760164	7.025168645147262
g18722	1612.43017739932	0.68630312399359	0.226950450484199	3.02402186261081	0.002494384122153	0.0259275239856004	Rp_R20_pos_vs_Rp_R10_pos	KOG2842@1|root,KOG2842@2759|Eukaryota,38EW2@33154|Opisthokonta,3Q2BP@4751|Fungi,1GXCH@112252|Fungi incertae sedis	Interferon-related developmental regulator (IFRD)	-	-	-		0.68630312399359	2.6030366666209503
g18732	2502.85131561672	0.648422838640489	0.175157358288462	3.7019446112713	0.0002139533321126	0.0049674915104142	Rp_R20_pos_vs_Rp_R10_pos	COG1997@1|root,KOG0402@2759|Eukaryota,3A5SK@33154|Opisthokonta,3P404@4751|Fungi,1GU4G@112252|Fungi incertae sedis	Ribosomal L37ae protein family	RPL43	K02921	ko03010,map03010	COG1997	0.648422838640489	3.6696809454182047
g18771	409.354167744346	0.689204739187825	0.227059853725373	3.03534388787818	0.0024026156850522	0.0252979830235444	Rp_R20_pos_vs_Rp_R10_pos	2E7ZZ@1|root,2SEHU@2759|Eukaryota,3ACVT@33154|Opisthokonta,3P96C@4751|Fungi,1GWKK@112252|Fungi incertae sedis	-	-	-	-		0.689204739187825	2.6193156920380902
g18829	151.780404584577	0.73760467970462	0.215586615482678	3.42138438443033	0.0006230320832854	0.0102418793966849	Rp_R20_pos_vs_Rp_R10_pos	2D8IM@1|root,2TADX@2759|Eukaryota,395C2@33154|Opisthokonta,3Q2FV@4751|Fungi,1GXJT@112252|Fungi incertae sedis	-	-	-	-		0.73760467970462	3.205489588597578
g18837	658.477227499527	0.717027287417974	0.15880858739995	4.5150410261643	6.3304509351644e-06	0.000440934398642	Rp_R20_pos_vs_Rp_R10_pos	KOG0255@1|root,KOG0255@2759|Eukaryota,38CB8@33154|Opisthokonta,3NUZT@4751|Fungi,1GRXZ@112252|Fungi incertae sedis	Major Facilitator Superfamily	-	-	-		0.717027287417974	5.198565352908653
g18868	47.9557354309109	0.945977512130282	0.341605195643501	2.76921289311274	0.0056191904677847	0.0442181583926819	Rp_R20_pos_vs_Rp_R10_pos	2D1HR@1|root,2SI5T@2759|Eukaryota,38TX3@33154|Opisthokonta,3NYBB@4751|Fungi,3QNM4@4890|Ascomycota,21SPN@147550|Sordariomycetes	-	-	-	-		0.945977512130282	2.250326246832678
g18883	105.183884607958	0.619197647970077	0.217981175729826	2.84060146889717	0.0045028545450857	0.0382355922808309	Rp_R20_pos_vs_Rp_R10_pos	2CS91@1|root,2RAWN@2759|Eukaryota,3AXB5@33154|Opisthokonta,3Q28C@4751|Fungi,1GX6J@112252|Fungi incertae sedis	-	-	-	-		0.619197647970077	2.346512081748354
g18909	24.5143243768944	5.350009826857	1.63546140393356	3.2712541023526	0.0010707165745594	0.0146340891771722	Rp_R20_pos_vs_Rp_R10_pos	2CUMQ@1|root,2RN4M@2759|Eukaryota,37U2D@33090|Viridiplantae,3GX5D@35493|Streptophyta,4JTXP@91835|fabids	-	-	-	-		5.350009826857	2.9703254744480794
g18939	230.463307661036	0.881508485516101	0.317504644782123	2.77636406270846	0.0054970616795327	0.0436689260575052	Rp_R20_pos_vs_Rp_R10_pos	2E878@1|root,2SEQJ@2759|Eukaryota,3ABX4@33154|Opisthokonta,3P8PF@4751|Fungi	-	-	-	-		0.881508485516101	2.2598693900252798
g18941	207.944565896504	0.611490643563051	0.21212621985409	2.8826735515471	0.0039431585304875	0.0350175964171373	Rp_R20_pos_vs_Rp_R10_pos	COG2263@1|root,KOG3420@2759|Eukaryota,39RUZ@33154|Opisthokonta,3P1WU@4751|Fungi,1GSII@112252|Fungi incertae sedis	Ribosomal protein L11 methyltransferase (PrmA)	-	-	-	COG2263	0.611490643563051	2.404155762228852
g19047	238.009465571118	0.876748547957562	0.288597445342657	3.03796364834963	0.0023818268490052	0.0251897475022714	Rp_R20_pos_vs_Rp_R10_pos	COG0726@1|root,2QRIP@2759|Eukaryota,39UFN@33154|Opisthokonta,3NWJ2@4751|Fungi,1GV8A@112252|Fungi incertae sedis	Polysaccharide deacetylase	CDA2	K01452	ko00520,ko01100,map00520,map01100	COG0726	0.876748547957562	2.6230898134892002
g19199	3987.97472553295	0.600527377505955	0.145065796044238	4.13968967104294	3.47775958565194e-05	0.0014624628431862	Rp_R20_pos_vs_Rp_R10_pos	KOG3412@1|root,KOG3412@2759|Eukaryota,3A3PZ@33154|Opisthokonta,3P3VN@4751|Fungi,1GU5N@112252|Fungi incertae sedis	Ribosomal L28e protein family	-	K02903	ko03010,map03010		0.600527377505955	4.4587004436770545
g19218	61.3857375928766	1.48915691346523	0.308737897962396	4.82336934757068	1.41153239877691e-06	0.0001459711744429	Rp_R20_pos_vs_Rp_R10_pos	-	-	-	-	-	-	1.48915691346523	5.850309149080257
g19219	715.221922664809	1.00043287583891	0.260241737899303	3.84424452401256	0.0001209243857853	0.0034424387296119	Rp_R20_pos_vs_Rp_R10_pos	COG1131@1|root,KOG0065@2759|Eukaryota,38F6P@33154|Opisthokonta,3NTZE@4751|Fungi	Belongs to the ABC transporter superfamily. ABCG family. PDR (TC 3.A.1.205) subfamily	SNQ2	K08712	ko02010,map02010	COG1131	1.00043287583891	3.9174861098583196
g19234	666.238050801315	0.610859295477997	0.158581987100271	3.85200934007564	0.000117152553351	0.0033586493689863	Rp_R20_pos_vs_Rp_R10_pos	2DM80@1|root,324G7@2|Bacteria,2IIN5@201174|Actinobacteria	-	-	-	-		0.610859295477997	3.931248241474486
g19328	993.418813030011	0.638457959067858	0.223502844418092	2.85659880853031	0.0042820670126254	0.0367923765489216	Rp_R20_pos_vs_Rp_R10_pos	-	-	-	-	-	-	0.638457959067858	2.3683465404545414
g1937	510.164651464165	0.710116094162572	0.194345632648666	3.65388243864634	0.000258304573198	0.0055227588545902	Rp_R20_pos_vs_Rp_R10_pos	COG0604@1|root,KOG1197@2759|Eukaryota,38TSA@33154|Opisthokonta,3NV2G@4751|Fungi,1GTHA@112252|Fungi incertae sedis	Zinc-binding dehydrogenase	-	K00344	-	COG0604	0.710116094162572	3.587867904716833
g19373	872.065711278649	0.655980802617205	0.155925699592401	4.20700887879276	2.58772978306626e-05	0.0012015539581624	Rp_R20_pos_vs_Rp_R10_pos	2CYY7@1|root,2S76V@2759|Eukaryota,3A8KR@33154|Opisthokonta,3P6UN@4751|Fungi,1GXMA@112252|Fungi incertae sedis	ATP synthase subunit H	VMA9	K02153	ko00190,ko01100,ko04145,ko04721,ko04966,ko05110,ko05120,ko05323,map00190,map01100,map04145,map04721,map04966,map05110,map05120,map05323		0.655980802617205	4.587081075704344
g19416	526.351206004159	0.604431145962586	0.202044894833799	2.9915685148085	0.0027754824888035	0.0277260988494621	Rp_R20_pos_vs_Rp_R10_pos	2D0UH@1|root,2SFIB@2759|Eukaryota,3ABHX@33154|Opisthokonta,3P96E@4751|Fungi,1GWY5@112252|Fungi incertae sedis	-	-	-	-		0.604431145962586	2.5566615083933715
g19441	41.7103445574168	0.813480746298171	0.245193704648184	3.31770649440365	0.0009075980072715	0.0131871713328942	Rp_R20_pos_vs_Rp_R10_pos	-	-	-	-	-	-	0.813480746298171	3.0421064663260413
g19475	8.23254225504341	1.69484801332437	0.501896532155125	3.37688727604225	0.000733110876066	0.0114744589551994	Rp_R20_pos_vs_Rp_R10_pos	2DBXR@1|root,2S5IV@2759|Eukaryota,3A6RT@33154|Opisthokonta,3P5YR@4751|Fungi	DDE superfamily endonuclease	-	-	-		1.69484801332437	3.134830337470573
g19539	61.6551242013417	0.989964603725263	0.299032787547142	3.31055538038348	0.0009311102538199	0.0134325079962104	Rp_R20_pos_vs_Rp_R10_pos	2DZRN@1|root,2S78G@2759|Eukaryota,3A2J4@33154|Opisthokonta,3P5YK@4751|Fungi,3QVC2@4890|Ascomycota,219Q2@147550|Sordariomycetes,3U91S@5139|Sordariales,3HB8R@35718|Chaetomiaceae	GDSL-like Lipase/Acylhydrolase family	-	-	-		0.989964603725263	3.0309988906721896
g1963	163.122884844919	0.774654815208712	0.167721973191338	4.61868412628906	3.86181210241844e-06	0.0003022203455749	Rp_R20_pos_vs_Rp_R10_pos	2E7S0@1|root,2SEAU@2759|Eukaryota,38TD9@33154|Opisthokonta,3P9X0@4751|Fungi,1GXNU@112252|Fungi incertae sedis	Oligosaccharyltransferase subunit 5	-	-	-		0.774654815208712	5.413208860765844
g19666	960.038145365128	0.616786438306229	0.209346392899044	2.94624822412713	0.0032165416070687	0.030594125684503	Rp_R20_pos_vs_Rp_R10_pos	KOG2895@1|root,KOG2895@2759|Eukaryota,38GNR@33154|Opisthokonta,3NV8P@4751|Fungi,1GTHC@112252|Fungi incertae sedis	Protein of unknown function (DUF2838)	-	-	-		0.616786438306229	2.4926108264792277
g1981	1070.92102623231	0.617132001704923	0.117603578306911	5.24756143128901	1.54125664510049e-07	2.97521247043255e-05	Rp_R20_pos_vs_Rp_R10_pos	KOG1441@1|root,KOG1441@2759|Eukaryota,39VMA@33154|Opisthokonta,3NWUM@4751|Fungi,1GW81@112252|Fungi incertae sedis	UAA transporter family	-	-	-		0.617132001704923	6.812125037939276
g1994	5172.72155895872	0.773534874914954	0.281398737659517	2.74889248384229	0.005979699705701	0.0464110539465429	Rp_R20_pos_vs_Rp_R10_pos	COG0276@1|root,KOG1321@2759|Eukaryota,38BPY@33154|Opisthokonta,3NUJ0@4751|Fungi,1GSCR@112252|Fungi incertae sedis	Catalyzes the ferrous insertion into protoporphyrin IX	HEM15	K01772	ko00860,ko01100,ko01110,map00860,map01100,map01110	COG0276	0.773534874914954	2.2233206252810924
g19994	46.5893965987499	1.12969984467955	0.365644567610495	3.0896120023393	0.0020041812436604	0.0224559146643193	Rp_R20_pos_vs_Rp_R10_pos	COG0507@1|root,KOG0987@2759|Eukaryota,38G42@33154|Opisthokonta,3NTY9@4751|Fungi	DNA-dependent ATPase and 5'-3' DNA helicase required for the maintenance of both mitochondrial and nuclear genome stability. Efficiently unwinds G-quadruplex (G4) DNA structures and forked RNA-DNA hybrids. Resolves G4 structures, preventing replication pausing and double-strand breaks (DSBs) at G4 motifs. Involved in the maintenance of telomeric DNA. Inhibits telomere elongation, de novo telomere…	-	K15255	-	COG0507	1.12969984467955	2.6980630065760685
g20045	135.556565719632	1.03784605615166	0.295525065499724	3.51187150368003	0.0004449630806933	0.0081251862005163	Rp_R20_pos_vs_Rp_R10_pos	2DIS2@1|root,2S5Z5@2759|Eukaryota,3A71D@33154|Opisthokonta,3P5HH@4751|Fungi,1GXPB@112252|Fungi incertae sedis	GGL domain	-	K07973	ko04011,map04011		1.03784605615166	3.3516760216400447
g20056	1792.59156245726	0.669409535530733	0.212659237358083	3.14780370628133	0.0016450211960762	0.0197110668514999	Rp_R20_pos_vs_Rp_R10_pos	KOG0286@1|root,KOG0286@2759|Eukaryota,38C52@33154|Opisthokonta,3NUGZ@4751|Fungi,1GSZG@112252|Fungi incertae sedis	WD domain, G-beta repeat	STE4	K04536	ko04011,ko04014,ko04062,ko04151,ko04371,ko04713,ko04723,ko04724,ko04725,ko04726,ko04727,ko04728,ko04740,ko04744,ko04926,ko05032,ko05034,ko05167,ko05200,map04011,map04014,map04062,map04151,map04371,map04713,map04723,map04724,map04725,map04726,map04727,map04728,map04740,map04744,map04926,map05032,map05034,map05167,map05200		0.669409535530733	2.7838285017993405
g20069	7420.95699528155	0.943601271240933	0.140181842680223	6.73126599850337	1.68193159291132e-11	1.2626322761748e-08	Rp_R20_pos_vs_Rp_R10_pos	COG1632@1|root,KOG1678@2759|Eukaryota,38C0Y@33154|Opisthokonta,3NV1F@4751|Fungi,1GST3@112252|Fungi incertae sedis	Ribosomal_L15e	rpl15	K02877	ko03010,map03010	COG1632	0.943601271240933	10.77419167169226
g20075	87.6538428806157	0.874748902395981	0.234466118901766	3.73081154110149	0.0001908639622409	0.0045406357402132	Rp_R20_pos_vs_Rp_R10_pos	-	-	-	-	-	-	0.874748902395981	3.7192760646780307
g2010	3356.33978014996	0.939769306550397	0.247843641284596	3.79178300350773	0.0001495695775647	0.0039168291571834	Rp_R20_pos_vs_Rp_R10_pos	COG1928@1|root,KOG3358@2759|Eukaryota,3936Z@33154|Opisthokonta,3Q20H@4751|Fungi,1GWS1@112252|Fungi incertae sedis	Inositol 1,4,5-trisphosphate/ryanodine receptor	-	-	-	COG1928	0.939769306550397	3.825156732937971
g20181	687.723191195449	0.630586833212162	0.155771794097344	4.04814515276173	5.16251282441258e-05	0.0018984588194989	Rp_R20_pos_vs_Rp_R10_pos	COG5061@1|root,KOG2608@2759|Eukaryota,38DRZ@33154|Opisthokonta,3NUWS@4751|Fungi,1GSMP@112252|Fungi incertae sedis	Endoplasmic Reticulum Oxidoreductin 1 (ERO1)	ERO1	-	-	COG5061	0.630586833212162	4.287138856485238
g20204	45.1303795717909	0.990679625377451	0.303452218295001	3.26469725923823	0.0010958113078547	0.0148867288196439	Rp_R20_pos_vs_Rp_R10_pos	2CZ7S@1|root,2S8Y2@2759|Eukaryota,3APF4@33154|Opisthokonta,3PEUS@4751|Fungi,1GWZQ@112252|Fungi incertae sedis	DDE superfamily endonuclease	-	-	-		0.990679625377451	2.9602642223229556
g20275	988.92629248044	1.37768729332717	0.194461712690782	7.0846197653204	1.39426587609195e-12	1.34573214488132e-09	Rp_R20_pos_vs_Rp_R10_pos	COG2801@1|root,KOG0017@2759|Eukaryota,38F42@33154|Opisthokonta	retrotransposable element Tf2 155 kDa protein type 1-like	-	-	-	COG2801	1.37768729332717	11.855654401625806
g20276	830.571043168909	0.745378873363458	0.153615845314572	4.85222648638287	1.22083087853479e-06	0.0001295550841728	Rp_R20_pos_vs_Rp_R10_pos	COG2801@1|root,KOG0017@2759|Eukaryota,38F42@33154|Opisthokonta	retrotransposable element Tf2 155 kDa protein type 1-like	-	-	-	COG2801	0.745378873363458	5.913344494618821
g20335	2717.03902135917	0.686522033889936	0.247642228679679	2.77223330427195	0.0055673118774669	0.0440452164107638	Rp_R20_pos_vs_Rp_R10_pos	COG0469@1|root,KOG2323@2759|Eukaryota,38BPM@33154|Opisthokonta,3NUBE@4751|Fungi,1GVDU@112252|Fungi incertae sedis	Mortierella verticillata NRRL 6337 pyruvate kinase	PYK1	K00873	ko00010,ko00230,ko00620,ko01100,ko01110,ko01120,ko01130,ko01200,ko01230,ko04922,ko04930,ko05165,ko05203,ko05230,map00010,map00230,map00620,map01100,map01110,map01120,map01130,map01200,map01230,map04922,map04930,map05165,map05203,map05230	COG0469	0.686522033889936	2.25435444909561
g2037	411.71861374317	0.832958311666842	0.252868131884196	3.29404225617605	0.0009875765081662	0.0138874678199752	Rp_R20_pos_vs_Rp_R10_pos	2BD1A@1|root,2S11B@2759|Eukaryota,3A3GN@33154|Opisthokonta,3P3WI@4751|Fungi,1GTZN@112252|Fungi incertae sedis	SET (Su(var)3-9, Enhancer-of-zeste, Trithorax) domain	-	-	-		0.832958311666842	3.005429249334609
g20411	3955.07522636726	1.03060015685685	0.266408165093054	3.86850063884816	0.0001095066495648	0.0032042263381856	Rp_R20_pos_vs_Rp_R10_pos	COG4716@1|root,2S1KN@2759|Eukaryota,39X4E@33154|Opisthokonta,3NY5J@4751|Fungi,1GVHG@112252|Fungi incertae sedis	oleate hydratase activity	-	-	-	COG4716	1.03060015685685	3.9605595083889953
g20481	1944.05817370081	0.967658471245497	0.225917879710881	4.2832310239626	1.84198739823793e-05	0.0009428091559314	Rp_R20_pos_vs_Rp_R10_pos	COG2706@1|root,2S3WY@2759|Eukaryota,3A77Q@33154|Opisthokonta,3P5U8@4751|Fungi,1GVTK@112252|Fungi incertae sedis	Lactonase, 7-bladed beta-propeller	-	-	-	COG2706	0.967658471245497	4.734713345308795
g20539	12641.5755152874	0.718730085075813	0.205630137443936	3.49525655144675	0.0004736062841688	0.0085177690983296	Rp_R20_pos_vs_Rp_R10_pos	KOG1558@1|root,KOG1558@2759|Eukaryota,38HZZ@33154|Opisthokonta,3NURW@4751|Fungi,1GTS8@112252|Fungi incertae sedis	ZIP Zinc transporter	-	-	-		0.718730085075813	3.3245825436970313
g20577	10.7990508367021	3.61906361638513	1.17061140750491	3.09160118651069	0.0019908011859742	0.0223430505196631	Rp_R20_pos_vs_Rp_R10_pos	COG3335@1|root,2SDK0@2759|Eukaryota,3953V@33154|Opisthokonta,3Q27T@4751|Fungi,1GX5I@112252|Fungi incertae sedis	DDE superfamily endonuclease	-	-	-	COG3335	3.61906361638513	2.700972109206949
g20629	309.05975230303	0.67817452682509	0.20533719999504	3.30273582595591	0.0009574654179217	0.013609303335103	Rp_R20_pos_vs_Rp_R10_pos	COG3590@1|root,KOG3624@2759|Eukaryota,38BNF@33154|Opisthokonta,3NWJF@4751|Fungi,1GVFK@112252|Fungi incertae sedis	Peptidase family M13	-	-	-	COG3590	0.67817452682509	3.018876903079447
g20639	1441.78361275904	0.665136325566366	0.162987719317695	4.08089841584866	4.48619599606679e-05	0.0017486674354668	Rp_R20_pos_vs_Rp_R10_pos	COG0199@1|root,KOG3506@2759|Eukaryota,3A8G0@33154|Opisthokonta,3P6KV@4751|Fungi,1GUIP@112252|Fungi incertae sedis	Ribosomal protein S14p/S29e	RPS29	K02980	ko03010,map03010	COG0199	0.665136325566366	4.348121756577647
g2066	308.777939985329	0.746108977631426	0.168158554843225	4.4369373792908	9.12478242010253e-06	0.0005638726063202	Rp_R20_pos_vs_Rp_R10_pos	COG2175@1|root,KOG3889@2759|Eukaryota,39K0H@33154|Opisthokonta,3Q4D9@4751|Fungi	Gamma-butyrobetaine	-	-	-	COG2175	0.746108977631426	5.039777482474275
g2077	178.020973507749	1.41937966383525	0.216310328141319	6.56177481691001	5.317107054511089e-11	3.47653041573823e-08	Rp_R20_pos_vs_Rp_R10_pos	-	-	-	-	-	-	1.41937966383525	10.274324595522689
g20825	3981.79217916222	0.698244851709316	0.207826378306357	3.35975085260848	0.0007801279151938	0.0118800997092896	Rp_R20_pos_vs_Rp_R10_pos	KOG0694@1|root,KOG0694@2759|Eukaryota,38B5Z@33154|Opisthokonta,3NVXF@4751|Fungi,1GW7E@112252|Fungi incertae sedis	Protein kinase C conserved region 1 (C1) domains (Cysteine-rich domains)	PKC1	K02677,K18050	ko01521,ko04010,ko04011,ko04012,ko04014,ko04015,ko04020,ko04022,ko04066,ko04070,ko04071,ko04072,ko04139,ko04150,ko04151,ko04261,ko04270,ko04310,ko04360,ko04370,ko04371,ko04510,ko04530,ko04540,ko04650,ko04664,ko04666,ko04670,ko04713,ko04720,ko04723,ko04724,ko04725,ko04726,ko04727,ko04728,ko04730,ko04745,ko04750,ko04911,ko04912,ko04916,ko04918,ko04919,ko04921,ko04925,ko04926,ko04930,ko04931,ko04933…		0.698244851709316	3.107834181529836
g2085	362.244650878749	0.629126776353385	0.108887770916045	5.77775420564407	7.57042922248064e-09	2.43563539540413e-06	Rp_R20_pos_vs_Rp_R10_pos	COG5247@1|root,KOG1659@2759|Eukaryota,3A5QH@33154|Opisthokonta,3P5D9@4751|Fungi,1GUMX@112252|Fungi incertae sedis	Dna polymerase epsilon subunit	-	K21752	-	COG5247	0.629126776353385	8.120879496501207
g2111	5562.37924614524	0.694479031133314	0.110986004109414	6.25735683256666	3.9155682151582004e-10	1.76365893673426e-07	Rp_R20_pos_vs_Rp_R10_pos	COG0091@1|root,KOG3353@2759|Eukaryota,38H3J@33154|Opisthokonta,3P1RH@4751|Fungi,1GTD3@112252|Fungi incertae sedis	Ribosomal protein L22p/L17e	RPL17B	K02880	ko03010,map03010	COG0091	0.694479031133314	9.407205205559697
g21125	53.4597254775761	2.08072349408186	0.679663419401535	3.0614027983351	0.0022030250821344	0.0240070512848299	Rp_R20_pos_vs_Rp_R10_pos	COG0668@1|root,KOG4629@2759|Eukaryota,38H8F@33154|Opisthokonta,3NUXS@4751|Fungi,1GVD3@112252|Fungi incertae sedis	Mechanosensitive ion channel	-	K22048	-	COG0668	2.08072349408186	2.6569805582416275
g21250	270.831181174696	0.690551445555625	0.174779577253665	3.95098475695131	7.78302820238893e-05	0.0025534408780387	Rp_R20_pos_vs_Rp_R10_pos	2D87H@1|root,2T91P@2759|Eukaryota,393QV@33154|Opisthokonta,3Q1AC@4751|Fungi,1GU47@112252|Fungi incertae sedis	Carbon-nitrogen hydrolase	-	-	-		0.690551445555625	4.1088513958496105
g21297	652.708657527891	0.857142634474503	0.195109569072263	4.39313478344592	1.11727809763653e-05	0.0006545118428033	Rp_R20_pos_vs_Rp_R10_pos	COG1626@1|root,KOG0602@2759|Eukaryota,38CKH@33154|Opisthokonta,3NTZ8@4751|Fungi,1GV7E@112252|Fungi incertae sedis	Trehalase	-	K01194	ko00500,ko01100,map00500,map01100	COG1626	0.857142634474503	4.951838714765557
g21323	2763.56705333541	1.22751159254005	0.221183682603657	5.54973847116765	2.86097256238311e-08	7.83635849553288e-06	Rp_R20_pos_vs_Rp_R10_pos	KOG1721@1|root,KOG1721@2759|Eukaryota,3A87F@33154|Opisthokonta,3P74P@4751|Fungi	Zinc finger, C2H2 type	-	K21545	-		1.22751159254005	7.543486307193951
g21324	1608.05166924987	0.998853612353158	0.237930144809236	4.19809609729781	2.69168413940102e-05	0.0012287780590432	Rp_R20_pos_vs_Rp_R10_pos	28HRH@1|root,2QQ2T@2759|Eukaryota,38BNI@33154|Opisthokonta,3NW8C@4751|Fungi,1GTT2@112252|Fungi incertae sedis	lysosomal cobalamin transporter	-	K14617	ko04977,map04977		0.998853612353158	4.569975904538509
g21370	17.890819103163	1.71662654379025	0.55520239924851	3.09189323769815	0.0019888436483829	0.0223334470410381	Rp_R20_pos_vs_Rp_R10_pos	29R3V@1|root,2RXA6@2759|Eukaryota,39U1P@33154|Opisthokonta,3P08U@4751|Fungi,1GVQ9@112252|Fungi incertae sedis	Fungal-type cellulose-binding domain	-	-	-		1.71662654379025	2.7013993573046915
g21395	90.4851460646367	0.708293481388963	0.225750162582554	3.13751039328687	0.0017038923312795	0.0201259869829281	Rp_R20_pos_vs_Rp_R10_pos	2BVY2@1|root,2RAI9@2759|Eukaryota,3AWXY@33154|Opisthokonta,3Q2N3@4751|Fungi,1GXUN@112252|Fungi incertae sedis	-	-	-	-		0.708293481388963	2.7685578517104763
g21520	8679.87446877556	1.26935778039501	0.311322508918953	4.07730807773191	4.55601088141406e-05	0.001771579307316	Rp_R20_pos_vs_Rp_R10_pos	COG5038@1|root,KOG1012@2759|Eukaryota,3AE96@33154|Opisthokonta,3P8UU@4751|Fungi,1GWY8@112252|Fungi incertae sedis	Protein kinase C conserved region 2 (CalB)	-	-	-	COG5038	1.26935778039501	4.341415247338232
g21592	1502.24513672135	0.687890007163187	0.240363951378507	2.86186844249348	0.0042115168016202	0.036526843839127	Rp_R20_pos_vs_Rp_R10_pos	KOG4091@1|root,KOG4091@2759|Eukaryota,38EMI@33154|Opisthokonta,3NX1W@4751|Fungi,1GW5F@112252|Fungi incertae sedis	CP2 transcription factor	-	-	-		0.687890007163187	2.375561462374465
g2169	5967.61357989954	0.69393714147682	0.204226829948815	3.39787451849857	0.0006791156181495	0.0108556738677227	Rp_R20_pos_vs_Rp_R10_pos	COG0814@1|root,KOG1305@2759|Eukaryota,38EAG@33154|Opisthokonta,3NV5G@4751|Fungi,1GVZ5@112252|Fungi incertae sedis	Transmembrane amino acid transporter protein	-	-	-	COG0814	0.69393714147682	3.168056281610785
g21729	3.62286522147144	2.50784356521762	0.874019034139606	2.86932374154342	0.00411350526349	0.0360625597688926	Rp_R20_pos_vs_Rp_R10_pos	COG2801@1|root,KOG0017@2759|Eukaryota,3AFVE@33154|Opisthokonta,3PCPI@4751|Fungi,1GXN4@112252|Fungi incertae sedis	Integrase core domain	-	-	-	COG2801	2.50784356521762	2.38578794265019
g21812	494.439986939778	1.535533035698	0.363073090583326	4.22926698652044	2.34453972979082e-05	0.0011261013218751	Rp_R20_pos_vs_Rp_R10_pos	KOG1414@1|root,KOG1414@2759|Eukaryota,393TP@33154|Opisthokonta,3Q1BD@4751|Fungi,1GX9U@112252|Fungi incertae sedis	basic region leucin zipper	-	-	-		1.535533035698	4.6299424034528665
g21834	108.67698589068	0.644350087190519	0.213617164198212	3.01637787211067	0.0025581424535012	0.0264007074287259	Rp_R20_pos_vs_Rp_R10_pos	-	-	-	-	-	-	0.644350087190519	2.592075274928944
g21841	47.7856653215909	0.705482887443498	0.239246098750863	2.94877488547116	0.0031903627371725	0.0303879052254463	Rp_R20_pos_vs_Rp_R10_pos	-	-	-	-	-	-	0.705482887443498	2.496159935815426
g21889	943.763530126532	1.45029063243069	0.403243570271329	3.59656232448998	0.0003224503526256	0.0065366211971465	Rp_R20_pos_vs_Rp_R10_pos	COG0726@1|root,2S2CW@2759|Eukaryota,39Z6D@33154|Opisthokonta,3P1A4@4751|Fungi,1GVJC@112252|Fungi incertae sedis	Mortierella verticillata NRRL 6337	-	-	-	COG0726	1.45029063243069	3.4915371437901577
g21919	3159.95509708565	0.670830389683725	0.206875992816404	3.24266910118985	0.0011841565339733	0.0157594673585727	Rp_R20_pos_vs_Rp_R10_pos	2CWJX@1|root,2RUQZ@2759|Eukaryota,3992N@33154|Opisthokonta,3Q23B@4751|Fungi,1GWXV@112252|Fungi incertae sedis	helix loop helix domain	-	-	-		0.670830389683725	2.9265908843129576
g21981	110.024531131295	0.791417030673765	0.194639669718616	4.06606233877138	4.78141509187783e-05	0.0018320321833132	Rp_R20_pos_vs_Rp_R10_pos	2C4CW@1|root,2S2VN@2759|Eukaryota	Centromere DNA-binding protein complex CBF3 subunit, domain 2	-	-	-		0.791417030673765	4.320443551998258
g22005	145.044701081435	0.914089288064232	0.202790225167899	4.50756089110024	6.55771144946597e-06	0.0004505703504041	Rp_R20_pos_vs_Rp_R10_pos	COG1881@1|root,KOG3346@2759|Eukaryota,38EN2@33154|Opisthokonta,3P6HV@4751|Fungi,1GU4F@112252|Fungi incertae sedis	Phosphatidylethanolamine-binding protein	-	-	-	COG1881	0.914089288064232	5.183247696947181
g22034	326.596110318205	0.726464324017945	0.24065494276668	3.01869687639147	0.0025386439495083	0.0262663472243922	Rp_R20_pos_vs_Rp_R10_pos	COG0685@1|root,2QR1E@2759|Eukaryota,38E3T@33154|Opisthokonta,3NW1F@4751|Fungi,1GSN2@112252|Fungi incertae sedis	Peroxidase	CCP1	K00428	-	COG0685	0.726464324017945	2.5953982056276454
g22049	5334.20551627847	1.12738652200946	0.354046711047352	3.184287515832	0.0014511080231217	0.018257298895503	Rp_R20_pos_vs_Rp_R10_pos	KOG1695@1|root,KOG1695@2759|Eukaryota,38QJS@33154|Opisthokonta,3P08N@4751|Fungi,1GWTM@112252|Fungi incertae sedis	Glutathione S-transferase, C-terminal domain	-	K00799,K04097	ko00480,ko00590,ko00980,ko00982,ko00983,ko01100,ko01524,ko05200,ko05204,ko05225,ko05418,map00480,map00590,map00980,map00982,map00983,map01100,map01524,map05200,map05204,map05225,map05418		1.12738652200946	2.8383002566873827
g22074	94.4407728179032	0.880223841796052	0.269254540022889	3.26911420591544	0.0010788474696033	0.014715450445081	Rp_R20_pos_vs_Rp_R10_pos	2CGAZ@1|root,2TAHX@2759|Eukaryota,395GI@33154|Opisthokonta,3Q2K4@4751|Fungi,1GXRR@112252|Fungi incertae sedis	-	-	-	-		0.880223841796052	2.967039952714869
g22088	59.2899512096165	0.626295478864947	0.227670210164547	2.75088900920457	0.005943377698807	0.0461910746077917	Rp_R20_pos_vs_Rp_R10_pos	2F9IP@1|root,2TAQ7@2759|Eukaryota,395QN@33154|Opisthokonta,3Q2UC@4751|Fungi,1GY23@112252|Fungi incertae sedis	ER protein Pkr1	-	-	-		0.626295478864947	2.2259666696584155
g22090	1458.38348481837	0.635625208266196	0.151374172656154	4.19903340915373	2.6805677282423e-05	0.0012264656271725	Rp_R20_pos_vs_Rp_R10_pos	COG5258@1|root,KOG0463@2759|Eukaryota,38CTU@33154|Opisthokonta,3NUYB@4751|Fungi,1GSDZ@112252|Fungi incertae sedis	Elongation factor Tu domain 2	-	-	-	COG5258	0.635625208266196	4.571773215250723
g22160	15.451667990199	1.11446110423911	0.37544008722928	2.96841264997498	0.0029934216891956	0.0291840616730675	Rp_R20_pos_vs_Rp_R10_pos	2BA9D@1|root,2S0V9@2759|Eukaryota,3A1N4@33154|Opisthokonta,3P36C@4751|Fungi	-	-	-	-		1.11446110423911	2.5238320989330574
g22166	1076.95199486349	0.788594961788862	0.226981253226296	3.47427353836419	0.000512238550632	0.0090677407709705	Rp_R20_pos_vs_Rp_R10_pos	2CGB8@1|root,2RAPT@2759|Eukaryota,3AX42@33154|Opisthokonta,3Q1XU@4751|Fungi,1GWER@112252|Fungi incertae sedis	-	-	-	-		0.788594961788862	3.2905277400090784
g22216	77.1455251175125	1.24439394667414	0.358875368461596	3.46748218471646	0.0005253585649107	0.0092075084305644	Rp_R20_pos_vs_Rp_R10_pos	2D437@1|root,2STPU@2759|Eukaryota,3AQR2@33154|Opisthokonta,3PFCW@4751|Fungi,1GVBR@112252|Fungi incertae sedis	ubiE/COQ5 methyltransferase family	-	-	-		1.24439394667414	3.2795441830540533
g22225	631.990649890408	0.773088692154748	0.208643144239618	3.70531557589492	0.0002111277032268	0.0049075085053957	Rp_R20_pos_vs_Rp_R10_pos	2EMZ3@1|root,2SRHQ@2759|Eukaryota,3ANN1@33154|Opisthokonta,3PENI@4751|Fungi,1GUQW@112252|Fungi incertae sedis	-	-	-	-		0.773088692154748	3.675454776786397
g22336	771.012337077724	1.267298501664	0.247290292196503	5.124740200707	2.97948289873452e-07	4.79294752971826e-05	Rp_R20_pos_vs_Rp_R10_pos	2C0JP@1|root,2SAMB@2759|Eukaryota,3AA4Z@33154|Opisthokonta,3P7X3@4751|Fungi	Expressed protein	-	-	-		1.267298501664	6.525859102941509
g22347	1088.89591509619	0.872506434918554	0.317226349560224	2.7504223281834	0.0059518499934759	0.0462391903096066	Rp_R20_pos_vs_Rp_R10_pos	COG0589@1|root,2QRPI@2759|Eukaryota,38FP1@33154|Opisthokonta,3NX2S@4751|Fungi,1GUKA@112252|Fungi incertae sedis	Universal stress protein family	-	-	-	COG0589	0.872506434918554	2.225348022997564
g22351	1248.89428983318	0.603400017683046	0.114442446390978	5.27251939041572	1.34563614875816e-07	2.70046525734447e-05	Rp_R20_pos_vs_Rp_R10_pos	COG0110@1|root,KOG4750@2759|Eukaryota,3X8ZM@554915|Amoebozoa	Belongs to the transferase hexapeptide repeat family	-	-	-	COG0110	0.603400017683046	6.87107235463525
g22353	592.950619911551	0.804416942556415	0.158816673651602	5.06506605421717	4.08258763615215e-07	5.75750567764625e-05	Rp_R20_pos_vs_Rp_R10_pos	KOG3499@1|root,KOG3499@2759|Eukaryota,3A8NK@33154|Opisthokonta,3P6UD@4751|Fungi,1GXKA@112252|Fungi incertae sedis	Ribosomal L38e protein family	RPL38	K02923	ko03010,map03010		0.804416942556415	6.38906448399759
g22368	343.91968436919	0.6125436846107	0.154868068382687	3.95526134604504	7.6451031995214e-05	0.0025229430862712	Rp_R20_pos_vs_Rp_R10_pos	COG2443@1|root,KOG3498@2759|Eukaryota,3A8AD@33154|Opisthokonta,3P6RT@4751|Fungi,1GUJE@112252|Fungi incertae sedis	SecE/Sec61-gamma subunits of protein translocation complex	-	K07342	ko03060,ko04141,ko04145,ko05110,map03060,map04141,map04145,map05110	COG2443	0.6125436846107	4.11661664776897
g22527	7237.81958077248	0.937105826994953	0.318871217393261	2.93882224509223	0.00329461967932	0.0309537883097083	Rp_R20_pos_vs_Rp_R10_pos	COG1028@1|root,KOG0725@2759|Eukaryota,39V6R@33154|Opisthokonta,3P0K4@4751|Fungi,1GVA5@112252|Fungi incertae sedis	KR domain	-	K17742	ko00051,map00051	COG1028	0.937105826994953	2.4821947117849135
g22562	499.723162471819	0.630803977577011	0.16269182378425	3.87729366420734	0.0001056248389945	0.0031254158563229	Rp_R20_pos_vs_Rp_R10_pos	COG0655@1|root,KOG3135@2759|Eukaryota,38HWI@33154|Opisthokonta,3NU10@4751|Fungi,1GWRK@112252|Fungi incertae sedis	Flavodoxin-like fold	-	K03809	ko00130,ko01110,map00130,map01110	COG0655	0.630803977577011	3.976233940043231
g22677	356.868607277629	0.779735841351991	0.269689298119683	2.89123760856821	0.0038372787707181	0.0343541534468575	Rp_R20_pos_vs_Rp_R10_pos	KOG2864@1|root,KOG2864@2759|Eukaryota,38DRE@33154|Opisthokonta,3NWTC@4751|Fungi,1GTQ9@112252|Fungi incertae sedis	Rft protein	RFT1	K06316	-		0.779735841351991	2.4159766490198793
g228	180.95784912584	0.640203912375876	0.223434869827936	2.8652820075438	0.0041663802172118	0.0363062599409571	Rp_R20_pos_vs_Rp_R10_pos	COG1958@1|root,KOG1775@2759|Eukaryota,3A5M3@33154|Opisthokonta,3P554@4751|Fungi,1GXQV@112252|Fungi incertae sedis|COG1958@1|root,KOG1775@2759|Eukaryota,3A5M3@33154|Opisthokonta,3P554@4751|Fungi,3QX7T@4890|Ascomycota,20ICA@147545|Eurotiomycetes,3S9IJ@5042|Eurotiales	snRNP Sm proteins|Small nuclear ribonucleoprotein (LSM5)	-	K12624	ko03018,ko03040,map03018,map03040	COG1958	0.640203912375876	2.3802410995581718
g2280	653.558808477559	0.622068766007269	0.118291380665212	5.25878354372959	1.45011458259847e-07	2.86355532460799e-05	Rp_R20_pos_vs_Rp_R10_pos	COG0647@1|root,KOG3040@2759|Eukaryota,38BE9@33154|Opisthokonta,3P2XY@4751|Fungi,1GVNU@112252|Fungi incertae sedis	Haloacid dehalogenase-like hydrolase	-	-	-	COG0647	0.622068766007269	6.838597680093191
g2282	1510.71283896953	1.32877334689564	0.340659411369726	3.90059191834124	9.59577836552505e-05	0.0029603779557203	Rp_R20_pos_vs_Rp_R10_pos	COG0652@1|root,COG0652@2|Bacteria,1R9ZQ@1224|Proteobacteria,1S2NX@1236|Gammaproteobacteria	PPIases accelerate the folding of proteins. It catalyzes the cis-trans isomerization of proline imidic peptide bonds in oligopeptides	-	-	-	COG0652	1.32877334689564	4.017919791523409
g2284	216.628383070994	1.08351504639551	0.231211003698422	4.68626072749021	2.78241764792559e-06	0.0002389695902788	Rp_R20_pos_vs_Rp_R10_pos	KOG0490@1|root,KOG0490@2759|Eukaryota,3944C@33154|Opisthokonta,3Q1F7@4751|Fungi,1GW13@112252|Fungi incertae sedis	Homeodomain	-	-	-		1.08351504639551	5.55557768075094
g2293	4220.07088243776	0.730059876259134	0.179911734339388	4.0578780419177	4.95206152222759e-05	0.0018587654628524	Rp_R20_pos_vs_Rp_R10_pos	2BY57@1|root,2RWWQ@2759|Eukaryota,3AX3S@33154|Opisthokonta,3Q1XK@4751|Fungi,1GWDW@112252|Fungi incertae sedis	-	-	-	-		0.730059876259134	4.305213968471382
g23037	3343.08049186325	1.58465904833484	0.224537807502649	7.05742639050283	1.6961456049783898e-12	1.5626897848775902e-09	Rp_R20_pos_vs_Rp_R10_pos	2D8HP@1|root,2TAAR@2759|Eukaryota,3957W@33154|Opisthokonta,3Q2BX@4751|Fungi,1GXCV@112252|Fungi incertae sedis	Life-span regulatory factor	-	-	-		1.58465904833484	11.770536868633336
g23229	1492.19229926291	0.629511676110097	0.161184031065074	3.90554617569992	9.40128035084056e-05	0.0029136781564401	Rp_R20_pos_vs_Rp_R10_pos	COG0412@1|root,COG0412@2|Bacteria,1MW7S@1224|Proteobacteria,2TTPH@28211|Alphaproteobacteria,3JRDU@41294|Bradyrhizobiaceae	Dienelactone hydrolase family	-	-	-	COG0412	0.629511676110097	4.02681299624718
g23279	76.3328914569523	1.78819200900648	0.354519331554747	5.04399012929519	4.55922829127025e-07	6.07967093656294e-05	Rp_R20_pos_vs_Rp_R10_pos	292TD@1|root,2R9Q1@2759|Eukaryota,3AW4N@33154|Opisthokonta,3Q2WK@4751|Fungi,1GY4I@112252|Fungi incertae sedis	-	-	-	-		1.78819200900648	6.341108661108705
g23301	877.323724155781	0.652954748838339	0.188742388100053	3.45950242238222	0.0005411744095048	0.0093455262905844	Rp_R20_pos_vs_Rp_R10_pos	KOG3457@1|root,KOG3457@2759|Eukaryota,394QM@33154|Opisthokonta,3Q1ER@4751|Fungi,1GUJM@112252|Fungi incertae sedis	Sec61beta family	-	-	-		0.652954748838339	3.2666627480567123
g23302	2377.82933716007	1.02042519330566	0.34283323092592	2.97644773393088	0.0029160878341715	0.0286017030423345	Rp_R20_pos_vs_Rp_R10_pos	COG0438@1|root,KOG3742@2759|Eukaryota,38BSH@33154|Opisthokonta,3NU8X@4751|Fungi,1GVAS@112252|Fungi incertae sedis	Transfers the glycosyl residue from UDP-Glc to the non- reducing end of alpha-1,4-glucan	GSY1	K00693	ko00500,ko01100,ko04151,ko04152,ko04910,ko04922,ko04931,map00500,map01100,map04151,map04152,map04910,map04922,map04931	COG0438	1.02042519330566	2.535199398968085
g23337	5020.36635539143	0.650583942061385	0.117737902070927	5.52569674351308	3.28180576480356e-08	8.52806680087224e-06	Rp_R20_pos_vs_Rp_R10_pos	COG4352@1|root,KOG3295@2759|Eukaryota,39QV9@33154|Opisthokonta,3P222@4751|Fungi,1GSTD@112252|Fungi incertae sedis	Ribosomal protein L13e	rpl13	K02873	ko03010,map03010	COG4352	0.650583942061385	7.483887126442664
g23352	6719.41306557852	0.60048531129977	0.112506808179379	5.33732421190341	9.43282817781708e-08	2.07910225854146e-05	Rp_R20_pos_vs_Rp_R10_pos	KOG3320@1|root,KOG3320@2759|Eukaryota,39ERP@33154|Opisthokonta,3NTZ0@4751|Fungi,1GW5K@112252|Fungi incertae sedis	Ribosomal protein S7e	RPS7A	K02993	ko03010,map03010		0.60048531129977	7.0253580763113606
g23355	233.172183928926	0.952490351182512	0.248400526201631	3.83449409607675	0.0001258229942696	0.0035322801535326	Rp_R20_pos_vs_Rp_R10_pos	COG5069@1|root,KOG0517@2759|Eukaryota,39ZGG@33154|Opisthokonta,3Q21C@4751|Fungi,1GWTZ@112252|Fungi incertae sedis	PH domain	-	-	-	COG5069	0.952490351182512	3.900239983915824
g234	6536.71866379311	0.831441803172724	0.266892416380299	3.11526949491135	0.0018377692126652	0.0211646273701768	Rp_R20_pos_vs_Rp_R10_pos	2EF1R@1|root,2SKB3@2759|Eukaryota,3AIMF@33154|Opisthokonta,3PCXP@4751|Fungi,1GWD1@112252|Fungi incertae sedis	CotH kinase protein	-	-	-		0.831441803172724	2.735709028292215
g23457	2205.35610686404	0.65481549191897	0.194183514334268	3.37214770349542	0.0007458443778499	0.0116109982293709	Rp_R20_pos_vs_Rp_R10_pos	COG0814@1|root,KOG1304@2759|Eukaryota,38FV2@33154|Opisthokonta,3NVU6@4751|Fungi,1GVPF@112252|Fungi incertae sedis	Mortierella verticillata NRRL 6337	-	K14209	ko04138,map04138	COG0814	0.65481549191897	3.127351779620536
g23572	1732.22216292566	0.677381554711343	0.226039005449373	2.99674630652655	0.0027287769771678	0.0273945421249204	Rp_R20_pos_vs_Rp_R10_pos	COG0639@1|root,KOG0374@2759|Eukaryota,38BV2@33154|Opisthokonta,3NWPJ@4751|Fungi,1GSQQ@112252|Fungi incertae sedis	Serine-threonine protein phosphatase N-terminal domain	GLC7	K06269	ko03015,ko04022,ko04024,ko04113,ko04114,ko04218,ko04261,ko04270,ko04390,ko04510,ko04611,ko04720,ko04728,ko04750,ko04810,ko04910,ko04921,ko04931,ko05031,ko05034,ko05168,ko05205,map03015,map04022,map04024,map04113,map04114,map04218,map04261,map04270,map04390,map04510,map04611,map04720,map04728,map04750,map04810,map04910,map04921,map04931,map05031,map05034,map05168,map05205	COG0639	0.677381554711343	2.5640319577501614
g23580	1625.9669834916	0.762409612989066	0.175801794416981	4.33675671808402	1.44600518946746e-05	0.0007878784727235	Rp_R20_pos_vs_Rp_R10_pos	KOG3504@1|root,KOG3504@2759|Eukaryota,3A882@33154|Opisthokonta,3P6WF@4751|Fungi,1GURG@112252|Fungi incertae sedis	Ribosomal L29e protein family	rpl29	K02905	ko03010,map03010		0.762409612989066	4.839830148429429
g23591	1025.5173961494	0.617491559927815	0.199056188537605	3.10209677209388	0.0019215513135427	0.0218808559405606	Rp_R20_pos_vs_Rp_R10_pos	KOG3870@1|root,KOG3870@2759|Eukaryota,38G0A@33154|Opisthokonta,3NVVV@4751|Fungi,1GSVX@112252|Fungi incertae sedis	Protein of unknown function DUF89	HRT2	-	-		0.617491559927815	2.716348013546297
g2362	270.028651174608	0.825592126562313	0.198293880875174	4.16347757640602	3.13436820369541e-05	0.0013603963409143	Rp_R20_pos_vs_Rp_R10_pos	KOG3504@1|root,KOG3504@2759|Eukaryota,3A882@33154|Opisthokonta,3P6WF@4751|Fungi,1GURG@112252|Fungi incertae sedis	Ribosomal L29e protein family	rpl29	K02905	ko03010,map03010		0.825592126562313	4.503849986986676
g23625	1101.18716103463	0.959101359672577	0.212650134017608	4.51023162578003	6.4756879478647e-06	0.0004495058870385	Rp_R20_pos_vs_Rp_R10_pos	COG0673@1|root,KOG2742@2759|Eukaryota,38F59@33154|Opisthokonta,3NWJK@4751|Fungi,1GS41@112252|Fungi incertae sedis	Oxidoreductase family, C-terminal alpha/beta domain	-	-	-	COG0673	0.959101359672577	5.188714087309904
g23735	92.7252778137897	0.648726662693572	0.178098419905571	3.64251778897046	0.0002699843137518	0.0056766722566757	Rp_R20_pos_vs_Rp_R10_pos	KOG4096@1|root,KOG4096@2759|Eukaryota,3A6QI@33154|Opisthokonta,3P5HI@4751|Fungi,1GUTZ@112252|Fungi incertae sedis	Reactive mitochondrial oxygen species modulator 1	MGR2	-	-		0.648726662693572	3.568661467874105
g23770	1112.86528329245	0.755762372586766	0.207184281109678	3.64777853097207	0.0002645174908643	0.005596560566106	Rp_R20_pos_vs_Rp_R10_pos	28JVN@1|root,2S70P@2759|Eukaryota,3A8GI@33154|Opisthokonta,3PDYV@4751|Fungi,1GY9C@112252|Fungi incertae sedis	Interferon-inducible GTPase (IIGP)	-	-	-		0.755762372586766	3.5775456055391928
g23794	1240.27828417618	0.669867695135018	0.148149893056682	4.52155368670247	6.13873858474044e-06	0.0004294267872944	Rp_R20_pos_vs_Rp_R10_pos	COG4901@1|root,KOG1767@2759|Eukaryota,3A683@33154|Opisthokonta,3P5PV@4751|Fungi,1GUBJ@112252|Fungi incertae sedis	S25 ribosomal protein	RPS25	K02975	ko03010,map03010	COG4901	0.669867695135018	5.211920860449645
g23857	1345.52743897669	0.614731012480356	0.212145996382581	2.89767906518376	0.0037593506520192	0.0338397732894615	Rp_R20_pos_vs_Rp_R10_pos	COG0631@1|root,KOG1379@2759|Eukaryota,39SIA@33154|Opisthokonta,3NY5Q@4751|Fungi,1GS5K@112252|Fungi incertae sedis	Protein phosphatase 2C	-	K17508	-	COG0631	0.614731012480356	2.4248871637422758
g23860	1312.05147987011	0.72227160142232	0.191846017131577	3.76485064543693	0.0001666486616635	0.0041856279098628	Rp_R20_pos_vs_Rp_R10_pos	COG0500@1|root,KOG3010@2759|Eukaryota,3A5H4@33154|Opisthokonta,3Q0N9@4751|Fungi,1GVDB@112252|Fungi incertae sedis	Methyltransferase domain	-	-	-	COG0500	0.72227160142232	3.7781981697591713
g23916	72.4890523915772	0.768371975654072	0.212412098389372	3.61736446031229	0.0002976180912852	0.0061337329587995	Rp_R20_pos_vs_Rp_R10_pos	-	-	-	-	-	-	0.768371975654072	3.5263406729026094
g23992	597.847923991555	1.10001802589958	0.272861990951329	4.03140804647941	5.54436884112917e-05	0.0019996229900506	Rp_R20_pos_vs_Rp_R10_pos	2F9G7@1|root,2TAMR@2759|Eukaryota,395MI@33154|Opisthokonta,3Q2R1@4751|Fungi,1GXY5@112252|Fungi incertae sedis	-	-	-	-		1.10001802589958	4.25614788583875
g23997	3409.02065964157	0.720828398529344	0.245035614684753	2.94172910112154	0.0032638531251641	0.0307984352858252	Rp_R20_pos_vs_Rp_R10_pos	29FB5@1|root,2RNGQ@2759|Eukaryota,38NTP@33154|Opisthokonta,3Q2RA@4751|Fungi,1GXYE@112252|Fungi incertae sedis	-	-	-	-		0.720828398529344	2.4862693929224533
g24040	2115.76084940838	0.608851946346591	0.153807152404735	3.95854117853005	7.54089412306631e-05	0.0025053537297052	Rp_R20_pos_vs_Rp_R10_pos	KOG3486@1|root,KOG3486@2759|Eukaryota,3A5Y0@33154|Opisthokonta,3P5CA@4751|Fungi,1GUEZ@112252|Fungi incertae sedis	Required for the processing of the 20S rRNA-precursor to mature 18S rRNA in a late step of the maturation of 40S ribosomal subunits. Has a physiological role leading to 18S rRNA stability	RPS21	K02971	ko03010,map03010		0.608851946346591	4.122577156823617
g24059	66.7884945861524	1.19777965178019	0.369145682608048	3.24473428300115	0.0011756026662027	0.0156868271502718	Rp_R20_pos_vs_Rp_R10_pos	COG3000@1|root,COG5274@1|root,KOG0537@2759|Eukaryota,KOG0539@2759|Eukaryota,38DTY@33154|Opisthokonta,3NV5W@4751|Fungi,1GS8X@112252|Fungi incertae sedis	Ceramide hydroxylase involved in the alpha-hydroxylation of sphingolipid-associated very long chain fatty acids. Hydroxylates the very long chain fatty acid of ceramides at C2 and C3	SCS7	K19703	-	COG3000,COG5274	1.19777965178019	2.9297394376421204
g24139	284.904936934503	0.780168788502351	0.246583109431555	3.16391820307913	0.0015566053710468	0.0190772297414386	Rp_R20_pos_vs_Rp_R10_pos	KOG0583@1|root,KOG0583@2759|Eukaryota,38PW2@33154|Opisthokonta,3NURV@4751|Fungi,1GVX3@112252|Fungi incertae sedis	Protein tyrosine kinase	SKS1	-	-		0.780168788502351	2.8078214753571418
g24185	535.842679698525	0.690605118067587	0.188853887720551	3.65682235300066	0.000255361223579	0.0054940502199283	Rp_R20_pos_vs_Rp_R10_pos	2F963@1|root,2TABC@2759|Eukaryota,3958N@33154|Opisthokonta,3Q2CM@4751|Fungi,1GXDV@112252|Fungi incertae sedis	-	-	-	-		0.690605118067587	3.5928450493756725
g24221	412.864213799073	0.608934197854476	0.177221367565761	3.43600890918823	0.0005903515586042	0.0098997196063409	Rp_R20_pos_vs_Rp_R10_pos	COG2608@1|root,KOG4656@2759|Eukaryota,38K69@33154|Opisthokonta,3NZHY@4751|Fungi,1GSXT@112252|Fungi incertae sedis	Copper/zinc superoxide dismutase (SODC)	CCS1	K04569,K07213	ko04978,ko05014,map04978,map05014	COG2608	0.608934197854476	3.2288892858293226
g24225	86.5394087949507	0.959793277482919	0.307740719217539	3.11883744186759	0.0018156610313511	0.0210656173122243	Rp_R20_pos_vs_Rp_R10_pos	COG0408@1|root,KOG1518@2759|Eukaryota,38BVF@33154|Opisthokonta,3NUJX@4751|Fungi,1GVXI@112252|Fungi incertae sedis	Coproporphyrinogen III oxidase	HEM13	K00228	ko00860,ko01100,ko01110,map00860,map01100,map01110	COG0408	0.959793277482919	2.7409652273758045
g24254	2345.03446772062	0.821936137161318	0.279639046904751	2.93927527739458	0.0032898074120799	0.0309425087867506	Rp_R20_pos_vs_Rp_R10_pos	2C559@1|root,2QQ16@2759|Eukaryota,38DG6@33154|Opisthokonta,3Q35B@4751|Fungi,1GVRQ@112252|Fungi incertae sedis	Mannosyltransferase putative	-	K05535	ko00513,ko01100,map00513,map01100		0.821936137161318	2.482829525247322
g2529	1193.9688312044	0.861420648191151	0.250900720080932	3.43331277771258	0.0005962538320148	0.0099354407937731	Rp_R20_pos_vs_Rp_R10_pos	KOG0379@1|root,KOG0379@2759|Eukaryota,391BB@33154|Opisthokonta,3PG9Z@4751|Fungi,1GVCT@112252|Fungi incertae sedis	Kelch motif	-	-	-		0.861420648191151	3.2245688168113107
g2547	9665.74900449728	0.711605087973999	0.172610185728894	4.12261353505328	3.74597875809989e-05	0.0015495355805699	Rp_R20_pos_vs_Rp_R10_pos	2CF16@1|root,2RUQ2@2759|Eukaryota,395B4@33154|Opisthokonta,3Q2EX@4751|Fungi,1GXIC@112252|Fungi incertae sedis	-	-	-	-		0.711605087973999	4.426434689658635
g2587	437.091484754884	0.686661923707983	0.215222167946405	3.19047954148932	0.0014203689692449	0.0179038921875784	Rp_R20_pos_vs_Rp_R10_pos	KOG4267@1|root,KOG4267@2759|Eukaryota,3A8MY@33154|Opisthokonta,3P79I@4751|Fungi,1GXD9@112252|Fungi incertae sedis	Transmembrane proteins 14C	-	-	-		0.686661923707983	2.8475988242843324
g2623	577.662484908998	0.784000247355579	0.214406210645806	3.65661164848778	0.0002555711235474	0.0054940502199283	Rp_R20_pos_vs_Rp_R10_pos	COG4702@1|root,2S03S@2759|Eukaryota,3A2EM@33154|Opisthokonta,3P3CR@4751|Fungi,1GU87@112252|Fungi incertae sedis	Haem-degrading	-	-	-	COG4702	0.784000247355579	3.592488217776856
g2645	144.536854507879	0.661853527341111	0.19849788279628	3.33431026073148	0.0008551121787736	0.0126328489442887	Rp_R20_pos_vs_Rp_R10_pos	-	-	-	-	-	-	0.661853527341111	3.0679769081646695
g2678	427.900548598407	1.1696350036513	0.31511242400286	3.71180224757082	0.0002057887412647	0.0048276990702497	Rp_R20_pos_vs_Rp_R10_pos	2D1PC@1|root,2SISD@2759|Eukaryota,39QS4@33154|Opisthokonta,3Q6TI@4751|Fungi,1GW6U@112252|Fungi incertae sedis	Putative methyltransferase	-	-	-		1.1696350036513	3.686578389244952
g2701	50.494308000098	0.894825815335751	0.303923795572653	2.94424401238384	0.0032374464050316	0.0306777939147197	Rp_R20_pos_vs_Rp_R10_pos	COG5151@1|root,KOG2807@2759|Eukaryota,38CIQ@33154|Opisthokonta,3NTXZ@4751|Fungi,1GRWE@112252|Fungi incertae sedis	von Willebrand factor type A domain	-	K03142	ko03022,ko03420,ko05203,map03022,map03420,map05203	COG5151	0.894825815335751	2.4897974124679725
g2732	2973.74226480232	0.824234180733323	0.292077984301357	2.8219661358759	0.0047730217010896	0.0396679299957333	Rp_R20_pos_vs_Rp_R10_pos	KOG3589@1|root,KOG3589@2759|Eukaryota,38GQ1@33154|Opisthokonta,3NUSG@4751|Fungi,1GTF3@112252|Fungi incertae sedis	Regulator of G protein signalling domain	SST2	K19838	ko04011,map04011		0.824234180733323	2.3212065910596853
g2804	98.9434140536175	0.77056500009863	0.145056110318772	5.31218573561123	1.08318118767745e-07	2.29098781785262e-05	Rp_R20_pos_vs_Rp_R10_pos	KOG1780@1|root,KOG1780@2759|Eukaryota,3A8EI@33154|Opisthokonta,3P71Q@4751|Fungi,1GUQX@112252|Fungi incertae sedis	snRNP Sm proteins	-	K11099	ko03040,map03040		0.77056500009863	6.96529889127232
g2805	20.6208517213786	0.932451419959111	0.340508995283491	2.73840466147685	0.0061738058037869	0.047300686773833	Rp_R20_pos_vs_Rp_R10_pos	2F9AB@1|root,2TAFP@2759|Eukaryota,395EC@33154|Opisthokonta,3P9F6@4751|Fungi,1GXNY@112252|Fungi incertae sedis	-	-	-	-		0.932451419959111	2.2094470353123246
g2865	55.6713127890488	0.700118300254865	0.236856417111128	2.95587642840339	0.0031178197855139	0.0299219172502761	Rp_R20_pos_vs_Rp_R10_pos	-	-	-	-	-	-	0.700118300254865	2.506148991269941
g2867	43.6327983244191	3.02054558886922	0.37661162082616	8.02031966576909	1.0547032399544801e-15	2.13777799706373e-12	Rp_R20_pos_vs_Rp_R10_pos	-	-	-	-	-	-	3.02054558886922	14.976869719873461
g2878	632.93422039173	0.676565704829211	0.209606211547526	3.22779415664314	0.0012474870676728	0.0163977401910901	Rp_R20_pos_vs_Rp_R10_pos	2944M@1|root,2RB1J@2759|Eukaryota,3AXGU@33154|Opisthokonta,3Q2GU@4751|Fungi,1GXM9@112252|Fungi incertae sedis	-	-	-	-		0.676565704829211	2.9039639478828914
g3067	2661.76323503945	0.644942652522615	0.139978440452906	4.60744276358471	4.07651364421477e-06	0.0003163894606394	Rp_R20_pos_vs_Rp_R10_pos	COG2451@1|root,KOG0887@2759|Eukaryota,3A60A@33154|Opisthokonta,3P41A@4751|Fungi,1GTW2@112252|Fungi incertae sedis	Ribosomal protein L35Ae	RPL33B	K02917	ko03010,map03010	COG2451	0.644942652522615	5.389711099740719
g3132	140.643540110368	0.665906741669903	0.205561524831785	3.23945223803349	0.0011975952205056	0.0159174147701178	Rp_R20_pos_vs_Rp_R10_pos	COG0008@1|root,KOG0002@2759|Eukaryota,3A8AY@33154|Opisthokonta,3P6XJ@4751|Fungi	60s ribosomal protein l39	RPL39	K02924	ko03010,map03010	COG0008	0.665906741669903	2.9216899458916123
g3198	241.351239163487	0.808641322753391	0.160190173297709	5.04800828981286	4.46439780349505e-07	5.99269151998669e-05	Rp_R20_pos_vs_Rp_R10_pos	2D437@1|root,2STPU@2759|Eukaryota,3AQR2@33154|Opisthokonta,3PFCW@4751|Fungi,1GVBR@112252|Fungi incertae sedis	ubiE/COQ5 methyltransferase family	-	-	-		0.808641322753391	6.350237114212631
g3285	383.26264273442	1.11162532070614	0.249856748127445	4.44905062215541	8.6250687694219e-06	0.0005446153236367	Rp_R20_pos_vs_Rp_R10_pos	COG2801@1|root,KOG0017@2759|Eukaryota,38F42@33154|Opisthokonta	retrotransposable element Tf2 155 kDa protein type 1-like	-	-	-	COG2801	1.11162532070614	5.0642374335229325
g3346	23.006849970285	0.901742828146036	0.319857554545776	2.81920128297919	0.0048143318143261	0.0398943955619694	Rp_R20_pos_vs_Rp_R10_pos	-	-	-	-	-	-	0.901742828146036	2.3174639804995625
g3401	55.0901086528209	0.638224289408625	0.217263381533207	2.93756032380946	0.0033080580729716	0.0310277783808706	Rp_R20_pos_vs_Rp_R10_pos	COG2801@1|root,KOG0017@2759|Eukaryota,3AFVE@33154|Opisthokonta|COG2801@1|root,KOG0017@2759|Eukaryota,38F42@33154|Opisthokonta	Integrase core domain|retrotransposable element Tf2 155 kDa protein type 1-like	-	-	-	COG2801	0.638224289408625	2.480426875011348
g3419	154.551189154218	0.684622378570226	0.194417213896173	3.5214082377286	0.0004292612062815	0.0079648952656168	Rp_R20_pos_vs_Rp_R10_pos	2EGTM@1|root,33AJR@2|Bacteria,2GWY1@201174|Actinobacteria,4FHPK@85021|Intrasporangiaceae	-	-	-	-		0.684622378570226	3.3672783583389947
g3518	4745.68993214344	0.609368305258111	0.180924437036129	3.36808180940436	0.0007569313195504	0.0117027009275116	Rp_R20_pos_vs_Rp_R10_pos	2D0C8@1|root,2SDNC@2759|Eukaryota,3ADRP@33154|Opisthokonta,3Q20Z@4751|Fungi,1GWT6@112252|Fungi incertae sedis	Ricin-type beta-trefoil lectin domain-like	-	-	-		0.609368305258111	3.1209435245863757
g3521	74.1950206696173	0.61203225295895	0.180277641511517	3.39494264417616	0.0006864297912984	0.0109139037987214	Rp_R20_pos_vs_Rp_R10_pos	2CZV9@1|root,2SBTP@2759|Eukaryota,3AE78@33154|Opisthokonta,3P9KU@4751|Fungi,1GUS6@112252|Fungi incertae sedis	CENP-S associating Centromere protein X	-	-	-		0.61203225295895	3.1634038762145105
g3557	578.444669718931	0.996644787959271	0.22175352873927	4.49438073714304	6.97726940653458e-06	0.0004714075786701	Rp_R20_pos_vs_Rp_R10_pos	2FH8N@1|root,2TIN3@2759|Eukaryota,3AXBM@33154|Opisthokonta,3Q292@4751|Fungi,1GX84@112252|Fungi incertae sedis	-	-	-	-		0.996644787959271	5.156314507705607
g3565	158.654037434741	0.668091636480579	0.128831656318831	5.18577231381079	2.15121499619031e-07	3.75887730670529e-05	Rp_R20_pos_vs_Rp_R10_pos	COG5272@1|root,KOG0005@2759|Eukaryota,3A5PS@33154|Opisthokonta,3P581@4751|Fungi,1GUCR@112252|Fungi incertae sedis	Ubiquitin homologues	-	K12158	-	COG5272	0.668091636480579	6.667316183293122
g3640	679.071784484248	0.852735738833787	0.234287289455516	3.63970124378299	0.0002729545448062	0.0057271146829422	Rp_R20_pos_vs_Rp_R10_pos	2F9IE@1|root,2TAPY@2759|Eukaryota,395Q8@33154|Opisthokonta,3Q2TW@4751|Fungi,1GY1K@112252|Fungi incertae sedis	-	-	-	-		0.852735738833787	3.5639096701148554
g3686	6702.9787839246	0.815552131672605	0.173238524234974	4.70768343977823	2.50547783236517e-06	0.0002257045785964	Rp_R20_pos_vs_Rp_R10_pos	COG0526@1|root,KOG1308@1|root,KOG0907@2759|Eukaryota,KOG1308@2759|Eukaryota,37MT7@33090|Viridiplantae,3G863@35493|Streptophyta,3HXB4@3699|Brassicales	Thioredoxin	-	-	-	COG0526	0.815552131672605	5.601109435397686
g3813	12.9829139292386	0.930193808617625	0.312525478581404	2.97637751917029	0.0029167556459867	0.0286017030423345	Rp_R20_pos_vs_Rp_R10_pos	292W7@1|root,2R9SZ@2759|Eukaryota,3AW77@33154|Opisthokonta,3Q1XM@4751|Fungi,1GWE0@112252|Fungi incertae sedis	-	-	-	-		0.930193808617625	2.5350999527928035
g3872	2929.41548171776	0.677909161450048	0.155683495431618	4.35440609533212	1.33428160367065e-05	0.000747087122232	Rp_R20_pos_vs_Rp_R10_pos	2D8NK@1|root,2TAXE@2759|Eukaryota,3AW14@33154|Opisthokonta,3Q2QE@4751|Fungi,1GXXF@112252|Fungi incertae sedis	Protein of unknown function (DUF1838)	-	-	-		0.677909161450048	4.87475250174362
g3918	38.2546130421072	0.624155439537404	0.21515341129886	2.9009785890423	0.0037199929520478	0.0336009523819332	Rp_R20_pos_vs_Rp_R10_pos	2E5WJ@1|root,2SCNH@2759|Eukaryota,3ABEJ@33154|Opisthokonta,3P6Z3@4751|Fungi,3QYHA@4890|Ascomycota,21BND@147550|Sordariomycetes,41NUK@639021|Magnaporthales	DASH complex subunit Dad3	-	K11568	-		0.624155439537404	2.4294578829379003
g4001	566.483001230858	1.85668610836647	0.339526858577431	5.46845135064048	4.53984631217041e-08	1.12217249879734e-05	Rp_R20_pos_vs_Rp_R10_pos	-	-	-	-	-	-	1.85668610836647	7.34295884910459
g4002	839.103754117448	0.86695855527386	0.218530846269503	3.96721364545802	7.27178020213725e-05	0.0024398090248025	Rp_R20_pos_vs_Rp_R10_pos	COG0160@1|root,KOG1405@2759|Eukaryota,38EZI@33154|Opisthokonta,3NWIR@4751|Fungi,1GSD8@112252|Fungi incertae sedis	Aminotransferase class-III	UGA1	K13524	ko00250,ko00280,ko00410,ko00640,ko00650,ko01100,ko01120,ko04727,map00250,map00280,map00410,map00640,map00650,map01100,map01120,map04727	COG0160	0.86695855527386	4.138359256634488
g4015	65.8250709451348	0.829280025335923	0.293896558098085	2.82167314480478	0.0047773840810265	0.0396693150095564	Rp_R20_pos_vs_Rp_R10_pos	KOG3780@1|root,KOG3780@2759|Eukaryota,3AWVF@33154|Opisthokonta,3Q1MT@4751|Fungi,1GV6X@112252|Fungi incertae sedis	Arrestin (or S-antigen), N-terminal domain	-	-	-		0.829280025335923	2.320809841914247
g4024	835.799636472469	0.751079354913173	0.180325757180643	4.16512519706639	3.11181752497189e-05	0.0013535070689625	Rp_R20_pos_vs_Rp_R10_pos	2D0AW@1|root,2SDGP@2759|Eukaryota,39PSQ@33154|Opisthokonta,3Q61Q@4751|Fungi,1GWAX@112252|Fungi incertae sedis	NmrA-like family	-	-	-		0.751079354913173	4.506985877691755
g4031	258.016243860818	0.929864339418762	0.217270644861226	4.27975136729898	1.8710221385782e-05	0.0009528579830864	Rp_R20_pos_vs_Rp_R10_pos	2F9JI@1|root,2RAK1@2759|Eukaryota,3AWZH@33154|Opisthokonta,3Q2VN@4751|Fungi,1GY3K@112252|Fungi incertae sedis	-	-	-	-		0.929864339418762	4.727921073747736
g4044	681.490559354121	0.861871142673518	0.229272131892869	3.75916224775299	0.0001704832573942	0.0042347121864275	Rp_R20_pos_vs_Rp_R10_pos	KOG3417@1|root,KOG3417@2759|Eukaryota,39K9G@33154|Opisthokonta,3Q4N8@4751|Fungi,1GTS2@112252|Fungi incertae sedis	Guanine nucleotide exchange factor for Ras-like small GTPases	-	-	-		0.861871142673518	3.7683182652248055
g4223	785.064517281055	0.606773923799172	0.182171333961128	3.33078707064112	0.0008660081782723	0.0127566277364843	Rp_R20_pos_vs_Rp_R10_pos	2D8F7@1|root,2T9ZP@2759|Eukaryota,394TF@33154|Opisthokonta,3Q1W7@4751|Fungi,1GW9W@112252|Fungi incertae sedis	-	-	-	-		0.606773923799172	3.0624780066411286
g4227	920.686964665491	0.615879365563737	0.156669559168038	3.93107230807465	8.45678306266377e-05	0.002699378518065	Rp_R20_pos_vs_Rp_R10_pos	KOG4764@1|root,KOG4764@2759|Eukaryota,395AZ@33154|Opisthokonta,3Q2ES@4751|Fungi,1GXI2@112252|Fungi incertae sedis	DSS1_SEM1	-	-	-		0.615879365563737	4.072794809990082
g4228	576.634382352707	1.42329001162573	0.280131726370691	5.08078834934366	3.75871717708361e-07	5.64336581202279e-05	Rp_R20_pos_vs_Rp_R10_pos	COG5059@1|root,KOG0241@2759|Eukaryota	microtubule motor activity	-	-	-	COG5059	1.42329001162573	6.42496035134203
g4271	6.83268573981667	1.63132490358225	0.551987643261897	2.95536489538453	0.0031229944480133	0.0299573944471281	Rp_R20_pos_vs_Rp_R10_pos	2EN9H@1|root,2SRRY@2759|Eukaryota	-	-	-	-		1.63132490358225	2.505428787847717
g4279	3.73885021471414	3.10172476411411	1.13263806798252	2.73849595187892	0.0061720920275431	0.047300686773833	Rp_R20_pos_vs_Rp_R10_pos	-	-	-	-	-	-	3.10172476411411	2.209567607113719
g4289	16021.9416764239	1.59737015565536	0.534919415446437	2.98618840432668	0.0028247855011273	0.0280252458748658	Rp_R20_pos_vs_Rp_R10_pos	COG5169@1|root,KOG0627@2759|Eukaryota,38BXQ@33154|Opisthokonta,3NYVV@4751|Fungi,1GV12@112252|Fungi incertae sedis	heat shock factor	CTA8	K09419	-	COG5169	1.59737015565536	2.5490145245573097
g4299	583.63128555725	0.641179431071432	0.206908333797482	3.09885744717759	0.0019426846873366	0.0219983355808633	Rp_R20_pos_vs_Rp_R10_pos	COG0575@1|root,KOG1440@2759|Eukaryota,38B4A@33154|Opisthokonta,3NY14@4751|Fungi,1GVTF@112252|Fungi incertae sedis	Cytidylyltransferase family	CDS1	K00981	ko00564,ko01100,ko01110,ko04070,map00564,map01100,map01110,map04070	COG0575	0.641179431071432	2.711597683014359
g4343	135.175407896246	0.682418907943421	0.213055640731343	3.20300793539624	0.0013600023352513	0.0174097780468798	Rp_R20_pos_vs_Rp_R10_pos	COG1834@1|root,2QWPA@2759|Eukaryota,397GW@33154|Opisthokonta,3P4WR@4751|Fungi,1GU15@112252|Fungi incertae sedis	Amidinotransferase	-	-	-	COG1834	0.682418907943421	2.8664603459048688
g4402	74.5820036807813	0.649317432951606	0.178995181734664	3.62756933823018	0.0002861019557629	0.0059476928629324	Rp_R20_pos_vs_Rp_R10_pos	2E6AE@1|root,2SD10@2759|Eukaryota,3AC62@33154|Opisthokonta	-	-	-	-		0.649317432951606	3.5434791733931568
g4428	1405.4616945095	0.665228436854706	0.151063516100291	4.40363400791665	1.06452475581849e-05	0.0006332152731536	Rp_R20_pos_vs_Rp_R10_pos	KOG1773@1|root,KOG1773@2759|Eukaryota,3A65E@33154|Opisthokonta,3P54X@4751|Fungi,3QXKJ@4890|Ascomycota,210NQ@147548|Leotiomycetes	Proteolipid membrane potential modulator	-	-	-		0.665228436854706	4.972844234469575
g444	118.36955949466	0.639255522546853	0.181016289999951	3.53148063385361	0.0004132401205446	0.0077972369231118	Rp_R20_pos_vs_Rp_R10_pos	2946A@1|root,2RB39@2759|Eukaryota,3AXIK@33154|Opisthokonta,3Q2JG@4751|Fungi,1GXR0@112252|Fungi incertae sedis	-	-	-	-		0.639255522546853	3.383797520440731
g4446	112.088566810906	1.89692006647829	0.237747160090462	7.9787286029264	1.4784825701726202e-15	2.67394107111945e-12	Rp_R20_pos_vs_Rp_R10_pos	-	-	-	-	-	-	1.89692006647829	14.830183791004263
g4447	550.05822334725	0.72366662225943	0.229702549826079	3.15045097587014	0.0016301861287815	0.0196656856171066	Rp_R20_pos_vs_Rp_R10_pos	2AQCE@1|root,2RZIN@2759|Eukaryota,3A112@33154|Opisthokonta,3NYE5@4751|Fungi,1GTBR@112252|Fungi incertae sedis	Ribosomal RNA adenine dimethylase	-	-	-		0.72366662225943	2.787762806585094
g4685	46.8936798242374	0.965519547739758	0.331239819488035	2.91486557755063	0.0035584177407934	0.0325917619467429	Rp_R20_pos_vs_Rp_R10_pos	2D437@1|root,2STPU@2759|Eukaryota,3AQR2@33154|Opisthokonta,3PFCW@4751|Fungi,1GVBR@112252|Fungi incertae sedis	ubiE/COQ5 methyltransferase family	-	-	-		0.965519547739758	2.4487430692166905
g4735	208.42327433206	0.678982196291598	0.136453649082715	4.97591820267127	6.49390675260025e-07	8.05381457701809e-05	Rp_R20_pos_vs_Rp_R10_pos	KOG0598@1|root,KOG0598@2759|Eukaryota,38BVS@33154|Opisthokonta,3NU9W@4751|Fungi,1GSMY@112252|Fungi incertae sedis	Haspin like kinase domain	YPK2	K13303	ko04068,ko04151,map04068,map04151		0.678982196291598	6.18749395179285
g4822	12.7015833865799	1.93593072859826	0.585575739962314	3.30602959870374	0.0009462809111692	0.0135548888964589	Rp_R20_pos_vs_Rp_R10_pos	COG0507@1|root,KOG0987@2759|Eukaryota,38G2J@33154|Opisthokonta,3NTVV@4751|Fungi,1GXSA@112252|Fungi incertae sedis	Helitron helicase-like domain at N-terminus	-	-	-	COG0507	1.93593072859826	3.023979920616365
g4895	47.3028545726885	0.825086649624214	0.297928608749508	2.76941060842509	0.0056157812153109	0.0442181583926819	Rp_R20_pos_vs_Rp_R10_pos	292TD@1|root,2R9Q1@2759|Eukaryota,3AW4N@33154|Opisthokonta,3Q2WK@4751|Fungi,1GY4I@112252|Fungi incertae sedis	-	-	-	-		0.825086649624214	2.2505898201863093
g4913	2475.70718214065	1.85261827658446	0.516893305592134	3.58414058866979	0.0003381898987546	0.0067582747530809	Rp_R20_pos_vs_Rp_R10_pos	COG0438@1|root,KOG3742@2759|Eukaryota,38BSH@33154|Opisthokonta,3NU8X@4751|Fungi,1GVAS@112252|Fungi incertae sedis	Transfers the glycosyl residue from UDP-Glc to the non- reducing end of alpha-1,4-glucan	GSY1	K00693	ko00500,ko01100,ko04151,ko04152,ko04910,ko04922,ko04931,map00500,map01100,map04151,map04152,map04910,map04922,map04931	COG0438	1.85261827658446	3.4708393682954988
g4914	1021.08583805059	0.837679677738726	0.23422449598933	3.57639654298535	0.0003483630925823	0.0069089740934957	Rp_R20_pos_vs_Rp_R10_pos	KOG3457@1|root,KOG3457@2759|Eukaryota,394QM@33154|Opisthokonta,3Q1ER@4751|Fungi,1GUJM@112252|Fungi incertae sedis	Sec61beta family	-	-	-		0.837679677738726	3.4579678626681063
g4922	516.858099847565	0.655965073559993	0.172923740216914	3.79337777876628	0.0001486117953349	0.0039068903756741	Rp_R20_pos_vs_Rp_R10_pos	COG0814@1|root,KOG1303@2759|Eukaryota,39JAJ@33154|Opisthokonta,3P0IK@4751|Fungi,1GVJU@112252|Fungi incertae sedis	Mortierella verticillata NRRL 6337	-	-	-	COG0814	0.655965073559993	3.827946719205583
g4965	5115.6536762837	0.676410275872063	0.144534719504988	4.6799155122636	2.86993159456279e-06	0.0002423776812091	Rp_R20_pos_vs_Rp_R10_pos	COG1358@1|root,KOG3406@2759|Eukaryota,3A22P@33154|Opisthokonta,3P1R7@4751|Fungi,1GTP1@112252|Fungi incertae sedis	Ribosomal protein L7Ae/L30e/S12e/Gadd45 family	RPS12	K02951	ko03010,map03010	COG1358	0.676410275872063	5.542128454645088
g4969	292.529604850139	0.836882465547557	0.201715950709017	4.14881650462433	3.34198551723191e-05	0.0014260779883952	Rp_R20_pos_vs_Rp_R10_pos	COG5069@1|root,KOG0517@2759|Eukaryota,39ZGG@33154|Opisthokonta,3Q21C@4751|Fungi,1GWTZ@112252|Fungi incertae sedis	PH domain	-	-	-	COG5069	0.836882465547557	4.475995436489274
g4992	48.4357862629251	1.41868563270875	0.511415355747254	2.77403800407173	0.0055365210012901	0.0439044382531886	Rp_R20_pos_vs_Rp_R10_pos	KOG1339@1|root,KOG1339@2759|Eukaryota,39SKT@33154|Opisthokonta,3NW6S@4751|Fungi,1GSUD@112252|Fungi incertae sedis	Eukaryotic aspartyl protease	-	-	-		1.41868563270875	2.2567630483672647
g5007	50.6442414522965	0.905544888067123	0.219152054336826	4.13203924009467	3.59559018216641e-05	0.0014964890637029	Rp_R20_pos_vs_Rp_R10_pos	COG0314@1|root,KOG3307@2759|Eukaryota,37RDP@33090|Viridiplantae,3GD8E@35493|Streptophyta	Catalytic subunit of the molybdopterin synthase complex, a complex that catalyzes the conversion of precursor Z into molybdopterin. Acts by mediating the incorporation of 2 sulfur atoms from thiocarboxylated MOCS2A into precursor Z to generate a dithiolene group	-	-	-	COG0314	0.905544888067123	4.444229814092957
g5009	164.717696101831	0.86707682557299	0.302066626817053	2.87048203474042	0.004098464853519	0.0359929740537167	Rp_R20_pos_vs_Rp_R10_pos	2F8MH@1|root,2T9S2@2759|Eukaryota,394H6@33154|Opisthokonta,3Q1KW@4751|Fungi,1GV3M@112252|Fungi incertae sedis	-	-	-	-		0.86707682557299	2.3873787848638575
g514	478.228654594887	1.41231907202125	0.314992754049016	4.48365574720961	7.33750027487541e-06	0.0004892230035245	Rp_R20_pos_vs_Rp_R10_pos	COG0726@1|root,2QRIP@2759|Eukaryota,39UFN@33154|Opisthokonta,3NWJ2@4751|Fungi,1GV8A@112252|Fungi incertae sedis	Polysaccharide deacetylase	CDA2	K01452	ko00520,ko01100,map00520,map01100	COG0726	1.41231907202125	5.134451869474908
g5184	1641.9503406332	0.745930568200307	0.191740382593159	3.89031542605737	0.0001001140020667	0.0030349090803154	Rp_R20_pos_vs_Rp_R10_pos	KOG3504@1|root,KOG3504@2759|Eukaryota,3A882@33154|Opisthokonta,3P6WF@4751|Fungi,1GURG@112252|Fungi incertae sedis	Ribosomal L29e protein family	rpl29	K02905	ko03010,map03010		0.745930568200307	3.999505177315549
g5236	902.249992243206	1.49116669405853	0.236185464640054	6.31354133638606	2.72721436067492e-10	1.31614066372666e-07	Rp_R20_pos_vs_Rp_R10_pos	COG0673@1|root,KOG2742@2759|Eukaryota,38F59@33154|Opisthokonta,3NWJK@4751|Fungi,1GS41@112252|Fungi incertae sedis	Oxidoreductase family, C-terminal alpha/beta domain	-	-	-	COG0673	1.49116669405853	9.564280724911516
g5442	145.990044331309	1.5264257024039	0.343358794962292	4.44557042021169	8.7658959639533e-06	0.0005500803259856	Rp_R20_pos_vs_Rp_R10_pos	2D8DW@1|root,2T9UW@2759|Eukaryota,394M3@33154|Opisthokonta,3Q1Q7@4751|Fungi,1GVHW@112252|Fungi incertae sedis	Putative methyltransferase	-	-	-		1.5264257024039	5.057203687976962
g5465	600.527408653203	0.709139855301748	0.24346250454379	2.91272718413278	0.0035828747166592	0.0327122917261109	Rp_R20_pos_vs_Rp_R10_pos	COG0529@1|root,KOG0635@2759|Eukaryota,39J77@33154|Opisthokonta,3NW9X@4751|Fungi,1GSX2@112252|Fungi incertae sedis	Adenylyl-sulfate kinase	MET14	K00860	ko00230,ko00920,ko01100,ko01120,map00230,map00920,map01100,map01120	COG0529	0.709139855301748	2.4457683776599723
g55	161.095221874221	1.29322079693233	0.288907088983396	4.47625152253239	7.59649850293271e-06	0.0004950914088615	Rp_R20_pos_vs_Rp_R10_pos	COG1131@1|root,KOG0065@2759|Eukaryota,38F6P@33154|Opisthokonta,3NTZE@4751|Fungi	Belongs to the ABC transporter superfamily. ABCG family. PDR (TC 3.A.1.205) subfamily	SNQ2	K08712	ko02010,map02010	COG1131	1.29322079693233	5.119386543412486
g5515	3643.44703026293	0.617476125746103	0.146265145849098	4.22162178256161	2.42550850207842e-05	0.0011486596221641	Rp_R20_pos_vs_Rp_R10_pos	COG2451@1|root,KOG0887@2759|Eukaryota,3A60A@33154|Opisthokonta,3P41A@4751|Fungi,1GTW2@112252|Fungi incertae sedis	Ribosomal protein L35Ae	RPL33B	K02917	ko03010,map03010	COG2451	0.617476125746103	4.6151971987129246
g5543	74.6063271051464	0.613130123840024	0.220021943869232	2.78667715164099	0.0053251502850009	0.0428315361613829	Rp_R20_pos_vs_Rp_R10_pos	2CZYU@1|root,2SC5V@2759|Eukaryota,3A63Y@33154|Opisthokonta,3P5H4@4751|Fungi,3QXEG@4890|Ascomycota,3RVD3@4891|Saccharomycetes,47D4Y@766764|Debaryomycetaceae	bZIP transcription factor	kapC	K09043	-		0.613130123840024	2.2736681311708007
g5580	485.191132440684	0.733510228232966	0.207063517495194	3.54244068248281	0.000396442572864	0.0076001998872856	Rp_R20_pos_vs_Rp_R10_pos	KOG4142@1|root,KOG4142@2759|Eukaryota,39SFQ@33154|Opisthokonta,3NVA9@4751|Fungi,1GTHP@112252|Fungi incertae sedis	Catalyzes the second two steps of the methylation pathway of phosphatidylcholine biosynthesis, the SAM-dependent methylation of phosphatidylmonomethylethanolamine (PMME) to phosphatidyldimethylethanolamine (PDME) and of PDME to phosphatidylcholine (PC)	OPI3	K00551	ko00564,ko01100,ko01110,map00564,map01100,map01110		0.733510228232966	3.4018197140073254
g5685	689.696735404333	2.11892199024181	0.647613955939172	3.27189056197676	0.0010683091993467	0.0146110385705521	Rp_R20_pos_vs_Rp_R10_pos	KOG1558@1|root,KOG1558@2759|Eukaryota,39UIU@33154|Opisthokonta,3NWTS@4751|Fungi,1GWMW@112252|Fungi incertae sedis	ZIP Zinc transporter	ZRT1	K14709	-		2.11892199024181	2.971303031824836
g5730	186.363004336214	2.03390986733491	0.320795639547375	6.34020421912418	2.29460799415514e-10	1.13437583984221e-07	Rp_R20_pos_vs_Rp_R10_pos	KOG1695@1|root,KOG1695@2759|Eukaryota,3AASA@33154|Opisthokonta,3P6TJ@4751|Fungi,1GWUT@112252|Fungi incertae sedis	Glutathione S-transferase, C-terminal domain	-	K04097	ko00480,ko00590,ko00980,ko00982,ko01100,ko05204,map00480,map00590,map00980,map00982,map01100,map05204		2.03390986733491	9.639291497715694
g5762	93.3738865783789	1.2621119553279	0.31212237072831	4.04364465252162	5.26266620897119e-05	0.0019219636286421	Rp_R20_pos_vs_Rp_R10_pos	KOG0590@1|root,KOG0590@2759|Eukaryota,38GAY@33154|Opisthokonta,3NV7I@4751|Fungi,1GV5N@112252|Fungi incertae sedis	Kinase-like	-	K08286	-		1.2621119553279	4.278794174766889
g5763	9592.46144235107	0.607681778687521	0.13413058188036	4.53052368944132	5.88376564854458e-06	0.000421406522722	Rp_R20_pos_vs_Rp_R10_pos	COG0097@1|root,KOG3255@2759|Eukaryota,39ZYK@33154|Opisthokonta,3NWQY@4751|Fungi,1GTHB@112252|Fungi incertae sedis	Ribosomal protein L6	RPL9B	K02940	ko03010,map03010	COG0097	0.607681778687521	5.230344633628191
g5788	9776.37160564159	0.601258507838023	0.159988568848631	3.75813417274136	0.0001711850863574	0.004246940655299	Rp_R20_pos_vs_Rp_R10_pos	COG0052@1|root,KOG0830@2759|Eukaryota,38E10@33154|Opisthokonta,3NUJI@4751|Fungi,1GRUA@112252|Fungi incertae sedis	Required for the assembly and or stability of the 40S ribosomal subunit. Required for the processing of the 20S rRNA- precursor to mature 18S rRNA in a late step of the maturation of 40S ribosomal subunits	RPS0	K02998	ko03010,map03010	COG0052	0.601258507838023	3.766534073740713
g5803	3830.73324205903	0.724209059688756	0.162553863567993	4.45519438168158	8.38172180169041e-06	0.000532567771782	Rp_R20_pos_vs_Rp_R10_pos	KOG1721@1|root,KOG1721@2759|Eukaryota,39RRN@33154|Opisthokonta	C2H2 finger domain protein	-	-	-		0.724209059688756	5.0766667579612275
g5858	1018.81075003508	0.673657029278794	0.13301019006057	5.06470240341755	4.09038836440407e-07	5.75750567764625e-05	Rp_R20_pos_vs_Rp_R10_pos	COG2163@1|root,KOG3421@2759|Eukaryota,3A5KJ@33154|Opisthokonta,3P5AW@4751|Fungi,1GTUY@112252|Fungi incertae sedis	Ribosomal protein L14	-	K02875	ko03010,map03010	COG2163	0.673657029278794	6.388235455682041
g5868	102.065469192901	0.790979755440004	0.182534228848464	4.33332290842096	1.46875434661381e-05	0.0007959941671528	Rp_R20_pos_vs_Rp_R10_pos	2CR3V@1|root,2R6RQ@2759|Eukaryota,395TY@33154|Opisthokonta,3Q2XV@4751|Fungi,1GY6B@112252|Fungi incertae sedis	-	-	-	-		0.790979755440004	4.833050835136461
g5905	1058.90108209133	0.919148286548281	0.165144377334533	5.56572558741349	2.6106380253035e-08	7.24863316916117e-06	Rp_R20_pos_vs_Rp_R10_pos	-	-	-	-	-	-	0.919148286548281	7.583253340552088
g5927	1676.01516858488	0.998594738765588	0.193896073116468	5.1501545271923	2.60271930822486e-07	4.43315274440417e-05	Rp_R20_pos_vs_Rp_R10_pos	KOG0616@1|root,KOG0616@2759|Eukaryota,38C4N@33154|Opisthokonta,3NU4K@4751|Fungi	camp-dependent protein kinase	TPK2	K04345	ko01522,ko04010,ko04014,ko04020,ko04024,ko04062,ko04113,ko04114,ko04138,ko04140,ko04211,ko04213,ko04261,ko04270,ko04310,ko04340,ko04341,ko04371,ko04530,ko04540,ko04611,ko04713,ko04714,ko04720,ko04723,ko04724,ko04725,ko04726,ko04727,ko04728,ko04740,ko04742,ko04750,ko04910,ko04911,ko04912,ko04913,ko04914,ko04915,ko04916,ko04918,ko04919,ko04921,ko04922,ko04923,ko04924,ko04925,ko04926,ko04927,ko04934…		0.998594738765588	6.584572666105965
g5958	93.1320899943246	0.646704607986605	0.17582901073164	3.67803131744648	0.0002350411061387	0.0052467490972764	Rp_R20_pos_vs_Rp_R10_pos	-	-	-	-	-	-	0.646704607986605	3.6288561776940362
g6028	988.181921758379	0.784656505112367	0.114587828894261	6.84764265702623	7.50768123260128e-12	6.08692763614381e-09	Rp_R20_pos_vs_Rp_R10_pos	KOG3765@1|root,KOG3765@2759|Eukaryota,38GQG@33154|Opisthokonta,3NTVX@4751|Fungi,1GW8E@112252|Fungi incertae sedis	Glycosyl-transferase for dystroglycan	-	-	-		0.784656505112367	11.12449417529699
g6030	977.769932490203	0.688825368762472	0.225710434552006	3.05181003319437	0.0022746600768054	0.0245109436984418	Rp_R20_pos_vs_Rp_R10_pos	KOG1318@1|root,KOG1318@2759|Eukaryota,3A9HI@33154|Opisthokonta,3P88J@4751|Fungi,1GUH6@112252|Fungi incertae sedis	helix loop helix domain	-	-	-		0.688825368762472	2.6430834947421404
g6035	29.9064678186449	1.32777755634089	0.394150328387939	3.36870848686452	0.0007552125685399	0.0116918761541453	Rp_R20_pos_vs_Rp_R10_pos	COG3582@1|root,2SA79@2759|Eukaryota,3A8B9@33154|Opisthokonta,3P2J7@4751|Fungi,3QYJI@4890|Ascomycota,3RVHX@4891|Saccharomycetes,3S2MP@4893|Saccharomycetaceae	to Saccharomyces cerevisiae YOR052C	-	K07059	-	COG3582	1.32777755634089	3.121930790952965
g6102	327.227535340619	0.635160548013721	0.135423241786894	4.69018862370189	2.72953309162223e-06	0.0002389695902788	Rp_R20_pos_vs_Rp_R10_pos	2C6QT@1|root,2SFA9@2759|Eukaryota,3ADMF@33154|Opisthokonta,3P8VM@4751|Fungi,1GY0K@112252|Fungi incertae sedis	-	-	-	-		0.635160548013721	5.563911636136619
g6154	33.205846061927	0.786926310691238	0.238171034518354	3.30403868078508	0.0009530268187105	0.0135938779651256	Rp_R20_pos_vs_Rp_R10_pos	2CZ7S@1|root,2S8Y2@2759|Eukaryota,3APF4@33154|Opisthokonta,3PEUS@4751|Fungi,1GWZQ@112252|Fungi incertae sedis	DDE superfamily endonuclease	-	-	-		0.786926310691238	3.0208948778988187
g6167	355.050626450904	1.48057239718433	0.283706726467927	5.21867216761853	1.80210414477466e-07	3.26132579557478e-05	Rp_R20_pos_vs_Rp_R10_pos	COG2340@1|root,KOG3017@2759|Eukaryota,3A626@33154|Opisthokonta,3NZQD@4751|Fungi,1GU4A@112252|Fungi incertae sedis	SCP / Tpx-1 / Ag5 / PR-1 / Sc7 family of extracellular domains.	-	-	-	COG2340	1.48057239718433	6.744220114470159
g6173	30286.7022755195	0.603231735248223	0.202635251686589	2.9769338268014	0.0029114684360447	0.0286017030423345	Rp_R20_pos_vs_Rp_R10_pos	KOG3582@1|root,KOG3582@2759|Eukaryota,3AC5H@33154|Opisthokonta,3P9H7@4751|Fungi,1GVVQ@112252|Fungi incertae sedis	helix loop helix domain	-	-	-		0.603231735248223	2.5358879138252055
g6314	4575.60611658033	0.628268763458559	0.132860187592199	4.72879629966326	2.25854838564773e-06	0.0002080157573667	Rp_R20_pos_vs_Rp_R10_pos	28MC9@1|root,2QTVQ@2759|Eukaryota,38FAF@33154|Opisthokonta,3P6VK@4751|Fungi,1GV74@112252|Fungi incertae sedis	Peroxidase, family 2	-	-	-		0.628268763458559	5.646170600965009
g6338	551.277708392678	1.19764734386365	0.258293893429046	4.6367621315548	3.53909292204339e-06	0.0002815412753873	Rp_R20_pos_vs_Rp_R10_pos	KOG0254@1|root,KOG0254@2759|Eukaryota,38BTE@33154|Opisthokonta,3NUAW@4751|Fungi,1GW0E@112252|Fungi incertae sedis	Mortierella verticillata NRRL 6337	-	-	-		1.19764734386365	5.451108034423547
g6370	3275.00710997488	0.614001864762441	0.145346800235348	4.22439203180421	2.39586677339182e-05	0.0011399489114995	Rp_R20_pos_vs_Rp_R10_pos	COG0198@1|root,KOG3401@2759|Eukaryota,3A3EZ@33154|Opisthokonta,3P4CI@4751|Fungi,1GWVD@112252|Fungi incertae sedis	Ribosomal proteins L26 eukaryotic, L24P archaeal	RPL26A	K02898	ko03010,map03010	COG0198	0.614001864762441	4.620537335360122
g6413	207.203602068585	1.2030928373983	0.315239466734241	3.81644103722759	0.0001353904101762	0.0036736656276607	Rp_R20_pos_vs_Rp_R10_pos	COG2966@1|root,2QPMM@2759|Eukaryota,39PMF@33154|Opisthokonta,3NWBX@4751|Fungi,1GV03@112252|Fungi incertae sedis	Mortierella verticillata NRRL 6337	PRM10	-	-	COG2966	1.2030928373983	3.868412096027934
g6418	138.81087730761	0.655972946988421	0.221326290474381	2.96382750364829	0.0030383855296591	0.0293821738075675	Rp_R20_pos_vs_Rp_R10_pos	-	-	-	-	-	-	0.655972946988421	2.5173571209338643
g6425	3336.86278714693	0.849593120506363	0.290492529972569	2.92466426102795	0.003448280362934	0.0318682658989887	Rp_R20_pos_vs_Rp_R10_pos	COG0296@1|root,KOG0470@2759|Eukaryota,3AV51@33154|Opisthokonta,3Q3MX@4751|Fungi,1GV4U@112252|Fungi incertae sedis	Alpha amylase, C-terminal all-beta domain	GLC3	K00700	ko00500,ko01100,ko01110,map00500,map01100,map01110	COG0296	0.849593120506363	2.46239743103608
g6436	543.126141468871	0.663520341910948	0.136198181002684	4.87172689845156	1.10627018125172e-06	0.0001205537113107	Rp_R20_pos_vs_Rp_R10_pos	COG0404@1|root,KOG2770@2759|Eukaryota,38BS6@33154|Opisthokonta,3NUHA@4751|Fungi,1GSA5@112252|Fungi incertae sedis	Aminomethyltransferase folate-binding domain	-	-	-	COG0404	0.663520341910948	5.956138793558466
g6470	8682.46870971322	0.686570362469333	0.148134907157548	4.63476418653392	3.57344600420377e-06	0.0002829303791375	Rp_R20_pos_vs_Rp_R10_pos	COG2147@1|root,KOG1696@2759|Eukaryota,38E34@33154|Opisthokonta,3NUT0@4751|Fungi,1GTE1@112252|Fungi incertae sedis	Ribosomal protein L19e	RPL19B	K02885	ko03010,map03010	COG2147	0.686570362469333	5.446912775827685
g6625	2423.96157252139	0.824965554183593	0.287646295553348	2.86798601941527	0.0041309378687254	0.0361696603892455	Rp_R20_pos_vs_Rp_R10_pos	28HRH@1|root,2QQ2T@2759|Eukaryota,38BNI@33154|Opisthokonta,3NW8C@4751|Fungi,1GTT2@112252|Fungi incertae sedis	lysosomal cobalamin transporter	-	K14617	ko04977,map04977		0.824965554183593	2.383951336970311
g6626	2894.23630903694	1.17174834467106	0.228186020160006	5.13505754581031	2.82057705903422e-07	4.64798995199712e-05	Rp_R20_pos_vs_Rp_R10_pos	KOG1721@1|root,KOG1721@2759|Eukaryota,3A87F@33154|Opisthokonta,3P74P@4751|Fungi	Zinc finger, C2H2 type	-	K21545	-		1.17174834467106	6.549662030717462
g6644	572.946711183428	1.56945339610921	0.291798088157446	5.37855955815027	7.50841441233733e-08	1.72940967867801e-05	Rp_R20_pos_vs_Rp_R10_pos	COG1626@1|root,KOG0602@2759|Eukaryota,38CKH@33154|Opisthokonta,3NTZ8@4751|Fungi,1GV7E@112252|Fungi incertae sedis	Trehalase	-	K01194	ko00500,ko01100,map00500,map01100	COG1626	1.56945339610921	7.124451765349505
g6791	1000.82385654131	0.833180534208311	0.17961654414961	4.63866253608754	3.50671097034401e-06	0.0002809388326399	Rp_R20_pos_vs_Rp_R10_pos	COG1997@1|root,KOG0402@2759|Eukaryota,3A5SK@33154|Opisthokonta,3P404@4751|Fungi,1GU4G@112252|Fungi incertae sedis	Ribosomal L37ae protein family	RPL43	K02921	ko03010,map03010	COG1997	0.833180534208311	5.455100028004304
g6797	673.528036265067	0.92705521126523	0.329943795568873	2.80973676036807	0.0049582035485253	0.040686030435079	Rp_R20_pos_vs_Rp_R10_pos	28KK3@1|root,2QT1I@2759|Eukaryota,39RTW@33154|Opisthokonta,3NZZ1@4751|Fungi,1GSX9@112252|Fungi incertae sedis	Domain of unknown function (DUF2828)	-	-	-		0.92705521126523	2.3046756481638457
g6803	411.005834891102	0.646787747379812	0.178494153387798	3.62357945682734	0.000290553889871	0.0060340540920041	Rp_R20_pos_vs_Rp_R10_pos	COG2058@1|root,KOG1762@2759|Eukaryota,3A5NZ@33154|Opisthokonta,3P5HS@4751|Fungi,1GU6E@112252|Fungi incertae sedis	60s Acidic ribosomal protein	-	K02942	ko03010,map03010	COG2058	0.646787747379812	3.5367733059481394
g6950	503.567581290554	0.70474659545948	0.224428234034769	3.14018687751337	0.0016884009276096	0.0200129815214733	Rp_R20_pos_vs_Rp_R10_pos	292WN@1|root,2R9TF@2759|Eukaryota,3AW7Q@33154|Opisthokonta,3Q2MJ@4751|Fungi,1GXTU@112252|Fungi incertae sedis	-	-	-	-		0.70474659545948	2.7725244179156276
g6999	641.626735037477	0.65309077060954	0.192682419457566	3.3894673548739	0.0007002854647787	0.0110891297543748	Rp_R20_pos_vs_Rp_R10_pos	COG2820@1|root,2RXRP@2759|Eukaryota,3A0J6@33154|Opisthokonta,3P1XZ@4751|Fungi,1GWMQ@112252|Fungi incertae sedis	Phosphorylase superfamily	-	K00757	ko00240,ko00983,ko01100,map00240,map00983,map01100	COG2820	0.65309077060954	3.154724887834381
g7002	2410.39431484064	0.742819882388567	0.143428995854129	5.17900775896133	2.23069192776574e-07	3.86443544306698e-05	Rp_R20_pos_vs_Rp_R10_pos	COG2051@1|root,KOG1779@2759|Eukaryota,3A63N@33154|Opisthokonta,3P557@4751|Fungi	40s ribosomal protein s27	rps27	K02978	ko03010,map03010	COG2051	0.742819882388567	6.6515604043059575
g7017	314.742249819966	0.897788815869771	0.275232019225973	3.26193448856204	0.0011065471276297	0.0149823672210602	Rp_R20_pos_vs_Rp_R10_pos	-	-	-	-	-	-	0.897788815869771	2.956030084824234
g7018	398.632499085697	0.940645008486599	0.207777093708237	4.52718339494854	5.97750612235286e-06	0.0004248066433836	Rp_R20_pos_vs_Rp_R10_pos	2F8YC@1|root,2TA3A@2759|Eukaryota,394Y6@33154|Opisthokonta,3Q21F@4751|Fungi,1GWU6@112252|Fungi incertae sedis	-	-	-	-		0.940645008486599	5.223479970393668
g7021	331.116309722189	1.17997065832297	0.200789141746312	5.87666568052675	4.186124209367571e-09	1.48857108069599e-06	Rp_R20_pos_vs_Rp_R10_pos	2E0J9@1|root,2S7ZI@2759|Eukaryota,3A8FR@33154|Opisthokonta,3P6XY@4751|Fungi,1GXEQ@112252|Fungi incertae sedis	basic region leucin zipper	-	-	-		1.17997065832297	8.378187889556187
g7123	2.51826938021148	3.50105449687726	1.28558189231273	2.72332281421524	0.0064628872885769	0.0487161218331761	Rp_R20_pos_vs_Rp_R10_pos	-	-	-	-	-	-	3.50105449687726	2.1895734180175928
g7187	2326.05108700328	1.17554609138225	0.267467293961442	4.39510219724927	1.10720651053133e-05	0.0006504918481727	Rp_R20_pos_vs_Rp_R10_pos	2C3JM@1|root,2RY0X@2759|Eukaryota,39ZYY@33154|Opisthokonta,3P1X5@4751|Fungi	-	-	-	-		1.17554609138225	4.955771369166655
g7188	326.012337233905	1.43267896709718	0.206218580004802	6.94738062430564	3.7213071414434196e-12	3.1427989354131902e-09	Rp_R20_pos_vs_Rp_R10_pos	COG0277@1|root,KOG4730@2759|Eukaryota,38E7K@33154|Opisthokonta,3NV4C@4751|Fungi,1GS39@112252|Fungi incertae sedis	D-arabinono-1,4-lactone oxidase	ALO1	K00103,K00107	ko00053,ko01100,map00053,map01100	COG0277	1.43267896709718	11.429304483612123
g7206	757.471403391555	3.30361886299167	0.610154985131278	5.41439297145279	6.14969740457249e-08	1.44939786852651e-05	Rp_R20_pos_vs_Rp_R10_pos	COG0664@1|root,KOG2793@1|root,KOG1113@2759|Eukaryota,KOG2793@2759|Eukaryota,38GS1@33154|Opisthokonta,3NU9Z@4751|Fungi,1GVVU@112252|Fungi incertae sedis	Regulatory subunit of type II PKA R-subunit	PKAR	K04739	ko04910,map04910	COG0664	3.30361886299167	7.211146253128243
g7207	486.458308250222	2.40779778232183	0.716872777784103	3.35875186914542	0.0007829533505108	0.0119141752714003	Rp_R20_pos_vs_Rp_R10_pos	COG5019@1|root,KOG2655@2759|Eukaryota,38CSA@33154|Opisthokonta,3NU9N@4751|Fungi,1GVRJ@112252|Fungi incertae sedis	Septin	spn4	K16948	-	COG5019	2.40779778232183	3.106264113062465
g7208	330.412819498629	4.11274004961896	0.398340195773232	10.3246925448625	5.44931037724955e-25	2.20904144072942e-21	Rp_R20_pos_vs_Rp_R10_pos	2CS8Q@1|root,2RAVF@2759|Eukaryota,3ASK8@33154|Opisthokonta,3PGYS@4751|Fungi	-	-	-	-		4.11274004961896	24.263658455210603
g7209	170.190507605529	3.6891047277349	0.462857243039521	7.97028626690391	1.5830723199681001e-15	2.67394107111945e-12	Rp_R20_pos_vs_Rp_R10_pos	COG5648@1|root,KOG0381@2759|Eukaryota,3982U@33154|Opisthokonta,3Q24A@4751|Fungi,1GX01@112252|Fungi incertae sedis	high mobility group	-	-	-	COG5648	3.6891047277349	14.80049924467924
g7210	1511.68173793198	4.97586717861917	0.668400199741065	7.44444298572441	9.73543063045907e-14	1.40948173891982e-10	Rp_R20_pos_vs_Rp_R10_pos	2BWW6@1|root,2S2E4@2759|Eukaryota,3A58D@33154|Opisthokonta,3Q2EH@4751|Fungi,1GXHQ@112252|Fungi incertae sedis	-	-	-	-		4.97586717861917	13.011644833430463
g7211	145.105229681048	4.03568697164902	0.289812345266032	13.9251727456416	4.4546316946585404e-44	9.0290929819034e-40	Rp_R20_pos_vs_Rp_R10_pos	KOG2897@1|root,KOG2897@2759|Eukaryota,38DRG@33154|Opisthokonta,3BCI2@33208|Metazoa	vacuolar protein sorting-associated protein 72 homolog	-	-	-		4.03568697164902	43.35118819725891
g7212	100.952191851802	3.44262013189906	0.418227495293105	8.23145338516393	1.84955497423266e-16	5.35551853896026e-13	Rp_R20_pos_vs_Rp_R10_pos	COG0477@1|root,KOG2533@2759|Eukaryota,38FD5@33154|Opisthokonta,3NU7U@4751|Fungi,1GS0R@112252|Fungi incertae sedis	Mortierella verticillata NRRL 6337	-	-	-	COG0477	3.44262013189906	15.732932755642953
g7275	1201.28687924812	1.24813017488983	0.41440360375962	3.01187094795108	0.0025964295412845	0.0265874907172739	Rp_R20_pos_vs_Rp_R10_pos	KOG1339@1|root,KOG1339@2759|Eukaryota,39SKT@33154|Opisthokonta,3NW6S@4751|Fungi,1GSUD@112252|Fungi incertae sedis	Eukaryotic aspartyl protease	-	-	-		1.24813017488983	2.585623458259193
g7370	236.02114042838	0.867928309158371	0.240214739669962	3.61313510715805	0.0003025169706876	0.0062061907680853	Rp_R20_pos_vs_Rp_R10_pos	2E7S0@1|root,2SEAU@2759|Eukaryota,38TD9@33154|Opisthokonta,3P9X0@4751|Fungi,1GXNU@112252|Fungi incertae sedis	Oligosaccharyltransferase subunit 5	-	-	-		0.867928309158371	3.51925025714624
g7417	3903.92946331827	0.977939328458739	0.216948425353273	4.50770420143078	6.55328498675781e-06	0.0004505703504041	Rp_R20_pos_vs_Rp_R10_pos	COG1928@1|root,KOG3358@2759|Eukaryota,3936Z@33154|Opisthokonta,3Q20H@4751|Fungi,1GWS1@112252|Fungi incertae sedis	Inositol 1,4,5-trisphosphate/ryanodine receptor	-	-	-	COG1928	0.977939328458739	5.1835409452004155
g7472	155.870034361108	0.704186027346886	0.213158917025582	3.30357292658966	0.0009546113685594	0.0135993035324789	Rp_R20_pos_vs_Rp_R10_pos	COG2175@1|root,KOG3889@2759|Eukaryota,39K0H@33154|Opisthokonta,3Q4D9@4751|Fungi	Gamma-butyrobetaine	-	-	-	COG2175	0.704186027346886	3.0201733978838594
g7525	4975.57612894893	0.74004926855881	0.114528794594898	6.46168739640062	1.03541825957667e-10	5.99625505810271e-08	Rp_R20_pos_vs_Rp_R10_pos	COG0091@1|root,KOG3353@2759|Eukaryota,38H3J@33154|Opisthokonta,3P1RH@4751|Fungi,1GTD3@112252|Fungi incertae sedis	Ribosomal protein L22p/L17e	RPL17B	K02880	ko03010,map03010	COG0091	0.74004926855881	9.984884180513651
g760	4302.00740848879	0.660001411156866	0.199328448079798	3.31112501760234	0.0009292168482992	0.0134158895998183	Rp_R20_pos_vs_Rp_R10_pos	KOG0637@1|root,KOG0637@2759|Eukaryota,38C87@33154|Opisthokonta,3NU40@4751|Fungi,1GRZH@112252|Fungi incertae sedis	MFS/sugar transport protein	-	K15378	-		0.660001411156866	3.0318829242947083
g7625	7704.90800316595	1.06052117860763	0.214840026251448	4.93632958956351	7.96065320066072e-07	9.38107440256931e-05	Rp_R20_pos_vs_Rp_R10_pos	COG0656@1|root,KOG1577@2759|Eukaryota,3A2G5@33154|Opisthokonta,3P2Z6@4751|Fungi,1GWJU@112252|Fungi incertae sedis	Aldo/keto reductase family	-	-	-	COG0656	1.06052117860763	6.099051295352323
g7706	272.53698245792	1.27655619827044	0.35241353298242	3.62232456701405	0.0002919674647235	0.0060510107796332	Rp_R20_pos_vs_Rp_R10_pos	2CKE7@1|root,2RZ0M@2759|Eukaryota,3A0QR@33154|Opisthokonta,3P3H3@4751|Fungi,1GVKI@112252|Fungi incertae sedis	Alginate lyase	-	-	-		1.27655619827044	3.53466554128549
g7711	2059.1284130677	1.15758533413748	0.257155985419493	4.50149092290867	6.74784474114913e-06	0.0004605120035634	Rp_R20_pos_vs_Rp_R10_pos	COG0652@1|root,KOG0865@2759|Eukaryota,39XG5@33154|Opisthokonta,3BITG@33208|Metazoa,3CT7Z@33213|Bilateria,47ZDR@7711|Chordata,495W9@7742|Vertebrata,4A78N@7898|Actinopterygii	PPIases accelerate the folding of proteins. It catalyzes the cis-trans isomerization of proline imidic peptide bonds in oligopeptides	-	-	-	COG0652	1.15758533413748	5.170834918501097
g7713	218.863693212779	0.869783511809607	0.241998312939455	3.59417179915306	0.0003254250662082	0.0065828749171408	Rp_R20_pos_vs_Rp_R10_pos	KOG0490@1|root,KOG0490@2759|Eukaryota,3944C@33154|Opisthokonta,3Q1F7@4751|Fungi,1GW13@112252|Fungi incertae sedis	Homeodomain	-	-	-		0.869783511809607	3.4875489981212393
g7719	3513.13530717304	0.812522326037593	0.171070838715094	4.74962496320481	2.03794234784789e-06	0.0001921258299931	Rp_R20_pos_vs_Rp_R10_pos	2BY57@1|root,2RWWQ@2759|Eukaryota,3AX3S@33154|Opisthokonta,3Q1XK@4751|Fungi,1GWDW@112252|Fungi incertae sedis	-	-	-	-		0.812522326037593	5.690808106083117
g7732	21.8837259985776	0.935043957805752	0.292390981284718	3.1979233890776	0.001384210487862	0.0175700886890319	Rp_R20_pos_vs_Rp_R10_pos	2E05M@1|root,2S7M4@2759|Eukaryota,3A8FF@33154|Opisthokonta,3P73Y@4751|Fungi,3QZ5I@4890|Ascomycota,3RVFJ@4891|Saccharomycetes,47DQ0@766764|Debaryomycetaceae	Mature-T-Cell Proliferation I type	CMC4	-	-		0.935043957805752	2.858797864527904
g7778	175.011001834188	0.97857458844834	0.324505963507247	3.01558275808539	0.002564859346945	0.0264401140774319	Rp_R20_pos_vs_Rp_R10_pos	COG1131@1|root,KOG0065@2759|Eukaryota,38F6P@33154|Opisthokonta,3NTZE@4751|Fungi	Belongs to the ABC transporter superfamily. ABCG family. PDR (TC 3.A.1.205) subfamily	SNQ2	K08712	ko02010,map02010	COG1131	0.97857458844834	2.590936445959775
g7846	517.803593552428	0.818893641619201	0.273289614244651	2.9964316202888	0.0027315949338576	0.0274092562942381	Rp_R20_pos_vs_Rp_R10_pos	COG1404@1|root,KOG1153@2759|Eukaryota,38H6S@33154|Opisthokonta,3PDYK@4751|Fungi,1GVC0@112252|Fungi incertae sedis	Subtilase family	-	-	-	COG1404	0.818893641619201	2.5635837014155336
g7886	1512.3460568969	0.608092020904058	0.144568833500107	4.20624560758876	2.59648050557571e-05	0.0012015539581624	Rp_R20_pos_vs_Rp_R10_pos	COG0205@1|root,KOG2440@2759|Eukaryota,38C5Z@33154|Opisthokonta,3NUSX@4751|Fungi,1GV7Y@112252|Fungi incertae sedis	Catalyzes the phosphorylation of D-fructose 6-phosphate to fructose 1,6-bisphosphate by ATP, the first committing step of glycolysis	PFK1	K00850	ko00010,ko00030,ko00051,ko00052,ko00680,ko01100,ko01110,ko01120,ko01130,ko01200,ko01230,ko03018,ko04152,ko05230,map00010,map00030,map00051,map00052,map00680,map01100,map01110,map01120,map01130,map01200,map01230,map03018,map04152,map05230	COG0205	0.608092020904058	4.5856149337477925
g7927	5357.11942940006	0.896239258839711	0.236697641150541	3.78643088491827	0.0001528265779093	0.003971335779032	Rp_R20_pos_vs_Rp_R10_pos	COG4716@1|root,2S1KN@2759|Eukaryota,39X4E@33154|Opisthokonta,3NY5J@4751|Fungi,1GVHG@112252|Fungi incertae sedis	oleate hydratase activity	-	-	-	COG4716	0.896239258839711	3.8158011114958836
g8054	138.75865717147	0.80510795548081	0.248908626307863	3.23455224281785	0.0012183362924196	0.0161190981142649	Rp_R20_pos_vs_Rp_R10_pos	2D437@1|root,2STPU@2759|Eukaryota,3AQR2@33154|Opisthokonta,3PFCW@4751|Fungi,1GVBR@112252|Fungi incertae sedis	ubiE/COQ5 methyltransferase family	-	-	-		0.80510795548081	2.9142328186132445
g8083	72.4950479823184	0.796455159445767	0.241091971431179	3.30353248479333	0.0009547490713265	0.0135993035324789	Rp_R20_pos_vs_Rp_R10_pos	-	-	-	-	-	-	0.796455159445767	3.0201107553877136
g8105	190.879138627062	0.703481394966709	0.242806832737866	2.89728829717979	0.003764036828013	0.0338629660306239	Rp_R20_pos_vs_Rp_R10_pos	COG5059@1|root,KOG0241@2759|Eukaryota	microtubule motor activity	-	-	-	COG5059	0.703481394966709	2.4243461360087073
g8109	237.735857088927	0.67807843245098	0.161073242594196	4.20975216944825	2.5565096179689e-05	0.0011939606784933	Rp_R20_pos_vs_Rp_R10_pos	2B15E@1|root,2S09K@2759|Eukaryota,3A5PZ@33154|Opisthokonta,3Q1FG@4751|Fungi,1GUP1@112252|Fungi incertae sedis	Hypothetical protein FLILHELTA	-	-	-		0.67807843245098	4.592352569054024
g8132	44.1385241779467	0.809313799142415	0.26859653039666	3.0131208245588	0.002585759461399	0.0265476585975554	Rp_R20_pos_vs_Rp_R10_pos	-	-	-	-	-	-	0.809313799142415	2.5874118775398567
g815	164.666787867383	1.78879103865321	0.3410540593321	5.24489003929839	1.56375561741681e-07	2.99016628390768e-05	Rp_R20_pos_vs_Rp_R10_pos	COG0142@1|root,KOG0777@2759|Eukaryota,38B3Z@33154|Opisthokonta,3NVHG@4751|Fungi,1GVW1@112252|Fungi incertae sedis	Polyprenyl synthetase	-	K00804	ko00900,ko01100,ko01110,ko01130,map00900,map01100,map01110,map01130	COG0142	1.78879103865321	6.805831117197011
g8160	5.68360712628964	6.19362072209166	1.3757831773243	4.50188723352277	6.73527163554595e-06	0.0004605120035634	Rp_R20_pos_vs_Rp_R10_pos	-	-	-	-	-	-	6.19362072209166	5.171644884359736
g82	847.740197374546	0.762972672745319	0.22918597906201	3.32905475224942	0.0008714127173569	0.0128269167524384	Rp_R20_pos_vs_Rp_R10_pos	2EMGE@1|root,2SR55@2759|Eukaryota,3A6QR@33154|Opisthokonta,3P6CI@4751|Fungi,1GWJ5@112252|Fungi incertae sedis	-	-	-	-		0.762972672745319	3.05977610628043
g8209	500.818853999383	1.53905157577004	0.256047311331506	6.01080936084277	1.84599381501818e-09	7.63600992583746e-07	Rp_R20_pos_vs_Rp_R10_pos	COG0702@1|root,2S8P8@2759|Eukaryota,39QS3@33154|Opisthokonta,3Q6TH@4751|Fungi,1GYAC@112252|Fungi incertae sedis	NmrA-like family	-	-	-	COG0702	1.53905157577004	8.733769758406519
g8289	64.505168538985	0.656361931595976	0.186259800015728	3.52390548868061	0.0004252358971505	0.0079365620620122	Rp_R20_pos_vs_Rp_R10_pos	2E6AE@1|root,2SD10@2759|Eukaryota,3AC62@33154|Opisthokonta	-	-	-	-		0.656361931595976	3.3713700807519116
g833	814.192575421597	0.602118905310592	0.137293391849151	4.38563646218429	1.15647128720021e-05	0.0006712019317493	Rp_R20_pos_vs_Rp_R10_pos	2CYY7@1|root,2S76V@2759|Eukaryota,3A8KR@33154|Opisthokonta,3P6UN@4751|Fungi,1GXMA@112252|Fungi incertae sedis	ATP synthase subunit H	VMA9	K02153	ko00190,ko01100,ko04145,ko04721,ko04966,ko05110,ko05120,ko05323,map00190,map01100,map04145,map04721,map04966,map05110,map05120,map05323		0.602118905310592	4.93686514539687
g8344	238.19336346293	1.4321264759957	0.298933472614476	4.79078660368911	1.66128738732879e-06	0.000167525542556	Rp_R20_pos_vs_Rp_R10_pos	29408@1|root,2RAX4@2759|Eukaryota,3AXBQ@33154|Opisthokonta,3Q29D@4751|Fungi,1GX8F@112252|Fungi incertae sedis	PH domain	-	-	-		1.4321264759957	5.779555232127239
g8371	3098.06336531874	0.687503136710339	0.117955682901086	5.82848676554956	5.593223170832041e-09	1.92150916016262e-06	Rp_R20_pos_vs_Rp_R10_pos	COG1004@1|root,KOG2666@2759|Eukaryota,38BE6@33154|Opisthokonta,3NWU3@4751|Fungi,1GS1W@112252|Fungi incertae sedis	UDP binding domain	-	K00012	ko00040,ko00053,ko00520,ko01100,map00040,map00053,map00520,map01100	COG1004	0.687503136710339	8.252337851880897
g839	3041.11969162132	0.618664356635395	0.142006837313629	4.35658147409512	1.32109531708387e-05	0.0007449496026016	Rp_R20_pos_vs_Rp_R10_pos	COG1358@1|root,KOG3406@2759|Eukaryota,3A22P@33154|Opisthokonta,3P1R7@4751|Fungi,1GTP1@112252|Fungi incertae sedis	Ribosomal protein L7Ae/L30e/S12e/Gadd45 family	RPS12	K02951	ko03010,map03010	COG1358	0.618664356635395	4.879065846889508
g8703	25.9533299898111	1.06445590619211	0.337791193090196	3.15122456702974	0.0016258742959897	0.0196627960056185	Rp_R20_pos_vs_Rp_R10_pos	28JYB@1|root,2QSCR@2759|Eukaryota	wax ester synthase activity	-	-	-		1.06445590619211	2.7889130347987625
g8706	3.68913149179828	2.55083024839212	0.840600126552178	3.03453469470039	0.0024090704479684	0.0253396206070949	Rp_R20_pos_vs_Rp_R10_pos	-	-	-	-	-	-	2.55083024839212	2.6181504998287264
g8708	997.232676933825	0.646323592250558	0.17178481384149	3.76240237886766	0.0001682890043976	0.0042135897844123	Rp_R20_pos_vs_Rp_R10_pos	KOG0118@1|root,KOG0988@1|root,KOG0118@2759|Eukaryota,KOG0988@2759|Eukaryota,38HE1@33154|Opisthokonta,3NV3Z@4751|Fungi,1GV8S@112252|Fungi incertae sedis	RNA dependent RNA polymerase	-	K11699	-		0.646323592250558	3.773944258863442
g8709	1427.55351198896	1.02183557151611	0.212349006956422	4.81205721732339	1.49384569158894e-06	0.0001521545644362	Rp_R20_pos_vs_Rp_R10_pos	2CF1D@1|root,2RURM@2759|Eukaryota,394JG@33154|Opisthokonta,3Q1NY@4751|Fungi,1GVBW@112252|Fungi incertae sedis	GAL4-like Zn(II)2Cys6 (or C6 zinc) binuclear cluster DNA-binding domain	-	-	-		1.02183557151611	5.82569426112338
g8733	3173.32771320024	0.702622442903377	0.245001490430352	2.86782925960655	0.0041329850754559	0.0361696603892455	Rp_R20_pos_vs_Rp_R10_pos	COG1877@1|root,KOG1050@2759|Eukaryota,38CEK@33154|Opisthokonta,3NU3V@4751|Fungi,1GW5U@112252|Fungi incertae sedis	Glycosyltransferase family 20	-	-	-	COG1877	0.702622442903377	2.3837361629880354
g8755	1344.46118866128	0.721592753869546	0.173924985409386	4.14887344777436	3.34115443379237e-05	0.0014260779883952	Rp_R20_pos_vs_Rp_R10_pos	KOG2524@1|root,KOG2524@2759|Eukaryota,39J22@33154|Opisthokonta,3Q3EN@4751|Fungi,1GTJV@112252|Fungi incertae sedis	Potential Queuosine, Q, salvage protein family	-	-	-		0.721592753869546	4.476103450074595
g88	3927.30678323795	0.704492462165235	0.196841410793615	3.57898502822601	0.0003449312256874	0.0068668948643985	Rp_R20_pos_vs_Rp_R10_pos	COG0240@1|root,KOG2711@2759|Eukaryota,38E7F@33154|Opisthokonta,3NVN7@4751|Fungi,1GV1W@112252|Fungi incertae sedis	NAD-dependent glycerol-3-phosphate dehydrogenase C-terminus	-	-	-	COG0240	0.704492462165235	3.4622674883525684
g8822	61.8192316894549	4.10966139631423	0.500895047438858	8.20463571625926	2.31291110644071e-16	5.860049402055849e-13	Rp_R20_pos_vs_Rp_R10_pos	COG5032@1|root,KOG0891@2759|Eukaryota,39P1Q@33154|Opisthokonta,3P0JF@4751|Fungi,1GRY3@112252|Fungi incertae sedis	NUC194	-	-	-	COG5032	4.10966139631423	15.635841058420107
g8902	77.6041210575011	0.997599118688395	0.260821690617341	3.82483188544315	0.0001308613522992	0.0036067653750089	Rp_R20_pos_vs_Rp_R10_pos	29MGB@1|root,2RUSD@2759|Eukaryota,3ANIG@33154|Opisthokonta,3Q2EV@4751|Fungi,1GXI9@112252|Fungi incertae sedis	LysM domain	-	-	-		0.997599118688395	3.883188596088352
g8904	84.716646105175	0.62752350765769	0.189343472466454	3.31420724191518	0.0009190336315686	0.0133056376273323	Rp_R20_pos_vs_Rp_R10_pos	2AJK4@1|root,2RZ7D@2759|Eukaryota,395PN@33154|Opisthokonta,3Q2T5@4751|Fungi,1GY0Q@112252|Fungi incertae sedis	Protein of unknown function (DUF3767)	-	-	-		0.62752350765769	3.036668595537275
g8927	572.62261665849	0.972566130381516	0.295260794065656	3.29392235585891	0.0009879978586217	0.0138874678199752	Rp_R20_pos_vs_Rp_R10_pos	COG0488@1|root,KOG0062@2759|Eukaryota,38HM3@33154|Opisthokonta,3NVJB@4751|Fungi,1GT4A@112252|Fungi incertae sedis	Mortierella verticillata NRRL 6337	-	K06158	-	COG0488	0.972566130381516	3.0052439966975815
g9020	532.521345041896	0.997343520128612	0.249416672308623	3.99870430030643	6.36901914053995e-05	0.0021954702204014	Rp_R20_pos_vs_Rp_R10_pos	KOG3764@1|root,KOG3764@2759|Eukaryota,39JDB@33154|Opisthokonta,3NY2M@4751|Fungi,1GVZN@112252|Fungi incertae sedis	MFS/sugar transport protein	-	-	-		0.997343520128612	4.195927445945805
g9082	385.948991606444	0.685536101598366	0.143653229607779	4.77215934142315	1.8226121639448e-06	0.000178466308942	Rp_R20_pos_vs_Rp_R10_pos	COG2761@1|root,2QTH7@2759|Eukaryota,39TRX@33154|Opisthokonta,3NY9M@4751|Fungi,1GXGS@112252|Fungi incertae sedis	DSBA-like thioredoxin domain	-	-	-	COG2761	0.685536101598366	5.739305735611697
g9180	1283.74864655107	1.58685694640957	0.354703738273712	4.47375309358892	7.68584869907635e-06	0.000499309190005	Rp_R20_pos_vs_Rp_R10_pos	COG0726@1|root,2S2CW@2759|Eukaryota,39Z6D@33154|Opisthokonta,3P1A4@4751|Fungi,1GVJC@112252|Fungi incertae sedis	Mortierella verticillata NRRL 6337	-	-	-	COG0726	1.58685694640957	5.114308169156475
g9201	1831.43683011123	0.611700171281375	0.170382080018739	3.59016729467148	0.0003304657951404	0.0066471112954399	Rp_R20_pos_vs_Rp_R10_pos	2CWJX@1|root,2RUQZ@2759|Eukaryota,3992N@33154|Opisthokonta,3Q23B@4751|Fungi,1GWXV@112252|Fungi incertae sedis	helix loop helix domain	-	-	-		0.611700171281375	3.4808734854991714
g9295	206.417231278786	0.811053754282401	0.295870806947819	2.74124291831685	0.0061207237455166	0.0471177172798625	Rp_R20_pos_vs_Rp_R10_pos	COG0685@1|root,2QR1E@2759|Eukaryota,38E3T@33154|Opisthokonta,3NW1F@4751|Fungi,1GSN2@112252|Fungi incertae sedis	Peroxidase	CCP1	K00428	-	COG0685	0.811053754282401	2.213197221628931
g9311	4009.30720943377	1.00020477882482	0.239115250288818	4.18294014127794	2.8776317818751e-05	0.0012819059030071	Rp_R20_pos_vs_Rp_R10_pos	KOG1695@1|root,KOG1695@2759|Eukaryota,38QJS@33154|Opisthokonta,3P08N@4751|Fungi,1GWTM@112252|Fungi incertae sedis	Glutathione S-transferase, C-terminal domain	-	K00799,K04097	ko00480,ko00590,ko00980,ko00982,ko00983,ko01100,ko01524,ko05200,ko05204,ko05225,ko05418,map00480,map00590,map00980,map00982,map00983,map01100,map01524,map05200,map05204,map05225,map05418		1.00020477882482	4.5409647786171385
g9312	146.689454986376	0.89113472414823	0.311433331873781	2.86139803593467	0.0042177715045857	0.0365363104876393	Rp_R20_pos_vs_Rp_R10_pos	2CSB7@1|root,2RB4X@2759|Eukaryota,394SB@33154|Opisthokonta,3Q1UW@4751|Fungi,1GW56@112252|Fungi incertae sedis	GPR1/FUN34/yaaH family	-	-	-		0.89113472414823	2.3749169516201225
g9328	60.4622956715619	0.636987093544882	0.180267057515478	3.53357458830318	0.000409980389399	0.0077662546847939	Rp_R20_pos_vs_Rp_R10_pos	COG5227@1|root,KOG1769@2759|Eukaryota,3A3FU@33154|Opisthokonta,3P5B7@4751|Fungi,1GU5W@112252|Fungi incertae sedis	Ubiquitin homologues	SMT3	K12160	ko03013,ko05418,map03013,map05418	COG5227	0.636987093544882	3.3872369164009704
g9331	113.015598365032	1.0844632381283	0.214541377354394	5.05479759429769	4.30847453037496e-07	5.9407122623245e-05	Rp_R20_pos_vs_Rp_R10_pos	2CGAZ@1|root,2TAHX@2759|Eukaryota,395GI@33154|Opisthokonta,3Q2K4@4751|Fungi,1GXRR@112252|Fungi incertae sedis	-	-	-	-		1.0844632381283	6.365676470050497
g934	109.541072925977	0.937274444022205	0.270845978557358	3.46054406646364	0.0005390849941154	0.0093310962815768	Rp_R20_pos_vs_Rp_R10_pos	COG2801@1|root,KOG0017@2759|Eukaryota,3AFVE@33154|Opisthokonta,3PCPI@4751|Fungi,1GXN4@112252|Fungi incertae sedis	Integrase core domain	-	-	-	COG2801	0.937274444022205	3.268342756955596
g9352	1762.35849647608	0.821264822360047	0.143648703864511	5.71717530521305	1.08309364468614e-08	3.3262462248702e-06	Rp_R20_pos_vs_Rp_R10_pos	COG5258@1|root,KOG0463@2759|Eukaryota,38CTU@33154|Opisthokonta,3NUYB@4751|Fungi,1GSDZ@112252|Fungi incertae sedis	Elongation factor Tu domain 2	-	-	-	COG5258	0.821264822360047	7.965333992486171
g9419	19.2392822833704	1.3305339174993	0.354298235895935	3.75540655497394	0.0001730603229302	0.0042725452929024	Rp_R20_pos_vs_Rp_R10_pos	COG2801@1|root,KOG0017@2759|Eukaryota,38F42@33154|Opisthokonta	retrotransposable element Tf2 155 kDa protein type 1-like	-	-	-	COG2801	1.3305339174993	3.7618024902276366
g9420	156.274733886432	0.778557787302791	0.140803311002327	5.52939971198492	3.21328434742207e-08	8.52806680087224e-06	Rp_R20_pos_vs_Rp_R10_pos	2D8H7@1|root,2TA8F@2759|Eukaryota,3954N@33154|Opisthokonta,3Q28N@4751|Fungi,1GX73@112252|Fungi incertae sedis	-	-	-	-		0.778557787302791	7.493050841503485
g9421	32.4135264080092	1.09469795642913	0.311006462438775	3.519855979342	0.0004317811857211	0.0079779150896836	Rp_R20_pos_vs_Rp_R10_pos	2CZ7S@1|root,2S8Y2@2759|Eukaryota,3APF4@33154|Opisthokonta,3PEUS@4751|Fungi,1GWZQ@112252|Fungi incertae sedis	DDE superfamily endonuclease	-	-	-		1.09469795642913	3.364736285381879
g9427	3420.90773237399	0.845544979051141	0.237431151638862	3.56122174034363	0.0003691331731544	0.0072225301525414	Rp_R20_pos_vs_Rp_R10_pos	COG5091@1|root,KOG2513@1|root,KOG1309@2759|Eukaryota,KOG2513@2759|Eukaryota,38FVF@33154|Opisthokonta,3NW0E@4751|Fungi,1GT0J@112252|Fungi incertae sedis	Calcium-activated chloride channel	-	K19327	-	COG5091	0.845544979051141	3.432816923998259
g9440	3596.9288870108	0.652559617976381	0.156927663343182	4.15834661699711	3.20559363455871e-05	0.0013794942118656	Rp_R20_pos_vs_Rp_R10_pos	COG2058@1|root,KOG3449@2759|Eukaryota,3A5KC@33154|Opisthokonta,3P569@4751|Fungi,1GU9D@112252|Fungi incertae sedis	Mortierella verticillata NRRL 6337 large subunit ribosomal protein LP2 (109 aa)	RPP2B	K02943	ko03010,map03010	COG2058	0.652559617976381	4.49409153296579
g9447	5252.43180015413	0.670369744644221	0.225667265716629	2.97061136676334	0.0029720762386158	0.0290318136291586	Rp_R20_pos_vs_Rp_R10_pos	COG0308@1|root,KOG1046@2759|Eukaryota,3AHKZ@33154|Opisthokonta,3PCW3@4751|Fungi	Allomyces macrogynus ATCC 38327	-	-	-	COG0308	0.670369744644221	2.5269400544049065
g9456	223.65256307552	0.639999208874563	0.199646362063424	3.20566426685625	0.0013475110933964	0.0173271100428393	Rp_R20_pos_vs_Rp_R10_pos	KOG0756@1|root,KOG0756@2759|Eukaryota,394VN@33154|Opisthokonta,3Q1YS@4751|Fungi,1GWHM@112252|Fungi incertae sedis	Mitochondrial carrier protein	-	-	-		0.639999208874563	2.8704676507935347
g9545	737.899085753784	0.735176915296722	0.195168683875268	3.76687950494441	0.0001653007316113	0.0041620876137034	Rp_R20_pos_vs_Rp_R10_pos	KOG0033@1|root,KOG0033@2759|Eukaryota,38FV7@33154|Opisthokonta,3BF3D@33208|Metazoa,3CSTU@33213|Bilateria,41TNN@6656|Arthropoda,3SHUS@50557|Insecta,444TM@7088|Lepidoptera	Domain of unknown function (DUF4440)	-	-	-		0.735176915296722	3.781725224262507
g9551	345.630818899019	1.39130003737096	0.463714225032424	3.0003393518361	0.0026967896821172	0.0271676093771539	Rp_R20_pos_vs_Rp_R10_pos	COG0175@1|root,KOG0189@2759|Eukaryota,38ZVC@33154|Opisthokonta,3NVJM@4751|Fungi,1GS7H@112252|Fungi incertae sedis	Phosphoadenosine phosphosulfate reductase family	MET16	K00390	ko00920,ko01100,ko01120,map00920,map01100,map01120	COG0175	1.39130003737096	2.569152922089034
g9590	48.2868085079268	0.811388099851905	0.187705566304481	4.32266403083507	1.54156391881006e-05	0.0008259611505117	Rp_R20_pos_vs_Rp_R10_pos	2E577@1|root,2SC1G@2759|Eukaryota,3ACS0@33154|Opisthokonta,3P8S4@4751|Fungi,1GUP6@112252|Fungi incertae sedis	-	-	-	-		0.811388099851905	4.812038463145722
g9593	871.720428290201	1.25821356653635	0.213083805619	5.90478268811321	3.5311189675410405e-09	1.30131364278344e-06	Rp_R20_pos_vs_Rp_R10_pos	2D8HP@1|root,2TAAR@2759|Eukaryota,3957W@33154|Opisthokonta,3Q2BX@4751|Fungi,1GXCV@112252|Fungi incertae sedis	Life-span regulatory factor	-	-	-		1.25821356653635	8.452087650299767
g9782	3352.59118928097	0.643141407271991	0.135293527849651	4.7536746028731	1.99752439652245e-06	0.0001891954298743	Rp_R20_pos_vs_Rp_R10_pos	COG0091@1|root,KOG3353@2759|Eukaryota,38H3J@33154|Opisthokonta,3P1RH@4751|Fungi,1GTD3@112252|Fungi incertae sedis	Ribosomal protein L22p/L17e	RPL17B	K02880	ko03010,map03010	COG0091	0.643141407271991	5.699507907778489
g9897	8811.72688427892	0.829762740552743	0.240133021368395	3.45542956076741	0.0005494167290945	0.0094373963406924	Rp_R20_pos_vs_Rp_R10_pos	28IT5@1|root,2QR4F@2759|Eukaryota,38H7X@33154|Opisthokonta,3NX9C@4751|Fungi,1GV30@112252|Fungi incertae sedis	Protein of unknown function (DUF1688)	-	-	-		0.829762740552743	3.2600981209569264
