# Supplementary material for: Induced endosymbiosis between a fungus and bacterium reveals a shift from antagonism to commensalism
Source: Nat Commun. 2025 Nov 28;16:10717. doi: 10.1038/s41467-025-65741-9 (PMC12663227; doi:10.1038/s41467-025-65741-9)
Supplement: Supplementary file 12 — Source Data [file 41467_2025_65741_MOESM12_ESM.zip › Source_Data/Supplementary_Figure_10/Both_Down.tsv]

#term ID	term description	observed gene count	background gene count	strength	signal	false discovery rate	matching proteins in your network (IDs)	matching proteins in your network (labels)
GO:0005506	Iron ion binding	8	163	1.19	0.98	0.00017	STRG0A18OCV.g10509.t1,STRG0A18OCV.g19115.t1,STRG0A18OCV.g2107.t1,STRG0A18OCV.g2107.t2,STRG0A18OCV.g22621.t1,STRG0A18OCV.g33.t1,STRG0A18OCV.g4220.t1,STRG0A18OCV.g7521.t1	g10509.t1,g19115.t1,g2107.t1,g2107.t2,g22621.t1,g33.t1,g4220.t1,g7521.t1
GO:0016705	Oxidoreductase activity, acting on paired donors, with incorporation or reduction of molecular oxygen	8	169	1.17	0.97	0.00017	STRG0A18OCV.g10509.t1,STRG0A18OCV.g19115.t1,STRG0A18OCV.g2107.t1,STRG0A18OCV.g2107.t2,STRG0A18OCV.g22621.t1,STRG0A18OCV.g33.t1,STRG0A18OCV.g4220.t1,STRG0A18OCV.g7521.t1	g10509.t1,g19115.t1,g2107.t1,g2107.t2,g22621.t1,g33.t1,g4220.t1,g7521.t1
GO:0004497	Monooxygenase activity	7	137	1.2	0.93	0.00030	STRG0A18OCV.g10509.t1,STRG0A18OCV.g19115.t1,STRG0A18OCV.g2107.t1,STRG0A18OCV.g2107.t2,STRG0A18OCV.g22621.t1,STRG0A18OCV.g4220.t1,STRG0A18OCV.g7521.t1	g10509.t1,g19115.t1,g2107.t1,g2107.t2,g22621.t1,g4220.t1,g7521.t1
GO:0020037	Heme binding	7	146	1.18	0.91	0.00034	STRG0A18OCV.g10509.t1,STRG0A18OCV.g19115.t1,STRG0A18OCV.g2107.t1,STRG0A18OCV.g2107.t2,STRG0A18OCV.g22621.t1,STRG0A18OCV.g4220.t1,STRG0A18OCV.g7521.t1	g10509.t1,g19115.t1,g2107.t1,g2107.t2,g22621.t1,g4220.t1,g7521.t1
GO:0004737	Pyruvate decarboxylase activity	2	2	2.5	0.51	0.0226	STRG0A18OCV.g16125.t1,STRG0A18OCV.g21543.t1	g16125.t1,g21543.t1
GO:0042736	NADH kinase activity	2	3	2.32	0.46	0.0322	STRG0A18OCV.g18346.t1,STRG0A18OCV.g18346.t2	g18346.t1,g18346.t2
