# Supplementary material for: Induced endosymbiosis between a fungus and bacterium reveals a shift from antagonism to commensalism
Source: Nat Commun. 2025 Nov 28;16:10717. doi: 10.1038/s41467-025-65741-9 (PMC12663227; doi:10.1038/s41467-025-65741-9)
Supplement: Supplementary file 12 — Source Data [file 41467_2025_65741_MOESM12_ESM.zip › Source_Data/Supplementary_Figure_10/Both_Up.tsv]

#term ID	term description	observed gene count	background gene count	strength	signal	false discovery rate	matching proteins in your network (IDs)	matching proteins in your network (labels)
GO:0006022	Aminoglycan metabolic process	9	105	1.02	0.69	0.0017	STRG0A18OCV.g11349.t1,STRG0A18OCV.g1290.t1,STRG0A18OCV.g16104.t1,STRG0A18OCV.g18254.t1,STRG0A18OCV.g19818.t1,STRG0A18OCV.g20553.t1,STRG0A18OCV.g20553.t2,STRG0A18OCV.g3874.t1,STRG0A18OCV.g9150.t1	g11349.t1,g1290.t1,g16104.t1,g18254.t1,g19818.t1,g20553.t1,g20553.t2,g3874.t1,g9150.t1
GO:0006023	Aminoglycan biosynthetic process	7	68	1.1	0.58	0.0057	STRG0A18OCV.g11349.t1,STRG0A18OCV.g1290.t1,STRG0A18OCV.g16104.t1,STRG0A18OCV.g18254.t1,STRG0A18OCV.g20553.t1,STRG0A18OCV.g20553.t2,STRG0A18OCV.g9150.t1	g11349.t1,g1290.t1,g16104.t1,g18254.t1,g20553.t1,g20553.t2,g9150.t1
GO:0006030	Chitin metabolic process	7	93	0.96	0.41	0.0256	STRG0A18OCV.g11349.t1,STRG0A18OCV.g1290.t1,STRG0A18OCV.g18254.t1,STRG0A18OCV.g19818.t1,STRG0A18OCV.g20553.t1,STRG0A18OCV.g20553.t2,STRG0A18OCV.g3874.t1	g11349.t1,g1290.t1,g18254.t1,g19818.t1,g20553.t1,g20553.t2,g3874.t1
GO:0045719	Negative regulation of glycogen biosynthetic process	4	16	1.48	0.43	0.0256	STRG0A18OCV.g12197.t1,STRG0A18OCV.g23040.t1,STRG0A18OCV.g3725.t1,STRG0A18OCV.g9596.t1	g12197.t1,g23040.t1,g3725.t1,g9596.t1
GO:0006038	Cell wall chitin biosynthetic process	5	49	1.1	0.37	0.0399	STRG0A18OCV.g11349.t1,STRG0A18OCV.g1290.t1,STRG0A18OCV.g18254.t1,STRG0A18OCV.g20553.t1,STRG0A18OCV.g20553.t2	g11349.t1,g1290.t1,g18254.t1,g20553.t1,g20553.t2
GO:0007193	Adenylate cyclase-inhibiting G protein-coupled receptor signaling pathway	3	8	1.66	0.39	0.0399	STRG0A18OCV.g19907.t1,STRG0A18OCV.g20271.t1,STRG0A18OCV.g20271.t2	g19907.t1,g20271.t1,g20271.t2
GO:0007214	Gamma-aminobutyric acid signaling pathway	3	8	1.66	0.39	0.0399	STRG0A18OCV.g19907.t1,STRG0A18OCV.g20271.t1,STRG0A18OCV.g20271.t2	g19907.t1,g20271.t1,g20271.t2
