# Supplementary material for: Induced endosymbiosis between a fungus and bacterium reveals a shift from antagonism to commensalism
Source: Nat Commun. 2025 Nov 28;16:10717. doi: 10.1038/s41467-025-65741-9 (PMC12663227; doi:10.1038/s41467-025-65741-9)
Supplement: Supplementary file 12 — Source Data [file 41467_2025_65741_MOESM12_ESM.zip › Source_Data/Supplementary_Figure_2/sourcedata_SF2a.xlsx]

## Sheet: Sheet1
deltaT_h_01	Voxel_01
0	82265
0.254722	96386
0.505278	74709
0.755278	74900
1.00528	77014
1.25528	77643
1.50528	80456
1.75528	82355
2.00528	85255
2.25528	86476
2.50528	89672
2.75528	94396
3.00528	97110
3.25528	100785
3.50528	102492
3.75528	106439
4.00528	110883
4.25528	115731
4.50528	122566
4.75528	128640
5.00528	133185
5.25528	142797
5.50528	149125
5.75528	159628
6.00528	170499
6.25528	185466
6.50528	198059
6.75528	215251
7.00528	232874
7.25528	252996
7.50528	275207
7.75528	299683
8.00528	324655
8.25528	356199
8.50528	392785
8.75528	429074
9.00528	474723
9.25528	527605
9.50528	580075
9.75528	641601
10.0053	711188
10.2553	788632
10.5053	875487
10.7553	953391
11.0053	1060642
