# Supplementary material for: Induced endosymbiosis between a fungus and bacterium reveals a shift from antagonism to commensalism
Source: Nat Commun. 2025 Nov 28;16:10717. doi: 10.1038/s41467-025-65741-9 (PMC12663227; doi:10.1038/s41467-025-65741-9)
Supplement: Supplementary file 12 — Source Data [file 41467_2025_65741_MOESM12_ESM.zip › Source_Data/Supplementary_Figure_2/sourcedata_SF2b.xlsx]

## Sheet: Sheet1
Time_h	R. pickettii_mean	R. pickettii_std	Blank_mean	Blank_std
0	0.0932083	0.00233031	0.0461667	0.00136404
0.25	0.100671	0.00269903	0.0479	0.00380359
0.5	0.103675	0.00278899	0.046525	0.00137585
0.75	0.108608	0.00272108	0.04635	0.00146815
1	0.113863	0.00290095	0.04645	0.00138137
1.25	0.119842	0.00320311	0.0463917	0.00144251
1.5	0.127108	0.00335312	0.046475	0.00140008
1.75	0.134825	0.0037255	0.0464833	0.00133337
2	0.143867	0.00454721	0.0464917	0.0012154
2.25	0.154892	0.00484166	0.0465417	0.00135006
2.5	0.16515	0.00528789	0.046525	0.00137783
2.75	0.177671	0.00663322	0.0465	0.00143717
3	0.191354	0.00661369	0.0465	0.00147648
3.25	0.208329	0.00966407	0.0465917	0.0012852
3.5	0.224208	0.0114421	0.0466083	0.00139249
3.75	0.241962	0.0121801	0.0464917	0.00141322
4	0.263092	0.014142	0.0465167	0.00142945
4.25	0.283375	0.0145693	0.0466	0.00140712
4.5	0.310425	0.0169024	0.0466083	0.0012774
4.75	0.34075	0.020105	0.0466417	0.00150663
5	0.365096	0.022676	0.046725	0.00146544
5.25	0.390779	0.0271918	0.0466333	0.00146494
5.5	0.410846	0.0268898	0.04665	0.00136881
5.75	0.432488	0.0301279	0.046775	0.00135252
6	0.451367	0.0295621	0.0467833	0.00129463
6.25	0.465992	0.0273	0.046675	0.00135454
6.5	0.484658	0.0273159	0.0467667	0.00131449
6.75	0.500946	0.0210728	0.0467833	0.00118922
7	0.518417	0.0193253	0.046825	0.00145548
7.25	0.528246	0.0181325	0.0474417	0.00129857
7.5	0.558937	0.0222589	0.04745	0.0013899
7.75	0.571579	0.0195858	0.0474083	0.00137673
8	0.582712	0.0148905	0.0474	0.00146908
8.25	0.595313	0.0176903	0.047375	0.00136723
8.5	0.607858	0.0164414	0.0474	0.00140971
8.75	0.622017	0.0144526	0.0472917	0.00148168
9	0.634083	0.018201	0.0473667	0.00135803
9.25	0.643246	0.0211324	0.0474083	0.00147984
9.5	0.648442	0.0222086	0.0473833	0.00139403
9.75	0.655396	0.0224993	0.0474167	0.00151947
10	0.663533	0.0256215	0.0474583	0.0013372
10.25	0.666417	0.0233076	0.0474333	0.00135937
10.5	0.673296	0.0243275	0.0473833	0.00144966
10.75	0.676983	0.0214736	0.047425	0.00143154
11	0.681454	0.0203885	0.0474417	0.00141515
11.25	0.686725	0.0202252	0.04745	0.00139512
11.5	0.693738	0.0216127	0.0475167	0.00139403
11.75	0.700996	0.0224741	0.0475833	0.00129673
12	0.706746	0.0233612	0.0474583	0.00146067
12.25	0.710046	0.0209215	0.0475167	0.00138356
12.5	0.714721	0.0184156	0.0474917	0.0013514
12.75	0.722592	0.0208002	0.0474917	0.00128024
13	0.727758	0.0204251	0.0475167	0.00138488
13.25	0.73155	0.0180406	0.0476667	0.0013806
13.5	0.739058	0.0194809	0.0475167	0.00140184
13.75	0.7455	0.021232	0.0476667	0.00138914
14	0.750467	0.0194207	0.04765	0.00132905
14.25	0.756079	0.0205287	0.0476417	0.00129436
14.5	0.76285	0.0223961	0.0477	0.00154684
14.75	0.7667	0.0202684	0.0475833	0.00139989
15	0.773008	0.0216185	0.047625	0.00141108
15.25	0.776896	0.019928	0.0476417	0.00148291
15.5	0.781533	0.0198947	0.0476667	0.00147175
15.75	0.787717	0.02034	0.0477417	0.00133856
16	0.793558	0.0211587	0.04755	0.00151508
16.25	0.798633	0.0229238	0.047625	0.00147533
16.5	0.803767	0.0232141	0.0476333	0.00137003
16.75	0.809992	0.027871	0.0476083	0.00140289
17	0.815721	0.0302625	0.0476333	0.00122499
17.25	0.820992	0.0307019	0.0476167	0.00132035
17.5	0.8191	0.0220104	0.0477833	0.00156428
17.75	0.8253	0.0241957	0.047725	0.00137783
18	0.830146	0.0248603	0.0476167	0.00132035
18.25	0.833667	0.0237424	0.0477583	0.00145568
18.5	0.836917	0.0227121	0.0477583	0.00129717
18.75	0.843587	0.0252788	0.0477667	0.00146618
19	0.849383	0.0280018	0.0477333	0.00124414
19.25	0.850979	0.0239542	0.0476583	0.00142475
19.5	0.854479	0.0234517	0.0476667	0.0013303
19.75	0.861517	0.026817	0.0476417	0.00134669
20	0.862942	0.0244378	0.0476667	0.00137994
20.25	0.866112	0.0236915	0.0476667	0.00140346
20.5	0.868696	0.0292737	0.0476667	0.00139175
20.75	0.875146	0.0252768	0.0477417	0.00139183
21	0.879088	0.025035	0.0477	0.00140583
21.25	0.883546	0.026398	0.0476583	0.0014444
21.5	0.888346	0.0281215	0.0477	0.00127065
21.75	0.893646	0.0297275	0.04765	0.00139251
22	0.895662	0.0288498	0.0476417	0.00145193
22.25	0.898292	0.032276	0.04765	0.00137939
22.5	0.904542	0.0297143	0.0476667	0.00143295
22.75	0.907729	0.0293379	0.0475917	0.00143999
23	0.910775	0.028865	0.0475917	0.00140613
23.25	0.918017	0.0336146	0.047625	0.00139227
23.5	0.914721	0.0253589	0.0476333	0.00133098
23.75	0.920187	0.0273314	0.0475167	0.00148252
24	0.925046	0.0281758	0.047525	0.00152204
24.25	0.928767	0.0290136	0.0475833	0.00145467
24.5	0.928763	0.0266113	0.0475583	0.00145568
24.75	0.936525	0.0308394	0.0474583	0.00133924
25	0.941704	0.031918	0.047575	0.00143027
25.25	0.94245	0.028912	0.0475167	0.00143136
25.5	0.949279	0.0337626	0.047625	0.00134105
25.75	0.950729	0.0357131	0.047475	0.00136056
26	0.957525	0.0345327	0.0474667	0.00142084
26.25	0.960713	0.0343128	0.0475	0.00148691
26.5	0.964792	0.0345116	0.0474833	0.00144652
26.75	0.963046	0.0293148	0.0474917	0.00129927
27	0.967462	0.0301893	0.0475333	0.00137598
27.25	0.968442	0.0287467	0.0477083	0.00128308
27.5	0.974758	0.0315092	0.0476083	0.00135006
27.75	0.978487	0.0327776	0.047625	0.00146419
28	0.984104	0.0363659	0.0475167	0.00151227
28.25	0.990367	0.0412138	0.0474917	0.00136212
28.5	0.985883	0.0305272	0.0475917	0.00127953
28.75	0.991533	0.0329361	0.047575	0.00134173
29	0.989387	0.0282884	0.047625	0.00133697
29.25	0.997846	0.0355048	0.04755	0.00140162
29.5	1.00236	0.0339761	0.0475583	0.00144566
29.75	1.01121	0.0409449	0.0476167	0.00138093
30	1.00162	0.0287463	0.0477667	0.00136936
30.25	1.00794	0.0310111	0.0477833	0.00115981
30.5	1.01331	0.0314407	0.047625	0.00132811
30.75	1.02549	0.0447914	0.0476167	0.00139077
31	1.03319	0.0471448	0.0476417	0.00150482
31.25	1.03048	0.0409551	0.0477083	0.00136212
31.5	1.03467	0.0476427	0.0475917	0.00136679
31.75	1.02499	0.0304943	0.047675	0.00137519
32	1.03318	0.0344816	0.0476417	0.00145381
32.25	1.04765	0.0449522	0.0476167	0.00145217
32.5	1.03812	0.0331101	0.04765	0.00138137
32.75	1.04895	0.0395464	0.0475333	0.00138783
33	1.05148	0.0508365	0.0476417	0.00146564
33.25	1.06302	0.0469924	0.047625	0.00130114
33.5	1.06569	0.0469102	0.0476417	0.00138922
33.75	1.05442	0.0342236	0.0476167	0.00142818
34	1.06092	0.0362802	0.0476	0.00137972
34.25	1.07145	0.0436429	0.04755	0.00142542
34.5	1.07665	0.044166	0.0475917	0.00130903
34.75	1.06636	0.0325088	0.0476583	0.00136279
35	1.0742	0.0376913	0.0476833	0.00140637
35.25	1.08733	0.049725	0.047675	0.00148515
35.5	1.07962	0.0339015	0.0476167	0.00136504
35.75	1.09611	0.0527546	0.0476167	0.00136104
36	1.08767	0.0358271	0.04765	0.00135412
36.25	1.09981	0.0444899	0.0476667	0.00139827
36.5	1.0963	0.0376044	0.0477	0.00133144
36.75	1.10285	0.0389471	0.0476833	0.00145966
37	1.11028	0.0442086	0.0476333	0.00140022
37.25	1.11934	0.0508062	0.0477	0.00141678
37.5	1.11031	0.0372925	0.0476083	0.00137937
37.75	1.11789	0.0418049	0.0476	0.00135714
38	1.12431	0.0468267	0.0476083	0.00136546
38.25	1.12875	0.046621	0.0475667	0.0014865
38.5	1.12777	0.0419546	0.0476417	0.00146316
38.75	1.14267	0.0520588	0.047675	0.00142709
39	1.13747	0.0437737	0.0475667	0.00140411
39.25	1.14641	0.0490338	0.0475	0.00133893
39.5	1.15656	0.0579195	0.0475167	0.00136969
39.75	1.14814	0.0465905	0.0475417	0.00137475
40	1.15922	0.067057	0.0475583	0.00149268
40.25	1.15358	0.0436043	0.0475833	0.00131829
40.5	1.16725	0.0549897	0.0475833	0.00136571
40.75	1.17816	0.0624382	0.0474833	0.00128547
41	1.18325	0.0671279	0.0474667	0.00128935
41.25	1.16982	0.0479834	0.047475	0.00141815
41.5	1.17303	0.0474936	0.0475083	0.00131457
41.75	1.17974	0.0507567	0.04745	0.00137742
42	1.18293	0.0498417	0.04755	0.00152166
42.25	1.19638	0.0606069	0.0476	0.00143019
42.5	1.18807	0.0476017	0.0475	0.00142382
42.75	1.20029	0.0590553	0.0473917	0.00133312
43	1.19594	0.0499194	0.047475	0.00128355
43.25	1.20835	0.0592111	0.0475417	0.00144817
43.5	1.21883	0.0649039	0.047425	0.00134443
43.75	1.2235	0.066077	0.0475417	0.00141964
44	1.22814	0.0671869	0.0474917	0.00146626
44.25	1.23429	0.066687	0.04745	0.00136814
44.5	1.23857	0.0754087	0.047425	0.0013081
44.75	1.2426	0.0710591	0.04745	0.00141196
45	1.24638	0.0754815	0.0474583	0.00129857
45.25	1.2462	0.0666909	0.0475417	0.00140354
45.5	1.2576	0.0716271	0.0474917	0.00136479
45.75	1.25447	0.0709085	0.0474833	0.00144148
46	1.24743	0.0647097	0.0474083	0.00137143
46.25	1.25011	0.0609465	0.0474333	0.00142595
46.5	1.26029	0.0648769	0.0473583	0.00137937
46.75	1.26798	0.0702257	0.0475333	0.00128015
47	1.26517	0.063596	0.0474417	0.00134331
47.25	1.27577	0.0705613	0.0473917	0.00143302
47.5	1.2868	0.0759745	0.04735	0.00132631
47.75	1.29154	0.0835884	0.0473833	0.00145404
48	1.27537	0.0612646	0.0474333	0.00141378
48.25	1.28674	0.0684252	0.04725	0.00130975
48.5	1.28585	0.0641562	0.0473917	0.00130207
48.75
49
49.25
49.5
49.75
50
50.25
50.5
50.75
51
51.25
51.5
51.75
52
52.25
52.5
52.75
53
53.25
53.5
53.75
54
54.25
54.5
54.75
55
55.25
55.5
55.75
56
56.25
56.5
56.75
57
57.25
57.5
57.75
58
58.25
58.5
58.75
59
59.25
59.5
59.75
60
60.25
60.5
60.75
61
61.25
61.5
61.75
62
62.25
62.5
62.75
63
63.25
63.5
63.75
64
64.25
64.5
64.75
65
65.25
65.5
65.75
66
66.25
66.5
66.75
67
67.25
67.5
67.75
68
68.25
68.5
68.75
69
69.25
69.5
69.75
70
70.25
70.5
70.75
71
71.25
71.5
71.75
72
72.25
72.5
72.75
73
73.25
73.5
73.75
74
74.25
74.5
74.75
75
75.25
75.5
75.75
76
76.25
76.5
76.75
77
77.25
77.5
77.75
78
78.25
78.5
78.75
79
79.25
79.5
79.75
80
80.25
80.5
80.75
81
81.25
81.5
81.75
82
82.25
82.5
82.75
83
83.25
83.5
83.75
84
84.25
84.5
84.75
85
85.25
85.5
85.75
86
86.25
86.5
86.75
87
87.25
87.5
87.75
88
88.25
88.5
88.75
89
89.25
89.5
89.75
90
90.25
90.5
90.75
91
91.25
91.5
91.75
92
92.25
92.5
92.75
93
93.25
93.5
93.75
94
94.25
94.5
94.75
95
95.25
95.5
95.75
96
96.25
96.5
96.75
97
97.25
97.5
97.75
98
98.25
98.5
98.75
99
99.25
99.5
99.75
100
100.25
