# Supplementary material for: Induced endosymbiosis between a fungus and bacterium reveals a shift from antagonism to commensalism
Source: Nat Commun. 2025 Nov 28;16:10717. doi: 10.1038/s41467-025-65741-9 (PMC12663227; doi:10.1038/s41467-025-65741-9)
Supplement: Supplementary file 12 — Source Data [file 41467_2025_65741_MOESM12_ESM.zip › Source_Data/Supplementary_Figure_5/source_data_SF_5_b.xlsx]

## Sheet: Tabelle1
Plate	Strain	Day	Germination day 1	germination rate day 1	Germination day 2	Germination rate day 2	delayed germination rate
IND_1	IND	1	30	0.3125	63	0.65625	0.52381
IND_2	IND	1	19	0.197917	52	0.541667	0.634615
IND_3	IND	1	27	0.28125	44	0.458333	0.386364
IND_4	IND	1	30	0.3125	52	0.541667	0.423077
IND_5	IND	1	19	0.197917	41	0.427083	0.536585
IND_6	IND	1	22	0.229167	39	0.40625	0.435897
IND_7	IND	1	30	0.3125	57	0.59375	0.473684
IND_8	IND	1	24	0.25	45	0.46875	0.466667
IND_9	IND	1	31	0.322917	49	0.510417	0.367347
IND_10	IND	1	29	0.302083	49	0.510417	0.408163
IND_1	IND	2	9	0.09375	53	0.552083	0.830189
IND_2	IND	2	17	0.177083	58	0.604167	0.706897
IND_3	IND	2	10	0.104167	55	0.572917	0.818182
IND_4	IND	2	18	0.1875	42	0.4375	0.571429
IND_5	IND	2	15	0.15625	50	0.520833	0.7
IND_6	IND	2	9	0.09375	51	0.53125	0.823529
IND_7	IND	2	13	0.135417	47	0.489583	0.723404
IND_8	IND	2	13	0.135417	52	0.541667	0.75
IND_9	IND	2	11	0.114583	41	0.427083	0.731707
IND_10	IND	2	13	0.135417	50	0.520833	0.74
