# Supplementary material for: Induced endosymbiosis between a fungus and bacterium reveals a shift from antagonism to commensalism
Source: Nat Commun. 2025 Nov 28;16:10717. doi: 10.1038/s41467-025-65741-9 (PMC12663227; doi:10.1038/s41467-025-65741-9)
Supplement: Supplementary file 12 — Source Data [file 41467_2025_65741_MOESM12_ESM.zip › Source_Data/Supplementary_Figure_7/sourcedata_SF7g.xlsx]

## Sheet: Bacterial load
Sample	replicate	diameter_harvest (mm)	weight_harvest (mg)	DNA_conc (ng / µL)	load	std_load
R19rBpos	1.1	29.85	108.1	100	9.48544	0.244298
R19rBpos	1.3	33.3	103.2	103	4.62685	0.0854386
R19rBpos	4.4	30.25	100.6	103	10.9024	0.412258
R19rBpos	5.1	30	100.8	94	2.30038	0.244924
R19rBpos	7.4	31	77.5	88	7.43703	0.619324
R19rBpos	8.2	30.5	104.4	84	15.5209	1.02967
R19rBpos	10.1	29.15	77.2	70	3.29954	0.116208
R19rBpos	10.2	27.6	86.2	71	10.318	2.63454
R19rBpos	10.3	26.8	76.9	68	7.92938	0.370357
R19rBpos	10.4	29.75	75.3	68	3.48399	0.42747
Evolved Mr	1.1	28.8	56.1	44	3874.99	130.274
Evolved Mr	1.2	28.3	72.4	57	8939.59	741.658
Evolved Mr	1.3	30.8	63	53	7870.82	436.887
Evolved Mr	1.4	29.75	82.3	63	2716	55.3341
Evolved Mr	2.3	30.25	92.4	103	28144.7	5797.49
Evolved Mr	5.1	26.75	67.9	63	3904.1	184.595
Evolved Mr	5.4	29.5	74.9	51	4005.34	590.018
Evolved Mr	6.1	27.35	95.3	97	16216.8	3376.53
Evolved Mr	6.4	29.55	95.9	108	5972.58	290.472
Evolved Mr	7.4	28.7	83.9	111	6784.1	361.957
EH x Mr Gfp	1.1	32.8	93.3	99	1231.91	23.0284
EH x Mr Gfp	1.2	25.75	53.4	61	1229.1	29.7482
EH x Mr Gfp	1.3	30.55	81.8	97	1070.46	83.4742
EH x Mr Gfp	1.4	32.25	85.9	215	2294.64	43.9612
EH x Mr Gfp	2.1	31.75	88.8	125	876.04	20.7732
EH x Mr Gfp	2.3	35.9	93.9	128	2405.82	145.386
EH x Mr Gfp	4.1	31.15	89.1	126	1580.88	92.3509
EH x Mr Gfp	5.1	31.65	77.4	119	2347.79	135.82
EH x Mr Gfp	5.2	34.15	110.6	142	1525.4	49.0597
EH x Mr Gfp	5.3	30.8	95.7	113	2149.26	264.027

## Sheet: ddCT_R19rBpos
sample	type	replicate	conc ACT1	CT ACT1	CT ahpC	avg CT ACT1	avg CT ahpC	dCT ACT1	dCT ahpC	ratio	invserse ratio	copy number excess	tech_avg_copy_number_excess	tech std copy number excess	percent variation	biol avg copy number excess	biol std copy number avg	percent variation
I3:Rp	reference		1	20.9705	24.8227	21.0782	24.8309	0	0	1
I3:Rp	reference		1	21.0566	24.8113
I3:Rp	reference		1	21.1867	24.8586
I3:Rp	reference		1	21.0989															avg_ahpc	copy_bact	copy_bact_total
I3	1	1.1		20.7628	24.3931			0.315355	0.437805	1.08858	0.918626	9.18626	9.48544	0.244298	2.57551	7.53039	3.96279	52.6239	24.1155	5731.7	1.43292e+07
I3	1			20.6898	24.4111			0.388381	0.419786	1.02201	0.978467	9.78467
I3	1			20.7563	24.4328			0.321872	0.398092	1.05425	0.948539	9.48539
I3	1	1.3		20.8037	23.4104			0.274507	1.42048	2.21295	0.451886	4.51886	4.62685	0.0854386	1.84658
I3	1			20.6664	23.3094			0.411825	1.52152	2.158	0.463392	4.63392
I3	1			20.7341	23.406			0.344096	1.42486	2.11516	0.472778	4.72778
I3	1	4.4		20.5111	24.3128			0.567033	0.51808	0.966638	1.03451	10.3451	10.9024	0.412258	3.78136
I3	1			20.3766	24.2711			0.701536	0.559788	0.90642	1.10324	11.0324
I3	1			20.8104	24.7432			0.267738	0.087652	0.882651	1.13295	11.3295
I3	1	5.1		21.0079	22.4794			0.0702868	2.35151	4.86091	0.205723	2.05723	2.30038	0.244924	10.6471
I3	1			20.7874	22.3611			0.290786	2.46977	4.52833	0.220832	2.20832
I3	1			21.0767	22.9056			0.00143575	1.92524	3.79422	0.263559	2.63559
I3	1	7.4		21.0121	24.4972			0.0660908	0.333679	1.20379	0.830707	8.30707	7.43703	0.619324	8.32758
I3	1			20.781	24.0374			0.297222	0.793518	1.41059	0.708924	7.08924
I3	1			20.8739	24.0944			0.204244	0.736492	1.44618	0.691476	6.91476
I3	1	8.2		21.0289	25.5233			0.0492418	-0.692434	0.598044	1.67212	16.7212	15.5209	1.02967	6.63409
I3	1			20.9985	25.2578			0.0796358	-0.426939	0.703892	1.42067	14.2067
I3	1			20.8965	25.294			0.181701	-0.46307	0.639594	1.56349	15.6349
I3	1	10.1		21.1965	23.4103			-0.118287	1.42053	2.90557	0.344167	3.44167	3.29954	0.116208	3.52194
I3	1			21.1984	23.3516			-0.120232	1.47926	3.03036	0.329994	3.29994
I3	1			21.2585	23.3478			-0.180285	1.48308	3.16755	0.315702	3.15702
I3	1	10.2		21.2296	25.0925			-0.151412	-0.261641	0.926441	1.0794	10.794	10.318	2.63454	25.5335
I3	1			21.9603	25.1735			-0.882149	-0.342585	1.45353	0.687979	6.87979
I3	1			21.1341	25.296			-0.0558822	-0.465157	0.753002	1.32802	13.2802
I3	1	10.3		21.2253	24.6892			-0.14716	0.141668	1.22165	0.818567	8.18567	7.92938	0.370357	4.67069
I3	1			21.4518	24.7712			-0.37361	0.059691	1.35032	0.740565	7.40565
I3	1			21.2668	24.7327			-0.188658	0.098207	1.21999	0.819681	8.19681
I3	1	10.4		21.4112	23.3707			-0.333074	1.46017	3.46594	0.288522	2.88522	3.48399	0.42747	12.2696
I3	1			21.1512	23.4739			-0.0730423	1.35699	2.69453	0.371122	3.71122
I3	1			21.2392	23.6169			-0.161072	1.21393	2.59368	0.385552	3.85552

## Sheet: ddCT_Evolved Mr
sample	type	replicate	conc ACT1	CT ACT1	CT rpoB	avg CT ACT1	avg CT rpoB	dCT ACT1	dCT rpoB	ratio	invserse ratio	copy number excess	tech_avg_copy_number_excess	tech std copy number excess	percent variation	biol avg copy number excess	biol std copy number avg	percent variation
F1:Mr	reference		1	21.0256	24.6121	21.0064	24.6499	0	0	1
F1:Mr	reference		1	20.9895	24.6245
F1:Mr	reference		1	20.9752	24.6174
F1:Mr	reference		1	21.0354	24.7455														avg_rpoB	copy_bact	copy_bact_total
R10L4	1	1.1	4.4	18.3266	30.5122			2.67983	-5.8623	0.00268263	372.769	3727.69	3874.99	130.274	3.36191	8842.9	7418.75	83.895	30.7468	64.752	16188
R10L4	1	1.1	4.4	18.2635	30.4967			2.7429	-5.84687	0.00259551	385.281	3852.81
R10L4	1	1.1	4.4	18.3857	30.6889			2.62072	-6.03909	0.00247251	404.447	4044.47
R10L4	1	1.2	5.7	18.0602	31.6556			2.94623	-7.00572	0.00100964	990.453	9904.53	8939.59	741.658	8.29632
R10L4	1	1.2	5.7	18.3624	31.6678			2.64403	-7.01794	0.0012344	810.11	8101.1
R10L4	1	1.2	5.7	18.0908	31.5177			2.91565	-6.86786	0.00113467	881.315	8813.15
R10L4	1	1.3	5.3	18.0576	31.3655			2.94886	-6.71562	0.00123225	811.521	8115.21	7870.82	436.887	5.55072
R10L4	1	1.3	5.3	17.9684	31.1151			3.03806	-6.46521	0.00137794	725.719	7257.19
R10L4	1	1.3	5.3	18.0894	31.4193			2.91704	-6.76947	0.00121358	824.006	8240.06
R10L4	1	1.4	6.3	17.8911	29.5875			3.11532	-4.93761	0.00376553	265.567	2655.67	2716	55.3341	2.03733
R10L4	1	1.4	6.3	17.9216	29.6435			3.0848	-4.99362	0.00369958	270.301	2703.01
R10L4	1	1.4	6.3	17.9749	29.7421			3.0315	-5.09228	0.00358509	278.933	2789.33
R10L4	1	2.3	10.3	17.135	31.741			3.8714	-7.09119	0.00050111	1995.57	19955.7	28144.7	5797.49	20.5989
R10L4	1	2.3	10.3	17.0647	32.3782			3.94172	-7.72838	0.000306866	3258.75	32587.5
R10L4	1	2.3	10.3	17.1344	32.4168			3.872	-7.76693	0.000313569	3189.09	31890.9
R10L4	1	5.1	6.3	17.8276	30.1642			3.17884	-5.51437	0.00241592	413.921	4139.21	3904.1	184.595	4.72822
R10L4	1	5.1	6.3	17.9036	30.1487			3.10289	-5.49881	0.00257414	388.48	3884.8
R10L4	1	5.1	6.3	17.8954	30.0656			3.11108	-5.41573	0.00271128	368.829	3688.29
R10L4	1	5.4	5.1	18.2973	30.2847			2.70914	-5.63489	0.0030775	324.939	3249.39	4005.34	590.018	14.7308
R10L4	1	5.4	5.1	18.1199	30.6366			2.8865	-5.98671	0.00213254	468.924	4689.24
R10L4	1	5.4	5.1	18.1453	30.4602			2.86112	-5.81039	0.00245254	407.74	4077.4
R10L4	1	6.1	9.7	17.159	31.8167			3.84744	-7.16684	0.000483472	2068.37	20683.7	16216.8	3376.53	20.8212
R10L4	1	6.1	9.7	17.1665	31.4028			3.83997	-6.75295	0.000647461	1544.49	15444.9
R10L4	1	6.1	9.7	17.1853	31.1189			3.82115	-6.46907	0.000798613	1252.17	12521.7
R10L4	1	6.4	10.8	17.0238	29.8057			3.98265	-5.15581	0.00177438	563.576	5635.76	5972.58	290.472	4.86342
R10L4	1	6.4	10.8	16.9896	29.9424			4.01685	-5.29254	0.00157613	634.464	6344.64
R10L4	1	6.4	10.8	17.0111	29.8682			3.99531	-5.21836	0.00168426	593.733	5937.33
R10L4	1	7.4	11.1	17.3983	30.357			3.60814	-5.70714	0.00156972	637.055	6370.55	6784.1	361.957	5.33537
R10L4	1	7.4	11.1	17.0746	30.2203			3.93179	-5.57047	0.00137891	725.212	7252.12
R10L4	1	7.4	11.1	17.125	30.1628			3.88145	-5.51293	0.00148597	672.963	6729.63

## Sheet: ddCT_EH x Mr Gfp
sample	type	replicate	conc ACT1	CT ACT1	CT rpoB	avg CT ACT1	avg CT rpoB	dCT ACT1	dCT rpoB	ratio	invserse ratio	copy number excess	tech_avg_copy_number_excess	tech std copy number excess	percent variation	biol avg copy number excess	biol std copy number avg	percent variation
F1:Mr	reference		1	21.0256	24.6121	21.0064	24.6499	0	0	1
F1:Mr	reference		1	20.9895	24.6245
F1:Mr	reference		1	20.9752	24.6174
F1:Mr	reference		1	21.0354	24.7455														avg_rpoB	copy_bact	copy_bact_total
F1	1	1.1	9.9	17.6853	28.3071			3.32116	-3.65725	0.00793031	126.098	1260.98	1231.91	23.0284	1.86932	1671.13	550.061	32.9155	28.4339	299.372	74843.1
F1	1			17.7139	28.2698			3.29251	-3.61997	0.00830106	120.467	1204.67
F1	1			17.7009	28.2869			3.30555	-3.63706	0.00812951	123.009	1230.09
F1	1	1.2	6.1	18.1214	28.6567			2.88499	-4.00684	0.00842078	118.754	1187.54	1229.1	29.7482	2.42033
F1	1			18.2217	28.8242			2.78473	-4.17437	0.00803712	124.423	1244.23
F1	1			18.186	28.8016			2.82043	-4.15173	0.00796474	125.553	1255.53
F1	1	1.3	9.7	17.6117	28.0203			3.3947	-3.37042	0.0091938	108.769	1087.69	1070.46	83.4742	7.79801
F1	1			17.715	28.2201			3.29148	-3.57021	0.00859861	116.298	1162.98
F1	1			17.8065	28.0359			3.19998	-3.38604	0.0104091	96.07	960.7
F1	1	1.4	21.5	17.3471	28.7964			3.65929	-4.14651	0.00446909	223.759	2237.59	2294.64	43.9612	1.91582
F1	1			17.2181	28.7081			3.78835	-4.05824	0.00434449	230.177	2301.77
F1	1			17.3938	28.9104			3.6126	-4.26057	0.00426519	234.456	2344.56
F1	1	2.1	12.5	17.3331	27.3928			3.6733	-2.74296	0.0117089	85.4053	854.053	876.04	20.7732	2.37127
F1	1			17.2955	27.437			3.71093	-2.78717	0.0110631	90.3907	903.907
F1	1			17.3653	27.452			3.64109	-2.80212	0.0114921	87.016	870.16
F1	1	2.3	12.8	17.1639	28.786			3.84254	-4.13612	0.00396446	252.241	2522.41	2405.82	145.386	6.04309
F1	1			17.1904	28.7963			3.81599	-4.14643	0.00400933	249.418	2494.18
F1	1			17.306	28.7314			3.70039	-4.08154	0.00454368	220.086	2200.86
F1	1	4.1	12.6	17.4406	28.3359			3.56586	-3.68608	0.00656069	152.423	1524.23	1580.88	92.3509	5.84174
F1	1			17.2596	28.3218			3.74684	-3.67195	0.00584413	171.112	1711.12
F1	1			17.3429	28.2221			3.66353	-3.57228	0.00663441	150.729	1507.29
F1	1	5.1	11.9	17.566	28.9982			3.44047	-4.34837	0.00452194	221.144	2211.44	2347.79	135.82	5.78504
F1	1			17.5858	29.074			3.42061	-4.42413	0.0043501	229.88	2298.8
F1	1			17.5126	29.1408			3.49383	-4.49095	0.00394769	253.313	2533.13
F1	1	5.2	14.2	17.3358	28.1684			3.6706	-3.51859	0.00685233	145.936	1459.36	1525.4	49.0597	3.21618
F1	1			17.0429	27.9531			3.96357	-3.30324	0.0064934	154.002	1540.02
F1	1			17.13	28.0743			3.87648	-3.4244	0.00634184	157.683	1576.83
F1	1	5.3	11.3	17.4229	28.5416			3.58356	-3.89175	0.00561965	177.947	1779.47	2149.26	264.027	12.2845
F1	1			17.288	28.7702			3.71849	-4.12032	0.00436801	228.937	2289.37
F1	1			17.4455	28.9831			3.56094	-4.33323	0.00420355	237.894	2378.94
